# Supplementary material for: Phosphoproteome profiling of mouse liver during normal aging
Source: Proteome Sci. 2022 Aug 5;20:12. doi: 10.1186/s12953-022-00194-2 (PMC9354360; doi:10.1186/s12953-022-00194-2)
Supplement: Supplementary file 5 — Additional file 5:Table S1. Quantified 5685 phosphosites [file 12953_2022_194_MOESM5_ESM.xlsx]

## Sheet: Sheet1
Phosphosites	old_1	old_2	old_3	old_4	old_5	old_6	old_7	old_8	old_9	old_10	old_average	young_1	young_2	young_3	young_4	young_5	young_6	young_7	young_8	young_9	young_10	young_11	young_12	young_13	young_14	young_average	Ratio_old/young	t test	Amino acid	Localization prob	Proteins	Positions within proteins	Protein names	Gene names	Sequence window
A1A5B6-S560	0.255317	0.104807	0.289062	0.957203	0.891554	0.877516	1.11915	1.13415	1.36515	1.42683	0.842074	1.46797	0.266069	1.08703	0.324819	0.749841	0.223808	0.231849	1.5059	1.51194	1.0528	0.794571	0.319518	0.129933	1.43751	0.793111	1.06173	0.820578	S	1	A1A5B6	560	TBC1 domain family member 25	Tbc1d25	SSQGPSGGGRLLRQASLDGLQQLRDNMGLRK
A2A3V1-S704	0.424473	0.350278	0.129564	0.106796	0.637147	0.196172	0.621579	0.0886865	0.339303	0.140985	0.303498	0.611639	0.258674	0.199663	0.338595	0.119882	0.391754	0.628933	0.666291	0.411517	0.377915	0.145616	0.462961	0.77119	0.567001	0.425117	0.713918	0.16502	S	0.998851	A2A3V1	704	A-kinase anchor protein 17B	Akap17b	KIHSHGVKDSQHIRKSPVSSSLRSVDVGLPL
A2A432-S149	0.148676	0.113229	4.18646	3.28791	0.115693	0.243184	0.151701	0.182278	0.0837396	3.10391	1.16168	0.203556	0.104124	11.0895	0.160997	3.49902	0.191334	0.219834	2.58662	0.190217	1.88129	3.98415	3.18474	5.10822	0.36231	2.34042	0.496354	0.280805	S	0.853088	A2A432	149	Cullin-4B	Cul4b	STSSSSTPPQPRDSASPSTSSFCLGVPVATS
A2A4P0-S484	0.141249	0.0750919	0.165069	0.404866	0.29488	0.295266	0.124256	0.425991	0.389398	0.219699	0.253577	0.277697	0.36925	0.592103	0.244545	0.279338	0.486185	0.208877	0.0967479	0.512816	0.70202	0.595699	0.934165	0.856104	0.868443	0.501714	0.505421	0.0130212	S	0.999968	A2A4P0	484	ATP-dependent RNA helicase DHX8	Dhx8	EPPFLRGHTKQSMDMSPIKIVKNPDGSLSQA
A2A5R2-S218	2.63232	0.872355	1.2278	2.19582	2.53631	2.32264	3.7062	1.70803	1.38226	1.9222	2.05059	0.927055	0.236556	0.745449	6.02831	1.35697	0.397142	4.67246	0.157419	5.11536	0.95625	2.20692	0.491129	1.00402	1.49841	1.84239	1.11301	0.754846	S	0.99852	A2A5R2	218	Brefeldin A-inhibited guanine nucleotide-exchange protein 2	Arfgef2	QEARELEKPMQSKPQSPVIQATAGSPKFSRL
A2A5R2-S227	7.63525	1.70023	1.7089	2.94023	4.04844	2.32264	3.99067	3.00096	3.73928	4.08541	3.5172	1.33715	5.76383	5.42092	6.02831	2.75133	0.323302	4.67246	0.828026	6.3154	2.24717	2.78185	1.36101	1.73946	3.68757	3.2327	1.08801	0.725627	S	0.99203	A2A5R2	227	Brefeldin A-inhibited guanine nucleotide-exchange protein 2	Arfgef2	MQSKPQSPVIQATAGSPKFSRLKQSQAQSKP
A2A5R2-S276	0.180565	0.776362	11.1911	6.24367	0.24573	0.215795	0.212766	0.662964	14.0534	0.173504	3.39558	0.133292	12.7044	8.82046	5.37982	0.314053	0.10936	1.99905	6.58168	28.4569	0.105408	0.161447	0.270566	3.99078	0.178328	4.94325	0.686913	0.593377	S	1	A2A5R2	276	Brefeldin A-inhibited guanine nucleotide-exchange protein 2	Arfgef2	GKVSLENGEAPRERGSPVSGRAEPSRGTDSG
A2A5R2-S621	9.04805	0.165424	2.75921	2.23239	0.420839	1.68657	2.92628	0.114062	2.67462	1.67707	2.37045	0.151902	6.09162	2.15886	3.82883	0.185447	3.27521	3.33075	0.973673	9.39902	2.44142	0.966544	0.969002	2.49691	1.33992	2.68636	0.882401	0.766981	S	0.970921	A2A5R2	621	Brefeldin A-inhibited guanine nucleotide-exchange protein 2	Arfgef2	QEMGDGKGLDMARRCSVTSVESTVSSGTQTA
A2A7S8-S838	2.91173	0.23457	1.01218	1.81841	1.51772	0.303589	0.126184	0.779502	1.084	1.16976	1.09576	0.233434	1.74189	0.155845	0.971851	0.165153	0.242185	0.224772	0.195772	0.223764	1.09103	0.234273	0.12516	0.157253	0.072338	0.416766	2.62921	0.0209261	S	0.980634	A2A7S8	838	Uncharacterized protein KIAA1522	Kiaa1522	SPGSSAPQKPLRRALSGRASPVTAPSSGLHA
A2A7S8-S842	4.00844	0.668316	1.6925	1.81841	2.24332	0.824826	1.05759	0.779502	1.73266	1.16976	1.59953	1.01369	2.67895	0.257393	1.77561	0.465026	0.242185	0.123369	0.158706	0.858555	1.62593	0.381495	0.665336	0.510822	0.515862	0.805209	1.98648	0.0351578	S	0.999812	A2A7S8	842	Uncharacterized protein KIAA1522	Kiaa1522	SAPQKPLRRALSGRASPVTAPSSGLHAAVRL
A2A7S8-S325	1.89964	1.21887	0.998295	1.65329	0.819383	0.272335	0.825202	1.29497	1.00562	0.915768	1.09034	1.34245	1.28416	1.49053	0.906846	0.760556	0.947043	1.92203	1.2826	1.87174	0.665519	0.469693	0.826763	0.194486	1.17634	1.08148	1.00819	0.96496	S	0.997757	A2A7S8	325	Uncharacterized protein KIAA1522	Kiaa1522	RSSLRTLSRCSLLSASPASVRSLGRFSSASS
A2A7S8-S543	1.22549	0.598707	0.928816	0.148906	0.367662	0.656851	0.701271	0.578957	0.565235	0.782002	0.65539	0.796008	0.833587	0.329505	0.086617	0.373098	0.496997	0.665675	0.729538	0.92915	0.386964	0.564064	0.458257	0.573177	0.0254838	0.517723	1.26591	0.244171	S	1	A2A7S8	543	Uncharacterized protein KIAA1522	Kiaa1522	GTPTLPPKGLAVAPASPGKAQPPKPDRVTSL
A2A7S8-S402	9.85961	0.727257	6.28448	12.9968	12.1923	11.2131	5.73941	10.2798	9.9269	11.3122	9.05319	7.07324	2.62447	17.9539	1.07217	9.34581	7.78987	13.5972	17.7512	8.27306	5.6159	9.59317	8.24747	5.25991	10.0021	8.87139	1.02049	0.922712	S	0.997482	A2A7S8	402	Uncharacterized protein KIAA1522	Kiaa1522	SNNVAPPPPGGSGRGSPSGGSTAETSDTASI
A2A7S8-S407	1.0101	0.727257	1.2787	1.24481	1.82151	1.01006	0.667196	0.629124	0.222692	0.583178	0.919463	0.183717	0.260094	1.18884	1.07217	1.04134	0.754186	1.13693	0.949442	0.200801	0.301441	0.75167	0.816529	0.938425	0.596301	0.727992	1.26301	0.261315	S	0.965601	A2A7S8	407	Uncharacterized protein KIAA1522	Kiaa1522	PPPPGGSGRGSPSGGSTAETSDTASIRSSGQ
A2A7S8-S909	0.314607	0.266437	0.385643	0.213835	0.606981	0.175965	0.362573	0.388969	0.363409	0.13585	0.321427	0.141868	0.781893	0.196675	0.291625	0.507276	0.410201	0.328027	0.163754	0.216406	0.340231	0.378144	0.234514	0.333198	0.235542	0.325668	0.986977	0.947549	S	1	A2A7S8	909	Uncharacterized protein KIAA1522	Kiaa1522	IFSKGTKKLQLERPVSPEAQADLQRNLVAEL
A2A7S8-S445	2.78559	0.948034	0.147057	3.01765	0.810847	1.2449	1.56897	1.79621	1.08653	1.07222	1.4478	0.661433	1.16776	0.220517	0.17534	0.347112	0.166191	0.900647	0.121828	0.596387	0.324285	0.380113	0.315218	0.0598013	0.210014	0.403332	3.5896	0.000487355	S	0.999975	A2A7S8	445	Uncharacterized protein KIAA1522	Kiaa1522	LRKMKRPPPPPRRTYSLHQRGSAVPDGPLGL
A2A7S8-S213	0.524014	0.105735	0.534098	0.204144	0.776026	0.89022	2.16052	0.649536	1.47095	0.15941	0.747465	0.170004	0.0986422	0.394302	0.121369	2.10184	2.56006	2.68845	0.129238	3.8878	0.363144	0.787631	0.65505	0.151086	0.179472	1.02058	0.732394	0.533288	S	0.999997	A2A7S8	213	Uncharacterized protein KIAA1522	Kiaa1522	VDGRPGLALGTGVRVSLQALEAETEAGTDAE
A2A8L5-S1296	0.105738	0.148387	0.108754	0.088381	0.193054	0.222651	0.355617	0.0914648	0.0722212	0.117448	0.150372	0.515244	1.71682	2.64979	1.77552	1.39734	0.862291	1.3196	0.0878847	0.0838236	0.156503	0.137295	0.11265	0.147551	0.477096	0.817102	0.184031	0.01879	S	0.996534	A2A8L5	1296	Receptor-type tyrosine-protein phosphatase F	Ptprf	HSPSSKDEQSIGLKDSLLAHSSDPVEMRRLN
A2A8U2-S454	0.220159	0.167061	0.298339	0.239479	0.233438	0.160238	0.31962	0.199925	0.21677	0.115978	0.217101	0.13527	0.218133	0.241433	0.136387	0.172121	0.260799	0.165675	0.109612	0.305621	0.250774	0.215887	0.167332	0.120035	0.171363	0.190746	1.13817	0.300602	S	0.999993	A2A8U2	454	Transmembrane protein 201	Tmem201	RVSPSSLPGRLSRALSLGTIPPLTRTDSGYL
A2A8Z1-S319	0.181123	0.686163	0.192011	0.567495	0.751955	0.0826807	1.25778	0.0906606	0.079819	0.332765	0.422245	0.227591	0.223939	0.186427	0.507757	0.31269	2.30891	0.454167	0.94626	1.00981	0.0545004	0.419112	0.47543	0.282417	0.178545	0.541968	0.779096	0.576001	S	0.919874	A2A8Z1	319	Oxysterol-binding protein-related protein 9	Osbpl9	SGSSPKRLIDSSGSASVLTHSSSGNSLKRPD
A2A8Z1-S326	3.42248	0.167391	0.332454	5.24248	4.20441	0.106456	2.68733	0.219281	3.90177	2.93534	2.32194	0.531674	2.89714	8.35555	2.53901	0.303648	0.288016	0.264281	0.0458981	2.43736	0.444635	0.0916088	0.12027	0.119501	0.363995	1.34304	1.72887	0.280507	S	0.809171	A2A8Z1	326	Oxysterol-binding protein-related protein 9	Osbpl9	LIDSSGSASVLTHSSSGNSLKRPDTTESLNS
A2A8Z1-S329	1.78282	0.167182	0.142862	0.298074	1.46835	1.93357	2.85676	0.613485	0.196967	0.483956	0.994403	0.695506	2.02095	0.122574	0.281382	0.281872	3.79248	0.162242	1.2962	1.95222	0.50562	0.316692	0.197672	0.184666	0.097618	0.850549	1.16913	0.737695	S	0.997104	A2A8Z1	329	Oxysterol-binding protein-related protein 9	Osbpl9	SSGSASVLTHSSSGNSLKRPDTTESLNSSMS
A2A9F4-S158	0.180728	0.119515	0.234347	0.0745741	0.166197	0.201179	0.196596	0.219231	0.210827	0.363451	0.196664	0.741678	0.108022	0.212542	0.247605	0.26637	0.181758	0.242277	0.116002	0.0852292	0.141665	0.0994734	0.319391	0.613447	0.151177	0.251903	0.780716	0.406373	S	0.808145	A2A9F4	158	Keratinocyte differentiation factor 1	Kdf1	PSRRDGQRLKTSMGSSFSYPDVKLKGIPVYP
A2AAE1-S2755	0.23267	0.580522	0.137984	0.416612	0.295792	0.16138	0.12759	0.702115	0.532129	0.201078	0.338787	0.12553	0.487806	0.249509	1.10474	0.188396	0.159055	0.619886	0.833818	0.728023	0.10546	0.0907478	0.472342	0.890544	0.512911	0.469198	0.722057	0.283469	S	0.959118	A2AAE1	2755	Uncharacterized protein KIAA1109	Kiaa1109	EPTCRVVFENEQDNNSLTKTQRKRSLVTSEP
A2AAE1-S2603	0.350723	0.242842	0.225109	0.291218	0.280627	0.257878	0.44032	0.115075	0.382392	0.439903	0.302609	0.292358	0.109485	0.150581	0.450583	0.274413	0.153352	0.37211	0.0800293	0.192667	0.200937	0.0876901	0.138085	0.185021	0.14094	0.202018	1.49793	0.0320015	S	0.901869	A2AAE1	2603	Uncharacterized protein KIAA1109	Kiaa1109	TQTDIKLSRYTAGSASPTPTFKTRKHRDFRS
A2ADY9-S121	0.726466	0.257338	3.95821	3.68483	0.0989909	4.59608	7.85251	0.185617	0.170497	0.154076	2.16846	0.122698	8.57592	7.80909	9.19124	0.197682	14.887	8.90331	0.151614	5.26097	1.02869	0.157513	0.964582	1.19695	0.189547	4.18834	0.517738	0.247661	S	0.900262	A2ADY9	121	Protein DDI1 homolog 2	Ddi2	NPQQRQLPRTQAQHSSPGEMASSPQGLDNPA
A2ADY9-S128	3.42524	0.121571	2.38795	0.204178	2.06372	2.07173	3.17995	3.13429	0.343242	0.116203	1.70481	0.156466	4.4789	3.94803	6.76139	4.45034	0.185574	0.156585	0.316282	3.39195	2.10061	0.0864429	0.0786079	1.16723	0.173921	1.96088	0.86941	0.751568	S	0.886202	A2ADY9	128	Protein DDI1 homolog 2	Ddi2	PRTQAQHSSPGEMASSPQGLDNPALLRDMLL
A2AHC3-S1133	2.17905	0.453025	1.07354	1.93318	1.85952	1.37948	2.36433	1.34584	1.22564	1.15728	1.49709	0.411195	2.26778	2.97834	1.75157	1.16792	0.597188	1.53736	1.76203	0.894829	1.084	1.34767	1.49849	0.980475	0.294602	1.32668	1.12845	0.546164	S	0.970064	A2AHC3	1133	Calmodulin-regulated spectrin-associated protein 1	Camsap1	TLPQSRSLPPSTHPRSPSDPGGELPEKCLFD
A2AHC3-S1407	0.706769	0.485684	0.377088	0.441882	0.576018	0.106959	0.597722	0.369218	0.289998	0.594398	0.454574	0.774052	1.09927	0.128242	0.376789	0.407506	0.600155	0.393223	0.19493	0.191318	0.382137	0.301525	0.479888	0.15032	0.296298	0.412547	1.10187	0.667693	S	1	A2AHC3	1407	Calmodulin-regulated spectrin-associated protein 1	Camsap1	PESVYSGGTPSHRVESLEALPILSRNPSRST
A2AIV2-S1577	3.94186	0.188819	4.65041	3.85929	4.13591	0.209447	0.0979378	0.882006	0.383936	0.254107	1.86037	0.134794	0.156118	2.84456	0.144859	0.206338	4.45665	0.411874	0.267736	4.06509	0.222208	2.867	0.146964	0.157735	4.16238	1.44602	1.28655	0.597657	S	0.802571	A2AIV2	1577	Protein virilizer homolog	Kiaa1429	FDLHSELERSFLSEPSSPGRSKTTKGFKLGK
A2AIV2-S1578	0.162977	4.51901	0.120702	0.269795	0.252524	4.22985	5.66272	0.177017	1.43025	4.29564	2.11205	0.108608	3.14435	2.84456	4.42597	0.339872	0.667466	0.140877	0.190807	0.18592	3.75969	0.242097	3.14959	0.262302	4.26562	1.69484	1.24617	0.61714	S	0.979255	A2AIV2	1578	Protein virilizer homolog	Kiaa1429	DLHSELERSFLSEPSSPGRSKTTKGFKLGKH
A2AJ88-S341	1.37129	0.302503	1.55778	1.20483	0.995131	1.35118	0.302985	0.85368	1.05616	0.97168	0.996723	1.37749	0.802164	0.813934	1.18334	0.331865	0.329645	0.177828	0.918609	1.07837	0.873735	1.04064	1.11372	1.35989	1.1494	0.896475	1.11183	0.548828	S	1	A2AJ88	341	Patatin-like phospholipase domain-containing protein 7	Pnpla7	LLSVASVAGRAKRQMSYGPEEQLERSLRPSE
A2AJ88-S379	2.62484	2.25082	2.71554	2.18602	2.69924	3.12257	1.94783	2.89688	1.72223	2.36117	2.45271	4.42113	2.16534	1.4998	1.73183	3.1392	1.82071	2.10967	1.00075	2.40392	0.168342	2.29973	0.154726	0.144246	1.31994	1.74138	1.40849	0.0871	S	0.993195	A2AJ88	379	Patatin-like phospholipase domain-containing protein 7	Pnpla7	SSCVTVSGPLLKRSCSVPLPSNHGEVDELRQ
A2AJ88-S1280	0.111244	1.58918	2.89508	4.0315	0.988534	0.169718	1.28894	1.07667	1.13361	0.164082	1.34486	0.179393	0.803737	2.12103	3.29509	1.94648	1.65838	2.12534	3.14418	2.52296	2.24832	2.74585	3.01405	2.35352	2.19519	2.16811	0.62029	0.0689964	S	0.999803	A2AJ88	1280	Patatin-like phospholipase domain-containing protein 7	Pnpla7	VSRIEPAKVAAVDDESDYQTEYEEELPAIPK
A2AJI0-S544	0.346457	2.00931	0.1934	0.0971826	0.33649	0.209682	14.3949	0.110039	3.68441	0.17713	2.1559	0.337484	0.104212	5.98329	2.19939	0.445984	0.302893	3.16899	0.0701966	0.149345	0.0592927	7.38707	3.76723	2.62792	0.114547	1.90842	1.12968	0.862114	S	0.999939	A2AJI0	544	MAP7 domain-containing protein 1	Map7d1	RKSRAAEEKEPAAPASPAPSPVPSPTPAQPQ
A2AJI0-S548	0.346457	2.00931	0.14782	0.14972	0.149335	0.0978578	14.3949	0.0916384	3.68441	0.279384	2.13508	0.337484	0.210984	5.98329	2.19939	0.259637	0.302893	3.16899	0.194308	0.0944038	0.214928	7.38707	3.76723	2.62792	0.176614	1.92322	1.11016	0.881792	S	0.998877	A2AJI0	548	MAP7 domain-containing protein 1	Map7d1	AAEEKEPAAPASPAPSPVPSPTPAQPQKEQS
A2AJI0-S401	5.97799	1.89519	2.01896	2.51164	2.1158	1.56381	4.45213	1.35831	1.80991	0.236353	2.39401	1.57211	2.66987	0.116625	0.310963	2.5572	2.94475	2.06388	2.89119	1.59779	0.040394	2.16969	1.65588	0.139649	1.41649	1.58189	1.51338	0.154139	S	1	A2AJI0	401	MAP7 domain-containing protein 1	Map7d1	PSGERPERRKPGAGGSPALARRRLEATPVQK
A2AJI0-S115	3.80124	0.0589337	0.114774	0.165796	0.217571	0.150266	0.163172	0.185803	0.159874	0.25084	0.526827	5.62854	1.96327	2.22907	7.04177	2.82053	2.79326	6.06952	2.29746	6.24388	5.01484	4.42958	7.10509	5.10076	4.54901	4.52047	0.116542	3.74428e-06	S	0.805199	A2AJI0	115	MAP7 domain-containing protein 1	Map7d1	PTATGPREAKPSRRSSQPSPTTVPASDSPPA
A2AJI0-S118	0.985018	0.0750889	0.107236	0.152386	0.0972865	0.208553	0.227779	0.119426	0.195952	0.0631879	0.223191	1.2969	1.96327	0.274791	0.121866	2.82053	2.79326	3.429	2.29746	2.92009	1.98101	1.4298	2.526	0.166788	2.39645	1.88694	0.118282	0.000102097	S	0.930911	A2AJI0	118	MAP7 domain-containing protein 1	Map7d1	TGPREAKPSRRSSQPSPTTVPASDSPPAKQD
A2AJK6-S2945	0.897458	0.761798	0.729534	0.6851	0.948233	0.546868	0.680286	0.266806	0.471029	0.54362	0.653073	0.162043	0.915873	1.5559	1.00743	1.00936	0.862997	0.145136	0.93612	0.238552	0.891388	0.328451	1.04871	1.03132	0.0799624	0.729518	0.895212	0.622746	S	0.999995	A2AJK6	2945	Chromodomain-helicase-DNA-binding protein 7	Chd7	KAEGGPCKDGETLEGSDAEENLDKTVESSIL
A2AJK6-S2548	0.159431	0.146319	0.207422	0.169794	0.202089	0.987115	0.973914	0.974034	0.159388	0.992531	0.497204	1.77336	0.768119	0.202662	1.09088	0.53298	0.121237	0.966948	1.46121	0.56069	0.0952054	0.11839	1.28247	1.06352	0.102872	0.724325	0.686437	0.292156	S	0.999997	A2AJK6	2548	Chromodomain-helicase-DNA-binding protein 7	Chd7	AFEEDIETPPIRNIPSPGQLDPDTRIPVINL
A2AJT4-S290	3.33625	2.49161	0.24109	2.52043	3.23314	0.160404	0.220249	0.179042	1.69905	0.207986	1.42892	3.61756	1.01915	1.73405	2.99172	0.198138	0.436359	2.9948	2.03795	1.74166	0.148377	1.63486	1.82631	2.27742	1.43233	1.72076	0.830402	0.559355	S	0.992792	A2AJT4	290	Arginine/serine-rich protein PNISR	Pnisr	EGGDGPRLPQRSKFDSDEEDEDAENLEAVSS
A2AKB9-S57	0.152451	0.124354	0.306974	0.44133	0.410134	0.444805	0.130275	0.570221	0.174997	0.167737	0.292328	0.120229	0.134783	0.247911	0.369645	0.213418	0.87356	0.287407	0.0657952	0.275833	0.139381	0.14955	0.262856	0.161016	0.196323	0.249836	1.17008	0.582431	S	0.998927	A2AKB9	57	DDB1- and CUL4-associated factor 10	Dcaf10	PQRGADAASPPPVAGSPRLPGGPAVSPAERA
A2AKB9-S356	2.01865	2.40872	1.95435	2.10982	2.44335	2.78297	2.80633	0.293266	1.50932	0.162151	1.84889	1.59896	1.54954	1.09887	1.51425	2.3037	4.95549	3.73483	1.06817	1.13501	0.970617	0.980972	0.886188	1.24066	0.248986	1.6633	1.11158	0.696001	S	0.99583	A2AKB9	356	DDB1- and CUL4-associated factor 10	Dcaf10	LEVGSYPILRARRTTSSSDLTTTSSSSGSRV
A2ALK8-S372	0.254113	0.221741	0.132529	0.107151	0.283372	0.224605	0.262122	0.0889132	0.161319	0.170565	0.190643	0.184564	0.176327	0.139125	0.25261	0.199207	0.23861	0.228761	0.360688	0.191686	0.258867	0.217181	1.07699	0.155527	0.128917	0.272075	0.7007	0.308932	S	1	A2ALK8	372	Tyrosine-protein phosphatase non-receptor type 3	Ptpn3	SLSVERLETKSLPSRSPPITPNWRSPRLRHE
A2ALU4-S236	7.52981	7.62528	7.68981	7.95044	6.91735	7.80305	10.3736	8.14137	6.4056	8.46922	7.89056	10.6809	7.69743	5.44427	6.49597	6.31044	7.61641	7.90779	8.31663	5.93059	8.44511	7.40253	5.96232	10.8235	7.61254	7.61761	1.03583	0.646494	S	0.995345	A2ALU4	236	Protein Shroom2	Shroom2	CSSTPDHTLPKADASSTENILYKVGLWEASR
A2ALU4-S1165	1.91953	3.07664	2.76067	2.88405	2.75172	3.09008	3.6773	2.47489	2.12852	2.26158	2.7025	2.89576	2.06545	2.39856	2.82564	3.16433	4.31393	3.51545	4.62773	3.15498	2.52702	3.99962	2.06213	3.04656	1.93488	3.038	0.889564	0.277616	S	0.990854	A2ALU4	1165	Protein Shroom2	Shroom2	RPPSTPAPPVRDSCSSPPSLNYGKAKEKTMD
A2ALU4-S330	0.13206	0.121726	0.20083	2.52329	2.27599	2.15195	1.12431	0.234935	1.7196	1.90232	1.2387	1.5305	1.64699	1.21777	2.67987	2.28647	0.257245	0.543544	1.38043	2.74137	2.54114	2.35517	1.64153	1.05229	2.07381	1.71058	0.72414	0.203994	S	0.997487	A2ALU4	330	Protein Shroom2	Shroom2	KAPSPPPLGLPLRSDSFSVAARGHEKARGPP
A2ALU4-S285	3.8907	0.279587	0.193522	1.24087	1.70963	1.83494	1.60324	1.01591	1.32374	0.400173	1.34923	2.42546	0.114725	0.0780645	0.478715	0.190806	2.28167	0.147806	0.325356	0.188902	0.203455	0.234769	0.149141	1.16373	1.75149	0.695292	1.94052	0.109302	S	1	A2ALU4	285	Protein Shroom2	Shroom2	RPSCFIPRVPGNSSKSPRPEDNVEPKIATHG
A2ALU4-S1043	0.267786	0.279267	0.222515	0.206668	0.294428	1.20886	1.45084	0.974344	0.647272	0.535564	0.608755	0.816732	0.833229	0.907119	0.181577	1.04871	2.62856	1.41646	1.3445	0.197759	0.196747	1.20135	0.833056	0.149986	0.34628	0.864433	0.704224	0.310369	S	1	A2ALU4	1043	Protein Shroom2	Shroom2	CQHLQTSAMETSRSPSPQFAPQKLTDKPPLL
A2ALU4-S959	8.46555	17.0796	2.14915	0.13637	0.139465	2.85111	3.39151	2.68292	3.03504	3.43689	4.33677	8.25395	0.661905	1.50091	2.95712	0.135565	3.98502	3.3942	0.308074	2.96505	4.73701	5.76233	5.53359	12.3156	6.18098	4.19223	1.03448	0.933274	S	0.9643	A2ALU4	959	Protein Shroom2	Shroom2	LDQQQRPQYIHERSRSSPSTDHYSQEVPVEP
A2ALU4-S960	8.46555	17.0796	2.14915	0.133526	0.303025	2.85111	3.39151	2.68292	3.03504	3.43689	4.35284	8.25395	0.661905	0.314452	2.95712	0.135565	3.98502	0.183812	0.308074	2.96505	4.73701	5.76233	5.53359	12.3156	6.18098	3.87817	1.12239	0.789071	S	0.936054	A2ALU4	960	Protein Shroom2	Shroom2	DQQQRPQYIHERSRSSPSTDHYSQEVPVEPN
A2ALW5-S290	0.751716	0.755348	0.134451	0.100609	0.206351	0.772362	0.262163	0.173163	0.125488	0.293108	0.357476	1.09219	0.646085	0.483928	0.742215	0.420733	1.21925	0.147865	0.16794	0.11522	0.0942247	0.706565	0.358	0.614261	0.148847	0.496952	0.719338	0.321408	S	0.966524	A2ALW5	290	DnaJ homolog subfamily C member 25	Dnajc25	GEEERLYIIRKSMKMSQSQFDSLEDHQKEMF
A2AN08-S2715	2.29783	0.15211	4.78872	0.201123	0.43528	4.23459	0.0879421	0.389697	3.27893	5.73945	2.16057	1.48954	4.30241	1.81417	5.26509	0.396466	5.18901	4.13403	0.522225	7.30279	2.88728	5.04312	2.0943	4.89568	3.53647	3.4909	0.618915	0.140434	S	0.873957	A2AN08	2715	E3 ubiquitin-protein ligase UBR4	Ubr4	RVLRPRNKRRHVTLPSSPRSNTPMGDKDDDD
A2AN08-S2716	0.202725	0.115955	4.78872	0.147532	4.68246	0.0831845	6.53407	4.06388	3.27893	5.73945	2.96369	1.48954	0.391554	1.81417	0.54843	4.15127	0.19057	0.161764	4.35063	0.45235	0.331455	5.04312	1.08812	2.83317	3.53647	1.88447	1.57269	0.234294	S	0.948043	A2AN08	2716	E3 ubiquitin-protein ligase UBR4	Ubr4	VLRPRNKRRHVTLPSSPRSNTPMGDKDDDDD
A2APV2-S171	5.61878	0.986647	1.55447	3.45461	2.26904	2.22125	1.84454	1.14482	1.48948	1.12037	2.1704	0.186511	3.75133	3.22396	5.14409	1.96278	1.78807	3.53823	2.7562	2.74489	3.23256	1.40845	4.38397	0.735089	2.17576	2.64513	0.820526	0.419295	S	1	A2APV2	171	Formin-like protein 2	Fmnl2	STMESTVDKSKPWSRSIEDLHRGSNLPSPVG
A2AQ07-S435	15.5849	10.3094	18.8552	40.5806	26.6341	12.5912	16.291	8.55001	14.3329	15.8472	17.9576	11.5487	6.70448	19.2766	1.46242	19.459	24.8502	17.1884	10.1289	11.6938	9.7164	12.071	19.439	12.6245	21.0428	14.0862	1.27484	0.239331	S	1	A2AQ07	435	Tubulin beta-1 chain	Tubb1	SEYQQFQDVRAGLEDSEEDVEEAEVEAEDKD
A2AQ25-S1550	0.33479	0.769883	0.196937	0.181722	0.202494	0.598023	1.49487	0.407466	0.297136	0.202129	0.468545	0.166257	0.162167	0.17721	0.180333	0.272101	0.185032	0.346364	0.100231	0.252978	0.257662	0.134472	0.145198	0.138116	0.146739	0.190347	2.46153	0.019659	S	0.979735	A2AQ25	1550	Sickle tail protein	Skt	TPGVQGVRKAEQRKLSSADSPDSGNKCGMVD
A2AQ25-S361	2.11512	2.22529	3.19329	2.82624	2.61282	3.22254	2.9633	2.67752	3.19237	2.18205	2.72105	2.29887	2.7695	5.0406	1.53095	0.820589	3.36116	2.96738	1.9729	2.23303	2.29328	1.75875	1.88045	2.25047	2.02591	2.3717	1.1473	0.307532	S	0.999976	A2AQ25	361	Sickle tail protein	Skt	IPRDRLSSLPVSRSISPSPSAILERRDVKPD
A2AR02-S685	0.162905	0.950398	1.89932	2.72144	3.11258	0.153286	0.142135	1.20044	5.30034	1.63546	1.72783	0.117982	4.34436	15.7376	1.14706	3.72518	0.323733	0.295594	2.66054	1.75254	2.36375	1.57094	1.83833	1.07513	2.38224	2.80964	0.614964	0.421532	S	0.999902	A2AR02	685	Peptidyl-prolyl cis-trans isomerase G	Ppig	NSSSNNREKKADREQSPVSKTKQSSQDNEVK
A2AR02-S395	0.478366	0.0822244	1.349	1.08259	0.268567	0.522565	1.45205	0.658191	0.499965	0.69981	0.709333	3.18329	0.144419	1.00643	2.17939	1.79176	1.89147	1.26037	1.47256	0.698038	1.83402	1.7916	1.54669	3.00419	2.22173	1.71614	0.413331	0.00190421	S	1	A2AR02	395	Peptidyl-prolyl cis-trans isomerase G	Ppig	KGDKSELNEIKENQRSPVRVKEKKITDHRHM
A2AR02-S413	0.0964118	0.13905	0.60499	0.13504	1.26636	0.529215	0.0212198	1.90514	3.05974	0.145345	0.790252	0.135147	0.69829	2.33721	0.204217	0.20257	0.273869	0.156856	0.04751	1.20538	1.53025	0.109504	0.132257	0.293273	1.01747	0.595986	1.32596	0.578023	S	1	A2AR02	413	Peptidyl-prolyl cis-trans isomerase G	Ppig	RVKEKKITDHRHMSESPNRKVEKEKKAKDHK
A2AR02-S252	0.146226	1.50352	0.117223	0.376483	0.188971	0.366639	0.289707	0.882639	0.0646393	1.02152	0.495757	1.70282	0.187275	0.998579	0.207422	1.48198	0.225008	0.169531	1.71885	1.7487	0.905266	0.113426	0.364973	1.51303	2.39143	0.980592	0.505569	0.0938194	S	0.999926	A2AR02	252	Peptidyl-prolyl cis-trans isomerase G	Ppig	RKHKKEKKKRKKSKKSPSSESEAENVDAQPQ
A2AR02-S254	1.44971	1.92175	1.1607	0.245497	0.897835	1.41396	2.25496	1.56769	2.30164	2.21784	1.54316	1.97214	0.290711	3.61542	2.72608	3.08094	3.53353	2.87517	3.06157	2.9737	2.10364	2.73901	4.13834	3.38401	4.43615	2.9236	0.527828	0.00111337	S	0.999883	A2AR02	254	Peptidyl-prolyl cis-trans isomerase G	Ppig	HKKEKKKRKKSKKSPSSESEAENVDAQPQST
A2AR02-S255	1.44971	1.92175	1.1607	0.100906	0.897835	1.41396	2.25496	1.56769	2.30164	2.21784	1.5287	1.97214	0.0909693	3.61542	2.72608	3.08094	3.53353	2.87517	3.06157	2.9737	2.10364	2.73901	4.13834	3.38401	4.43615	2.90933	0.525447	0.0015982	S	0.999883	A2AR02	255	Peptidyl-prolyl cis-trans isomerase G	Ppig	KKEKKKRKKSKKSPSSESEAENVDAQPQSTV
A2AR02-S257	1.44971	1.92175	1.1607	0.114686	0.897835	1.41396	2.25496	1.56769	2.30164	2.21784	1.53008	1.97214	0.290198	3.61542	2.72608	3.08094	3.53353	2.87517	3.06157	2.9737	2.10364	2.73901	4.13834	3.38401	4.43615	2.92356	0.52336	0.00112108	S	0.999855	A2AR02	257	Peptidyl-prolyl cis-trans isomerase G	Ppig	EKKKRKKSKKSPSSESEAENVDAQPQSTVRP
A2AR02-S354	0.666329	1.05319	0.13159	0.146169	3.50378	1.48608	1.73042	1.04286	1.34288	0.8426	1.19459	4.24189	3.31662	5.35731	1.74581	0.0853647	3.42062	5.77153	1.78233	1.71029	1.1618	1.31515	2.591	2.00929	2.23783	2.62477	0.455121	0.021235	S	1	A2AR02	354	Peptidyl-prolyl cis-trans isomerase G	Ppig	YRTPSRSRSRDRFRRSETPPHWRQEMQRAQR
A2AR02-S714	0.163342	0.173349	0.194376	1.59638	0.225943	0.424941	0.191731	0.251133	0.141928	0.47889	0.384201	0.0685694	0.355309	0.295185	1.17153	1.30876	0.391297	0.266602	3.54086	1.61413	1.99095	1.55944	0.0744135	1.04424	0.233005	0.993878	0.386568	0.0797538	S	0.985303	A2AR02	714	Peptidyl-prolyl cis-trans isomerase G	Ppig	VKSSTLKNQEDEKTRSPVEKENQKSKGQEND
A2ARZ3-S5241	0.561706	0.731606	0.955098	1.38064	0.379632	0.81492	0.184107	1.09935	0.19726	0.807244	0.711156	0.592073	0.223184	0.500981	0.430899	0.620633	0.539692	0.926755	0.659018	0.166021	0.132862	0.617984	0.120307	0.375182	0.253316	0.439922	1.61655	0.0453355	S	1	A2ARZ3	5241	Fibrous sheath-interacting protein 2	Fsip2	DAHKKGGSFLSKIAGSIIKEIMDHYLQLFLY
A2AWT3-S281	0.368577	1.39862	0.287822	0.162801	1.02439	0.774325	1.0642	0.854597	0.690907	0.134235	0.676048	0.0806646	0.193123	0.247577	1.237	1.05081	0.142082	0.178274	0.148771	0.153184	0.0850189	0.891365	0.0771811	0.231024	0.144306	0.34717	1.94731	0.0646843	S	0.953176	A2AWT3	281	Ataxin-7-like protein 3	Atxn7l3	QALISRLQWDGSSDLSPSDSGSSKTSENQGW
A2BH40-S697	0.729743	0.119695	0.133519	0.0982977	0.164446	0.579001	0.790729	0.62663	0.459771	0.501193	0.420302	0.506077	0.122454	0.134026	0.271201	0.347709	0.850385	0.314675	0.69074	0.130398	0.152662	0.0502648	0.555969	0.242183	0.307914	0.334047	1.25821	0.413893	S	0.999757	A2BH40	697	AT-rich interactive domain-containing protein 1A	Arid1a	FSPHTSPHLPGIRGPSPSPVGSPASVAQSRS
A2CG49-S1752	0.157754	0.500044	0.144402	0.134683	0.171454	0.551968	0.537731	0.128729	0.159912	0.233005	0.271968	0.162979	0.344515	0.212963	0.0976718	0.227222	0.54091	0.527755	0.128495	0.392163	0.180428	0.112852	0.172501	0.126252	0.102802	0.237822	1.14358	0.621546	S	1	A2CG49	1752	Kalirin	Kalrn	NTLKKWLTSPVRRLNSGKADGNIKKQKKVRD
A2CG49-S1722	2.51618	1.14716	0.763332	0.283012	0.286274	0.767014	0.19171	0.704583	2.22237	3.47476	1.23564	1.92229	0.846146	2.44897	1.148	1.70356	1.34834	4.11419	0.272873	2.13239	0.141566	0.45699	0.256167	4.41891	1.23354	1.60314	0.770763	0.486617	S	0.989629	A2CG49	1722	Kalirin	Kalrn	NGGKSESVAHLQSQPSLNSIHSSPGPKRSTN
A2CG49-S1725	2.51618	1.14716	0.763332	0.283012	0.235519	0.767014	0.11734	0.704583	2.22237	3.47476	1.22313	1.92229	0.846146	2.44897	1.148	1.70356	1.34834	4.11419	0.272873	2.13239	0.113409	0.45699	0.256167	5.32398	1.23354	1.66577	0.734269	0.440893	S	0.997263	A2CG49	1725	Kalirin	Kalrn	KSESVAHLQSQPSLNSIHSSPGPKRSTNTLK
A2CG49-S1728	1.90804	0.508785	0.154806	0.225857	0.170247	0.767014	0.228075	0.704583	0.102142	2.50795	0.72775	1.92229	0.181894	2.44897	0.331688	0.203624	0.442097	3.35865	0.272873	2.13239	0.144444	0.15085	0.0544723	4.56619	0.133357	1.16741	0.623386	0.401892	S	0.827225	A2CG49	1728	Kalirin	Kalrn	SVAHLQSQPSLNSIHSSPGPKRSTNTLKKWL
A2CG49-S1729	1.46949	0.508785	0.199444	0.154091	0.150203	0.187636	0.276459	0.704583	1.58161	2.50795	0.774025	1.92229	0.203711	0.135734	0.39161	0.365681	0.167871	3.35865	0.217078	0.8799	0.0952517	0.344272	0.256167	0.905137	0.114294	0.668404	1.15802	0.773446	S	0.826608	A2CG49	1729	Kalirin	Kalrn	VAHLQSQPSLNSIHSSPGPKRSTNTLKKWLT
A2CG49-S1771	3.14606	2.88795	0.119803	0.160407	0.242593	0.142067	0.107804	0.150298	0.183277	0.133319	0.727359	3.13922	2.1945	0.125876	2.64103	0.188866	1.58627	0.284173	0.452037	0.210954	1.02322	1.83609	0.0793115	3.96807	0.165668	1.27823	0.569034	0.303066	S	0.999408	A2CG49	1771	Kalirin	Kalrn	DGNIKKQKKVRDGRKSFDLGSPKPGDETTPQ
A2RSJ4-S1008	1.23481	0.668637	0.226298	0.351828	2.19505	0.251875	1.39387	0.603912	0.673301	1.1638	0.876338	0.570676	0.699288	0.816776	0.698752	0.162117	0.625486	0.849462	0.793438	1.08189	0.772315	0.586555	0.12755	0.431586	0.595005	0.62935	1.39245	0.192214	S	0.998846	A2RSJ4	1008	UHRF1-binding protein 1-like	Uhrf1bp1l	SEGSHTKDVASTDSDSVLNYRDGSTRLSLDD
A2RSQ0-S833	0.465568	0.440811	0.351811	0.174074	0.0773349	0.325503	0.104153	0.0515629	0.114495	0.212056	0.231737	0.146382	0.0881493	0.195977	0.158686	0.28603	0.574966	0.161609	0.52774	0.0859391	0.311799	0.291833	0.181223	0.0952309	0.133852	0.231387	1.00151	0.995668	S	0.999527	A2RSQ0	833	DENN domain-containing protein 5B	Dennd5b	HLTDSPVALGPERRKSDSGVMLPTLRVSLIQ
A2RSQ0-S178	2.88057	1.7443	4.06081	3.38148	4.47611	6.30765	7.45509	4.66423	2.89725	2.5242	4.03917	1.60355	2.05676	3.18593	2.55285	3.33471	5.50484	2.17077	3.48394	4.37454	3.08715	1.7812	1.49565	2.15335	1.95572	2.76721	1.45965	0.0432231	S	1	A2RSQ0	178	DENN domain-containing protein 5B	Dennd5b	DEGDATSLLKLQRYNSYDINRDTLYVSKSIC
A2RSY1-S511	1.00808	0.137572	0.123967	0.172475	0.641738	0.213912	0.103128	0.145976	0.146623	0.238853	0.293233	0.356211	0.171373	0.247354	1.71536	0.214482	1.78573	2.64722	0.317106	0.221794	0.0555118	0.153279	0.756948	0.505992	0.223308	0.669406	0.43805	0.168867	S	1	A2RSY1	511	KAT8 regulatory NSL complex subunit 3	Kansl3	DLTRRDLAFEIPERGSRPASPAARLPTSPSG
A2RSY1-S515	1.00808	0.0862442	0.205521	0.28849	0.641738	0.134254	0.226846	0.195625	27.2463	0.348788	3.03819	0.356211	0.133285	0.247354	1.71536	0.436752	1.78573	2.64722	0.317106	0.13369	0.127888	0.0611279	0.756948	0.146136	0.165908	0.645052	4.70999	0.302865	S	1	A2RSY1	515	KAT8 regulatory NSL complex subunit 3	Kansl3	RDLAFEIPERGSRPASPAARLPTSPSGSEDL
A2RTL5-S157	2.04625	4.68859	1.52199	1.69634	2.15543	2.42125	1.94141	2.15119	2.75642	1.10328	2.24821	5.7723	0.218371	2.02084	4.74831	5.61649	4.74422	3.44764	3.41654	3.70316	5.41055	4.43492	5.01983	4.76551	5.71223	4.2165	0.533195	0.00199347	S	1	A2RTL5	157	Arginine/serine-rich coiled-coil protein 2	Rsrc2	RDRKKRIEKPRRFSRSLSRTPSPPPFRGRNT
A2RTL5-S159	2.04625	4.68859	1.52199	1.69634	2.15543	2.42125	1.94141	2.15119	2.75642	1.10328	2.24821	5.7723	0.170992	2.02084	4.74831	5.61649	4.74422	3.44764	3.41654	3.70316	5.41055	4.43492	5.01983	4.76551	5.71223	4.21311	0.533623	0.00210349	S	1	A2RTL5	159	Arginine/serine-rich coiled-coil protein 2	Rsrc2	RKKRIEKPRRFSRSLSRTPSPPPFRGRNTAM
A2RTL5-S163	2.04625	4.68859	1.52199	1.69634	2.15543	2.42125	1.94141	2.15119	2.75642	1.10328	2.24821	5.7723	0.170874	2.02084	4.74831	5.61649	4.74422	3.44764	3.41654	3.70316	5.41055	4.43492	5.01983	4.76551	5.71223	4.2131	0.533624	0.00210378	S	1	A2RTL5	163	Arginine/serine-rich coiled-coil protein 2	Rsrc2	IEKPRRFSRSLSRTPSPPPFRGRNTAMDAQE
A3KGS3-S373	1.05308	0.338538	0.31811	0.85641	0.269608	0.284486	0.705257	0.524881	0.798518	0.238405	0.538729	1.49032	0.196405	0.220112	0.97607	1.01466	0.402812	0.0986868	0.759502	0.158385	0.642865	0.616369	0.358142	1.41745	0.205205	0.611213	0.881409	0.668688	S	0.989749	A3KGS3	373	Ral GTPase-activating protein subunit alpha-2	Ralgapa2	DKSHSNSSTLSDRRLSNSSLCSIEEEHRTVY
A3KGS3-S696	0.497821	0.202857	0.201852	0.166639	0.136372	0.304585	0.273625	0.386569	0.25348	0.274879	0.269868	0.294692	0.328976	0.227155	0.331167	0.193388	0.347161	0.328739	0.169189	0.350123	0.130836	0.239514	0.257601	0.342079	0.300982	0.2744	0.983483	0.902752	S	0.997449	A3KGS3	696	Ral GTPase-activating protein subunit alpha-2	Ralgapa2	CILEPQKGTAVGRSFSLSWRSHPDVTEPMRF
A3KGS3-S765	0.122657	1.55124	2.54687	1.91232	1.12035	1.60371	0.248496	1.95004	2.26266	2.02991	1.53483	0.491734	1.90968	1.90275	0.78378	1.00309	1.94294	2.78145	0.407319	0.0993448	1.97337	1.22227	0.263325	1.83319	0.36435	1.21276	1.26557	0.358224	S	0.987483	A3KGS3	765	Ral GTPase-activating protein subunit alpha-2	Ralgapa2	CDYLVVGQQQVPRSSSTSDITERLYSDSSQG
A3KGS3-S486	0.628925	0.579371	0.0895217	0.557485	0.406319	0.788316	0.65794	0.667156	0.0917732	0.779305	0.524611	0.283303	0.106197	0.346004	0.356452	0.164563	0.53388	0.869176	0.506137	0.926446	0.257457	0.350969	0.237495	0.0989016	0.126042	0.368787	1.42253	0.158982	S	0.997655	A3KGS3	486	Ral GTPase-activating protein subunit alpha-2	Ralgapa2	ESSGHKRSSSWGRTYSFTSAMSRGCVTEEDN
A6H5X4-S17	1.26585	1.10069	1.49033	0.122279	0.255906	0.29171	1.5117	0.170041	0.885627	0.188582	0.728272	2.43442	1.55593	7.15538	0.169463	0.233346	0.157988	0.225923	0.109592	0.966751	0.965905	0.0998642	1.97723	0.185007	1.88134	1.29415	0.562741	0.368079	S	1	A6H5X4	17	PHD finger protein 11	Phf11	AQETAPPCGPVSRGDSPIIEKMEKRTCALCP
A6H619-S1201	5.22485	1.87739	3.4066	3.1392	4.72715	3.51205	0.269452	2.14013	2.72149	2.57849	2.95968	0.131572	3.07158	5.9217	2.48298	4.27664	2.5319	4.08285	2.74513	6.88966	1.80304	0.213505	2.07259	2.913	1.67858	2.91534	1.01521	0.950896	S	1	A6H619	1201	PHD and RING finger domain-containing protein 1	Phrf1	KRAHSPEKKGPVREVSPAPATQGESRQDGDH
A6H8H2-S1620	0.248341	0.206856	0.314492	0.300376	0.277343	0.10607	0.242577	0.249201	0.124804	0.161719	0.223178	0.170047	0.238339	0.418082	0.126779	0.210311	0.290353	0.274358	0.21449	0.227626	0.126727	0.111546	0.098713	0.0953933	0.336719	0.209963	1.06294	0.718511	S	0.995755	A6H8H2	1620	DENN domain-containing protein 4C	Dennd4c	EIKKTNGDVQSVKMSSVPNSLSKRNVSLTRS
A6H8H2-S1274	0.260257	1.89811	0.193842	2.35721	0.17339	0.310205	0.146151	3.32668	4.50417	3.60235	1.67724	0.147828	0.116034	0.136212	0.15471	2.5978	3.41217	7.83002	6.16583	3.8902	5.07234	2.31985	2.93729	1.95573	3.46416	2.87144	0.58411	0.187008	S	0.999113	A6H8H2	1274	DENN domain-containing protein 4C	Dennd4c	PGSPAVFAHPLERSSSLPSDRGPPARDSTET
A6H8H2-S1321	0.71522	0.537358	0.546874	0.351948	0.792214	0.398112	1.11985	0.667224	0.696466	0.663364	0.648863	0.476391	0.584274	0.980984	0.493627	0.147317	0.542543	0.0996074	0.535646	0.785641	0.673603	0.340388	0.513186	0.349045	0.494545	0.5012	1.29462	0.126689	S	0.997625	A6H8H2	1321	DENN domain-containing protein 4C	Dennd4c	FKPQSPYRAYKDRSTSLSALVRSSPNSSLGS
A6H8H2-S987	1.5647	1.19076	2.43048	1.70886	2.44904	2.10281	2.12425	0.729457	1.72962	1.67139	1.77014	1.25339	1.22848	2.65402	2.54995	1.98023	3.68897	3.00837	2.45993	3.41195	1.42092	1.42063	1.37212	1.60196	1.43047	2.10581	0.840595	0.283368	S	1	A6H8H2	987	DENN domain-containing protein 4C	Dennd4c	PTEPPAWGSSIVKVPSGLFDTNNRTSTGSTS
A6X8Z5-S343	1.51824	0.129091	0.542865	0.963576	0.544696	0.523017	0.46732	0.642498	1.05444	1.22478	0.761052	1.70605	0.362638	0.136079	1.10746	0.205152	0.191263	0.136141	0.58569	1.11605	1.45517	1.41351	1.65368	1.8181	2.06633	0.996667	0.763597	0.357276	S	0.999997	A6X8Z5	343	Rho GTPase-activating protein 31	Arhgap31	GQRLSVEKATIRPAKSMDSLCSVPVEGKENK
A6X8Z5-S346	0.863032	0.101228	0.542865	0.524473	0.0697073	0.238223	0.131946	0.227282	0.48086	0.637604	0.381722	1.70605	0.161534	0.253649	0.685961	0.183831	0.279909	0.189363	0.126837	0.564978	0.598913	0.691165	0.849504	0.81563	1.09055	0.585563	0.651888	0.210372	S	0.999933	A6X8Z5	346	Rho GTPase-activating protein 31	Arhgap31	LSVEKATIRPAKSMDSLCSVPVEGKENKGNF
A6X919-S46	0.148689	0.615912	17.4608	5.17425	5.85756	0.124617	0.132296	4.73717	13.6566	4.51124	5.2419	0.197365	8.18611	8.40495	3.86946	3.77931	7.57472	5.80328	3.65095	0.836267	3.91446	1.99214	4.06688	4.214	3.37743	4.27624	1.22582	0.590793	S	0.999998	A6X919	46	Probable C-mannosyltransferase DPY19L1	Dpy19l1	SEVDAGELGSERTPPSPGRRGAAGRKGPRAG
A9JSM3-S175	0.19117	1.10228	0.295043	0.225042	2.12065	0.233509	0.241028	2.33967	0.0854896	2.17151	0.900539	2.28076	2.31293	6.48643	2.01487	0.114913	0.403373	0.383347	0.269869	0.167494	2.02409	0.22052	0.713119	0.0657435	0.271423	1.26635	0.71113	0.553698	S	0.994563	A9JSM3	175	Transmembrane protein 238	Tmem238	QLATLEAGSVAAGTGSE______________
A9JSM3-S124	1.3936	0.710708	1.0088	0.663405	0.334508	1.4036	0.92588	1.94815	2.13732	1.03249	1.15585	0.30883	0.939213	1.71168	0.122743	0.876177	2.34099	1.22418	0.395474	0.663685	3.25633	2.98294	0.348335	0.177208	0.970282	1.16558	0.991652	0.978759	S	0.999978	A9JSM3	124	Transmembrane protein 238	Tmem238	PSAIARLARKLSRRWSAPATASPRTTAGLRS
A9JSM3-S130	0.546091	0.147345	0.322461	0.127187	0.393904	0.541385	0.170464	0.109181	2.10837	0.634786	0.510117	0.984522	0.150209	0.274264	0.550662	0.155857	0.63559	0.231	0.136384	0.721847	2.92734	2.28057	0.481141	0.477585	0.463406	0.747884	0.682081	0.448469	S	0.982873	A9JSM3	130	Transmembrane protein 238	Tmem238	LARKLSRRWSAPATASPRTTAGLRSARRANR
B1AUE5-S259	0.233577	0.0522895	3.22446	0.200263	0.0888713	0.179585	0.125288	3.35634	1.94831	0.150099	0.955908	0.133994	1.30706	3.80185	0.0900084	0.153166	5.03957	6.94362	0.207835	0.198385	2.69447	1.89084	0.232379	1.51558	0.121695	1.73789	0.55004	0.324673	S	0.979361	B1AUE5	259	Peroxisome biogenesis factor 10	Pex10	RKEWRLHRNLSHRRSSLEDRAVCRTPLCTLC
B1AXD8-S21	0.357392	0.218837	0.211019	0.348893	0.277196	0.371678	0.29684	0.359861	0.128686	0.105442	0.267584	0.221486	0.353507	0.0792447	0.195117	0.305636	0.360773	0.293186	0.111346	0.212011	0.192934	0.109483	0.13616	0.212759	0.210831	0.213891	1.25103	0.17501	S	0.998061	B1AXD8	21	Akirin-2	Akirin2	TLKRTLDFDPLLSPASPKRRRCAPLSAPASA
B1AXH1-S134	0.627821	0.491288	0.888005	0.243408	0.503362	0.323653	0.142404	0.133213	0.359683	0.724775	0.443761	0.155909	0.344592	0.928808	0.653838	0.51951	0.464973	0.305512	0.709892	0.738824	0.598553	0.216562	0.109977	0.674192	0.471891	0.49236	0.901295	0.637548	S	0.956966	B1AXH1	134	NHS-like protein 2	Nhsl2	ETGPGGTNRFRERSLSVPTDSGVTSVDYDEE
B1AY10-S147	3.9245	8.97207	0.214018	3.49894	3.97825	1.01072	4.04394	0.981611	3.94055	1.42365	3.19882	1.54383	1.19096	0.139468	3.71297	0.288411	0.199693	4.92481	4.27651	0.560546	0.114286	2.86987	0.465713	0.473721	3.45496	1.7297	1.84936	0.105034	S	0.999799	B1AY10	147	Transcriptional repressor NF-X1	Nfx1	ESVARSESGTNPREHSPSESEKEVVIADPRG
B1AY10-S149	3.40616	8.97207	0.234836	3.49894	3.97825	0.446966	4.04394	0.0740156	3.29979	0.137211	2.80922	0.239147	0.129483	0.243705	3.71297	0.255005	0.483532	4.92481	4.27651	0.139838	0.268137	2.86987	0.465713	0.167752	3.45496	1.5451	1.81814	0.190926	S	0.958756	B1AY10	149	Transcriptional repressor NF-X1	Nfx1	VARSESGTNPREHSPSESEKEVVIADPRGAK
B1AY10-S81	1.41188	0.923401	0.572978	0.16037	0.798643	1.19248	1.48688	0.19661	0.848653	1.06905	0.866095	1.65536	1.05614	1.70234	1.15008	0.730843	1.0714	1.42062	0.562941	0.371727	1.23568	1.27825	1.14437	0.993848	1.46945	1.13165	0.76534	0.136626	S	1	B1AY10	81	Transcriptional repressor NF-X1	Nfx1	SAVHQHSYASGSKPKSPQGFFQSSNKSLKNH
B1AY13-S1296	0.174587	0.95428	1.20298	1.52174	1.49533	0.598476	2.47899	1.74053	0.637431	1.56298	1.23673	0.121704	0.885089	0.440644	0.86229	0.306528	0.284454	1.92148	0.123526	0.14777	1.13011	0.111581	0.505834	0.167651	0.710199	0.551347	2.24311	0.00958943	S	0.999994	B1AY13	1296	Ubiquitin carboxyl-terminal hydrolase 24	Usp24	MSLCGTPEKSSYRQLSVSDRSSIRVEEIIPA
B1AY13-S1282	1.31978	0.919855	2.08909	1.22534	1.24775	0.187786	1.17769	0.961388	0.522552	1.09068	1.07419	1.34887	0.44555	0.291443	0.691832	0.153169	0.421571	0.590485	0.489317	1.26583	0.844799	0.21678	0.136059	0.521178	0.411223	0.559151	1.92111	0.0086432	S	1	B1AY13	1282	Ubiquitin carboxyl-terminal hydrolase 24	Usp24	SRPFRNVSRQTSRQMSLCGTPEKSSYRQLSV
B1AY13-S1138	1.00475	0.189539	1.91328	1.47459	0.179383	0.0866324	1.79458	1.41345	0.591974	0.179256	0.882744	0.319125	0.218764	0.302387	1.25395	0.397576	1.2396	0.172332	0.13158	1.90534	0.0809589	0.0997426	0.406468	0.254785	0.170527	0.496652	1.77739	0.15312	S	0.968019	B1AY13	1138	Ubiquitin carboxyl-terminal hydrolase 24	Usp24	RKKTLLSETSSQSSKSPSLSSKQQHQPSASS
B1AY13-S2044	14.9893	14.0294	17.4202	17.6773	11.7686	13.7183	21.0782	10.5869	9.03769	14.9599	14.5266	11.8698	9.72196	8.06287	12.5624	9.09867	10.8104	10.8503	11.7865	14.6813	8.95452	11.267	10.1731	17.2421	8.48046	11.1115	1.30734	0.0115496	S	1	B1AY13	2044	Ubiquitin carboxyl-terminal hydrolase 24	Usp24	WNAYMLFYQRVSDQNSPVLPKKSRVSVVRQE
B1AZA5-S12	4.91405	4.68027	5.59033	7.796	7.61061	8.93357	2.3411	6.33559	3.18427	6.43309	5.78189	2.71784	6.1759	1.33129	3.46586	5.91832	0.854377	6.10721	3.59008	5.41409	1.98634	1.63609	1.85719	3.83061	2.13312	3.35845	1.72159	0.00683348	S	1	B1AZA5	12	Transmembrane protein 245	Tmem245	____MADRGGPAEAPSPRGSPRPESRAPRTV
B1AZA5-S16	1.31277	0.417287	0.123177	0.117855	0.119351	1.24777	1.45137	0.777062	0.126455	1.386	0.707909	0.134356	0.658017	0.43385	0.199825	0.17025	0.277326	0.437772	0.170023	0.203746	0.310081	0.110467	0.268978	0.218404	0.175784	0.269206	2.62962	0.0135194	S	0.997829	B1AZA5	16	Transmembrane protein 245	Tmem245	MADRGGPAEAPSPRGSPRPESRAPRTVGPGE
B1AZI6-S1417	12.7241	0.124518	2.28584	3.6785	0.189152	5.44115	9.93786	0.236403	2.28787	0.255325	3.71607	2.10228	4.47532	0.108246	2.35775	0.237433	5.3342	0.133024	3.03904	0.833291	3.59484	0.0573304	1.30299	2.18454	2.02623	1.98475	1.87231	0.192858	S	0.991733	B1AZI6	1417	THO complex subunit 2	Thoc2	EPDREQKRRKIDSHPSPSHSSTVKDSLIDLK
B1AZI6-S1393	0.196263	0.510361	0.618594	0.625143	0.33965	0.553773	0.804254	0.574023	0.575491	0.804703	0.560225	0.661862	0.822601	1.00748	0.649999	0.286527	0.610083	0.270196	0.406878	0.49136	0.69653	0.6399	0.506209	0.533855	0.710115	0.592399	0.945689	0.692008	S	0.976272	B1AZI6	1393	THO complex subunit 2	Thoc2	NVKGGEKTPVSGSLKSPVPRSDISEPDREQK
B1AZP2-S973	0.409341	0.688556	0.149258	0.154908	0.104037	0.116014	0.514365	0.100416	0.661223	0.829288	0.372741	1.08269	0.135271	0.214482	1.38532	0.160061	0.799301	0.165039	0.23769	2.14487	0.495504	1.08844	1.42523	0.13053	0.350466	0.701064	0.531679	0.141471	S	0.99989	B1AZP2	973	Disks large-associated protein 4	Dlgap4	KRLLAAKRAASVRQNSATESADSIEIYVPEA
B2RQC6-S1859	0.240044	1.17694	0.157318	0.11523	0.0667645	0.675287	0.184607	0.763404	0.730594	1.11784	0.522803	2.1047	2.04883	0.183515	0.197415	1.72424	1.71518	1.12499	0.172563	0.249496	0.0849551	0.104479	1.12976	1.62135	1.26798	0.980675	0.533105	0.1091	S	1	B2RQC6	1859	CAD protein	Cad	LPDGRFHLPPRIHRASDPGLPAEEPKEKPPR
B2RQC6-S1406	0.876232	0.41037	0.319768	0.0969838	0.568236	0.182826	0.174065	0.23343	0.100216	0.108954	0.307108	0.397397	0.292796	0.608581	0.268902	0.344287	0.476782	0.223618	0.126679	0.138917	0.463772	0.273654	0.851171	0.76414	0.258976	0.39212	0.7832	0.388456	S	0.929757	B2RQC6	1406	CAD protein	Cad	LVINLSMRGAGGRRLSSFVTKGYRTRRLAAD
B2RQE8-S707	1.53032	1.55576	0.127097	1.88765	2.05019	0.286711	0.231645	1.31228	0.0862792	1.64908	1.0717	1.78003	0.257593	1.61443	0.234266	1.5968	0.174675	0.176457	0.0383507	0.739672	0.869974	0.581463	0.877298	0.227945	1.64993	0.772777	1.38682	0.317885	S	0.926224	B2RQE8	707	Rho GTPase-activating protein 42	Arhgap42	GLSGLKRSSASSSLRSISAAEGNKSYSGSIQ
B2RQE8-S720	4.01258	3.78411	2.22383	1.91165	0.923571	2.90008	0.150738	2.09928	1.82155	2.82659	2.2654	3.92674	2.44184	4.42478	2.26689	1.80529	1.28831	3.10019	0.405317	3.13178	2.04441	2.37995	3.00048	1.53602	3.39896	2.51078	0.902268	0.603345	S	0.999242	B2RQE8	720	Rho GTPase-activating protein 42	Arhgap42	LRSISAAEGNKSYSGSIQSLTSIGSKESPKA
B2RQE8-S723	3.16343	3.372	2.5222	1.32945	0.474991	2.56205	0.482405	1.6626	1.50021	2.21335	1.92827	3.1424	1.74061	3.0202	1.88316	1.80529	1.28831	3.10019	0.087394	2.38744	1.57924	1.85402	2.46618	1.29828	2.52288	2.01254	0.958125	0.826064	S	0.978271	B2RQE8	723	Rho GTPase-activating protein 42	Arhgap42	ISAAEGNKSYSGSIQSLTSIGSKESPKAIPN
B2RR83-S1105	0.209022	0.337889	1.00109	0.259833	0.162897	0.942053	0.233399	0.89817	1.35432	0.164566	0.556323	0.271079	2.00202	2.56588	1.09628	0.343937	0.317539	0.26408	0.233395	1.21025	0.176121	0.47202	0.774431	3.23096	1.58431	1.03874	0.535578	0.160268	S	0.873844	B2RR83	1105	Probable ATP-dependent RNA helicase YTHDC2	Ythdc2	QEPSSFRADGIPNDSSDSEMEDRTTANLAAL
B2RRE7-S900	0.465373	0.346613	0.748754	0.357718	0.377885	0.177191	0.603256	0.261928	0.334828	0.191976	0.386552	0.594145	0.130119	0.272219	0.132522	0.544998	0.178365	0.409846	0.537108	0.331179	0.337796	0.349285	0.336925	0.162117	0.564869	0.348678	1.10862	0.596052	S	0.998986	B2RRE7	900	OTU domain-containing protein 4	Otud4	LDLPLENLDLSKECDSVSAVDEFPDARVEGA
B2RRE7-S1016	11.2828	10.7512	5.42231	5.89128	5.90498	0.151508	7.66438	0.253462	5.7052	5.45522	5.84824	10.3721	1.46129	7.49543	8.76063	6.34634	0.325892	0.138267	13.6731	11.6028	7.8929	6.78886	6.30215	10.7802	9.60961	7.25354	0.80626	0.401088	S	1	B2RRE7	1016	OTU domain-containing protein 4	Otud4	PGANSVDRLQRPKEESSEDENEVSNILRSGR
B2RRE7-S1017	11.2828	10.2237	6.02133	5.89128	5.90498	0.104825	8.35024	0.183924	5.7052	5.45522	5.91235	9.57114	1.46129	7.49543	8.76063	6.34634	0.71199	0.230925	14.4048	11.6028	7.8929	6.78886	6.30215	10.7802	9.60961	7.28279	0.811825	0.411516	S	1	B2RRE7	1017	OTU domain-containing protein 4	Otud4	GANSVDRLQRPKEESSEDENEVSNILRSGRS
B2RRE7-S442	0.278122	0.482313	0.509488	0.24181	0.0659889	0.503904	0.249777	0.249016	0.280826	0.508299	0.336954	0.0994897	0.11359	0.387494	0.357189	0.447077	0.783085	0.429968	0.154614	0.214119	0.233795	0.0883121	0.434133	0.259962	0.174602	0.298388	1.12925	0.602421	S	0.999989	B2RRE7	442	OTU domain-containing protein 4	Otud4	EDFDHVSRESYYFGLSPEERREKQAIEESRL
B2RRE7-S415	0.176997	0.150616	1.35347	1.23231	0.464157	0.11704	1.41491	0.138854	0.810566	1.17669	0.703561	0.15405	0.364415	0.368952	0.184961	1.33524	0.337288	0.175691	0.265949	1.13047	0.176844	1.47717	0.171514	0.23508	0.647064	0.501763	1.40218	0.342044	S	0.999658	B2RRE7	415	OTU domain-containing protein 4	Otud4	SQKSSSEHKNLSRMPSQITRKPDRERAEDFD
B2RRE7-S1000	0.211439	0.0939251	0.195857	0.622324	0.851316	0.119504	0.421469	0.63515	0.195281	0.406017	0.375228	1.28097	1.0038	0.156986	0.850303	0.848922	0.888045	0.322775	0.692282	0.833067	0.591809	0.299595	0.397488	0.582617	0.57419	0.665917	0.563476	0.0236972	S	0.999752	B2RRE7	1000	OTU domain-containing protein 4	Otud4	KPEKVKDPKTAADVVSPGANSVDRLQRPKEE
B2RUP2-S149	1.38256	0.227455	1.1085	1.43602	1.16445	1.53331	0.106568	0.80714	1.16834	0.131424	0.906576	1.15252	1.22684	1.43118	0.258942	0.245349	1.18657	1.33897	1.13033	0.101767	0.087935	0.123872	0.0862522	0.044316	0.128826	0.610261	1.48555	0.221589	S	0.968267	B2RUP2	149	Protein unc-13 homolog D	Unc13d	YCLLGIEQKVGVAEGSPVSRRRQKAVVKHTI
B2RUR8-S464	1.39188	0.258821	0.331362	2.51696	0.0857227	0.146708	1.13517	0.306067	2.50281	2.36826	1.10437	0.395946	3.3069	4.0651	0.128021	0.338939	0.305485	3.96596	2.555	0.841627	1.08982	1.3797	2.20594	2.43267	1.28213	1.73523	0.636442	0.23135	S	0.799919	B2RUR8	464	OTU domain-containing protein 7B	Otud7b	SPTASAGDEPRSTPESGESDKESVGSSSLGN
B2RUR8-S467	1.39188	0.258821	0.242771	2.51696	0.0720829	0.225892	0.509567	0.0684479	0.120631	0.196821	0.560386	2.5063	4.65501	4.0651	0.14679	0.338939	0.586738	0.192766	0.0952577	0.841627	1.08982	0.129073	2.20594	0.126137	1.28213	1.3044	0.429612	0.169748	S	0.760849	B2RUR8	467	OTU domain-containing protein 7B	Otud7b	ASAGDEPRSTPESGESDKESVGSSSLGNEGS
B2RX12-S903	5.64017	3.63293	4.3587	4.95465	3.97762	4.69718	3.02544	5.32471	1.18109	5.36255	4.2155	3.79007	1.77642	1.19879	1.95051	0.124548	1.58666	1.54712	0.190131	4.35646	0.123564	2.86905	2.30957	1.75811	1.54222	1.79452	2.3491	0.000175752	S	0.999796	B2RX12	903	Canalicular multispecific organic anion transporter 2	Abcc3	EPAIYEVRKQFMREMSSLSSEGEVQNRTMPK
B2RX12-S906	0.350647	0.0999796	0.49108	0.496037	0.376831	0.162412	0.2708	0.39904	0.161424	0.677662	0.348591	0.199365	0.268083	0.243163	0.132593	0.557286	0.292425	0.955243	0.0344746	1.28959	0.288051	0.325754	0.209637	0.112811	0.090157	0.357045	0.976322	0.945543	S	0.848736	B2RX12	906	Canalicular multispecific organic anion transporter 2	Abcc3	IYEVRKQFMREMSSLSSEGEVQNRTMPKKHT
B2RXS4-S1574	0.151095	0.194678	0.233958	0.125103	0.185019	0.433004	0.183846	0.304059	0.12932	0.351638	0.229172	0.577136	0.342047	0.0801195	0.220438	0.202995	1.13563	0.760346	0.282307	0.176166	0.180387	0.215526	0.102765	0.662548	0.381902	0.380022	0.60305	0.143899	S	0.999943	B2RXS4	1574	Plexin-B2	Plxnb2	TLILSKVGVSQQPEDSQQDLPGERHALLEEE
B2RY04-S1832	0.188124	0.545005	0.580218	0.632844	0.602723	0.784638	1.16957	0.748979	0.745841	0.654789	0.665273	0.688822	0.645484	0.725046	0.742349	0.538729	0.627111	0.832044	0.982824	0.580723	0.556648	0.781348	0.495419	0.639108	0.791432	0.687649	0.96746	0.774518	S	1	B2RY04	1832	Dedicator of cytokinesis protein 5	Dock5	PPPPKSKPYESSQRNSAEIAPPLPVRRDSKA
B2RY04-S1765	1.59724	1.31908	1.21246	1.06359	1.36463	1.28913	2.28764	1.66799	1.56045	1.49063	1.48528	1.32578	0.522145	0.672464	0.795544	1.17554	1.31174	1.25112	1.70317	1.1077	1.71283	1.36916	1.4335	1.41637	1.54013	1.23837	1.19939	0.103445	S	1	B2RY04	1765	Dedicator of cytokinesis protein 5	Dock5	EPDVMSPGKKTQRPKSLQLVDSRLTPFHSPS
B2RY56-S698	0.930286	1.00867	1.34758	1.05767	1.16068	0.0796553	0.308337	0.31498	0.482976	0.20114	0.689196	0.309261	1.24669	1.48305	0.659553	0.803468	0.365137	0.269752	0.901571	0.136449	0.131543	0.0872268	0.612138	0.405312	0.737304	0.582033	1.18412	0.560629	S	1	B2RY56	698	RNA-binding protein 25	Rbm25	KLPVDSVFNKFEDEDSDDVPRKRKLVPLDYG
B2RY56-S672	62.0899	60.8061	63.2457	52.1919	59.7538	96.9627	87.4785	52.12	41.9426	51.3192	62.7911	38.6737	65.7441	55.2785	65.4553	76.0611	110.81	89.1283	49.8587	46.2927	52.4642	29.8281	29.4828	38.8265	59.5925	57.6783	1.08864	0.555797	S	1	B2RY56	672	RNA-binding protein 25	Rbm25	HRPKIGLSLKLGASNSPGQPNSVKRKKLPVD
B2RY56-S578	16.1207	3.41287	6.15298	7.09961	2.15711	3.10475	3.46423	2.78686	5.4443	3.42254	5.3166	46.1903	7.08521	14.3706	5.2287	4.79413	2.97548	10.0762	7.80374	5.13616	3.47062	5.75494	3.93767	3.87214	5.83574	9.03798	0.588251	0.325461	S	1	B2RY56	578	RNA-binding protein 25	Rbm25	EAERRRQPQIKQEPESEEEEEEKQEKEEKRE
B9EJ80-S960	0.203956	0.460862	0.705427	0.830324	0.25933	0.429461	0.477872	0.318566	0.232969	0.319571	0.423834	0.412706	0.120662	0.262835	0.358324	0.230845	0.20467	0.486093	0.403498	0.262984	0.332723	0.127518	0.0659126	0.467128	0.513333	0.303517	1.39641	0.105478	S	0.999999	B9EJ80	960		Pdzd8	SKTRLSEPGTDLVEPSPKHTPNTSDNEGSDT
B9EJ86-S808	5.6105	0.090188	0.127433	4.51279	4.96975	4.74817	0.560001	0.420638	0.246353	5.23358	2.65194	0.153575	0.16855	0.430425	0.145488	0.390071	0.263488	0.177737	0.28272	0.0805301	0.0837825	0.155315	0.184504	0.137039	0.180457	0.202406	13.1021	0.00131254	S	0.954453	B9EJ86	808	Oxysterol-binding protein	Osbpl8	VVKGYSSPEPDIQDSSGSEAQSVKPSTRRKK
B9EJ86-S810	5.6105	0.199904	0.0837857	4.51279	4.96975	4.74817	0.560001	0.420638	0.246353	5.23358	2.65855	0.193406	0.168794	0.187296	0.296688	0.196248	0.533797	0.100064	0.12661	0.138357	0.121337	0.201685	0.627519	0.13114	0.256998	0.234281	11.3477	0.00142224	S	0.977011	B9EJ86	810	Oxysterol-binding protein	Osbpl8	KGYSSPEPDIQDSSGSEAQSVKPSTRRKKGI
B9EKI3-S324	2.29806	1.63179	1.84202	1.42223	1.83332	1.66987	2.05871	1.30437	1.6301	1.94761	1.76381	1.30608	1.55504	2.04135	1.84392	1.82799	1.11309	2.15308	1.89975	2.21431	1.10433	1.30002	1.41967	1.82133	1.72033	1.66573	1.05888	0.495133	S	0.999938	B9EKI3	324	TATA element modulatory factor	Tmf1	LNESCCSSDAFERIDSFSVQSLDSRSVSEIN
B9EKI3-S926	1.47236	1.97458	0.917307	1.23023	0.35787	0.151074	0.871838	0.943281	0.890051	0.677991	0.948658	1.54984	0.898607	0.761183	0.436123	0.43639	0.387056	1.09554	1.00425	0.645093	1.08913	0.886382	1.07164	1.55818	1.95693	0.984024	0.96406	0.862671	S	0.99601	B9EKI3	926	TATA element modulatory factor	Tmf1	QEALKEKDHKLFSVCSTPTMSRSSSISGVDA
B9EKI3-S931	0.384827	0.428071	0.409214	0.509377	0.151578	0.223834	0.292695	0.360171	0.175493	0.383872	0.331913	0.670544	0.0993025	0.152397	0.102738	0.328184	0.305147	0.133779	0.168345	0.134752	0.383275	0.332612	0.302955	0.318232	0.567482	0.285696	1.16177	0.471903	S	0.927813	B9EKI3	931	TATA element modulatory factor	Tmf1	EKDHKLFSVCSTPTMSRSSSISGVDAAGLQA
B9EKI3-S340	5.72986	3.13706	0.264305	4.10668	2.00255	0.125613	3.1571	1.04278	3.89894	3.95315	2.7418	0.526446	2.79418	2.77292	3.61252	3.42032	0.473723	7.12375	7.60391	3.91693	2.75557	2.43772	4.49355	4.83636	3.58558	3.59668	0.762315	0.301764	S	1	B9EKI3	340	TATA element modulatory factor	Tmf1	FSVQSLDSRSVSEINSDDELPGKGYALVPII
C0HKD9-S116	37.5111	33.2691	23.6214	22.4567	24.9605	21.5534	26.7505	17.8232	23.6816	17.2908	24.8918	37.7607	8.55597	31.6292	19.0622	30.3316	20.7352	39.8167	36.9187	28.7785	24.5943	25.1561	34.1435	38.3095	40.3783	29.7265	0.837362	0.168629	S	1	C0HKD9	116			LARHRKIVEPEVVGESDSEVEGDAWRLERED
C0HKD9-S118	36.0082	32.0404	23.6214	21.4802	24.0541	21.5534	25.5209	17.3594	22.9081	16.112	24.0658	36.015	7.37578	31.6292	19.0622	29.4618	19.8015	38.4994	35.7249	27.4681	23.1908	23.4518	31.9236	36.0435	38.3218	28.4264	0.846601	0.19741	S	1	C0HKD9	118			RHRKIVEPEVVGESDSEVEGDAWRLEREDSS
D3YXK1-S150	0.14736	0.488574	0.292098	0.19465	0.401956	0.29697	0.178252	0.731385	0.156985	0.390335	0.327856	0.235881	0.127023	0.558165	0.408443	1.15853	0.222133	0.491648	0.160223	0.105575	0.136	0.11392	0.184789	0.342316	0.174677	0.315666	1.03862	0.906147	S	0.998949	D3YXK1	150	Atherin	Samd1	APTRAPRAAAATAPPSPGPAQPGPRAQRAAP
D3YXK2-S366	27.749	19.7224	24.274	18.8503	18.3203	23.0346	23.3883	13.3724	16.9722	19.7389	20.5422	8.93897	22.1458	17.2444	10.8197	12.0062	12.8432	24.0694	28.657	17.1846	14.5272	10.4463	9.14292	3.4996	19.5607	15.0776	1.36244	0.0350145	S	1	D3YXK2	366	Scaffold attachment factor B1	Safb	EATSQELVRAPTAALSPEPQDSKEDVKKFAF
D3YXK2-S235	1.57746	1.61588	0.976121	0.292395	0.208441	0.17737	0.30619	1.41318	1.50375	1.47846	0.954925	1.85956	1.11687	0.132154	1.26703	0.0673632	1.41528	0.338139	0.302091	0.177012	1.0744	1.68702	1.71157	3.01571	0.134161	1.02131	0.934999	0.840536	S	0.997841	D3YXK2	235	Scaffold attachment factor B1	Safb	ILGETCKSEPVKEEGSELEQPFAQATSSVGP
D3YXK2-S623	0.560637	0.399615	0.465593	0.451585	0.478638	0.219798	0.111783	0.0977904	0.601946	0.311947	0.369933	0.467784	0.119073	0.241226	0.279684	0.161257	0.418639	0.610919	0.495919	0.173324	1.33749	0.594111	1.06112	0.527516	0.608924	0.506928	0.729755	0.262905	S	1	D3YXK2	623	Scaffold attachment factor B1	Safb	ASKSQDRKSASREKRSVVSFDKVKESRKSRD
D3YXK2-S626	1.1385	0.732861	1.22352	0.88121	0.998735	1.04791	1.98447	0.816173	1.14596	1.20102	1.11704	0.816452	0.710299	0.861169	1.04453	0.452434	1.75924	1.22723	0.121576	2.19415	1.7245	1.69373	0.528692	0.535076	0.900752	1.0407	1.07335	0.722518	S	1	D3YXK2	626	Scaffold attachment factor B1	Safb	SQDRKSASREKRSVVSFDKVKESRKSRDSES
D3YZP9-S233	3.58979	0.176561	4.55269	6.03162	4.57033	4.62925	0.0903236	0.157972	10.433	4.40802	3.86396	5.72543	2.99254	3.87697	0.424386	6.65507	10.1381	8.02087	6.95681	4.98304	5.54544	4.46134	5.46265	5.60414	4.63783	5.39176	0.716641	0.184177	S	1	D3YZP9	233	Coiled-coil domain-containing protein 6	Ccdc6	EAEKRILQEKLDQPVSAPPSPRDISMEIDSP
D3YZP9-S237	9.76175	6.7786	12.5391	13.0205	11.2073	14.456	13.3462	1.4597	5.51305	5.93292	9.40151	13.7294	10.7282	9.96549	5.90821	9.33394	18.9183	16.9432	8.3949	6.41477	6.96271	5.65597	6.60464	7.35208	6.20899	9.50863	0.988735	0.951984	S	1	D3YZP9	237	Coiled-coil domain-containing protein 6	Ccdc6	RILQEKLDQPVSAPPSPRDISMEIDSPENMM
D3YZP9-S316	1.39486	0.261849	1.17735	0.167098	1.09089	0.973757	1.0999	0.925431	1.05454	1.06248	0.920816	0.915498	1.44352	0.420831	0.803424	0.212672	0.937151	0.925644	0.178754	1.80998	1.79526	1.3923	1.48725	1.15739	1.12989	1.04354	0.882398	0.539345	S	0.999994	D3YZP9	316	Coiled-coil domain-containing protein 6	Ccdc6	LQREMERREALCRQLSESESSLEMDDERYFN
D3YZP9-S412	0.209529	4.60774	4.25659	5.1338	5.34241	1.84541	0.27219	10.1282	6.82028	4.87241	4.34886	0.767704	3.87103	6.78115	1.72485	5.93654	10.6808	7.35984	7.78812	6.81126	3.5761	3.02264	3.62872	3.78061	4.6023	5.02369	0.86567	0.56788	S	0.999982	D3YZP9	412	Coiled-coil domain-containing protein 6	Ccdc6	GASHGITRPSPRRSSSPDKFKRPTPPPSPNT
D3Z6Q9-S443	2.68165	1.12858	1.65241	1.79075	1.97256	0.132901	0.194626	0.15969	1.81284	1.00877	1.25348	0.144229	2.62025	4.71273	0.225918	3.14611	3.04579	5.11249	2.5376	0.193527	1.34958	2.91477	3.18668	0.0969821	2.55381	2.27432	0.551144	0.0898878	S	0.999998	D3Z6Q9	443	Bridging integrator 2	Bin2	PGSPEGSSQLCSPRASPDASSNPEPAETREK
E2JF22-S1646	0.166462	0.144681	0.210743	0.271459	0.132602	0.189792	0.137023	0.124296	0.119871	0.138292	0.163522	0.127533	0.113839	0.189003	0.387227	0.22259	0.242696	0.16185	0.209932	0.169925	0.130961	0.177142	0.209385	0.168299	0.16778	0.191297	0.854806	0.276998	S	0.999873	E2JF22	1646	Piezo-type mechanosensitive ion channel component 1	Piezo1	SQELLANARTRMRTASELLLDRRLHIPELEE
E9PV82-S119	0.488312	0.137375	0.487622	0.712596	0.493666	0.204697	0.53078	0.610343	0.402833	0.64203	0.471025	0.984168	0.644243	0.551871	0.156167	0.718085	0.267491	0.777407	0.846961	0.480031	0.600009	0.649907	0.55509	0.656667	0.883051	0.626511	0.751823	0.0854681	S	0.999739	E9PV82	119		Fam53a	GPPAAPPTKRHCRSLSEPEELARCRSPWRPG
E9PYL2-S1372	1.30207	0.612279	0.181946	0.523758	0.162344	0.540166	0.576736	0.137508	0.5224	0.190958	0.475017	0.787943	0.563185	0.206189	0.138751	0.260005	0.185461	1.08213	0.916573	1.2377	0.377439	0.175711	0.811774	1.00959	0.188546	0.567215	0.837455	0.560842	S	0.980719	E9PYL2	1372		Prr12	LDEELKRNLETLPSFSSDEEDSVAKNRDLQE
E9PYL2-S1373	1.30207	0.612279	0.259404	0.523758	0.233603	0.540166	0.576736	0.101569	0.5224	0.190958	0.486295	0.787943	0.563185	0.128636	0.185779	0.303833	0.137883	1.08213	0.916573	1.2377	0.377439	0.214117	0.811774	1.00959	0.138951	0.563967	0.862274	0.623444	S	0.990449	E9PYL2	1373		Prr12	DEELKRNLETLPSFSSDEEDSVAKNRDLQES
E9PZM4-S1365	0.188306	0.275616	0.275344	0.137938	0.164272	0.762433	0.245153	0.361169	0.444929	0.200148	0.305531	0.636508	0.882902	0.538952	0.409715	0.374368	0.231451	0.252834	0.169295	0.319195	0.378275	0.435389	0.100336	0.431603	0.275174	0.388286	0.786872	0.316021	S	1	E9PZM4	1365	Chromodomain-helicase-DNA-binding protein 2	Chd2	NKAPRLKDEHGLEPASPRHSDNPSEEGEVKD
E9Q1P8-S343	1.39992	1.95765	2.01377	0.758723	2.71884	2.48781	3.12725	1.8051	1.73398	1.92773	1.99308	3.2126	2.26893	2.90035	0.789897	2.24433	2.82315	4.1876	2.16622	2.11975	1.54682	2.71916	2.53505	0.177048	1.7308	2.24441	0.88802	0.496983	S	1	E9Q1P8	343	Interferon regulatory factor 2-binding protein 2	Irf2bp2	NGSKAVARTARKRKPSPEPEGEVGPPKINGE
E9Q1P8-S169	11.2099	11.4568	8.9018	8.53591	13.9327	6.97017	16.3452	6.35703	5.289	5.69744	9.46959	12.103	10.6447	10.8077	9.97969	12.6758	14.8979	7.79629	8.73683	7.01462	10.6995	9.4326	7.79742	8.72867	10.5854	10.1357	0.934279	0.581952	S	1	E9Q1P8	169	Interferon regulatory factor 2-binding protein 2	Irf2bp2	NGFSKLEEPPELNRQSPNPRRAHAVPPTLVP
E9Q1P8-S226	0.286678	0.0856957	1.30563	1.66925	4.65148	0.0576069	3.62838	1.36303	1.78834	2.57815	1.74142	1.35634	0.181476	0.355766	0.350646	2.35424	0.241059	0.276478	1.17553	0.516545	0.909589	1.93588	1.14224	0.991407	0.157651	0.853203	2.04104	0.0653283	S	0.995035	E9Q1P8	226	Interferon regulatory factor 2-binding protein 2	Irf2bp2	LGAQPAELGTHKRPASVSSAAAEHEAREPSK
E9Q1P8-S250	3.94037	6.28068	3.82153	3.55512	3.95064	5.25273	6.90448	3.4251	3.20897	3.90595	4.42456	3.87614	3.67868	5.8273	3.36786	3.58821	4.02671	5.4803	4.27256	4.07997	3.16454	3.26179	2.77086	3.98332	4.26541	3.97455	1.11322	0.30659	S	0.999995	E9Q1P8	250	Interferon regulatory factor 2-binding protein 2	Irf2bp2	EAREPSKEKAQPAHRSPADSLSSAAGASELS
E9Q1P8-S71	0.198596	0.670125	0.980341	0.14949	0.599351	0.395712	1.56246	1.45821	3.41672	1.06158	1.04926	0.619593	1.00389	0.984029	0.471996	0.966228	1.97227	1.19252	1.34909	1.03775	0.806756	1.22637	0.130821	0.119253	0.19793	0.862749	1.21618	0.546105	S	0.990705	E9Q1P8	71	Interferon regulatory factor 2-binding protein 2	Irf2bp2	ARQLKRAHGCFPEGRSPTGAQPAAAKPPPLS
E9Q286-S1820	0.113815	0.226899	0.59801	0.779355	1.0836	1.40414	0.136627	0.212515	0.760876	0.50434	0.582017	0.2169	0.231967	0.76724	0.34826	0.0946847	0.268815	0.114028	0.114815	0.217054	0.569876	0.554769	0.233462	0.252789	0.316656	0.307237	1.89436	0.0466216	S	1	E9Q286	1820	Little elongation complex subunit 1	Ice1	VSMLRSAKRLRLDNKSPEPDTREVTGEGVPE
E9Q394-S2308	1.17617	0.206008	0.168594	1.03977	1.1994	0.191912	0.953476	0.600461	1.57158	1.14744	0.825481	0.17546	1.30143	0.210998	0.195658	0.250922	1.19759	0.404502	2.73367	0.932526	0.137547	0.165875	0.545929	0.298367	0.161146	0.622259	1.32659	0.453516	S	1	E9Q394	2308		Akap13	DTINSLNRDEDEGIPSENEEEKKLLDTKARE
E9Q394-S1892	8.09093	7.61113	5.92864	6.81239	7.62747	6.59265	9.65301	6.87878	6.52466	6.78233	7.2502	11.8338	4.01159	5.8388	2.90711	8.70986	11.1118	12.0767	8.65758	4.9304	6.52088	8.40155	2.20891	2.91351	6.04598	6.86918	1.05547	0.732571	S	0.987235	E9Q394	1892		Akap13	GNDENMSNTWKFLSHSTDSLNKICKVNESTE
E9Q394-S1895	5.12102	5.55614	3.87997	4.85108	4.35828	2.88406	3.45384	4.0872	2.45118	3.15819	3.9801	8.11019	0.326063	2.61291	4.84363	4.78999	3.86067	5.9112	3.60727	4.9304	4.17183	3.48067	4.15061	3.35825	3.11432	4.09057	0.972993	0.859666	S	0.999926	E9Q394	1895		Akap13	ENMSNTWKFLSHSTDSLNKICKVNESTESLT
E9Q394-S2462	0.216304	0.332202	0.309332	0.644693	4.01872	1.18341	1.49495	0.870627	0.652557	0.164978	0.988777	1.19789	0.131647	0.0922575	0.0997286	5.69685	1.21557	0.833075	0.411305	0.227498	0.164067	0.202535	0.0540449	0.0904438	0.220176	0.759792	1.30138	0.686586	S	0.993104	E9Q394	2462		Akap13	EKEEGDDGQDLRRTESDSGLKKGGNGNLVFM
E9Q394-S1839	0.885729	0.426583	0.418954	0.110371	0.581055	0.330783	0.67749	0.682998	0.957772	0.638053	0.570979	0.74403	0.775166	1.7106	0.284461	0.368459	0.232094	0.459152	0.52685	0.215897	1.29112	0.832585	1.17356	0.104317	0.36152	0.648558	0.880382	0.641597	S	1	E9Q394	1839		Akap13	VIMRNKSSQPKERPRSAVLLADEATAAPMFT
E9Q394-S2692	0.746036	0.965604	1.34061	1.2311	0.118745	0.179809	1.5012	0.325658	0.218456	0.705446	0.733267	0.526521	0.144953	1.09346	1.00248	1.47988	1.46365	0.241877	1.15177	0.197315	0.836023	1.13574	0.637774	0.790529	1.14393	0.846136	0.866607	0.570843	S	0.99243	E9Q394	2692		Akap13	PSVTKSGSLDSELSVSPKRNSISRTQKDKGP
E9Q3C1-S436	0.0999325	2.0077	1.34412	1.38043	0.281724	2.39191	1.97201	1.27447	1.21167	2.06311	1.40271	0.114332	2.64276	0.456953	1.3613	0.241001	0.433145	1.79252	1.78182	1.20409	1.18813	0.991308	0.900996	1.48333	0.995716	1.11339	1.25986	0.340179	S	0.991879	E9Q3C1	436		C2cd2	KPRFDTGRATPLNSESPVRTPVTVKVIEKDI
E9Q3C1-S649	80.8012	24.2667	36.975	33.2448	36.6208	31.5349	45.2201	31.9779	49.9863	45.7175	41.6345	22.9999	79.7726	64.6579	8.71866	15.8647	66.1415	41.1181	72.7305	127.146	38.6719	1.90303	35.2095	32.7486	50.815	47.0356	0.885171	0.639448	S	0.999992	E9Q3C1	649		C2cd2	FFRRRHQQKDPGLSQSHNDLVFLQQPEGRQK
E9Q3C1-S581	9.35207	8.66868	0.923086	2.77987	2.88135	7.28067	6.70369	4.553	6.81482	6.98617	5.69434	7.78066	6.34996	5.47845	5.1336	5.34504	6.52618	9.12431	8.59709	5.28593	5.71361	4.63861	3.87642	7.93919	6.22236	6.28653	0.9058	0.509927	S	1	E9Q3C1	581		C2cd2	AQTLPALKPRENDLDSWELEKESPVASWSGP
E9Q3L2-S259	1.53641	0.21753	0.15845	0.280685	0.389373	0.734836	0.696889	0.0955736	0.183122	0.144265	0.443713	0.1339	0.252753	0.29648	0.0836591	0.281271	1.06825	0.384089	0.399328	0.641188	0.714154	0.711069	0.249344	0.234437	0.0856573	0.395399	1.12219	0.748848	S	0.951697	E9Q3L2	259		Pi4ka	NLLTVCQEGTLKRKTSSVSSISQVSPERGIP
E9Q3L2-S260	2.05774	2.16925	0.622961	1.62279	1.33449	2.17104	1.03719	1.41763	0.548946	1.03202	1.40141	0.0638636	0.418245	0.140953	2.24903	0.195147	0.159021	0.165055	1.64514	1.20433	0.144414	1.74424	0.879611	1.20978	1.47124	0.835005	1.67832	0.0600642	S	0.989941	E9Q3L2	260		Pi4ka	LLTVCQEGTLKRKTSSVSSISQVSPERGIPP
E9Q3L2-S263	1.29586	1.46937	0.0938297	1.62279	0.173239	1.28577	0.112858	0.833915	0.111073	1.03202	0.803073	0.975579	0.149906	0.208819	1.38793	0.237112	0.198946	1.28009	2.20911	1.20433	1.29736	1.28229	0.567159	0.742377	0.933626	0.905331	0.887049	0.688037	S	0.989188	E9Q3L2	263		Pi4ka	VCQEGTLKRKTSSVSSISQVSPERGIPPPSS
E9Q4N7-S1550	0.290412	0.788051	0.30929	0.218995	0.347963	1.18634	1.8974	0.11628	0.610501	0.264407	0.602964	0.0611644	0.971096	0.13673	0.974463	1.0359	1.16237	1.23331	0.203181	1.89478	0.421614	0.160678	0.285906	0.485399	0.107187	0.652412	0.924206	0.832653	S	0.999998	E9Q4N7	1550		Arid1b	YQTPPSLPNHISRAPSPASFQRSLESRMSPS
E9Q4Z2-S1332	46.6316	25.348	24.8746	28.673	20.9068	25.0113	13.2933	35.8244	27.2919	38.1726	28.6027	12.9785	13.1319	35.8158	15.1501	15.7131	18.1675	20.2956	21.3322	42.827	11.0276	13.2036	3.51023	22.4149	17.4314	18.7857	1.52258	0.0240739	S	0.999759	E9Q4Z2	1332	Acetyl-CoA carboxylase 2	Acacb	LPSSHPNRMAVPISVSNPDLLRHSTELFMDS
E9Q4Z2-S81	1.31668	0.140477	2.47772	1.34393	1.80467	2.31113	0.225394	0.148699	2.39043	1.86636	1.40255	0.710125	1.13094	0.221181	3.21606	0.118546	0.330293	0.145377	0.0791195	0.0833356	0.222296	1.2444	0.17523	0.139147	0.283056	0.578508	2.42442	0.0350582	S	0.999837	E9Q4Z2	81	Acetyl-CoA carboxylase 2	Acacb	CLSYRGPRDASQQRNSLPSSCQRPPRNPLSS
E9Q4Z2-S136	0.106946	0.150975	7.36124	27.2348	42.354	2.1279	0.306826	81.1832	60.8759	28.2002	24.9902	3.76991	32.4782	37.105	11.6273	19.5988	49.3358	29.6191	16.34	0.101274	24.7154	8.257	14.9242	13.9671	9.24974	19.3635	1.29058	0.528747	S	0.999992	E9Q4Z2	136	Acetyl-CoA carboxylase 2	Acacb	NGLSFPARPPSQRTVSPSREDRKQAHIKRQL
E9Q557-S22	0.163848	35.5179	29.6343	38.8523	27.6036	36.5331	51.1532	45.6123	39.0734	41.6165	34.576	64.9969	58.2586	96.3457	39.2459	43.3656	86.6212	120.014	51.4003	86.4268	48.948	43.2582	46.0041	34.8808	70.7565	63.6087	0.543574	0.00341222	S	1	E9Q557	22	Desmoplakin	Dsp	SHPRINTLGRMTRAESGPDLRYEMTYSGGGG
E9Q557-S188	0.132457	1.14826	0.964465	0.749612	0.197407	0.311496	1.05357	0.849002	1.00534	0.789903	0.720151	1.34017	0.781445	0.63856	0.14273	1.27427	1.53929	0.230426	0.912145	0.248514	0.167178	1.7452	1.34977	0.204078	1.31191	0.848977	0.848257	0.543256	S	0.993019	E9Q557	188	Desmoplakin	Dsp	VRRASSKGAGGYTCQSGSGWDEFTKRLTGEC
E9Q557-S2827	0.242004	13.1013	0.0560553	0.331974	0.312027	0.884376	1.20383	0.036729	0.15545	0.857296	1.7181	0.129282	0.128093	0.341132	0.108587	0.234463	0.172667	0.806531	0.126225	0.181509	1.83517	0.0933906	2.05786	2.46674	0.117767	0.62853	2.73353	0.33151	S	0.9877	E9Q557	2827	Desmoplakin	Dsp	LRLLEAASVSSKGLPSPYNMSAPGSRSGSRS
E9Q557-S2832	14.4212	13.1013	10.3381	6.97908	7.0708	7.57379	10.9707	9.56615	12.2807	9.95073	10.2253	9.96229	4.28643	14.5446	9.48122	5.27545	5.47093	6.77578	4.09942	15.0075	19.2538	11.002	16.8224	17.1692	21.6259	11.4841	0.890387	0.535947	S	0.999974	E9Q557	2832	Desmoplakin	Dsp	AASVSSKGLPSPYNMSAPGSRSGSRSGSRSG
E9Q557-S2836	16.7818	14.2867	12.1865	8.74326	7.0708	9.67596	14.169	11.8447	15.0203	9.95073	11.973	10.165	6.37925	14.5446	14.0721	5.52978	5.47093	9.82661	4.09942	16.6981	17.8315	12.3307	18.9906	17.8624	23.7471	12.682	0.944091	0.736319	S	1	E9Q557	2836	Desmoplakin	Dsp	SSKGLPSPYNMSAPGSRSGSRSGSRSGSRSG
E9Q557-S2221	6.12471	6.73555	7.00313	8.22786	4.91221	8.08151	8.28205	6.86234	4.62282	5.12362	6.59758	10.8564	9.16768	9.49448	17.161	14.9441	19.1429	29.3771	7.27147	9.78559	4.10828	7.00433	5.60078	6.25938	6.94462	11.2227	0.587877	0.0480643	S	1	E9Q557	2221	Desmoplakin	Dsp	PHTGLLLLSVQKRSMSFQGIRQPVTVTELVD
E9Q557-S55	3.63198	0.133713	0.583659	0.848586	0.15128	0.187997	0.331601	0.0837921	0.24965	0.589091	0.679135	0.192459	0.197985	0.788692	0.707257	0.984287	0.332956	0.250671	0.412531	0.141159	0.133851	0.841743	0.874158	0.523432	0.122233	0.46453	1.46199	0.481574	S	0.977937	E9Q557	55	Desmoplakin	Dsp	GGGGGGGTSRTFYSHSRRCTVNDQNSDGYCQ
E9Q5C9-S563	78.2382	24.5221	20.9152	21.9092	30.4639	104.001	101.613	46.6585	27.0286	31.3019	48.6652	104.851	25.3866	62.0018	30.8838	36.7686	40.1116	100.373	43.1703	100.99	80.5761	40.4903	58.3259	25.1047	32.349	55.813	0.871932	0.582383	S	1	E9Q5C9	563		Nolc1	ANGTPASLNGKAAKESEEEEEEEETEEKKKA
E9Q5C9-S626	2.27978	6.70315	14.1715	12.109	11.8844	40.7596	35.226	10.8839	1.69561	14.4533	15.0166	2.31026	25.4607	11.4113	14.7378	16.9671	21.8657	22.3239	14.9973	10.2533	5.6979	8.82809	6.52427	8.56833	4.17429	12.4372	1.2074	0.53877	S	0.999434	E9Q5C9	626		Nolc1	PNTFPKRKKGERRASSPFRRVREEEIEVDSR
E9Q5C9-S701	1.02734	0.109255	0.0932969	0.231643	0.229551	0.326123	0.204461	0.842261	0.401456	1.26039	0.472578	0.555647	0.16437	1.92279	0.392415	0.172875	0.173546	0.489108	0.290918	1.45616	0.116427	0.222882	0.353038	0.46767	1.6689	0.603339	0.783271	0.562415	S	0.999986	E9Q5C9	701		Nolc1	RGGSISVQVNSVKFDSE______________
E9Q5F9-S532	0.379512	0.25116	0.141583	0.38977	0.26223	0.285258	0.266531	0.220579	0.197078	0.105472	0.249917	0.18745	0.20776	0.370576	0.11681	0.292529	0.491623	0.15322	0.309734	0.209339	0.216935	0.254334	0.162608	0.267623	0.267544	0.250578	0.997365	0.986685	S	1	E9Q5F9	532	Histone-lysine N-methyltransferase SETD2	Setd2	ESKRTSEHETIKRCCSPPNELGFRRGSSYSK
E9Q5F9-S2053	0.827398	0.990967	0.123366	0.284685	0.763632	0.844819	0.111275	0.779556	0.720571	0.0838547	0.553013	1.14583	0.202661	0.7511	0.950421	0.294129	0.84127	0.138213	1.47018	0.970063	0.730798	0.773901	0.0799546	0.932713	0.13727	0.672751	0.822017	0.480792	S	0.999882	E9Q5F9	2053	Histone-lysine N-methyltransferase SETD2	Setd2	PDKQSQNKEKRKRRGSLSPPSSAYERGTKRP
E9Q5F9-S2055	0.827398	0.990967	0.190415	0.140106	0.763632	0.844819	0.191348	0.779556	0.720571	0.109063	0.555788	1.14583	0.154213	0.7511	0.950421	0.226092	0.84127	0.138506	1.47018	0.970063	0.730798	0.773901	0.142828	0.932713	0.255636	0.677397	0.820475	0.466434	S	0.990589	E9Q5F9	2055	Histone-lysine N-methyltransferase SETD2	Setd2	KQSQNKEKRKRRGSLSPPSSAYERGTKRPDD
E9Q5F9-S322	2.00577	2.02843	1.95776	0.111047	1.57212	1.51112	1.89551	1.6537	0.197458	1.3796	1.43125	2.32203	0.231108	1.76467	1.54374	0.197051	1.58631	2.167	2.46902	2.37464	1.66095	1.22421	2.40092	2.73012	2.14211	1.77242	0.807513	0.286805	S	0.999877	E9Q5F9	322	Histone-lysine N-methyltransferase SETD2	Setd2	SSKKKSSQFEGTFLGSESDEDSVRTSSSQRS
E9Q5F9-S324	2.00577	2.02843	1.95776	0.202323	1.57212	1.51112	1.89551	1.6537	0.121975	1.3796	1.43283	2.32203	0.122323	1.76467	1.54374	0.18825	1.58631	2.167	2.46902	2.37464	1.66095	1.22421	2.40092	2.73012	2.14211	1.76402	0.812253	0.306965	S	0.998545	E9Q5F9	324	Histone-lysine N-methyltransferase SETD2	Setd2	KKKSSQFEGTFLGSESDEDSVRTSSSQRSHD
E9Q5F9-S614	0.941588	0.965312	1.19081	0.818332	0.2513	0.257846	0.839066	0.175236	0.0768857	0.891113	0.640749	0.999888	1.21336	0.196853	1.43369	0.304288	0.394597	0.250853	1.42595	1.20417	0.998588	0.844563	0.901862	0.810003	0.876573	0.846803	0.756668	0.239936	S	0.878625	E9Q5F9	614	Histone-lysine N-methyltransferase SETD2	Setd2	ELRTINKISEREKTGSPTPSNQLNDSPTFKK
E9Q5F9-S624	0.941588	0.965312	1.19081	0.818332	0.681091	1.76503	0.0571773	0.176285	0.117285	0.891113	0.760402	0.999888	0.677047	1.13108	1.43369	0.771242	0.430289	0.192966	1.42595	1.20417	0.998588	0.844563	0.901862	0.810003	0.876573	0.906994	0.838377	0.419271	S	0.952214	E9Q5F9	624	Histone-lysine N-methyltransferase SETD2	Setd2	REKTGSPTPSNQLNDSPTFKKLDESPVLKPE
E9Q5K9-S309	3.95727	2.05338	3.05612	2.28653	1.98267	3.09414	2.87962	1.88047	2.65427	2.83575	2.66802	0.208437	3.71603	6.1254	1.30933	1.86571	0.426993	3.62949	2.70797	3.0545	2.28046	2.57926	2.64488	3.10351	2.986	2.617	1.0195	0.919263	S	1	E9Q5K9	309	YTH domain-containing protein 1	Ythdc1	GSDEKKKERKRARGISPIVFDRSGSSASESY
E9Q6J5-S3000	0.24876	0.296311	0.243482	0.695641	0.506292	0.160697	0.479439	0.351327	0.0675023	0.151334	0.320079	0.447564	0.442877	0.409319	0.289962	0.152385	0.309205	0.53446	0.823303	0.500528	0.239019	0.138454	0.115897	0.270013	0.956677	0.402119	0.79598	0.390632	S	0.964353	E9Q6J5	3000		Bod1l	KVSKSPPLGRSKAQLSPSVKRKREVSPPGAR
E9Q6J5-S480	1.18651	1.15324	0.61736	1.04692	1.34802	0.773378	0.983567	0.82499	1.22371	1.45839	1.06161	0.400926	1.86006	1.85112	1.49191	1.2184	0.960962	1.78534	0.0696139	2.20679	1.54192	1.27182	1.81145	2.11674	2.07185	1.47564	0.719425	0.0673322	S	0.999938	E9Q6J5	480		Bod1l	RHAYVHKPYLYSKYYSDSDDELTVEQRRQSI
E9Q6J5-S482	1.18651	1.15324	0.61736	1.04692	1.34802	0.773378	0.983567	0.82499	1.69368	1.45839	1.10861	0.400926	1.86006	1.85112	1.49191	1.2184	0.960962	1.78534	0.0828256	2.20679	1.54192	1.27182	1.81145	2.11674	2.07185	1.47658	0.750793	0.109719	S	0.999905	E9Q6J5	482		Bod1l	AYVHKPYLYSKYYSDSDDELTVEQRRQSIAK
E9Q6P5-S629	0.111897	0.663588	1.11279	0.0618461	1.59975	0.140172	0.445274	1.86658	0.597937	1.25408	0.785392	0.0896009	0.825005	1.4751	0.146994	1.60495	1.88589	0.194247	1.02789	0.100135	0.0863082	1.25027	1.08988	1.21535	0.190912	0.798752	0.983273	0.960612	S	0.783836	E9Q6P5	629		Ttc7b	KSCYNLTNPSDSGRGSSLLDRTIADRRQLNT
E9Q6P5-S630	1.32875	2.1459	2.14282	0.133713	2.43872	1.40814	1.3379	1.86658	1.27798	2.13416	1.62147	2.01975	2.04039	2.05715	0.725339	2.49325	3.19632	0.76606	1.91831	0.799162	1.22426	2.07879	1.70718	0.159922	1.15659	1.59589	1.01603	0.936338	S	0.995125	E9Q6P5	630		Ttc7b	SCYNLTNPSDSGRGSSLLDRTIADRRQLNTI
E9Q6P5-S160	4.73203	0.166995	0.323129	3.71854	0.237572	0.182425	0.125016	1.75967	1.17957	0.374931	1.27999	2.82762	2.3073	5.95182	0.142862	0.223043	3.73348	0.922589	0.112993	0.699622	0.130869	1.73862	0.28147	0.177189	0.220344	1.3907	0.92039	0.877729	S	0.997313	E9Q6P5	160		Ttc7b	YATKGLCLEKLPVSSSTSNLHVDREQDVITC
E9Q6P5-S677	3.99361	0.721113	2.93518	4.70461	1.67024	0.700943	0.192101	0.181745	0.344153	3.1205	1.85642	2.18928	2.64545	3.94498	3.61006	1.33781	0.245212	0.524056	5.14873	3.17722	3.41283	2.98609	3.03679	5.45923	3.38683	2.93604	0.632287	0.114723	S	0.999916	E9Q6P5	677		Ttc7b	SVAASRVEQALSEVASSLQSSAPKQGPLHPW
E9Q6P5-S678	3.87839	1.33241	3.48355	6.18259	1.67024	0.700943	0.192101	0.78685	0.26569	3.30048	2.17932	2.519	1.6828	5.29878	3.45202	1.33781	0.227651	0.0998747	5.49797	3.55979	3.0236	3.23715	3.28307	5.21839	4.08882	3.03762	0.717444	0.269499	S	0.999756	E9Q6P5	678		Ttc7b	VAASRVEQALSEVASSLQSSAPKQGPLHPWM
E9Q6P5-S681	0.159039	0.611301	0.234225	0.233736	0.376043	0.205712	0.119407	0.420085	0.26569	0.140742	0.276598	1.87786	0.157686	0.446099	1.11072	0.192706	0.330607	0.261089	1.20536	1.40904	1.03085	0.943917	0.174773	1.60777	0.951682	0.835725	0.330968	0.00703391	S	0.812862	E9Q6P5	681		Ttc7b	SRVEQALSEVASSLQSSAPKQGPLHPWMTLA
E9Q784-S242	2.06499	2.00216	2.56148	1.64069	1.86847	1.99235	2.22493	1.66718	1.34247	2.02161	1.93863	1.64159	2.19514	3.61643	2.60218	1.63833	1.39748	1.76495	2.39945	2.86425	0.0604279	1.81528	0.111065	2.19267	1.99703	1.87831	1.03212	0.850339	S	1	E9Q784	242		Zc3h13	ASSAGKKERKAAVVASPLLDQQRNSKGNQSK
E9Q784-S198	7.41724	4.55404	5.5926	3.95101	5.46003	7.31045	6.52009	3.99903	2.82334	4.08454	5.17124	7.72484	6.81165	13.3623	4.93024	3.96902	4.48456	3.88628	4.95266	4.37822	4.7177	2.23567	4.40516	5.05008	5.6953	5.47169	0.945089	0.749352	S	1	E9Q784	198		Zc3h13	ENMDKREEIIIQKEVSPEVVRSKLSPSPSLR
E9Q784-S64	0.108022	0.210895	0.176433	0.182267	0.12778	0.04291	0.10572	0.199297	0.0609539	0.187189	0.140147	0.0434122	0.0690923	0.262439	0.170151	0.189997	0.201003	0.100361	0.328594	0.115056	0.485511	0.130666	0.154449	0.0791915	0.0985234	0.17346	0.807946	0.425017	S	1	E9Q784	64		Zc3h13	GSCLYGNTCRFIHGPSPRGKGYSSNYRRSPE
E9Q784-S1273	1.44086	0.834034	0.201924	1.22745	2.01275	2.12224	0.894713	0.192215	0.959523	0.937362	1.08231	0.92642	1.54749	0.145598	0.229442	1.40441	2.23511	0.881601	0.324209	0.235863	0.115268	0.148918	0.255999	0.521686	0.569342	0.681526	1.58806	0.149155	S	0.999458	E9Q784	1273		Zc3h13	GSNRSHRSHTSGRLRSPSNDSAHRSGDDQGS
E9Q784-S110	0.155835	3.15997	3.89198	4.61268	5.63982	7.86353	10.83	6.5536	4.25136	0.102762	4.70615	0.230455	0.115397	7.8003	2.46512	5.26883	0.293176	5.85526	3.96324	6.59637	0.101378	0.657422	1.71325	2.10132	1.83912	2.78576	1.68936	0.126659	S	0.920954	E9Q784	110		Zc3h13	DVDSESQKRNTEEPSSPVRKESSRGRHRDKE
E9Q784-S77	8.31032	4.77235	5.16582	3.04952	3.97171	10.9789	7.99626	3.48806	4.23942	5.17808	5.71504	2.67937	5.52007	5.16444	7.28933	5.40414	7.38041	3.37444	12.8485	2.86825	1.56094	3.79812	3.90433	3.6218	1.89707	4.80795	1.18867	0.438271	S	1	E9Q784	77		Zc3h13	GPSPRGKGYSSNYRRSPERPTGDLRERMKNK
E9Q784-S369	1.82996	2.7108	1.58863	0.16573	1.96731	2.68549	2.29293	1.4659	1.98212	0.121541	1.68104	2.00351	0.349171	2.09163	2.82273	0.119597	0.228257	0.126285	3.38927	2.39368	2.36793	1.89742	2.18385	4.13451	2.80418	1.92229	0.8745	0.613189	S	0.999999	E9Q784	369		Zc3h13	PSPSYQRTLTPSLRRSASPYPTHCLSSPQRK
E9Q784-S371	1.82996	2.7108	1.58863	0.311094	1.96731	2.68549	2.29293	1.4659	1.98212	0.0701667	1.69044	2.00351	0.349171	2.09163	2.82273	0.455138	0.190777	0.453574	3.38927	2.39368	2.36793	1.89742	2.18385	4.13451	2.80418	1.96695	0.85942	0.545897	S	0.999998	E9Q784	371		Zc3h13	PSYQRTLTPSLRRSASPYPTHCLSSPQRKQS
E9Q784-S380	1.82996	2.7108	1.58863	0.114387	0.241783	2.68549	2.29293	1.4659	1.98212	0.110694	1.50227	0.210847	0.349171	2.09163	2.82273	0.31222	0.246845	0.298056	3.38927	2.39368	2.36793	1.89742	2.18385	4.13451	2.80418	1.82159	0.8247	0.527419	S	0.924613	E9Q784	380		Zc3h13	SLRRSASPYPTHCLSSPQRKQSPPRHRSPMR
E9Q784-S1090	0.259487	0.881563	0.798623	1.60394	0.172829	2.45103	1.50915	0.245648	0.188286	0.197691	0.830825	0.10959	0.243042	2.57194	0.257794	0.357109	0.333962	1.88612	0.138046	1.04803	0.0850235	0.156523	0.111031	0.354995	0.212755	0.561855	1.47872	0.408295	S	1	E9Q784	1090		Zc3h13	KKKNIEKKRKRSKGDSDVSDEEAAPQNKKKR
E9Q784-S1093	0.113371	0.881563	0.798623	1.60394	0.147607	2.45103	1.50915	0.148039	0.121962	0.243953	0.801924	0.0556025	0.14289	2.57194	0.260369	0.238245	0.364279	1.88612	0.10051	1.04803	0.153276	0.265035	0.0826333	0.175957	0.215384	0.54002	1.48499	0.430192	S	1	E9Q784	1093		Zc3h13	NIEKKRKRSKGDSDVSDEEAAPQNKKKRGPR
E9Q784-S207	3.93014	4.26597	3.32284	3.74203	4.61185	4.17028	4.88468	3.42173	3.45914	5.08904	4.08977	5.47413	1.8653	3.93889	3.5672	4.5931	4.05179	3.02853	4.92657	3.24106	3.42508	2.70711	3.11406	0.263216	4.82968	3.50184	1.16789	0.214385	S	0.999987	E9Q784	207		Zc3h13	IIQKEVSPEVVRSKLSPSPSLRKSSKSPKRK
E9Q784-S209	3.21758	4.26597	3.32284	3.74203	4.61185	4.17028	4.19429	3.10369	3.45914	4.54997	3.86376	5.47413	1.48495	3.38837	3.5672	4.1637	4.05179	3.02853	4.92657	2.79209	3.14984	2.70711	2.9727	0.16492	4.82968	3.33583	1.15826	0.269568	S	0.996288	E9Q784	209		Zc3h13	QKEVSPEVVRSKLSPSPSLRKSSKSPKRKSS
E9Q784-S951	0.0870137	0.106058	0.271483	0.163284	0.238143	0.288135	0.229946	0.396263	0.395766	0.472476	0.264857	0.987173	0.251904	0.186263	0.39211	0.290812	0.548988	0.131801	0.87062	0.179499	0.66647	0.593071	0.616222	0.852189	0.646792	0.515279	0.514006	0.0155485	S	0.999987	E9Q784	951		Zc3h13	KHRLLSQVVRPQESRSLSPSHLTEDRQGRWK
E9Q784-S953	2.40867	0.239801	0.204081	2.63115	0.126756	2.74619	3.52676	2.51008	0.718445	2.63105	1.7743	3.93084	2.72755	0.143385	2.51378	3.55673	0.0952951	1.96235	3.68001	2.43192	3.25374	2.63661	3.15502	4.47399	4.90867	2.81928	0.629345	0.0766312	S	0.99998	E9Q784	953		Zc3h13	RLLSQVVRPQESRSLSPSHLTEDRQGRWKEE
E9Q784-S318	4.38547	3.73318	1.94299	2.54208	0.0860855	5.19857	3.93702	2.64544	2.04965	1.79374	2.83142	3.61326	3.63264	0.181141	1.29698	2.88957	3.94475	3.72222	0.0782637	0.0805582	0.1683	0.994963	0.140221	1.54263	2.44493	1.76646	1.60288	0.107335	S	0.998971	E9Q784	318		Zc3h13	DFEKQREKRDKPRSSSPGQHHSPLSSRHHSS
E9Q784-S324	4.38547	3.73318	1.94299	2.54208	0.232937	5.19857	3.93702	2.64544	2.04965	1.79374	2.84611	3.61326	3.63264	0.341751	1.29698	2.88957	3.94475	3.72222	0.164444	0.0975406	0.210504	0.994963	0.175125	1.54263	2.44493	1.79081	1.58929	0.104288	S	0.990183	E9Q784	324		Zc3h13	EKRDKPRSSSPGQHHSPLSSRHHSSSSQSGS
E9Q7D5-S1110	0.132101	0.632548	0.742813	0.231401	1.00116	1.07792	0.276657	1.14548	1.27596	0.090395	0.660643	1.94582	1.00939	0.68275	1.13541	0.98727	1.86667	0.969924	0.526673	0.632228	1.0395	1.83349	0.335156	0.183429	0.174134	0.95156	0.694274	0.207063	S	0.762054	E9Q7D5	1110		Arhgef5	SQQRLDSLAEPHGLSSPRHRRKALVSSDSYL
E9Q7D5-S593	0.107294	0.165498	0.318239	0.766363	0.386274	1.40994	0.0908946	0.146978	1.00224	0.831916	0.522563	0.0733208	0.711898	0.310308	0.170049	0.133366	0.298141	0.973773	1.31916	0.897469	0.468138	0.777145	0.892998	0.473551	0.402989	0.564451	0.925791	0.80602	S	0.999844	E9Q7D5	593		Arhgef5	PLSSYTGVTQHLRSNSFPGSHRTEQTPDSLG
E9Q7F2-S44	0.255484	0.469749	0.730248	0.143731	1.07908	0.71719	0.328037	0.10826	0.552894	1.06022	0.544489	0.146185	0.994424	0.296652	1.20504	0.660122	0.931251	1.06487	0.863109	1.54357	1.52693	0.187587	0.140226	0.586227	1.7832	0.852099	0.638998	0.132027	S	0.988475	E9Q7F2	44	E3 ubiquitin-protein ligase RNF169	Rnf169	DEMAAAKAGAPGPASSPALLVLRSAPRPEES
E9Q7F2-S12	0.168391	0.383314	0.104539	0.225282	0.157984	0.532043	0.111816	0.181643	0.231946	0.176798	0.227376	0.251029	0.170322	0.293323	0.278409	0.451689	0.0672615	0.0962345	0.136077	0.665109	0.469594	0.277957	0.335401	0.143572	0.276531	0.279465	0.81361	0.416051	S	0.81412	E9Q7F2	12	E3 ubiquitin-protein ligase RNF169	Rnf169	____MAAAGPSTRASSAAAAAALSRRGRRGR
E9Q7F2-S326	0.096571	0.359542	0.53168	0.274412	0.443943	0.496051	0.128958	0.20797	0.162291	0.353233	0.305465	0.411493	0.434679	0.49506	0.16658	0.456534	0.274447	0.102618	0.539065	0.0913035	0.167128	0.165649	0.37494	0.426298	0.446583	0.32517	0.939402	0.763897	S	0.999986	E9Q7F2	326	E3 ubiquitin-protein ligase RNF169	Rnf169	PIIGVLLSTQNNRCLSAPDLTIEKRLPFGSL
E9Q7F2-S234	1.87274	2.38931	0.168694	1.10762	0.36143	2.18932	2.49655	1.92132	2.00045	1.5172	1.60246	2.45851	1.968	1.87937	0.233265	0.275393	2.19957	2.43554	2.21919	2.00998	1.97222	1.82021	1.78083	3.3674	3.50763	2.00908	0.797611	0.272725	S	0.999035	E9Q7F2	234	E3 ubiquitin-protein ligase RNF169	Rnf169	AVVLKTSLEQCPARLSDSENEEPSRGQMMQT
E9Q7F2-S390	0.717589	0.528719	0.535397	0.33923	0.458171	0.279538	0.527247	0.100122	0.421897	0.626504	0.453441	0.4934	0.484621	0.636394	0.140069	0.357606	0.119489	0.44705	0.340053	0.364572	0.474407	0.477537	0.565285	0.939577	0.707064	0.467652	0.969613	0.864844	S	1	E9Q7F2	390	E3 ubiquitin-protein ligase RNF169	Rnf169	SPCTPPKRLPDGRVLSPLIIKSTPRNLTRSL
E9Q7G0-S1835	0.882222	0.558124	2.86018	0.246818	0.147402	0.142932	0.470108	1.56324	4.04999	0.101925	1.10229	0.189567	0.654705	0.102821	0.116459	0.0665256	0.2971	0.21379	2.06186	1.06738	1.61051	0.19283	2.84426	1.63518	0.202809	0.803986	1.37104	0.519922	S	0.966456	E9Q7G0	1835		Numa1	TQSAPASQANLRATSSTQSLARLGSPDDGNS
E9Q7G0-S398	5.53232	1.77363	0.173276	0.151267	1.6047	1.76471	0.0690149	1.88937	2.02819	3.16857	1.8155	0.125731	6.31991	5.5336	0.0825062	0.327193	0.408172	0.521605	0.227574	0.693014	1.19324	1.3808	1.70369	0.0910864	0.14257	1.33933	1.35553	0.545225	S	1	E9Q7G0	398		Numa1	GKLSQLEDQATRLQESPAPEKGEVLGDALQL
E9Q7G0-S1739	15.4446	15.9224	16.9153	14.627	14.1058	20.7774	18.9532	14.3543	14.8613	17.4136	16.3375	17.3821	10.5659	11.6705	14.6365	14.1162	19.3016	17.3364	17.2553	19.631	15.5244	14.4691	14.7175	17.9641	12.7818	15.5252	1.05232	0.447157	S	0.995103	E9Q7G0	1739		Numa1	PRTQPDGTSVPGEPASPISQRLPPKVESLES
E9Q7G0-S167	0.90914	0.0643708	0.395513	1.05083	0.368696	0.325991	0.755993	0.782724	0.486864	0.0815026	0.522162	0.142912	2.7365	2.37271	0.175339	3.14445	3.20112	1.43927	0.111591	2.28503	1.70288	0.953855	0.176593	0.186943	0.385664	1.35821	0.38445	0.0449522	S	0.999886	E9Q7G0	167		Numa1	EKVPYTHASTLSEELSPPSHQTKRKIRFLEI
E9Q8D0-S283	4.32809	2.62309	1.95614	5.48129	4.09481	3.97667	5.10058	2.88744	2.52194	3.13036	3.61004	3.11981	3.12389	5.14414	1.70386	2.88985	5.00459	5.23985	3.87054	3.85836	2.41995	1.85594	3.82887	3.74417	4.76259	3.61189	0.999489	0.996981	S	1	E9Q8D0	283		Dnajc21	LQEMEARYEKEFGDGSDENEVEDQEPRNGLD
E9Q942-S59	0.200012	0.223098	0.297287	0.330273	0.206245	0.175532	0.14739	0.142432	2.05684	0.170181	0.394929	11.0885	0.109143	0.283582	0.316101	10.042	0.322561	4.69547	0.0773634	4.12429	2.45266	2.74736	5.29131	4.46247	0.132927	3.29612	0.119816	0.0212824	S	0.962189	E9Q942	59	Small integral membrane protein 13	Smim13	LVGDTGSQEGDNEQPSGSETEEDPSASPQKI
E9Q9R9-S1263	0.22285	0.0975325	0.278031	0.177237	0.121308	0.166968	0.317486	0.123575	0.125242	0.201798	0.183203	0.212692	0.170755	0.132973	0.106046	0.237708	0.194623	0.219261	0.275067	0.163301	0.259978	0.112432	0.195919	0.209074	0.246693	0.195466	0.93726	0.635874	S	0.863309	E9Q9R9	1263		Dlg5	ASQGSNSLPSSARLGSSSNLQFKAERIKIPL
F6ZDS4-S453	0.0834164	0.617371	0.794094	0.941249	0.909892	0.761689	1	1.10562	0.105731	0.299879	0.661894	0.535502	1.47511	0.119146	0.60417	0.129976	0.442512	0.39537	0.0806311	0.100913	0.842767	0.850641	0.935341	0.233233	1.47793	0.587374	1.12687	0.684384	S	0.984678	F6ZDS4	453	Nucleoprotein TPR	Tpr	KRKGAILSEEELAAMSPTAAAVAKIVKPGMK
F6ZDS4-S2141	1.92275	8.39243	0.160755	0.234166	0.93898	9.42549	13.7309	10.5867	0.061383	3.33281	4.87865	6.77751	10.2342	0.214463	7.1824	0.839533	3.98255	14.4534	0.44874	6.53781	4.72087	1.95984	2.58182	5.76956	4.24681	4.99639	0.976433	0.950039	S	1	F6ZDS4	2141	Nucleoprotein TPR	Tpr	QPTSASERQTPQAPQSPRRPPHPLPPRLTIH
F6ZDS4-S2223	8.974	2.10139	6.01646	2.46016	3.08855	3.71378	5.39827	3.5641	3.3985	3.28596	4.20012	4.11307	3.05636	5.94065	2.65509	1.9947	4.35703	4.04357	1.81848	7.6396	4.35542	1.2935	1.26858	4.42976	5.24911	3.72964	1.12615	0.563503	S	1	F6ZDS4	2223	Nucleoprotein TPR	Tpr	LVVPHRTDGFAEAIHSPQVAGVPRFRFGPPE
F8VPU2-S23	1.31967	0.13512	0.198858	0.100936	0.270212	0.240951	0.270105	0.221698	0.335162	0.549931	0.364264	0.536267	0.341229	0.115754	1.1484	0.132547	0.162127	0.248208	0.462971	1.62037	1.14645	0.388928	0.547221	1.012	0.0769905	0.567105	0.642322	0.270063	S	1	F8VPU2	23	FERM, RhoGEF and pleckstrin domain-containing protein 1	Farp1	PTPASRLGAPENSGISTLERGQKPPPTPSGK
F8VPU2-S373	2.72626	3.32516	2.72528	2.69345	1.9856	3.87558	2.61178	2.90362	2.48297	1.96698	2.72967	3.5145	3.09102	5.46187	2.65062	0.324567	2.66943	3.82962	3.82805	0.0778297	2.91668	2.57063	2.42095	2.91114	2.99603	2.8045	0.973318	0.870815	S	0.999967	F8VPU2	373	FERM, RhoGEF and pleckstrin domain-containing protein 1	Farp1	KVQFERKHSKIHSTRSLVSQPTAPNSEVPKQ
F8VPU2-S892	4.56542	5.57759	5.54455	8.23276	5.45729	5.51381	4.29157	3.60333	4.22433	7.40975	5.44204	9.83103	11.9189	16.9459	8.66085	7.34432	5.16463	8.12165	5.1764	4.53406	0.181074	3.30723	4.37661	5.30262	7.22466	7.00643	0.776721	0.261667	S	1	F8VPU2	892	FERM, RhoGEF and pleckstrin domain-containing protein 1	Farp1	PDNKSPDEATAADQESEDDLSASRTSLERQA
F8VPU2-S899	6.74562	4.88326	0.129042	4.94505	0.119396	0.358393	0.0913177	0.151338	6.1943	5.64557	2.92633	0.236337	0.897507	1.66576	0.17128	0.731174	0.528668	1.64639	0.389208	0.337913	0.590282	0.168726	6.79653	0.251984	0.267568	1.04852	2.7909	0.0623454	S	0.923608	F8VPU2	899	FERM, RhoGEF and pleckstrin domain-containing protein 1	Farp1	EATAADQESEDDLSASRTSLERQAPHRGNTM
G3X9J0-S1538	0.247054	0.281105	0.303323	0.38072	0.820205	0.276108	0.22756	0.164998	0.148492	1.03314	0.388271	0.218984	0.298768	0.712763	0.195049	0.340568	0.139535	0.174986	0.243384	0.49736	0.383549	0.0967282	0.438862	0.137652	0.879645	0.339845	1.14249	0.655114	S	0.995789	G3X9J0	1538		Sipa1l3	RDTGQSPQKSLQRTLSDESLCSGRREPSFAS
G3X9J0-S1541	0.247054	0.281105	0.303323	0.369296	0.540101	0.276108	0.182658	0.247804	0.146178	0.536272	0.31299	0.218984	0.298768	0.201414	0.0738977	0.340568	0.16371	0.257371	0.187512	0.293737	0.37824	0.160987	0.157425	0.130027	0.262194	0.223203	1.40227	0.0568795	S	0.992071	G3X9J0	1541		Sipa1l3	GQSPQKSLQRTLSDESLCSGRREPSFASPAS
G3X9K3-S1076	0.2081	0.0953346	0.26299	0.090648	0.236079	2.24892	2.3071	1.46347	0.118773	0.739142	0.777055	2.15381	0.0889604	0.249832	0.264571	0.781322	0.243926	1.22017	0.938373	0.129294	0.748249	0.511088	0.683891	1.80488	0.0846893	0.707361	1.09853	0.826129	S	0.993095	G3X9K3	1076	Brefeldin A-inhibited guanine nucleotide-exchange protein 1	Arfgef1	VKPRYISGTVRGREGSLTGTKDQAPDEFVGL
G3X9K3-S1566	1.06433	0.863876	0.715167	1.11556	0.216804	0.637828	0.822689	0.699419	0.463244	0.6662	0.726512	0.173491	0.56958	0.455607	0.893096	0.652307	1.12527	0.118883	0.607629	0.852923	0.625414	0.805016	0.820677	0.616803	0.242153	0.611347	1.18838	0.330207	S	1	G3X9K3	1566	Brefeldin A-inhibited guanine nucleotide-exchange protein 1	Arfgef1	PSAVSEKPLDAISQKSVDIHDSIQPRSSDNR
G3XA57-S150	0.828767	1.0188	0.736027	0.602733	0.573277	0.244564	0.257872	0.525542	0.437539	0.522839	0.574796	0.850787	1.26199	0.378728	0.110793	0.409135	0.566735	0.292033	0.314932	0.702086	0.676975	0.528021	0.461061	0.534296	0.0963623	0.513138	1.12016	0.599456	S	0.998837	G3XA57	150	Rab11 family-interacting protein 2	Rab11fip2	EIEVDIQFMRNNMTASMFDLSMKDKSRNPFG
G3XA57-S277	0.315662	0.959592	0.0825058	0.491318	0.894589	0.299741	0.0985818	0.160887	0.16595	0.776418	0.424524	0.674203	0.389559	0.516072	0.348014	0.318943	1.03575	0.973138	0.214588	0.0942163	0.217804	0.645088	0.358485	0.566533	0.61534	0.497695	0.85298	0.565352	S	0.999406	G3XA57	277	Rab11 family-interacting protein 2	Rab11fip2	VPESGSLKSPHRRTLSFDTSKLNQPGSIVDE
G5E829-S1155	3.85275	0.125358	3.19151	3.20681	2.14974	1.40568	1.04894	0.957019	0.855315	1.17566	1.79688	1.28467	0.838831	1.28162	0.201483	1.75398	0.215364	0.409028	1.14179	1.04754	1.78704	1.17963	1.24782	3.22198	2.35444	1.28323	1.40028	0.232994	S	1	G5E829	1155	Plasma membrane calcium-transporting ATPase 1	Atp2b1	SIHNFMTHPEFRIEDSEPHIPLIDDTDAEDD
G5E870-S1111	0.0971083	0.172088	0.44923	0.322479	0.205625	0.138172	0.101568	1.56755	0.467091	0.439488	0.39604	0.0848907	0.125624	0.177228	0.218111	0.301765	0.154138	0.137995	0.118996	0.298719	0.197438	0.0559133	0.247005	0.0893076	0.136967	0.167436	2.36533	0.0660886	S	0.999777	G5E870	1111	E3 ubiquitin-protein ligase TRIP12	Trip12	EPARTAGVSGLARAASKDTISNNREKIKGWI
G5E870-S312	6.29477	7.388	8.74483	6.83282	9.10735	8.94169	9.26295	6.01688	6.75974	7.55844	7.69075	8.49069	6.84759	9.16932	6.9585	7.2833	0.269084	9.74448	7.67408	6.17652	6.06364	4.69118	5.85378	7.65309	8.4326	6.8077	1.12971	0.287163	S	0.999946	G5E870	312	E3 ubiquitin-protein ligase TRIP12	Trip12	AKLASLRKSTKKRSESPPAELPSLRRSTRQK
G5E8K5-S960	4.17183	2.5707	3.49946	0.281864	3.52676	3.36447	0.241365	2.36798	0.266956	2.77161	2.3063	5.46517	3.95583	0.405732	3.42992	2.76807	4.81771	5.91795	2.21089	3.907	1.92351	1.96285	1.71958	2.59758	4.09801	3.22713	0.71466	0.162368	S	0.999437	G5E8K5	960	Ankyrin-3	Ank3	SKEQHLTFTREFDSDSLRHYSWAADTLDNVN
G5E8K5-S1451	1.82042	1.42747	2.26003	0.827627	1.39142	2.19316	2.11046	1.01424	1.43653	2.26729	1.67486	7.53477	1.33877	0.975333	1.52271	1.21553	1.87462	0.62679	0.768732	2.29079	1.59509	2.38885	1.81649	2.8091	1.6176	2.0268	0.826359	0.535602	S	0.999986	G5E8K5	1451	Ankyrin-3	Ank3	TLPAHKKAEKADRRQSFASLALRKRYSYLTE
G5E8K5-S914	4.66982	0.177339	2.54834	2.97291	4.82516	0.0903693	0.0877645	0.231921	4.24023	0.37142	2.02153	6.91492	1.83116	3.85971	0.155312	0.307423	4.93005	7.32135	3.74622	0.194611	3.93665	4.57893	5.2333	5.16601	0.309092	3.4632	0.583717	0.148018	S	0.961381	G5E8K5	914	Ankyrin-3	Ank3	PAEGYVGFSLGARSASLRSFSSDRSYTLNRS
G5E8K5-S917	4.66982	0.148501	2.54834	2.97291	4.82516	0.100358	0.175397	0.172928	4.24023	0.12795	1.99816	6.91492	1.83116	3.85971	0.0771302	0.321078	4.93005	7.32135	3.74622	0.218107	3.93665	4.57893	5.2333	5.16601	0.347294	3.46299	0.577003	0.143278	S	0.999335	G5E8K5	917	Ankyrin-3	Ank3	GYVGFSLGARSASLRSFSSDRSYTLNRSSYA
G5E8K5-S1473	0.090816	0.550988	0.737699	0.488581	0.655102	0.586763	0.862809	0.599113	0.38957	0.650363	0.56118	2.11945	0.517425	0.696826	0.977275	0.30372	0.137132	0.57509	0.105713	0.147697	0.106847	0.941494	0.808091	0.185923	1.19521	0.62985	0.890975	0.718298	S	0.995347	G5E8K5	1473	Ankyrin-3	Ank3	RKRYSYLTEPSMSPQSPCERTDIRMAIVADH
G5E8Q8-S1309	0.461946	0.226993	0.524326	0.29059	0.285297	0.262755	0.221383	0.374611	0.31054	0.54815	0.350659	0.211889	0.144225	0.0892432	0.156181	0.104994	0.15121	0.201315	0.17091	0.119032	0.489408	0.212204	0.454807	0.203592	0.17071	0.205694	1.70476	0.00797826	S	0.851527	G5E8Q8	1309		Adgrf5	KSTSIGSSTPVFSMSSPISRRFNNLFGKTGT
O08539-S298	4.78504	7.75297	2.48437	3.664	3.93862	7.34362	9.28902	5.74994	7.85832	8.16113	6.1027	7.49631	2.28159	4.30331	7.73467	6.91685	11.3902	10.8447	4.47811	6.2258	7.01357	7.2573	7.76085	8.22817	8.58537	7.17977	0.849986	0.282915	S	0.999839	O08539	298	Myc box-dependent-interacting protein 1	Bin1	AQPSDNAPEKGNKSPSPPPDGSPAATPEIRV
O08539-S304	7.06919	14.8513	7.79874	6.06758	10.8043	9.39209	11.6524	9.36338	6.81937	5.04443	8.88628	9.35755	5.09841	7.55498	11.4226	9.60152	16.6421	15.4545	5.87548	9.39822	8.95164	8.66383	7.22435	10.8427	11.5172	9.82894	0.904094	0.475019	S	0.99999	O08539	304	Myc box-dependent-interacting protein 1	Bin1	APEKGNKSPSPPPDGSPAATPEIRVNHEPEP
O08547-S137	19.7174	25.7318	20.7594	7.7529	6.76159	24.0342	4.58756	9.72753	10.7033	14.272	14.4048	38.2125	12.1657	17.2478	34.8773	49.5126	27.4472	50.0496	22.6683	16.4101	25.2126	34.6315	21.4986	16.9229	9.38704	26.8746	0.536	0.0125383	S	1	O08547	137	Vesicle-trafficking protein SEC22b	Sec22b	TKKLYIDSRARRNLGSINTELQDVQRIMVAN
O08550-S1098	0.164034	0.700362	0.312334	0.160983	0.707438	0.182392	0.73631	0.191711	0.426756	0.472113	0.405443	0.545789	0.207427	0.31015	0.724669	0.939939	0.149299	0.304713	0.731634	0.597379	0.702438	0.568759	0.676849	0.754208	0.886562	0.578558	0.700782	0.100856	S	0.999704	O08550	1098	Histone-lysine N-methyltransferase 2B	Kmt2b	RRCVKQRPSYDVFEDSDDSEPGGPPAPRRRT
O08550-S1101	0.202984	0.700362	0.228048	0.114193	0.707438	0.256586	0.73631	0.147288	0.426756	0.472113	0.399208	0.545789	0.163473	0.249321	0.724669	0.939939	0.33413	0.346248	0.731634	0.597379	0.702438	0.568759	0.676849	0.754208	0.886562	0.587243	0.6798	0.0708587	S	0.999731	O08550	1101	Histone-lysine N-methyltransferase 2B	Kmt2b	VKQRPSYDVFEDSDDSEPGGPPAPRRRTPRE
O08553-S540	0.146101	1.37346	2.25207	1.02233	1.56811	0.955276	1.2142	0.130644	0.660363	0.0998875	0.942245	0.168961	0.18558	0.848582	0.697703	1.33502	0.121978	0.0856586	0.136601	0.324111	0.624305	1.69482	1.75356	1.95285	0.748715	0.762746	1.23533	0.531289	S	0.983685	O08553	540	Dihydropyrimidinase-related protein 2	Dpysl2	KQQAPPVRNLHQSGFSLSGAQIDDNIPRRTT
O08582-S8	0.474353	4.93316	0.155168	0.79821	19.1782	0.164749	0.224613	4.59062	10.8754	1.8093	4.32038	6.59342	0.197835	1.86002	7.81838	0.172415	10.9005	0.541372	1.40723	3.47259	5.05634	18.7976	4.38048	21.3488	5.6675	6.30103	0.685662	0.467394	S	0.951755	O08582	8	GTP-binding protein 1	Gtpbp1	________MAAERSRSPVDSPVPASMFAPEP
O08582-S12	0.166403	4.93316	0.171764	0.79821	0.223764	0.339531	0.27903	4.59062	4.07794	6.25847	2.18389	6.59342	0.214246	0.128735	4.04179	0.322487	0.309159	0.211295	0.352169	3.47259	4.93876	4.79617	0.146623	4.10993	5.6675	2.52178	0.866012	0.744161	S	0.982579	O08582	12	GTP-binding protein 1	Gtpbp1	____MAAERSRSPVDSPVPASMFAPEPSSPG
O08582-S25	18.8722	19.3386	21.9282	21.5027	19.1782	16.5667	18.758	13.0263	17.9715	16.5679	18.371	6.59342	20.198	5.2443	0.102325	0.427581	10.643	1.23402	17.6008	27.2633	15.7535	18.7976	16.6285	24.1369	22.1254	13.3392	1.37722	0.109181	S	0.931781	O08582	25	GTP-binding protein 1	Gtpbp1	VDSPVPASMFAPEPSSPGAARAAAAAARLHG
O08582-S6	2.22804	4.93316	0.161714	21.5027	0.297799	0.186012	0.176876	0.722824	0.146666	0.091005	3.04468	0.14916	0.129773	3.42255	4.04179	0.198463	0.461034	0.171629	0.254434	3.47259	4.93876	4.79617	0.123694	0.922442	5.6675	2.05357	1.48263	0.60646	S	0.755254	O08582	6	GTP-binding protein 1	Gtpbp1	__________MAAERSRSPVDSPVPASMFAP
O08609-S45	4.60601	4.28115	3.99003	4.76957	2.07641	1.89013	3.42098	2.27306	1.9397	4.23375	3.34808	2.27796	1.33008	6.24315	4.08666	1.32082	4.05568	3.85145	2.8653	3.19146	4.84408	4.01289	3.40065	3.72078	6.1977	3.67133	0.911952	0.574582	S	1	O08609	45	Max-like protein X	Mlx	ARARRGSGRRGAPQLSPESPLLSGARGCRED
O08609-S48	1.67772	1.63427	1.82789	2.98415	2.07641	1.89013	1.78561	0.154244	1.24508	2.08748	1.7363	2.27796	1.33008	2.08794	2.55151	1.32082	1.91376	1.48339	0.934242	0.993008	2.16762	2.2265	1.57111	1.65045	2.72163	1.80215	0.963462	0.802366	S	0.999394	O08609	48	Max-like protein X	Mlx	RRGSGRRGAPQLSPESPLLSGARGCREDSSH
O08638-S1954	6.74769	4.47553	3.9962	16.7444	5.23702	3.40351	4.63289	4.19465	3.33077	4.73392	5.74965	17.5829	6.76472	15.1878	5.66533	6.86549	4.29556	4.30385	4.93349	3.7702	4.9791	4.19195	4.61397	0.69853	17.5726	7.24468	0.793638	0.466102	S	1	O08638	1954	Myosin-11	Myh11	SRRAGGRRVIENTDGSEEEMDARDSDFNGTK
O08648-S449	0.860663	0.573592	0.688317	0.134668	0.293084	0.0743887	0.590318	0.495369	0.661142	0.687898	0.505944	0.127994	1.02933	0.271145	0.300843	0.207303	0.232412	0.251735	0.141188	0.925726	0.145191	0.141512	0.118561	0.667802	0.211717	0.34089	1.48419	0.176612	S	1	O08648	449	Mitogen-activated protein kinase kinase kinase 4	Map3k4	EDEVEDTEVELRELESGTEESDEEPTPSPRV
O08648-S454	0.860663	0.573592	0.688317	0.305495	0.227097	0.668923	0.590318	0.495369	0.661142	0.687898	0.575881	0.2456	1.02933	0.122356	0.14562	0.113898	0.1456	0.328089	0.0731297	0.925726	0.0990374	0.238834	0.0965397	0.667802	0.13178	0.311667	1.84775	0.0299624	S	0.999592	O08648	454	Mitogen-activated protein kinase kinase kinase 4	Map3k4	DTEVELRELESGTEESDEEPTPSPRVPELRL
O08648-S1241	1.02448	1.91752	2.48827	1.51256	1.84695	2.88925	3.23266	0.372872	0.653357	2.47994	1.84179	0.769291	1.49595	1.11697	0.227993	1.08411	0.215236	2.03198	0.32189	1.33143	1.0747	1.30953	1.33517	1.32174	0.697722	1.02384	1.7989	0.0130733	S	0.981845	O08648	1241	Mitogen-activated protein kinase kinase kinase 4	Map3k4	SIAAELQFRSLSRHSSPTEERDEPAYPRSDS
O08648-S492	1.8264	1.3059	1.78114	1.34093	1.36125	1.46489	1.63998	1.27029	1.3695	1.54455	1.49048	1.49682	1.07525	0.850206	1.05679	0.257227	1.27962	1.53498	1.37508	0.105594	1.28685	1.50304	0.953031	1.97946	0.275544	1.07353	1.38839	0.0317245	S	0.999999	O08648	492	Mitogen-activated protein kinase kinase kinase 4	Map3k4	SRSQGCVSRKLERLESEEDSIGWGTADCGPE
O08709-S194	0.196451	0.104298	1.6964	0.967805	1.02061	0.808128	0.847396	0.709396	0.359896	0.819744	0.753013	1.02679	0.541021	0.906815	1.05623	0.809019	0.144654	0.161404	0.585809	0.770601	1.42564	1.2392	1.3185	1.04225	1.13095	0.868492	0.867035	0.51704	S	0.986728	O08709	194	Peroxiredoxin-6	Prdx6	VDWKKGESVMVVPTLSEEEAKQCFPKGVFTK
O08715-S151	1.14817	0.83218	1.01932	0.840721	0.746664	0.128072	0.874936	0.931579	0.206244	0.146523	0.687441	1.17291	0.74474	0.651655	0.280223	0.151721	0.839928	0.449832	0.952485	0.915917	0.119745	0.532607	0.589952	0.0958558	1.15386	0.617959	1.11244	0.656774	S	0.999996	O08715	151	A-kinase anchor protein 1, mitochondrial	Akap1	AKSIPLGCPLLPKDASFPYEAVERCKQESAL
O08715-S55	27.9801	3.38091	6.47149	5.94439	7.51934	1	0.0848352	9.06799	8.06982	20.7676	9.02865	22.1019	12.3725	48.9545	19.4276	11.3713	10.9719	5.11566	10.9313	27.5193	33.6283	38.9722	6.43641	1.01503	43.9373	20.9111	0.431764	0.0390273	S	1	O08715	55	A-kinase anchor protein 1, mitochondrial	Akap1	VETLKVGPAIKDRRLSEEACPGVLSVAPTVT
O08715-S101	4.95142	0.312077	0.280974	0.143866	0.130307	5.60091	0.0865908	0.0588225	1.1653	3.21525	1.59455	0.15097	0.870509	0.58767	6.26604	3.71828	3.19289	0.153309	0.112158	2.26487	2.2646	6.61816	2.29342	5.39025	3.31223	2.65681	0.600175	0.257906	S	0.997597	O08715	101	A-kinase anchor protein 1, mitochondrial	Akap1	TEPLALPRTRQVRRRSESSGNLPSVADTRSQ
O08715-S103	11.7168	7.78566	3.9686	6.68614	0.406952	4.88627	8.67664	5.41585	6.27489	8.26331	6.40811	9.35942	5.39921	4.30128	7.70498	2.51239	7.00593	9.42269	6.96709	8.46139	13.484	9.51815	2.64165	10.5037	9.35423	7.61687	0.841306	0.352648	S	0.999687	O08715	103	A-kinase anchor protein 1, mitochondrial	Akap1	PLALPRTRQVRRRSESSGNLPSVADTRSQPG
O08784-S794	0.155983	0.181158	0.653058	0.476855	0.18463	0.354325	0.150115	0.0595326	0.776933	0.544018	0.353661	0.217653	0.205036	0.186201	0.132811	0.215309	0.54957	0.263565	0.616741	0.545185	0.50794	0.149234	0.137692	0.227818	0.529488	0.320303	1.10414	0.706029	S	1	O08784	794	Treacle protein	Tcof1	GKTSQVRAASAPAKESPKKGAHPGTPGKTGS
O08784-S593	1.16214	0.65848	1.08261	0.686264	0.361363	1.20575	0.121142	0.133126	0.110008	0.515958	0.603684	0.297287	0.977785	0.214943	0.235529	0.175139	0.392215	1.28044	1.40415	1.4024	0.420858	0.38515	0.395059	0.482127	0.230282	0.592383	1.01908	0.952105	S	0.930936	O08784	593	Treacle protein	Tcof1	SHCKAGAVTSSASLSSPALAKGTQRSDVDSS
O08784-S413	7.33917	6.15124	1.25732	0.184684	0.302988	0.0839919	1.7243	0.118076	2.58542	0.101176	1.98484	6.53778	0.183591	0.243967	2.41021	0.236801	0.17545	0.166711	3.68851	4.47086	0.475027	2.91245	0.0752946	5.8599	4.69175	2.29488	0.864899	0.767257	S	0.850156	O08784	413	Treacle protein	Tcof1	KARPVAAQAGKPEAKSSEESESDSGETPAAA
O08784-S414	7.33917	6.15124	1.25732	0.155413	0.197916	0.330011	1.7243	0.200348	2.58542	0.128973	2.00701	6.53778	0.0778555	0.306185	2.41021	0.277105	0.235826	0.282221	3.68851	4.47086	0.122413	2.91245	0.139919	5.8599	4.69175	2.28664	0.877711	0.789198	S	0.850156	O08784	414	Treacle protein	Tcof1	ARPVAAQAGKPEAKSSEESESDSGETPAAAT
O08784-S417	7.33917	6.15124	1.25732	0.277333	0.28572	0.186708	1.7243	0.101428	2.58542	0.229446	2.01381	6.53778	0.254283	0.177387	2.41021	0.1384	0.211795	0.317396	3.68851	4.47086	0.126734	2.91245	0.190716	5.8599	4.69175	2.28487	0.881367	0.795382	S	0.850156	O08784	417	Treacle protein	Tcof1	VAAQAGKPEAKSSEESESDSGETPAAATLTT
O08784-S419	7.33917	6.15124	1.25732	0.281712	0.173966	0.102436	1.7243	0.188243	2.58542	0.0878181	1.98916	6.53778	0.196088	0.349058	2.41021	0.146406	0.361647	0.183189	3.68851	4.47086	0.0895652	2.91245	0.220833	5.8599	4.69175	2.29416	0.867055	0.770803	S	0.850156	O08784	419	Treacle protein	Tcof1	AQAGKPEAKSSEESESDSGETPAAATLTTSP
O08784-S421	7.33917	6.15124	1.25732	0.238303	0.1355	0.199812	1.7243	0.427661	2.58542	0.334234	2.0393	6.53778	0.22042	0.316119	2.41021	0.168996	0.213315	0.196841	3.68851	4.47086	0.20882	2.91245	0.0766745	5.8599	4.69175	2.28376	0.892956	0.81451	S	0.788546	O08784	421	Treacle protein	Tcof1	AGKPEAKSSEESESDSGETPAAATLTTSPAK
O08784-S1216	0.105384	1.42998	0.730329	0.597769	1.04264	1.79536	1.89551	1.04577	0.806445	1.24153	1.06907	1.16981	1.23008	1.47516	1.01045	1.91296	2.34795	0.30507	0.593893	0.139862	0.83634	0.529636	0.347818	0.630328	0.161137	0.906463	1.17939	0.53265	S	0.999869	O08784	1216	Treacle protein	Tcof1	NKKKKEQPVPRASAVSPEKAPMTSKAKSKLD
O08784-S169	16.2276	11.4469	12.2886	10.7007	12.0838	0.25613	11.0755	8.80981	9.94786	15.1127	10.795	9.64732	5.49577	9.85721	13.2411	7.96868	12.7828	12.904	19.832	18.3222	9.24086	9.43287	12.4026	15.608	9.48213	11.8727	0.909227	0.534749	S	0.999918	O08784	169	Treacle protein	Tcof1	SPKKSAEPLANTVLASETEEEGNAQALGPTA
O08795-S168	0.404339	0.496527	0.287852	0.151998	0.474338	0.239665	0.40598	0.137206	0.551153	0.357279	0.350634	0.218125	0.259032	0.141411	0.300402	0.153663	0.313557	0.280415	0.342998	0.287945	0.295077	0.143565	0.146983	0.197889	0.182352	0.233101	1.50421	0.0143936	S	1	O08795	168	Glucosidase 2 subunit beta	Prkcsh	EEKQSKLLELQAGKKSLEDQVETLRAAKEEA
O08796-S444	0.147055	1.05594	0.98263	0.0932643	0.176756	0.209854	0.0803914	0.692651	1.10607	0.216215	0.476082	0.187249	1.98885	1.43764	0.480144	0.206472	1.81527	2.9735	2.76905	1.2401	1.09185	0.600298	0.808918	0.0809526	1.41641	1.22119	0.38985	0.0270062	S	0.99996	O08796	444	Eukaryotic elongation factor 2 kinase	Eef2k	DNHRDSENSGDSGYPSEKRSDLDDPEPREHG
O08796-S73	0.448516	0.137242	0.170741	0.431423	0.399658	0.265934	0.43684	1.38447	0.153391	0.206606	0.403482	1.88253	0.0677843	1.32253	1.37913	1.69133	0.34533	0.191285	0.215868	0.799962	0.119691	0.288027	0.197827	0.128248	0.491738	0.65152	0.619293	0.28469	S	0.971854	O08796	73	Eukaryotic elongation factor 2 kinase	Eef2k	SYYSNLTKTECGSTGSPASSFHFKEAWKHAI
O09000-S847	2.41028	0.94138	0.983312	0.613152	1.05579	0.731993	0.73223	0.723012	0.675184	0.36765	0.923399	0.792946	1.40847	2.48085	0.113661	0.650899	0.240535	1.50026	0.168125	0.229004	0.157369	0.112769	0.772635	1.21032	1.27768	0.793966	1.16302	0.635613	S	0.999999	O09000	847	Nuclear receptor coactivator 3	Ncoa3	PQPVQSVRPPYNRAVSLDSPVSVGSGPPVKN
O09012-S179	0.660109	0.1122	0.448759	0.519386	0.500285	0.636339	0.203293	0.164948	0.158661	0.203561	0.360754	0.207204	0.671151	0.684713	0.437753	0.595035	0.337231	0.978098	0.767151	0.609475	0.714932	0.055264	0.443669	0.214635	0.767753	0.534576	0.674841	0.0972558	S	0.957651	O09012	179	Peroxisomal targeting signal 1 receptor	Pex5	LEQSEEKLWLGDQEGSSTADRWYDEYHPEED
O09044-S110	23.9603	26.2747	21.0841	26.0582	22.8147	29.5898	31.826	25.2491	17.5301	20.4305	24.4817	38.9201	18.5763	15.782	27.5443	32.701	44.9375	43.9075	38.0255	22.8151	35.8893	36.5562	27.8689	29.6724	28.7544	31.5679	0.775527	0.0285401	S	0.999872	O09044	110	Synaptosomal-associated protein 23	Snap23	SGKNYKATWGDGGDNSPSNVVSKQPSRITNG
O09106-S393	4.96602	0.100925	2.26782	7.94431	5.24018	0.076613	3.64557	2.98626	2.4935	0.153405	2.98746	0.112835	13.4082	8.24525	26.254	20.6072	29.5252	7.26263	0.133624	12.3407	0.096454	0.124548	1.34098	0.117674	0.103967	8.54809	0.349489	0.115413	S	1	O09106	393	Histone deacetylase 1	Hdac1	GVQMQAIPEDAIPEESGDEDEEDPDKRISIC
O09110-S218	1.80248	0.658932	0.901284	0.136583	0.328415	0.303752	1.07446	1.49313	0.30724	2.31068	0.931696	0.36788	4.00852	5.15396	0.217512	0.202042	0.185396	0.168531	0.123855	0.116159	0.169079	0.0835306	0.237484	0.0736113	2.46876	0.969736	0.960773	0.946837	S	0.999999	O09110	218	Dual specificity mitogen-activated protein kinase kinase 3	Map2k3	HVKMCDFGISGYLVDSVAKTMDAGCKPYMAP
O09130-S79	4.75721	0.179133	3.3777	6.44182	6.40305	4.57735	5.89656	4.46133	6.12313	3.75207	4.59694	12.1308	0.118364	5.82899	7.02391	8.31773	7.91846	12.7302	9.8988	8.26634	11.4617	7.18981	9.95516	13.6682	12.7319	9.0886	0.505792	0.00152558	S	1	O09130	79	NFATC2-interacting protein	Nfatc2ip	VPVARLPAPAKPEQDSDSDSEGAAEGPAGAP
O09130-S81	4.75721	0.198247	3.3777	6.44182	6.40305	4.57735	5.89656	4.46133	6.12313	3.75207	4.59885	12.1308	0.178779	5.82899	7.02391	8.31773	7.91846	12.7302	9.8988	8.26634	11.4617	7.18981	9.95516	13.6682	12.7319	9.09292	0.505762	0.001477	S	1	O09130	81	NFATC2-interacting protein	Nfatc2ip	VARLPAPAKPEQDSDSDSEGAAEGPAGAPRT
O09130-S83	4.75721	0.176691	3.3777	6.44182	6.40305	4.57735	5.89656	4.46133	6.12313	3.75207	4.59669	12.1308	0.180612	5.82899	7.02391	8.31773	7.91846	12.7302	9.8988	8.26634	11.4617	7.18981	9.95516	13.6682	12.7319	9.09305	0.505517	0.0014756	S	1	O09130	83	NFATC2-interacting protein	Nfatc2ip	RLPAPAKPEQDSDSDSEGAAEGPAGAPRTLV
O09172-S59	0.637377	0.583618	0.811707	1.16539	0.755075	0.569772	0.625885	0.945047	0.6504	0.868517	0.761278	1.24512	1.59852	1.71994	0.393218	0.628614	0.74274	0.28276	0.13029	0.276662	0.805646	0.134763	1.41748	1.25011	0.146497	0.769454	0.989374	0.966076	S	1	O09172	59	Glutamate--cysteine ligase regulatory subunit	Gclm	RDCIQKTLNEWSSQISPDLVREFPDVLECTM
O09173-S173	0.171309	0.188284	0.0914734	0.279028	0.197734	0.132111	0.111168	0.306041	0.192259	0.346093	0.20155	0.146817	0.425612	0.584963	0.55126	0.236364	0.481328	0.335952	0.148088	0.119628	0.49804	0.10841	0.213526	0.313791	0.641087	0.343205	0.587259	0.0358609	S	1	O09173	173	Homogentisate 1,2-dioxygenase	Hgd	PQKGKLLIYTEFGKMSLQPNEICVIQRGMRF
O09174-S39	0.382504	1.59093	1.14297	1.91463	1.06994	1.13101	0.982377	1.68902	0.925091	1.42031	1.22488	1.46174	0.779565	1.02656	0.792955	0.882915	1.52265	1.7359	1.38387	1.28458	0.88682	1.07896	0.731144	1.00793	1.73774	1.16524	1.05118	0.716629	S	0.998445	O09174	39	Alpha-methylacyl-CoA racemase	Amacr	LADFGAEVVRVNRLGSTGENFLARGKRSLAL
O35071-S674	6.19152	4.11012	1.74624	4.704	5.23976	4.83392	6.78548	7.79165	5.20567	3.88278	5.04911	12.6146	5.84223	5.6006	3.19218	3.60616	3.67555	4.48082	5.98577	6.07091	4.18739	3.11135	3.37843	6.00058	4.20502	5.1394	0.982433	0.920192	S	1	O35071	674	Kinesin-like protein KIF1C	Kif1c	EEADLLLEQQRLYADSDSGEDSDKRSCEESW
O35071-S676	6.19152	4.11012	1.74624	4.704	5.23976	4.83392	6.78548	7.13912	5.20567	3.88278	4.98386	12.6146	5.84223	5.6006	3.19218	3.60616	3.67555	4.48082	5.98577	6.07091	4.18739	3.11135	3.37843	6.00058	4.20502	5.1394	0.969736	0.860814	S	0.999992	O35071	676	Kinesin-like protein KIF1C	Kif1c	ADLLLEQQRLYADSDSGEDSDKRSCEESWRL
O35071-S1089	4.63682	1.76415	0.154806	2.32146	0.132176	8.7025	9.01022	4.36008	0.525994	4.75588	3.63641	2.82258	4.34538	0.138373	0.158104	0.172015	2.91458	0.157422	0.916177	1.05237	0.112209	2.35627	0.66876	0.573312	0.168197	1.18255	3.07505	0.0191108	S	1	O35071	1089	Kinesin-like protein KIF1C	Kif1c	RYPPYTTPPRMRRQRSAPDLKESGAAV____
O35099-S965	0.497327	0.163577	0.500593	0.346756	0.349324	0.768458	0.716401	0.509525	0.366001	0.506518	0.472448	0.50154	0.174295	0.385261	0.372704	0.57703	0.452519	0.864143	0.309378	0.786937	0.106465	0.257159	0.224651	0.441179	0.258078	0.407953	1.15809	0.453512	S	0.992276	O35099	965	Mitogen-activated protein kinase kinase kinase 5	Map3k5	KKKKTQPKLSALSTGSNEYLRSISLPVPVLV
O35099-S1040	3.15676	2.42288	3.11066	0.316838	0.250055	1.11041	1.49181	3.99445	0.226091	0.102005	1.6182	0.153393	5.97754	2.56209	5.11508	4.65551	3.78259	4.53478	0.133805	0.161815	0.340553	1.15687	0.172816	0.169701	0.29604	2.08661	0.775513	0.570036	S	0.999999	O35099	1040	Mitogen-activated protein kinase kinase kinase 5	Map3k5	LGIPDENFEDHSAPPSPEEKDSGFFMLRKDS
O35129-S293	0.358667	0.342848	0.67572	0.344865	0.0816465	0.521753	0.586615	0.709463	0.678556	0.363952	0.466409	0.169939	0.180754	0.588252	0.524656	0.131701	0.86487	0.171275	0.0975467	0.419756	0.521155	0.785632	0.374927	0.0836335	0.737074	0.403655	1.15546	0.543545	S	0.999743	O35129	293	Prohibitin-2	Phb2	LVLNLQDESFTRGSDSLIKGKK_________
O35129-S91	0.371948	1.29186	0.245569	3.43357	0.386715	1.27026	2.57966	0.163566	2.0453	2.00138	1.37898	0.125308	0.414651	1.70153	0.176977	0.315423	3.6759	4.01262	0.157454	0.303464	1.47246	1.20483	1.22503	0.949865	1.55375	1.23495	1.11663	0.773295	S	0.993706	O35129	91	Prohibitin-2	Phb2	QYPIIYDIRARPRKISSPTGSKDLQMVNISL
O35130-S16	0.528073	0.51074	0.854337	0.512155	0.837194	0.155246	0.922272	1.0603	0.424843	0.531656	0.633682	1.18708	0.0573434	0.309946	0.128292	0.296188	0.214948	0.158442	0.144201	2.32423	0.522927	1.4747	0.802664	0.184901	0.161893	0.569126	1.11343	0.775301	S	1	O35130	16	Ribosomal RNA small subunit methyltransferase NEP1	Emg1	MSAASGGFQPRERRFSVQEQDWETTPPKKLR
O35144-S367	0.867999	0.488588	0.0921694	0.118651	0.177487	0.207741	0.3356	0.635743	0.482784	0.530861	0.393762	0.407759	0.252354	0.375253	0.48184	0.289397	0.48845	0.124184	0.0936783	0.455519	0.138809	0.115865	0.396829	0.555109	0.641275	0.344023	1.14458	0.575024	S	0.831101	O35144	367	Telomeric repeat-binding factor 2	Terf2	LDQKDLVLANLASPSSPAHKHKRPRKDEHES
O35144-S399	1.31771	1.123	1.17844	0.0751068	1.31048	0.171783	1.69619	1.28672	1.34429	0.0904924	0.959422	2.42863	1.16664	1.00149	0.303825	0.232284	1.55169	1.37492	1.0487	0.245079	0.326144	0.150103	0.0783843	1.21135	1.63666	0.911135	1.053	0.862933	S	0.999989	O35144	399	Telomeric repeat-binding factor 2	Terf2	APAEGEGGSDRQPRNSPMTISRLLLEEDSQS
O35153-S9	1.27758	1.29957	0.177997	1.21697	1.27838	1.00903	1.12051	0.912097	0.91603	0.733662	0.994181	2.51134	0.166567	0.937403	1.10177	0.175674	2.00805	1.7636	0.129298	1.10069	1.18529	0.998179	1.34641	0.992712	1.14102	1.11129	0.894622	0.623709	S	0.999571	O35153	9	BET1-like protein	Bet1l	_______MADWTRAQSSGAVEDILDRENKRM
O35215-S90	2.24034	2.15291	1.24267	0.0693056	1.93993	2.18546	0.9609	5.66729	1.70927	2.42306	2.05911	2.32445	0.769769	0.176683	2.77362	0.124304	1.1547	0.806452	1.38284	4.41534	1.08803	3.22442	2.05476	2.20132	2.99875	1.8211	1.1307	0.672146	S	1	O35215	90	D-dopachrome decarboxylase	Ddt	RTHSASFFKFLTEELSLDQDRIVIRFFPLEA
O35226-S256	1.62104	3.72632	3.3691	2.2187	0.1903	0.614293	0.81927	0.690925	2.11222	2.33593	1.76981	2.6439	2.14948	0.072976	3.30446	0.331972	0.411665	1.18375	2.65244	2.61608	0.395207	2.01966	2.44085	2.82978	4.26416	1.95117	0.90705	0.728407	S	0.999582	O35226	256	26S proteasome non-ATPase regulatory subunit 4	Psmd4	ASAAEAGIATPGTEDSDDALLKMTINQQEFG
O35326-S117	0.800665	0.191373	0.380221	0.189749	0.322787	0.147128	0.485988	0.620711	0.180302	0.534267	0.385319	0.875824	1.00414	0.362218	0.75351	0.709331	0.192673	1.12312	0.204108	0.417037	0.764101	0.455894	0.145033	0.342622	0.224909	0.541038	0.712186	0.203671	S	0.814945	O35326	117	Serine/arginine-rich splicing factor 5	Srsf5	PPTRTEYRLIVENLSSRCSWQDLKDYMRQAG
O35326-S226	0.173671	10.6952	2.55028	7.45465	8.73722	7.54197	6.60301	5.7103	9.48559	5.34492	6.42968	0.108482	16.9278	10.7633	6.11804	8.78662	15.6069	12.8167	9.25368	3.95917	11.9849	1.69427	3.76568	1.93607	2.73668	7.60417	0.845547	0.549731	S	1	O35326	226	Serine/arginine-rich splicing factor 5	Srsf5	YSRSRSRSRSRSKSRSGSRSPVPEKSQKRGS
O35326-S228	0.333793	13.6297	4.67314	7.45465	8.73722	7.54197	6.60301	6.92691	9.48559	7.75449	7.31405	0.364902	13.8584	16.2276	6.24194	8.78662	15.6069	12.8167	9.35587	3.95917	11.9849	3.06289	3.76568	1.93607	5.14545	8.07951	0.905259	0.692876	S	1	O35326	228	Serine/arginine-rich splicing factor 5	Srsf5	RSRSRSRSRSKSRSGSRSPVPEKSQKRGSSS
O35326-S230	0.291027	13.6297	4.67314	7.45465	8.73722	7.54197	6.60301	6.92691	9.48559	7.75449	7.30977	0.202579	16.9278	16.2276	6.24194	8.78662	15.6069	12.8167	9.35587	3.95917	10.329	3.06289	3.76568	1.93607	5.14545	8.16888	0.894832	0.669856	S	1	O35326	230	Serine/arginine-rich splicing factor 5	Srsf5	RSRSRSRSKSRSGSRSPVPEKSQKRGSSSRS
O35343-S60	5.50668	5.40904	8.19256	10.3943	8.60422	7.3531	6.66062	9.26334	5.39652	6.34647	7.31268	5.96815	5.31033	5.26968	6.05599	8.37241	10.7316	11.9045	8.67576	7.56248	7.53595	5.51032	5.98881	6.66209	4.22654	7.12676	1.02609	0.82594	S	1	O35343	60	Importin subunit alpha-3	Kpna4	LLKRRNVPQEDICEDSDIDGDYRVQNTSLEA
O35344-S56	2.0674	12.2078	1.72319	2.76761	1.33482	2.70151	0.169832	0.128436	0.592308	2.78596	2.64788	2.47568	1.72667	2.82679	2.59526	3.62384	0.271543	0.207748	2.32928	2.24391	3.24279	1.51796	2.53776	2.94639	1.83505	2.17005	1.2202	0.631673	S	1	O35344	56	Importin subunit alpha-4	Kpna3	RDEHLLKKRNVPQEESLEDSDVDADFKAQNV
O35344-S60	41.8942	42.2891	48.8385	62.8922	42.002	47.6465	43.6845	40.9839	34.6117	54.2687	45.9111	53.4269	30.6365	39.8322	48.76	71.212	75.5352	48.6966	51.3984	42.4046	59.887	46.6982	47.2006	64.7464	58.0899	52.7517	0.870324	0.136891	S	1	O35344	60	Importin subunit alpha-4	Kpna3	LLKKRNVPQEESLEDSDVDADFKAQNVTLEA
O35368-S403	0.760811	0.435076	0.231984	0.22616	0.277873	0.201482	0.345384	0.266633	0.0890374	0.230705	0.306515	0.612311	0.368215	0.151754	0.396701	0.195636	0.537059	0.991033	0.0919594	0.132516	0.530939	0.534263	0.83962	0.558906	1.0758	0.501194	0.611569	0.0907309	S	1	O35368	403	Interferon-activable protein 203	Ifi203	INEGKPLNPDSVRRNSLEPYF__________
O35403-S195	3.56897	19.9895	5.46582	6.42486	1.98546	3.37418	0.884192	8.73943	2.58087	4.86532	5.78786	7.43619	4.04561	3.56398	2.14276	6.95275	4.2461	5.6902	2.73505	2.63464	2.1437	1.5144	2.3734	3.49181	4.16928	3.7957	1.52484	0.215975	S	1	O35403	195	Amine sulfotransferase	Sult3a1	NIMFMSFEDMKKDFRSSVLKICSFLEKELSE
O35403-S196	3.56897	19.9895	5.46582	6.42486	1.84133	3.37418	0.884192	8.73943	2.58087	5.16546	5.80346	7.43619	4.04561	3.56398	3.7536	6.95275	4.2461	5.6902	2.73505	2.63464	2.1437	3.94924	2.3734	3.49181	4.16928	4.08468	1.42079	0.277219	S	1	O35403	196	Amine sulfotransferase	Sult3a1	IMFMSFEDMKKDFRSSVLKICSFLEKELSEE
O35423-S64	0.078299	1.49403	1.84007	1.7585	0.254997	1.79574	1.55904	0.209835	0.87776	0.0984003	0.996667	0.126121	0.967976	1.61362	0.366342	0.237417	0.3025	0.18962	0.200544	0.614404	0.713203	0.695929	0.766601	0.0637701	1.31014	0.583442	1.70825	0.115393	S	1	O35423	64	Serine--pyruvate aminotransferase, mitochondrial	Agxt	GPGPSNLAPRVLAAGSLRMIGHMQKEMLQIM
O35453-S15	0.108142	2.85614	13.6493	28.6158	0.148459	0.301117	0.174639	13.5494	15.8728	9.25138	8.45271	0.127153	0.367996	1.32591	13.5161	0.213685	0.249652	0.432199	1.58686	1.10903	5.16601	0.11058	2.48414	1.63896	5.03406	2.38302	3.54706	0.0398114	S	0.976614	O35453	15	Serine protease hepsin	Hpn	_MAKEDEEPGAHRGGSTCSRPQPGKGGRTAA
O35488-S295	1.11078	0.66779	0.674551	0.483596	0.385979	0.78791	0.733269	0.872204	0.602837	0.821266	0.714018	0.423274	1.18436	1.68847	0.259616	0.124048	0.700594	0.224759	0.238344	0.166199	0.550148	0.210822	0.111855	0.559126	0.560752	0.500169	1.42755	0.176003	S	0.99996	O35488	295	Very long-chain acyl-CoA synthetase	Slc27a2	IVVGATLALRSKFSASQFWDDCRKYNVTVIQ
O35490-S130	0.775357	0.140093	1.0248	1.07906	0.167721	0.245227	0.233803	0.115164	0.782825	0.818153	0.538221	0.136609	0.879922	0.246366	0.316616	0.575705	1.00258	0.269173	0.595098	1.71077	0.525175	1.1461	0.349145	0.081339	0.123319	0.568423	0.946866	0.869401	S	0.970963	O35490	130	Betaine--homocysteine S-methyltransferase 1	Bhmt	DALVAGGVSQTPSYLSCKSEVEVKKIFRQQL
O35492-S157	0.794708	0.814654	0.750751	0.114569	0.702064	0.598768	0.511966	0.684306	0.490063	1.27111	0.673296	0.908534	0.607691	0.156859	0.909682	0.697402	0.867201	0.131316	0.516118	0.127415	0.520679	0.393323	0.485082	0.51911	0.605204	0.53183	1.266	0.231816	S	0.999993	O35492	157	Dual specificity protein kinase CLK3	Clk3	AAGAWETMHHCKRYRSPEPDPYLSYRWKRRR
O35492-S283	0.120522	0.237953	0.162764	0.272557	0.588243	0.0864814	0.158353	0.416014	0.600964	0.616062	0.325991	3.51039	0.542582	0.338841	0.343639	0.525695	0.484437	0.263339	0.237125	0.216763	0.516269	0.943889	0.77372	0.482127	0.118244	0.664076	0.490895	0.233272	S	1	O35492	283	Dual specificity protein kinase CLK3	Clk3	SASSRSQQSSKRSSRSVEDDKEGHLVCRIGD
O35495-S24	0.167031	0.944488	0.180634	0.232496	0.181715	0.181521	0.797699	0.0940531	0.195834	0.135736	0.311121	0.333713	0.188601	0.151656	0.409202	0.214026	0.577298	0.156539	0.240236	0.138928	0.0960415	0.648538	0.341435	0.210583	0.304514	0.286522	1.08585	0.798138	S	0.965078	O35495	24	Cyclin-dependent kinase 14	Cdk14	PAEKIGKMKKLRRTLSESFSRIALKKEDTTF
O35551-S407	10.0232	12.9239	11.343	12.2218	10.7685	10.7853	8.73236	8.57495	8.6963	8.84561	10.2915	12.3405	6.09904	12.3682	13.3386	15.2083	9.25458	17.8487	13.3138	10.7831	8.76935	10.6198	9.17045	12.7384	8.11348	11.4262	0.900694	0.29865	S	0.999828	O35551	407	Rab GTPase-binding effector protein 1	Rabep1	KSDNDMFKDGLRRAQSTDSLGTSSSLQSKAL
O35551-S410	10.1645	13.1251	11.9565	12.4906	10.7704	10.7744	9.05763	8.61486	7.40668	7.6945	10.2055	12.2585	6.2199	11.8942	13.5094	14.9427	8.95746	17.5991	12.9772	11.9933	9.17817	10.7141	9.32279	12.0686	9.92058	11.5397	0.884382	0.214107	S	1	O35551	410	Rab GTPase-binding effector protein 1	Rabep1	NDMFKDGLRRAQSTDSLGTSSSLQSKALGYN
O35601-S222	0.162921	0.481744	0.309339	0.217478	0.260713	0.395343	1.25606	0.206692	0.09991	0.406829	0.379703	0.687254	0.268957	0.241077	0.229329	0.235046	0.274765	0.574971	0.379326	0.133136	0.099202	0.0643932	0.641121	0.0772822	0.15007	0.289709	1.31063	0.419688	S	1	O35601	222	FYN-binding protein	Fyb	SQEENTSKNVPVQKGSPVQLGAKSKGAPFKP
O35601-S28	3.99177	0.233651	2.5571	2.3474	2.25281	3.03299	3.58097	0.752929	1.90801	0.104762	2.07624	0.145714	3.06762	1.91774	1.57848	2.43004	4.03059	5.39182	2.14863	0.145786	0.580209	0.85435	0.954943	0.0518618	1.40169	1.76425	1.17684	0.615315	S	0.990252	O35601	28	FYN-binding protein	Fyb	EAATSSRPFKVAGQSSPSGIQSRKNLFDNQG
O35607-S843	0.2504	0.236553	0.379323	0.194344	0.126911	0.27805	0.308834	0.392542	0.212396	0.250225	0.262958	0.0931157	0.145849	0.163556	0.0930902	0.227907	0.165476	0.178842	0.132551	0.0904199	0.21529	0.221294	0.0927872	0.0811349	0.0980702	0.142813	1.84127	0.000237147	S	1	O35607	843	Bone morphogenetic protein receptor type-2	Bmpr2	GAVPAGQAANIVAHRSQEMLQNQFIGEDTRL
O35609-S78	10.8761	1.02364	0.480155	6.76254	0.243224	0.136671	5.06621	3.69555	2.18319	2.57469	3.30419	15.7196	3.78445	1.66651	0.697145	0.0593026	0.169158	0.306994	16.6447	4.08205	2.04182	3.40812	2.33283	5.40516	2.85705	4.22678	0.781727	0.635904	S	1	O35609	78	Secretory carrier-associated membrane protein 3	Scamp3	LPPPSAPSVQSSRKLSPTEPRNYGSYSTQAS
O35609-S87	0.836126	0.470799	0.605802	0.10986	0.182009	0.752708	0.200254	0.825556	0.594586	0.535322	0.511302	0.705737	0.211118	0.283123	0.349644	0.476492	0.710521	0.115896	0.154992	0.228918	0.548736	0.575919	0.0686635	0.135927	1.03854	0.400302	1.27729	0.345996	S	0.959616	O35609	87	Secretory carrier-associated membrane protein 3	Scamp3	QSSRKLSPTEPRNYGSYSTQASAAAATAELL
O35615-S286	12.9862	3.9531	4.32444	4.46539	7.21055	8.79615	10.5708	5.83757	4.75332	3.41961	6.63172	8.53195	2.79636	4.39433	1.91153	3.5722	2.0891	3.55684	5.18569	7.71145	3.5212	4.72636	1.33245	6.18769	2.24242	4.12568	1.60742	0.0320466	S	0.99998	O35615	286	Zinc finger protein ZFPM1	Zfpm1	QAHLLYYCASRQRAGSPVSATEEKPKETYPN
O35625-S77	0.199749	0.190628	0.209628	0.732105	0.0979245	0.423256	0.303999	0.318768	0.06655	0.106031	0.264864	0.0858252	0.267008	0.187493	0.197064	0.322503	0.306074	0.148335	0.445815	0.933774	0.255491	0.148304	0.149674	0.095302	0.201218	0.26742	0.990442	0.976618	S	0.793274	O35625	77	Axin-1	Axin1	RRSDLDLGYEPEGSASPTPPYLRWAESLHSL
O35625-S485	0.150742	0.103367	0.207057	0.362314	0.3637	0.363198	0.165734	0.580818	0.473105	0.135551	0.290559	0.0924011	0.48622	0.666813	0.113071	0.143863	0.52692	0.414197	0.13144	1.03034	0.17758	0.182801	0.319456	0.201336	0.178969	0.333243	0.871912	0.659286	S	0.99999	O35625	485	Axin-1	Axin1	LDEHVQRVMRTPGCQSPGPGHRSPDSGHVAK
O35660-S206	0.859755	0.257365	0.898654	0.933036	0.301133	0.502099	0.602916	0.12783	0.148749	0.134756	0.476629	0.092081	0.27242	0.140939	1.12534	0.689034	0.240264	0.0878716	0.153825	0.68671	1.32324	1.52097	0.621261	0.878968	0.636301	0.604945	0.787889	0.468532	S	0.995425	O35660	206	Glutathione S-transferase Mu 6	Gstm6	LRKISAYMKTSRFLPSPVYLKQATWGNE___
O35660-S139	0.798262	0.731868	0.154606	0.0996876	0.482958	0.0925316	0.214409	0.739595	0.404007	0.777144	0.449507	0.122175	0.191262	1.55113	0.203668	0.911855	1.82481	0.354344	0.138514	0.695142	0.220939	0.411241	1.32612	0.85785	0.464657	0.662407	0.678596	0.285865	S	0.999982	O35660	139	Glutathione S-transferase Mu 6	Gstm6	KPEFLKAIPEKMKLYSEFLGKRPWFAGDKVT
O35691-S346	0.187718	0.167817	1.18061	0.283205	2.60333	0.193689	0.145533	0.0782922	0.904589	0.155215	0.590001	0.757099	0.755317	1.68793	0.23367	1.0116	0.138727	0.172944	1.07394	0.668149	0.332737	1.15757	0.0937324	0.185026	0.121759	0.5993	0.984483	0.972213	S	1	O35691	346	Pinin	Pnn	EEAGEEEEKEAGIVHSDAEKEQEEEEQKQEM
O35691-S66	12.977	11.6652	13.2995	11.6872	13.4123	14.0543	15.8306	8.85295	7.15742	8.90629	11.7843	5.65897	12.1279	12.0671	22.4524	4.96175	11.4778	18.0836	19.7944	19.2406	18.8676	16.3432	13.4861	6.51667	15.1862	14.0189	0.840601	0.254002	S	0.999995	O35691	66	Pinin	Pnn	GGGRGRGSLLLRRGFSDSGGGPPAKQRDLEG
O35691-S100	1.98048	4.36856	5.71841	5.86227	3.25949	3.67407	6.51895	4.68284	3.21667	3.71352	4.29953	9.18149	3.99048	2.10337	9.9116	9.57888	6.44174	8.28513	9.8401	4.76655	2.69332	8.90886	7.08325	9.27815	3.05747	6.79431	0.632812	0.0205324	S	1	O35691	100	Pinin	Pnn	RLGGERRTRRESRQESDPEDDDVKKPALQSS
O35691-S442	9.18787	5.13134	6.19048	5.52337	6.64144	7.50135	6.24979	2.81275	4.17594	3.84163	5.7256	0.166253	9.97135	6.08818	6.51584	7.5749	0.406067	0.194436	6.39312	3.68492	5.44399	3.18499	3.70547	6.59887	4.66353	4.61371	1.241	0.3038	S	0.999986	O35691	442	Pinin	Pnn	EMEFDVEPDKECKSLSPGKENINSQEVEKES
O35711-S362	0.810473	0.431121	0.288664	0.251587	0.199664	0.189892	0.756616	0.76153	0.669323	0.152555	0.451143	0.262856	0.34119	0.151942	0.218513	0.359871	0.720095	0.310609	0.277576	0.203155	0.323106	0.66695	0.23302	0.369948	0.638997	0.362702	1.24384	0.34544	S	0.899902	O35711	362	Liprin-beta-2	Ppfibp2	SPEEVPKQEISPRCSSPTPGPPPLPQKSLES
O35711-S386	5.62246	4.51595	0.329375	4.16673	0.31459	0.162892	5.62097	0.228025	3.1131	3.65335	2.77275	5.85855	0.314218	0.0883799	6.13568	6.3966	8.21805	8.93624	7.73001	5.51362	4.2227	5.35386	3.86221	4.70365	3.86061	5.08531	0.545246	0.0340411	S	0.999999	O35711	386	Liprin-beta-2	Ppfibp2	PQKSLESRAQKKLSCSLEDLRRESGDKCVDG
O35711-S518	0.103164	3.53311	0.272528	3.22867	2.82002	0.169456	4.08795	2.8536	3.30181	4.19519	2.45655	3.51711	0.995511	0.59825	5.39344	3.69922	5.9256	7.96334	3.06058	5.38881	3.13269	3.696	1.84647	3.58418	3.23574	3.71692	0.660909	0.111582	S	0.998661	O35711	518	Liprin-beta-2	Ppfibp2	PKGIKKFWGKIRRTQSGNFNTDAPGMAEFRR
O35711-S328	0.695179	0.286752	0.851382	0.440554	0.223595	1.10229	0.622995	1.27924	0.895882	0.162456	0.656032	0.700547	0.390403	0.568072	0.507199	0.758153	0.272866	0.583542	0.951141	0.395965	0.586405	0.933705	0.163434	0.218195	0.398913	0.53061	1.23637	0.335375	S	0.999732	O35711	328	Liprin-beta-2	Ppfibp2	KEIVMATQGPSERTLSINEDEIEGSFRKWNT
O35737-S104	35.738	23.251	14.311	19.8482	29.332	24.7089	24.5689	17.8704	17.5625	22.2873	22.9478	26.1851	25.4825	21.5991	30.8347	36.4123	41.6484	31.2483	20.4249	13.0409	0.113528	25.1492	25.4009	23.0572	32.4702	25.2191	0.909939	0.537313	S	1	O35737	104	Heterogeneous nuclear ribonucleoprotein H	Hnrnph1	NNVEMDWVLKHTGPNSPDTANDGFVRLRGLP
O35738-S202	0.849763	0.629411	0.445382	0.611313	0.908437	0.527507	0.685726	0.707009	0.131358	0.14976	0.564567	0.927335	0.691652	1.8049	0.158023	0.264424	0.66243	0.288983	0.142534	0.0521747	0.0610816	0.1002	0.460134	0.228741	0.16922	0.429417	1.31473	0.426911	S	1	O35738	202	Krueppel-like factor 12	Klf12	PVVVQSVPVVYTAVRSPGNVNNTIVVPLLED
O35841-S464	0.20755	0.134684	3.84961	5.44656	8.99732	4.55095	5.84708	1.59371	1.39107	4.71646	3.6735	1.4344	2.13017	2.52006	2.7705	5.69933	0.2098	1.22033	2.98448	3.28442	2.30625	0.378621	1.30506	0.132945	0.670825	1.93194	1.90145	0.0634556	S	0.999428	O35841	464	Apoptosis inhibitor 5	Api5	VEIGQKRTSEDTSSGSPPKKSPGGPKRDARQ
O35841-S469	1.7727	1.05052	4.67622	6.25776	9.94478	9.66536	10.2724	3.86798	4.70827	5.29616	5.75121	4.29324	7.44101	10.5586	2.7705	4.33629	9.43192	2.45558	0.267358	2.23863	3.61314	0.501136	1.37303	0.137345	3.54399	3.78299	1.52028	0.161439	S	0.999989	O35841	469	Apoptosis inhibitor 5	Api5	KRTSEDTSSGSPPKKSPGGPKRDARQIYNPP
O35887-S69	5.10067	15.7225	5.14505	3.35982	12.1192	7.06652	6.33026	3.89427	7.19782	8.18465	7.41207	8.5622	4.39027	4.66536	3.32143	6.3248	11.3534	9.64726	4.43404	3.82924	5.70121	6.38025	4.7826	5.21584	9.76886	6.31263	1.17417	0.404731	S	1	O35887	69	Calumenin	Calu	GAEEAKSFDQLTPEESKERLGKIVSKIDDDK
O35892-S212	1.03441	0.118763	0.351068	0.19617	0.168762	0.269789	0.242383	0.292573	0.135713	0.22031	0.302995	0.120366	0.114143	0.842086	0.569726	0.481043	0.323241	3.08519	2.46131	0.261895	0.262919	0.365014	0.0905268	0.146851	0.745956	0.705019	0.429768	0.193197	S	0.979274	O35892	212	Nuclear autoantigen Sp-100	Sp100	CELQVQLNNRDATPESCSLLPQNEERAVQLN
O35892-S314	1.94679	0.787891	0.31657	0.822929	0.35647	0.142195	0.890822	0.168409	0.133736	0.970176	0.653598	0.40817	0.279342	1.40177	0.338021	0.22693	1.8931	0.843828	3.83971	1.70085	0.235308	0.37476	1.64011	0.626294	1.90307	1.12223	0.582408	0.203664	S	0.974304	O35892	314	Nuclear autoantigen Sp-100	Sp100	SRKPPTLRRDRGGDTSDTESSIIIRRRKRTG
O35892-S319	0.633479	0.252079	0.31657	0.0971181	0.35647	0.545779	0.25636	0.213958	0.188046	0.351563	0.321142	0.40817	0.189213	0.15407	0.120876	0.22693	0.426765	0.843828	0.901374	0.422958	0.25377	0.150586	0.168445	0.626294	0.444305	0.381256	0.842327	0.520311	S	0.801432	O35892	319	Nuclear autoantigen Sp-100	Sp100	TLRRDRGGDTSDTESSIIIRRRKRTGRKKRE
O35929-S51	0.40584	0.724119	0.854369	0.940963	1.14407	0.822276	1.12	0.801639	0.955869	0.751763	0.852091	0.173473	0.641289	1.1234	0.615644	0.557341	0.623013	0.416483	0.134146	0.56325	0.0619953	0.600942	0.607538	0.704835	0.466228	0.520684	1.63648	0.00380922	S	0.998055	O35929	51	GTP-binding protein REM 1	Rem1	APSAPSQHPRLGQSVSLNPPVRKPSPAQDGW
O35929-S18	1.54526	0.173363	0.128552	0.154163	0.837321	0.466468	0.953817	0.563466	0.111044	0.163833	0.509729	0.291574	0.130314	0.194744	0.267719	0.102633	0.394934	0.083667	0.209823	0.0984244	0.0755381	0.361044	0.129113	0.119822	0.0835378	0.181635	2.80634	0.0200101	S	0.947508	O35929	18	GTP-binding protein REM 1	Rem1	LNTQQEAKTTLRRRASTPLPLSSRGHQPGRL
O35930-S711	0.26329	0.164924	2.12253	2.73186	0.139958	2.41944	0.128557	1.86186	2.07	2.90232	1.48047	0.102269	0.144912	0.179262	1.40315	0.142255	2.31269	1.37039	0.798399	2.87513	0.638888	0.938113	1.56633	1.89895	0.223187	1.04242	1.42022	0.307666	S	1	O35930	711	Platelet glycoprotein Ib alpha chain	Gp1ba	RPNGRVGPLVAGRRPSALSQGRGQDLLGTVG
O35930-S714	0.25808	0.168728	2.12253	2.73186	0.126879	2.41944	0.232567	1.86186	2.07	2.90232	1.48943	0.200525	0.228136	0.130374	1.40315	0.204371	2.31269	1.37039	0.798399	2.87513	0.638888	0.938113	1.56633	1.89895	0.273283	1.05991	1.40524	0.309997	S	1	O35930	714	Platelet glycoprotein Ib alpha chain	Gp1ba	GRVGPLVAGRRPSALSQGRGQDLLGTVGIRY
O35954-S621	0.240779	0.148659	0.187148	0.676581	0.680859	0.135511	0.281996	0.748129	0.974457	0.582365	0.465648	0.726219	0.802215	0.596501	0.371912	0.393591	0.19173	1.33187	1.28932	0.590147	0.406318	0.438263	0.687405	0.104846	0.125159	0.575392	0.809272	0.45541	S	0.999776	O35954	621	Membrane-associated phosphatidylinositol transfer protein 1	Pitpnm1	VRDPLADGVEVLGRASPEPSALPAQRTFSDM
O35955-S229	0.732456	1.41847	1.22068	1.05779	0.965664	0.886858	1.63172	0.559085	0.425855	0.8787	0.977728	2.16333	1.13723	0.823814	2.29971	1.35327	1.50586	2.16327	0.703666	1.14508	0.846586	1.36944	0.164771	0.898527	1.74704	1.30869	0.747107	0.148613	S	0.998173	O35955	229	Proteasome subunit beta type-10	Psmb10	ACVITAGGAKLQRALSTPTEPVQRAGRYRFA
O35972-S118	0.235409	0.397455	0.244178	0.344296	0.225218	0.0957366	0.18425	0.517115	0.427283	0.124407	0.279535	0.220496	0.153069	0.210439	0.251245	0.253534	0.474034	0.1734	0.127309	0.309098	0.510765	0.500862	0.115676	0.131371	0.290282	0.265827	1.05157	0.812202	S	1	O35972	118	39S ribosomal protein L23, mitochondrial	Mrpl23	QTFTFPDLFPEKDPRSPEPLEEELPQQRQSS
O35984-S330	0.162249	0.286713	1.30175	1.45912	2.39213	2.80892	0.147153	1.33925	1.59882	1.93326	1.34294	0.128343	0.16884	0.972491	1.24124	2.432	0.196492	0.176846	1.11197	2.11127	1.73401	1.15478	0.930948	1.76794	2.36635	1.17811	1.13991	0.648563	S	1	O35984	330	Pre-B-cell leukemia transcription factor 2	Pbx2	IYAVKTAVSVAQGGHSRTSSPTPPSSAGSGG
O54724-S38	1.06027	1.12947	0.119753	2.29163	1.56112	1.39584	1.08608	0.865773	0.17405	0.718966	1.04029	0.99944	1.34005	2.35653	0.298533	0.245808	0.259934	0.166591	0.175108	0.141974	0.816569	1.35391	0.457324	2.63945	1.6094	0.918617	1.13246	0.703738	S	0.942228	O54724	38	Polymerase I and transcript release factor	Ptrf	GPEPTQGEARATEEPSGTGSDELIKSDQVNG
O54724-S42	6.2052	6.26886	6.92473	11.1918	9.37399	6.06891	6.30853	4.82116	3.30667	4.60114	6.5071	2.97698	6.17948	10.631	5.92183	6.32232	5.83869	6.502	6.51863	4.57103	4.50327	4.69967	0.252842	8.07003	8.56385	5.82512	1.11708	0.502058	S	0.97562	O54724	42	Polymerase I and transcript release factor	Ptrf	TQGEARATEEPSGTGSDELIKSDQVNGVLVL
O54724-S169	1.39555	0.340046	0.710784	0.608024	0.627932	0.711887	1.50938	0.0553482	0.317425	0.135985	0.641237	0.408992	2.11495	0.198437	0.61839	0.957142	1.92366	1.14542	0.0915819	0.477983	0.519123	1.00103	0.469938	0.50628	0.54255	0.783962	0.817944	0.54143	S	0.992899	O54724	169	Polymerase I and transcript release factor	Ptrf	KVMIYQDEVKLPAKLSVSKSLKESEALPEKE
O54749-S351	0.194103	1.28653	0.201396	1.05542	0.167457	0.185241	1.76096	1.02673	0.321464	0.567341	0.676665	0.744964	3.22377	0.216408	1.77581	1.11104	3.95888	2.61409	1.874	3.52155	2.12209	0.693506	1.94751	1.75997	2.05049	1.97243	0.343061	0.00239898	S	0.999385	O54749	351	Cytochrome P450 2J5	Cyp2j5	VQAEIDRVIGHKRQVSLSDRESMPYTNAVIH
O54774-S755	2.31059	6.75554	0.19983	2.99743	0.963809	5.72209	2.47332	2.92424	4.65593	4.30965	3.33124	6.38394	2.78191	1.12909	4.58535	0.194659	0.165833	4.13959	6.30438	6.26596	1.44739	4.669	4.70765	5.76397	4.07147	3.75787	0.886471	0.638256	S	0.99626	O54774	755	AP-3 complex subunit delta-1	Ap3d1	DKKRKKKEKGKRRHSSLPTESDEDIAPAQRV
O54774-S760	31.6101	22.212	10.3412	14.6262	14.4302	5.30079	18.007	14.1601	18.6134	17.2851	16.6586	34.7884	23.8109	17.3628	16.594	16.3345	15.5677	25.6981	18.7807	14.2976	12.5678	13.3248	13.185	26.5385	19.7177	19.1835	0.868384	0.369769	S	1	O54774	760	AP-3 complex subunit delta-1	Ap3d1	KKEKGKRRHSSLPTESDEDIAPAQRVDIITE
O54774-S784	30.6856	18.1654	17.0111	18.3204	16.1798	0.544972	10.8487	16.3415	17.9796	16.2033	16.228	37.2771	10.87	25.3634	0.257941	16.9674	0.197928	18.3542	27.6549	16.9093	15.2592	16.6662	27.8198	38.4807	25.0073	19.7918	0.819937	0.401707	S	1	O54774	784	AP-3 complex subunit delta-1	Ap3d1	RVDIITEEMPENALPSDEDDKDPNDPYRALD
O54781-S10	0.101677	0.163267	1.94997	3.37126	3.15747	0.40688	0.215499	1.65788	2.37332	2.47562	1.58728	0.0820825	0.219143	0.327003	0.147898	0.950156	0.228199	0.224973	0.191286	0.188655	1.35479	0.157933	0.0995565	0.913798	1.02665	0.43658	3.63573	0.0045758	S	0.998731	O54781	10	SRSF protein kinase 2	Srpk2	______MSVNSEKSSSSERPEPQQKAPLVPP
O54781-S487	0.616208	0.651942	0.308469	0.329343	0.212229	0.197047	0.17426	0.33279	0.23231	0.113487	0.316809	0.608316	0.457278	0.371117	0.297604	0.194088	0.344272	0.805936	0.0915282	0.270153	0.435283	0.0806487	0.103902	0.394485	0.130024	0.327474	0.967432	0.897937	S	0.995884	O54781	487	SRSF protein kinase 2	Srpk2	EQEESSPSHDRSRTVSASSTGDLPKTKTRAA
O54786-S314	0.630156	1.12575	0.106756	0.369201	0.352637	0.754694	0.187641	0.0850561	0.0925556	0.620055	0.43245	0.196035	1.57166	0.0734334	1.16008	0.194203	0.271495	5.197	0.243355	0.50144	0.255204	1.29193	0.639868	0.108288	1.17649	0.920034	0.470037	0.272176	S	1	O54786	314	DNA fragmentation factor subunit alpha	Dffa	QVQSLHSLRNLSARRSPLPGEPQRPKRAKRD
O54824-S857	0.686256	0.817033	0.300703	0.246843	0.741058	0.209868	0.847736	0.0583456	0.1521	0.545954	0.46059	0.158286	0.61603	1.04561	0.275878	0.216021	0.181721	0.242318	0.685562	0.63618	0.0998738	0.0951536	0.65735	0.33844	0.153131	0.385825	1.19378	0.544909	S	0.999982	O54824	857	Pro-interleukin-16	Il16	NFGSSQLPDRGVQRLSLQPSSGETTKFPGKQ
O54825-S97	0.112605	12.4705	12.8676	16.5284	0.169093	12.6458	7.324	0.276522	12.3445	15.5908	9.03298	15.6371	8.41631	9.51919	23.3654	19.1362	15.2671	11.1947	10.1036	12.133	23.0582	19.341	23.7082	27.1639	19.8186	16.9902	0.531659	0.00579858	S	1	O54825	97	Bystin	Bysl	RERATRLGPGLPQDGSDEEDEEWPTLEKAAK
O54834-S669	0.449551	0.109908	0.24851	0.257934	0.24775	0.351926	0.107447	0.368045	0.61291	0.344156	0.309814	0.295163	0.217186	0.119933	0.153776	0.153935	0.347011	0.781772	0.0931755	0.820042	0.352768	0.377758	0.299557	0.238261	1.29858	0.396351	0.781665	0.462466	S	0.98934	O54834	669	Rho GTPase-activating protein 6	Arhgap6	RHSSTDSNKASSGDISPYDNNSPVLSERSLL
O54834-S675	0.449551	0.56596	0.18959	0.409439	0.507578	0.170096	0.151973	0.368045	0.415134	0.344156	0.357152	0.0829571	0.217186	0.353854	0.34745	0.248987	0.588037	0.781772	0.711632	0.820042	0.352768	0.377758	0.479268	0.169966	0.856385	0.45629	0.78273	0.280069	S	0.99062	O54834	675	Rho GTPase-activating protein 6	Arhgap6	SNKASSGDISPYDNNSPVLSERSLLAMQEDR
O54834-S824	2.49434	2.00055	0.234214	0.828117	1.67148	0.178774	0.142975	0.262683	1.08086	1.50154	1.03955	0.0987698	0.358929	1.05996	1.28395	1.07699	0.174609	0.285991	0.0978153	1.11685	0.527668	1.08397	0.222086	0.618667	0.1058	0.579432	1.79409	0.0985721	S	0.994947	O54834	824	Rho GTPase-activating protein 6	Arhgap6	TVEQCSVHLPVSRVCSTPHIQDGSRGTRRPA
O54916-S708	0.259568	1.14829	1.2037	1.1251	1.03604	1.88717	0.835987	1.30099	1.70107	2.04893	1.25469	2.6215	1.4673	0.199371	0.305269	0.196653	0.332269	0.436243	1.39261	0.10394	0.13492	2.07168	0.613921	0.156311	0.259383	0.735097	1.70683	0.0916608	S	1	O54916	708	RalBP1-associated Eps domain-containing protein 1	Reps1	TPLAPPPKPVRRRLKSEDELRPDVDEHTQKT
O54916-S766	0.15983	0.0737033	0.112596	0.287703	0.146258	0.532878	0.62547	0.376903	0.356525	0.427853	0.309972	0.251875	0.0740258	0.421076	0.370047	0.317759	0.389847	0.6429	0.181051	0.253982	0.0875901	0.124709	0.294143	0.248352	0.132628	0.270713	1.14502	0.579161	S	1	O54916	766	RalBP1-associated Eps domain-containing protein 1	Reps1	IRKNKEANAVLARLNSELQQQLKEVHQERIA
O54916-S272	4.63613	4.5304	0.263551	1.1983	0.789389	2.24914	1.66888	0.703113	1.73165	1.32541	1.9096	6.40354	0.72759	0.490593	0.277003	2.22981	1.21419	1.83839	2.34608	2.13031	3.03729	0.928352	1.21443	2.56318	1.60834	1.92922	0.989827	0.975471	S	0.996864	O54916	272	RalBP1-associated Eps domain-containing protein 1	Reps1	RTVASAATANEIRRQSSSYEDPWKITDEQRQ
O54916-S273	3.96291	3.9296	0.263551	0.717519	0.789389	1.15875	1.66888	0.703113	0.880463	0.425864	1.45	5.48627	0.0930295	0.490593	0.257954	1.08047	1.21419	1.83839	1.33509	2.13031	2.90025	0.151248	0.696929	2.56318	1.60834	1.56045	0.929224	0.85154	S	0.985236	O54916	273	RalBP1-associated Eps domain-containing protein 1	Reps1	TVASAATANEIRRQSSSYEDPWKITDEQRQY
O54916-S561	0.251239	3.93252	1.23879	3.40333	2.25934	3.91732	4.9693	4.43585	1.46305	1.55657	2.74273	3.14352	0.809249	0.213188	1.73791	0.121041	5.69491	8.42797	1.04125	6.09779	4.23942	3.36432	3.83714	4.53755	5.27043	3.46683	0.791135	0.425969	S	0.999941	O54916	561	RalBP1-associated Eps domain-containing protein 1	Reps1	PPPPPRPQPSHSRSSSLDMNRTFAVTTGQQQ
O54918-S90	0.41877	0.62029	0.130712	0.497181	0.443353	0.208782	0.219543	0.465222	0.379284	0.0894541	0.347259	0.139738	0.103881	0.147348	0.316969	0.405444	0.241737	0.227835	0.174733	0.153887	0.0657765	0.608881	0.183999	0.26236	0.134273	0.226204	1.53516	0.0744028	S	0.755656	O54918	90	Bcl-2-like protein 11	Bcl2l11	LFIFVRRSSLLSRSSSGYFSFDTDRSPAPMS
O54931-S740	3.33498	2.16764	3.53387	2.51839	2.14025	3.25007	2.40947	2.98613	2.37585	2.04824	2.67649	3.87222	0.0836757	1.78815	2.08103	0.273481	1.99272	1.3054	2.54828	2.18231	2.42298	2.55024	2.40868	4.5623	2.4999	2.18367	1.22569	0.23319	S	0.999981	O54931	740	A-kinase anchor protein 2	Akap2	MVGPFKLRSRKQRTLSMIEEEIRAAQEREEE
O54940-S114	12.225	9.88165	9.86461	12.1609	17.6865	17.8757	28.4449	12.7123	19.8242	13.228	15.3904	15.0219	12.2834	7.04778	6.73684	13.1003	15.8175	12.8167	7.31476	5.70098	6.55518	11.9527	0.193713	9.36984	11.4619	9.66953	1.59164	0.0103554	S	1	O54940	114	BCL2/adenovirus E1B 19 kDa protein-interacting protein 2	Bnip2	DDLPKPKTTEVIRKGSITEYTATEEKGDGRR
O54943-S971	0.156383	0.25564	0.14324	0.199375	0.136939	0.63406	0.270036	0.174353	0.201043	0.132561	0.230363	0.844794	0.87895	0.142584	0.209814	1.06412	0.265839	0.588617	0.198065	0.216007	0.147361	0.128381	0.580881	0.108254	0.95697	0.452188	0.509441	0.0765068	S	0.999989	O54943	971	Period circadian protein homolog 2	Per2	CPVTPPAGTVALGRASPPLFQSRGSSPLQLN
O54988-S647	0.868608	0.645857	1.2967	0.161357	0.579264	0.0836609	0.570295	0.247179	0.122389	0.0905329	0.466584	0.862082	0.792636	0.140702	0.430743	0.942893	0.347731	0.431853	0.128592	1.20975	0.105274	0.658449	0.642956	0.803546	0.720794	0.587	0.794862	0.432198	S	0.973603	O54988	647	STE20-like serine/threonine-protein kinase	Slk	EQPETDEVEQVSESNSIEELERLVVTGAEAR
O54988-S777	2.57425	2.40463	2.01588	4.81655	4.93687	2.43953	3.45026	1.65303	2.69649	1.96767	2.89552	0.501204	4.096	3.28893	1.90278	0.186821	4.00692	4.10308	3.31732	3.40155	3.7081	5.91469	3.64551	1.4167	0.128428	2.82986	1.0232	0.917864	S	0.999998	O54988	777	STE20-like serine/threonine-protein kinase	Slk	NLSISSFLSKAKDSGSVSLQETRRQKKTLKK
O55003-S79	0.108124	4.95651	2.63551	1.84983	11.0923	0.139756	4.8333	0.0957799	0.266974	1.24836	2.72264	2.51302	0.0325472	2.54419	2.82965	3.21211	2.67124	1.07372	1.88111	0.528977	0.163688	2.42047	1.51943	1.36808	3.53062	1.87777	1.44993	0.401682	S	1	O55003	79	BCL2/adenovirus E1B 19 kDa protein-interacting protein 3	Bnip3	SQTPQDTNRAEIDSHSFGEKNSTLSEEDYIE
O55003-S85	7.42299	3.94697	0.212534	3.02848	1.06266	2.22601	2.47067	2.22736	2.70418	1.3314	2.66333	8.36934	1.12468	0.70894	0.213762	4.89327	8.60383	3.31901	4.94337	3.52619	0.130953	6.59229	5.41381	0.18892	5.4094	3.81698	0.697757	0.299106	S	0.939855	O55003	85	BCL2/adenovirus E1B 19 kDa protein-interacting protein 3	Bnip3	TNRAEIDSHSFGEKNSTLSEEDYIERRREVE
O55003-S88	9.52293	22.1945	25.0028	10.4419	9.50067	2.22601	22.1397	8.70546	2.70418	20.982	13.342	16.666	12.7002	10.2961	5.38273	18.3155	26.5071	3.31901	29.2143	24.5832	31.765	6.59229	23.1603	21.7471	38.9634	19.2295	0.693833	0.162535	S	0.999729	O55003	88	BCL2/adenovirus E1B 19 kDa protein-interacting protein 3	Bnip3	AEIDSHSFGEKNSTLSEEDYIERRREVESIL
O55003-S60	4.906	0.590258	7.42228	3.88258	12.4231	1.04915	0.880414	11.4188	7.84901	4.41183	5.48335	0.0626973	6.10134	16.6387	0.322321	11.4796	30.0286	18.6894	6.67754	0.168061	0.185526	3.77854	4.27918	4.59636	0.144989	7.36806	0.744205	0.543476	S	1	O55003	60	BCL2/adenovirus E1B 19 kDa protein-interacting protein 3	Bnip3	QHESGRSSSKSSHCDSPPRSQTPQDTNRAEI
O55022-S181	81.1887	101.786	151.145	226.242	155.443	130.756	83.6403	137.638	63.8474	64.4139	119.61	141.702	99.922	6.45192	116.566	145.296	108.776	117.141	68.3368	51.376	93.23	69.7955	69.2716	81.0325	98.5078	90.5289	1.32124	0.117569	S	1	O55022	181	Membrane-associated progesterone receptor component 1	Pgrmc1	HVGKLLKEGEEPTVYSDDEEPKDETARKNE_
O55060-S34	0.755085	2.14488	0.144056	0.194251	0.750606	0.624853	0.34631	0.105641	0.0913408	0.128592	0.528561	0.122738	0.117673	0.277387	0.121494	0.150554	0.292875	0.290141	0.193633	0.304112	0.105667	0.229301	0.280777	0.134807	0.281332	0.207321	2.54948	0.0691266	S	1	O55060	34	Thiopurine S-methyltransferase	Tpmt	LTLEDWKEKWVTRHISFHQEQGHQLLKKHLD
O55091-S137	0.251745	2.32744	2.60694	2.81112	0.111597	1.92497	1.49776	2.50563	1.70148	1.88866	1.76273	0.0732679	1.69342	0.202087	2.93569	2.27402	3.58687	0.218017	3.64581	1.60357	1.98605	2.51574	2.65716	2.51792	0.0753492	1.85607	0.949713	0.845451	S	0.999941	O55091	137	Protein IMPACT	Impact	PDPDVKKKTEEVEVESEEDPILEHPPENPVK
O55098-S513	0.227176	0.368273	0.236556	0.481472	0.125939	0.372733	0.180019	0.897766	0.984429	0.218106	0.409247	0.471604	0.198488	0.481661	0.548385	0.642891	0.195276	0.240596	1.52151	0.415053	0.195892	0.0867483	0.94635	0.753614	0.246449	0.496037	0.825032	0.55763	S	0.90527	O55098	513	Serine/threonine-protein kinase 10	Stk10	GTSLSADLSLNKETGSLSLKGSKLHNKTLKR
O55106-S245	4.09088	6.31731	8.25457	8.38842	6.23127	7.17348	7.97359	6.00245	5.6477	7.30602	6.73857	6.51668	4.28835	8.56534	6.5049	6.76801	8.93945	11.8486	14.0571	7.44312	11.5331	7.38351	9.34954	8.64528	6.21588	8.43278	0.799093	0.0739497	S	1	O55106	245	Striatin	Strn	VLDNFKFLESAAADVSDEDEDEDTDGRAKSV
O55135-S243	0.430763	0.466786	0.2036	0.170959	0.223056	0.6031	0.531648	0.680692	0.42463	0.624637	0.435987	0.532664	0.104664	0.28265	0.331003	0.222336	0.465237	0.710114	0.668129	0.178113	0.0849978	0.101619	0.12318	0.33242	0.20617	0.310236	1.40534	0.141789	S	0.999902	O55135	243	Eukaryotic translation initiation factor 6	Eif6	KPSTIATSMRDSLIDSLT_____________
O55137-S56	19.1241	14.6952	18.8601	10.2319	8.51759	4.2488	8.40181	17.1208	4.17989	14.7607	12.0141	11.395	6.41851	6.81126	11.0947	16.5372	13.6967	16.0215	9.01374	9.49886	12.7629	17.0427	5.42867	10.6483	9.82989	11.1571	1.07681	0.65808	S	1	O55137	56	Acyl-coenzyme A thioesterase 1	Acot1	EKGALFRAHARYRADSHGELDLARTPALGGS
O55137-S416	2.05073	0.10523	1.08784	3.68238	2.12318	4.4625	0.513704	2.7479	0.465208	3.02922	2.02679	0.448815	1.32586	1.06872	4.78804	6.49656	0.21493	0.132528	3.51596	2.366	2.24515	0.207527	0.0903563	0.161328	1.56667	1.75917	1.15213	0.720571	S	1	O55137	416	Acyl-coenzyme A thioesterase 1	Acot1	QTFFHKQLGSECLHVSPKI____________
O55143-S663	7.40747	6.19779	5.79374	7.06529	5.77767	6.3828	9.33039	6.14995	7.35738	0.219728	6.16822	7.01593	4.95517	5.28321	4.02996	4.27526	4.23903	0.147636	4.7647	4.60223	3.61804	4.3365	5.31134	7.16751	7.10763	4.7753	1.29169	0.111007	S	0.999772	O55143	663	Sarcoplasmic/endoplasmic reticulum calcium ATPase 2	Atp2a2	TSKAFTGREFDELSPSAQRDACLNARCFARV
O55176-S137	0.143033	0.696728	0.0810516	0.204761	0.623337	1.03653	0.155783	0.842463	0.127785	0.772735	0.468421	0.176694	0.0540015	1.89223	0.670982	0.595449	0.075411	0.45279	0.977191	0.74924	0.807332	0.543435	0.52895	0.261366	0.439791	0.58749	0.797325	0.505669	S	1	O55176	137	E3 ubiquitin-protein ligase Praja-1	Pja1	TSVNHDAKEECGKVESPPAARCSARRAELSK
O55176-S32	0.146048	4.01147	2.21847	3.04502	4.26154	2.75566	8.22519	0.724118	2.31278	1.93897	2.96393	3.94634	4.20598	3.60966	0.291046	3.55176	3.99527	5.2827	3.20348	1.36404	1.98677	0.515236	0.446434	2.47487	1.99651	2.63358	1.12544	0.675693	S	0.999982	O55176	32	E3 ubiquitin-protein ligase Praja-1	Pja1	VPMHRSTANQSKRSRSPFASTRRRWDDSESS
O55196-S302	0.198054	0.220946	25.0759	19.9606	9.04433	0.155687	0.177683	0.79901	14.591	0.170629	7.03938	0.157602	9.65597	49.7496	47.9519	54.5937	0.454258	0.76602	23.0853	0.221245	25.8855	0.33661	0.283476	0.212368	0.407143	15.2686	0.461036	0.264049	S	1	O55196	302	Enamelin	Enam	PTVQNGVFPPPKVNVSGQGVPKSQIPWRPSQ
O55201-S664	2.53815	1.81552	1.97821	0.19935	2.78987	1.58595	1.86547	0.309067	1.91986	1.3508	1.63522	3.0132	1.60197	2.17392	1.74505	1.02425	1.40963	1.07245	1.75262	2.61064	2.78987	2.58104	2.37431	3.60096	2.11996	2.13356	0.766429	0.140636	S	0.999836	O55201	664	Transcription elongation factor SPT5	Supt5h	PRDVTNLTVGGFTPMSPRISSPMHPSAEGQH
O70133-S136	0.64147	1.18014	1.13811	0.840027	1.02007	0.438454	1.38875	1.24296	1.02062	0.1085	0.90191	1.28448	0.128752	0.858835	0.247391	1.28689	2.27846	0.358197	1.74725	0.171249	1.58011	1.20407	0.145301	1.17393	1.14911	0.97243	0.927481	0.77148	S	0.997039	O70133	136	ATP-dependent RNA helicase A	Dhx9	KAEENNSGVESSGYGSPGPTWDRGANLKDYY
O70152-S13	0.17548	0.445378	0.666337	0.402207	0.881647	0.836041	0.158549	0.690467	0.633807	0.668292	0.55582	0.142503	0.34174	0.280603	0.690961	0.133226	0.222546	0.0670098	0.301539	0.801418	0.340105	1.26722	0.122017	0.185078	0.190159	0.363295	1.52994	0.140016	S	0.999999	O70152	13	Dolichol-phosphate mannosyltransferase subunit 1	Dpm1	___MASTGASRSLAASPRPPQGRSSRQDKYS
O70161-S554	7.80635	0.106483	3.51423	5.54461	10.0843	3.30851	6.00045	0.115638	3.73128	2.88779	4.30997	8.56967	10.8179	2.79803	1.55517	0.306335	0.273452	4.20902	2.49313	0.12677	0.145542	1.4565	2.76906	1.84014	2.64159	2.85731	1.5084	0.279105	S	0.996244	O70161	554	Phosphatidylinositol 4-phosphate 5-kinase type-1 gamma	Pip5k1c	PSDTSEQPRYRRRTQSSGQDGRPQEEPHAED
O70251-S106	111.767	125.831	81.161	102.041	87.9624	58.119	63.2969	59.3626	9.94351	51.2949	75.078	134.189	117.567	164.607	125.83	87.2063	112.496	159.176	96.47	76.7177	96.2605	120.477	113.781	104.936	108.464	115.584	0.649553	0.00264807	S	1	O70251	106	Elongation factor 1-beta	Eef1b	GAADAKDDDDIDLFGSDDEEESEEAKKLREE
O70251-S90	0.676597	0.0855501	1.08971	0.926765	1.10394	0.143286	0.262178	0.833376	0.430323	0.746801	0.629852	0.141809	1.15486	1.02964	1.40929	0.374933	0.291888	0.269505	1.3043	0.3428	0.0657665	0.283349	0.0762547	0.935255	0.883749	0.611672	1.02972	0.92192	S	0.932335	O70251	90	Elongation factor 1-beta	Eef1b	SLGKYGPSSVEDTTGSGAADAKDDDDIDLFG
O70293-S484	6.97294	5.01824	5.4353	4.07174	4.49887	4.50356	3.43004	3.90533	4.30685	4.10909	4.6252	8.83441	3.02567	7.16045	7.00962	6.9533	8.83735	7.83915	7.98854	7.24823	5.22725	6.19381	6.38097	6.31803	6.59875	6.82968	0.67722	0.000510309	S	1	O70293	484	G protein-coupled receptor kinase 6	Grk6	PQAIYCKDVLDIEQFSTVKGVDLEPTDQDFY
O70303-S17	11.5535	13.7071	16.3147	15.0053	18.0644	17.7367	17.8281	16.2809	10.5758	12.9722	15.0039	15.2824	6.95592	8.71557	9.4734	10.7199	12.763	19.9199	12.9262	15.4754	18.1356	17.3	16.573	12.2822	5.25977	12.9844	1.15553	0.211037	S	0.999976	O70303	17	Cell death activator CIDE-B	Cideb	EYLSAFNPNGLLRSVSTVSSELSRRVWNSAP
O70305-S741	0.173024	0.125362	0.13639	0.235394	0.291945	0.260002	0.19365	1.02609	0.11028	1.55686	0.4109	0.513863	2.01033	0.319278	0.824631	0.191089	0.496684	2.08376	1.14671	1.55167	0.869931	0.19159	0.79318	0.536042	0.385333	0.851007	0.48284	0.0778362	S	0.964112	O70305	741	Ataxin-2	Atxn2	NSPAGSKENVKASETSPSFSKADNKGMSPVV
O70305-S329	0.491037	0.254808	0.233876	0.113436	0.307874	0.214185	0.228859	0.212557	0.0518953	0.224793	0.233332	0.379047	0.150976	0.238285	0.337782	0.364472	0.21936	0.185174	0.149264	0.195142	0.281395	0.162104	0.0854797	0.0814919	0.696754	0.251909	0.926255	0.756697	S	0.991072	O70305	329	Ataxin-2	Atxn2	DSSYARRDAFTDSALSAKVNGEHKEKDLEPW
O70305-S400	2.38579	1.26996	0.220664	0.841191	0.0867488	0.0797281	0.35974	0.064359	0.145161	1.7991	0.725244	1.21133	0.823803	0.22097	0.193867	0.141728	0.344478	0.822918	0.75124	2.46472	0.609995	1.04768	0.816193	2.95622	3.09676	1.10728	0.654979	0.333972	S	1	O70305	400	Ataxin-2	Atxn2	DSSLSSYTVPLERDNSEEFLKREARANQLAE
O70305-S593	13.8601	4.21957	2.41782	1.12956	3.0388	7.62524	6.29172	5.53112	0.736264	5.80308	5.06533	3.3741	5.22349	0.209702	2.79907	0.192994	4.14682	1.28536	2.02253	1.00408	2.07367	1.27883	0.501144	1.17347	1.69889	1.92744	2.62801	0.0104409	S	1	O70305	593	Ataxin-2	Atxn2	STMPKRMSSEGPPRMSPKAQRHPRNHRVSAG
O70305-S832	1.21193	0.848583	0.670963	0.299293	0.877031	1.48118	0.988591	0.146493	1.01096	1.13612	0.867114	0.212185	0.298525	1.70359	0.08047	0.172434	0.27658	0.15476	0.518846	2.09751	1.04169	0.201651	0.0650692	0.167737	1.42982	0.601491	1.44161	0.28261	S	0.990744	O70305	832	Ataxin-2	Atxn2	SSSSSNCTSGSSKTNSPSISPSMLSNAEHKR
O70305-S836	1.21193	0.848583	0.670963	0.299293	0.15737	1.48118	0.988591	0.134508	1.01096	1.13612	0.79395	0.134121	0.113265	1.70359	0.148586	0.232642	0.349659	0.143327	0.319182	2.09751	1.04169	0.170478	0.137878	0.0733784	1.42982	0.578223	1.37308	0.399994	S	0.990291	O70305	836	Ataxin-2	Atxn2	SNCTSGSSKTNSPSISPSMLSNAEHKRGPEV
O70305-S435	0.967954	1.0827	1.12313	2.38458	2.00698	2.47473	1.68376	1.65869	1.25095	2.64748	1.72809	1.34111	2.1083	0.14179	1.98875	1.65777	1.97266	0.177806	2.05554	0.229356	1.09903	0.101071	0.909408	1.98064	1.39484	1.22558	1.41003	0.108211	S	1	O70305	435	Ataxin-2	Atxn2	SAQYKARVALENDDRSEEEKYTAVQRNCSDR
O70310-S47	13.5221	12.593	9.66137	0.346241	0.164675	17.697	2.27253	15.3533	10.596	12.2151	9.44213	38.0501	14.393	0.220106	14.0304	0.269757	29.4987	26.3988	3.7312	2.74393	2.69058	9.52595	10.8854	17.1082	10.3751	12.8515	0.734709	0.408831	S	0.999999	O70310	47	Glycylpeptide N-tetradecanoyltransferase 1	Nmt1	DCENEEDNSHNRSGLSPANDTGAKKKKKKQK
O70318-S116	1.40521	0.197013	1.30933	0.108866	0.161761	0.253255	0.104411	0.149952	0.0732794	0.386046	0.414913	1.89466	0.111185	0.289161	2.2593	0.168422	0.161961	0.392405	0.0914099	0.112371	1.51036	2.05456	2.2208	2.40403	2.00811	1.11991	0.370488	0.0512274	S	0.999658	O70318	116	Band 4.1-like protein 2	Epb41l2	PTQADVEDQILGKEESLPEEESRAKGDAEEM
O70318-S610	0.206614	0.799113	0.651548	0.359209	0.510781	0.381939	0.195789	0.250024	0.60147	0.0697686	0.402626	1.23991	0.847693	0.658659	0.343465	0.802999	0.124282	0.132974	0.555252	0.689334	0.888074	0.966558	0.995904	0.961831	0.798454	0.714671	0.563372	0.017259	S	1	O70318	610	Band 4.1-like protein 2	Epb41l2	KNTLRVDGDNIYVRHSNLMLEDLDKAQEAIL
O70318-S86	0.20662	0.826197	0.652717	0.798987	0.176661	0.718544	1.31074	0.42138	0.38308	0.251815	0.574674	0.563134	0.480887	0.277193	0.412706	0.52749	0.602487	1.03793	0.967289	0.496752	0.351932	0.530964	0.606182	1.18845	0.740836	0.627446	0.915895	0.681055	S	0.999999	O70318	86	Band 4.1-like protein 2	Epb41l2	RGISRFIPPWLKKQRSYNLVVAKDGGDKKEP
O70374-S255	0.217618	0.1866	0.0918216	0.303689	0.232717	0.301832	0.0976159	0.223949	0.193899	0.259665	0.210941	0.129134	0.0848404	0.0692495	0.214496	0.299139	0.369262	0.228005	0.0775105	0.247559	0.233131	0.239939	0.226774	0.240594	0.0958642	0.196821	1.07174	0.689146	S	0.999741	O70374	255	Protein CBFA2T2	Cbfa2t2	DTVPPEPPAKRVCTISPAPRHSPALTVPLMN
O70400-S130	0.767078	0.137322	0.189344	0.186454	0.365344	0.513596	0.726639	0.60065	0.229704	0.470401	0.418653	1.06443	0.359696	0.914935	0.0716825	0.300822	0.471137	0.186289	0.131869	0.473999	0.811842	1.03079	0.935225	0.22928	0.675151	0.546939	0.765448	0.32636	S	0.98681	O70400	130	PDZ and LIM domain protein 1	Pdlim1	HIGSAHNRSAMPFTASPAPSTRVITNQYNSP
O70405-S622	0.127727	0.628068	0.662408	0.668737	0.153406	0.68429	0.503296	0.162845	0.939649	1.03506	0.556549	0.694946	1.38712	0.336134	0.631337	0.423053	0.486717	0.241487	0.947307	0.979343	0.710523	0.500753	0.138792	1.10379	1.18184	0.697367	0.798071	0.347032	S	0.869121	O70405	622	Serine/threonine-protein kinase ULK1	Ulk1	LPDFLQRSPLPPILGSPTKAGPSFDFPKTPS
O70435-S250	34.1145	19.7093	30.493	25.1818	543.642	27.9741	441.85	414.841	30.2593	35.5792	160.364	31.1589	23.0129	41.8285	531.844	958.192	624.885	723.525	473.288	566.05	737.845	530.759	48.0753	31.0639	29.9958	382.252	0.419526	0.0787628	S	0.999999	O70435	250	Proteasome subunit alpha type-3	Psma3	EAEKYAKESLKEEDESDDDNM__________
O70439-S126	0.161848	0.13273	0.158166	0.306802	0.134531	0.225021	0.116084	0.0989466	0.365414	0.423306	0.212285	0.265305	0.178997	0.361136	0.376231	0.53884	0.642408	0.187715	0.357822	0.293097	0.261693	0.197161	0.372304	0.0663848	0.608527	0.336259	0.631314	0.0552472	S	0.837196	O70439	126	Syntaxin-7	Stx7	AAEREKEFVARVRASSRVSGGFPEDSSKEKN
O70439-S129	0.830905	2.66454	0.165994	1.20228	2.21466	0.15805	0.781738	0.100308	1.75007	1.56189	1.14304	0.265305	2.11239	3.61981	2.22321	1.96866	1.47089	0.295413	1.87896	1.73238	1.68617	1.42488	1.62719	1.21166	1.9492	1.67615	0.681946	0.144638	S	0.999999	O70439	129	Syntaxin-7	Stx7	REKEFVARVRASSRVSGGFPEDSSKEKNLVS
O70451-S218	0.185247	9.38184	9.90601	45.99	10.821	30.9031	13.1998	35.1961	3.03069	4.24723	16.2861	0.825395	5.60512	4.01976	4.46481	21.4464	3.92567	7.68321	0.127137	0.206241	1.97755	0.955265	1.07241	6.40938	10.1854	4.9217	3.30904	0.018791	S	0.998846	O70451	218	Monocarboxylate transporter 2	Slc16a7	PNTKKSKSKVGSRHDSTLKKASKVSTAQKVN
O70451-S214	0.191864	7.7931	3.54507	34.0926	2.19337	12.4129	7.79623	28.2003	0.0888198	4.85443	10.1169	4.17823	3.05073	0.159076	1.48398	0.163488	0.441885	3.44566	0.0734692	0.192048	0.0870687	0.224472	0.173927	3.7679	6.71912	1.72579	5.86216	0.0154001	S	0.999962	O70451	214	Monocarboxylate transporter 2	Slc16a7	VGPSPNTKKSKSKVGSRHDSTLKKASKVSTA
O70469-S124	0.0999501	0.153074	0.217628	0.104154	0.134192	0.761395	12.9038	1.7021	1.44432	1.00501	1.85256	0.101771	1.45106	3.06131	1.00717	2.4014	5.81997	4.25148	3.75986	0.10343	1.68357	1.43432	1.32806	0.150416	2.70136	2.08966	0.88654	0.841454	S	1	O70469	124	Docking protein 2	Dok2	IQAICLLAFPGQRKGSPGLEEKSGSPCMEEN
O70472-S1616	0.372627	0.468961	0.113264	0.240003	0.286804	0.157174	0.440339	0.191926	0.239225	0.338019	0.284834	0.0669201	0.262805	0.140639	0.236628	0.275581	0.15734	0.063328	0.080533	0.522001	0.229525	0.214943	0.11701	0.262182	0.170059	0.199964	1.42443	0.0984799	S	0.944379	O70472	1616	Transmembrane protein 131	Tmem131	SPSLPTAPCPFTSRGSYSSVVNSSGSDTKAK
O70475-S275	0.122349	0.322374	0.335206	0.633069	0.443606	0.479782	0.321037	0.0763241	0.170696	0.267082	0.317152	0.448013	0.205882	0.423293	0.282178	0.206384	0.55543	0.183744	0.432236	0.13832	0.281826	0.146516	0.192596	0.148218	0.410117	0.289625	1.09504	0.666315	S	0.999911	O70475	275	UDP-glucose 6-dehydrogenase	Ugdh	RIGNKFLKASVGFGGSCFQKDVLNLVYLCEA
O70479-S278	1.30725	1.8393	1.70403	1.3921	0.167919	0.169828	1.04333	0.712928	1.83127	0.117412	1.02854	1.38341	0.839828	1.32446	1.38174	1.13277	0.741857	1.39233	0.248508	1.02112	0.955774	0.948571	1.1538	1.21839	0.149193	0.992269	1.03655	0.872487	S	0.998307	O70479	278	BTB/POZ domain-containing adapter for CUL3-mediated RhoA degradation protein 2	Tnfaip1	DNSLLEATSRSRSQASPSEDEDTFELRDRVR
O70479-S280	0.183936	0.248719	0.15995	0.122401	1.66332	0.561535	0.140864	0.218406	0.199877	0.190936	0.368995	1.14167	0.525495	0.109205	0.184211	0.835142	1.16781	0.17764	1.81654	0.131208	1.73315	0.456456	0.089138	0.256962	1.99971	0.758881	0.486235	0.13856	S	0.999457	O70479	280	BTB/POZ domain-containing adapter for CUL3-mediated RhoA degradation protein 2	Tnfaip1	SLLEATSRSRSQASPSEDEDTFELRDRVRRI
O70570-S680	1.1557	0.497869	0.197986	1.38617	1.26164	2.76807	0.66032	0.49518	0.410234	0.565647	0.939882	0.312269	0.100913	1.84239	1.53655	1.10993	0.91168	0.731461	1.56893	0.602595	2.77992	3.47766	0.507281	2.55877	2.20648	1.4462	0.649897	0.19755	S	0.999909	O70570	680	Polymeric immunoglobulin receptor	Pigr	VWVARVRHRKNVDRMSISSYRTDISMADFKN
O70570-S682	4.11928	0.134567	0.328404	0.259237	0.119132	0.252371	0.0845812	0.140647	0.655564	0.149715	0.62435	0.411789	4.0818	1.17642	0.193464	0.212087	0.113301	0.258881	0.232731	0.323882	1.43999	1.54794	0.761329	1.55162	1.70884	1.00101	0.623723	0.434308	S	0.877738	O70570	682	Polymeric immunoglobulin receptor	Pigr	VARVRHRKNVDRMSISSYRTDISMADFKNSR
O70570-S683	1.1557	0.165888	0.226759	0.576646	0.463293	1.03577	0.66032	0.303331	0.113656	0.565647	0.5267	0.14261	0.303779	0.568519	0.429404	0.429441	0.91168	0.731461	0.686036	0.602595	1.15605	0.950775	0.0942881	1.10713	0.568673	0.620175	0.849278	0.513304	S	0.956949	O70570	683	Polymeric immunoglobulin receptor	Pigr	ARVRHRKNVDRMSISSYRTDISMADFKNSRD
O70570-S689	11.4268	6.81128	10.4201	5.16343	6.33434	5.39196	5.25472	4.28606	3.15673	6.34941	6.45949	13.4394	4.64913	3.92265	4.20341	3.16019	3.38317	0.181095	3.83141	8.94461	7.97821	9.61192	4.31549	5.61974	6.23783	5.67702	1.13783	0.543001	S	1	O70570	689	Polymeric immunoglobulin receptor	Pigr	KNVDRMSISSYRTDISMADFKNSRDLGGNDN
O70570-S696	0.229197	0.15813	0.314897	0.159086	0.194797	0.170607	0.221322	0.127482	0.0966677	0.206743	0.187893	0.232204	0.202602	0.10258	0.127294	0.250036	0.098103	0.157263	0.171722	0.431966	0.1555	0.372146	0.109694	0.152755	0.193305	0.196941	0.954059	0.80039	S	0.999991	O70570	696	Polymeric immunoglobulin receptor	Pigr	ISSYRTDISMADFKNSRDLGGNDNMGASPDT
O70589-S582	0.157292	0.179391	6.46564	8.7357	6.04663	0.160685	0.313916	2.73523	5.79338	5.99844	3.65863	0.104523	0.143573	19.7564	2.44257	3.96626	5.58433	0.41324	4.95247	2.34215	7.37398	2.85317	0.0799598	0.0813531	4.87628	3.92645	0.931792	0.886559	S	0.998409	O70589	582	Peripheral plasma membrane protein CASK	Cask	IVPSYRTQSSSCERDSPSTSRQSPANGHSST
O88273-S56	0.284572	0.304458	0.0741767	0.220668	0.154599	0.195115	0.185335	0.0802182	0.263746	0.255757	0.201864	0.832191	0.336842	0.516038	0.665201	1.02474	1.0219	0.721541	0.420496	0.336459	0.340635	0.628169	0.84484	0.04495	0.496656	0.587905	0.343363	0.0004215	S	0.823311	O88273	56	Gremlin-2	Grem2	NSERWHHQIKEVLASSQEALVVTERKYLKSD
O88286-S1029	0.134549	0.194817	0.303842	0.471135	0.562781	0.369009	0.5845	0.515605	0.412967	0.636324	0.418553	0.143385	0.405021	0.960716	0.561957	0.323337	0.695506	0.614609	0.60755	0.143535	0.764432	0.139914	0.302516	0.288724	0.436635	0.456274	0.917328	0.686042	S	0.982145	O88286	1029	Protein Wiz	Wiz	SSSPLLKKAPLTLAGSPTPKNPEDKSPQLSL
O88286-S1045	1.60586	0.988939	1.53374	1.46384	0.154746	0.181567	1.7902	1.22248	1.53129	1.96438	1.2437	0.0588794	0.166294	0.172086	0.158849	0.329357	0.294778	1.61056	2.24805	2.32103	1.66412	1.18981	0.809655	0.204386	0.176384	0.814589	1.52679	0.182711	S	0.996236	O88286	1045	Protein Wiz	Wiz	PTPKNPEDKSPQLSLSPRPTSPKAQWPQSED
O88286-S1050	0.172486	0.988939	0.206072	0.304431	0.106248	1.45925	0.195957	1.22248	0.161579	1.96438	0.678182	0.173223	0.169902	0.283222	0.229834	0.329357	0.424646	0.146094	2.24805	2.32103	1.66412	0.0587783	0.809655	0.204386	0.76629	0.702042	0.966014	0.939022	S	0.953513	O88286	1050	Protein Wiz	Wiz	PEDKSPQLSLSPRPTSPKAQWPQSEDEGPLN
O88343-S1069	11.2356	4.45466	3.32316	4.79878	3.00677	4.85987	7.66306	4.02909	5.5829	0.499879	4.94538	7.56371	4.44859	2.1415	3.13258	3.8743	3.42175	4.63477	5.00682	3.50827	3.45779	3.69531	0.396493	4.02163	0.727628	3.57365	1.38384	0.1619	S	0.999993	O88343	1069	Electrogenic sodium bicarbonate cotransporter 1	Slc4a4	QQPFLSDNKPLDRERSSTFLERHTSC_____
O88343-S1070	9.40094	3.91195	0.410951	0.872058	0.922897	0.390254	1.72133	2.58315	0.725006	0.499879	2.14384	3.27738	1.57985	0.770657	0.111706	0.945489	2.26019	4.58636	1.16537	0.258744	0.151591	0.117659	0.396493	0.137789	0.727628	1.17764	1.82046	0.270329	S	0.986825	O88343	1070	Electrogenic sodium bicarbonate cotransporter 1	Slc4a4	QPFLSDNKPLDRERSSTFLERHTSC______
O88343-S65	17.1509	1.63996	5.46907	10.8909	4.88439	9.3244	12.1766	10.122	11.1255	5.19018	8.79739	0.145619	16.1822	6.21845	16.7304	18.5461	30.1908	20.1036	0.6319	30.5978	9.2459	13.9106	0.134451	0.259991	0.437993	11.6668	0.754051	0.443341	S	0.999991	O88343	65	Electrogenic sodium bicarbonate cotransporter 1	Slc4a4	GHKEKKEKERISENYSDKSDVENADESSSSI
O88343-S68	17.1509	1.63996	5.46907	10.8909	4.88439	9.3244	12.1766	10.122	11.1255	5.19018	8.79739	0.15428	16.1822	6.21845	16.7304	18.5461	30.1908	20.1036	0.6319	30.5978	9.2459	13.9106	0.0726694	0.151119	0.220349	11.6397	0.755808	0.448719	S	1	O88343	68	Electrogenic sodium bicarbonate cotransporter 1	Slc4a4	EKKEKERISENYSDKSDVENADESSSSILKP
O88343-S257	26.5071	13.7486	2.65418	16.9043	11.0122	3.06436	31.8619	17.8933	15.5781	14.7652	15.3989	15.5492	2.29336	1.58506	15.137	13.4681	15.437	18.8668	17.0744	16.8213	13.1465	15.7833	10.3303	15.3169	9.48527	12.8782	1.19574	0.398537	S	0.99449	O88343	257	Electrogenic sodium bicarbonate cotransporter 1	Slc4a4	DNGSPAMTHRNLTSSSLNDISDKPEKDQLKN
O88343-S223	1.72763	0.945232	1.57778	0.708306	0.14361	0.200086	0.0745933	1.40846	1.4997	0.0975656	0.838297	1.18543	0.639767	0.453712	0.731812	0.908431	0.267791	0.880927	0.183479	0.598931	0.0884055	0.619696	1.78057	2.13556	0.135523	0.75786	1.10614	0.762539	S	1	O88343	223	Electrogenic sodium bicarbonate cotransporter 1	Slc4a4	LLRKHRHQTKKSNLRSLADIGKTVSSASRMF
O88351-S672	1.20319	1.64755	1.36516	1.99338	1.42704	0.164159	1.09344	0.55717	0.900681	1.45695	1.18087	2.18648	0.242081	1.42018	1.23778	1.28078	1.13796	0.163033	0.158879	0.854395	1.02899	0.904027	1.59631	1.37747	1.08368	1.048	1.12678	0.569184	S	0.999981	O88351	672	Inhibitor of nuclear factor kappa-B kinase subunit beta	Ikbkb	LLKIACSKVRGPVSGSPDSMNVSRLSHPGQL
O88447-S520	2.17894	2.28614	0.40251	1.18267	0.223744	0.0762451	1.2468	1.00357	1.46174	1.2228	1.12852	2.10806	0.19772	1.17676	0.328836	1.61006	0.100409	1.40713	0.236472	0.968223	0.123859	1.61282	2.26292	1.70811	3.26207	1.22168	0.923744	0.80037	S	1	O88447	520	Kinesin light chain 1	Klc1	VAEVLNDPESMEKRRSRESLNMDVVKYESGP
O88447-S523	2.17894	2.28614	0.40251	1.18267	0.294953	0.12822	1.2468	1.00357	1.46174	1.2228	1.14083	2.10806	0.23966	1.17676	0.245367	1.61006	0.207446	1.40713	0.18824	0.968223	0.231545	1.61282	1.82902	1.70811	3.26207	1.19961	0.951006	0.868352	S	1	O88447	523	Kinesin light chain 1	Klc1	VLNDPESMEKRRSRESLNMDVVKYESGPDGG
O88448-S575	0.263051	2.96121	3.13177	2.93001	2.63242	4.53222	0.156595	0.0892867	2.23209	2.50692	2.14356	1.91128	0.185169	4.5652	2.27203	3.0351	4.46407	4.38043	0.215792	0.417391	2.47975	2.43744	1.99623	1.84471	3.16782	2.38374	0.89924	0.699049	S	0.99989	O88448	575	Kinesin light chain 2	Klc2	GGGPQEPNSRMKRASSLNFLNKSVEEPVQPG
O88451-S221	1.11329	8.91866	0.120594	6.64794	5.08126	1.50366	0.116717	4.91446	0.109524	6.47337	3.49995	7.73193	7.80921	2.39643	1.28308	5.65847	0.235195	1.34365	1.22943	1.72678	10.6456	0.135635	2.82423	0.860223	8.06479	3.71033	0.943298	0.883296	S	0.999995	O88451	221	Retinol dehydrogenase 7	Rdh7	GGFRTNVSNYERLSHSIEKLWDQTSSEVKEV
O88491-S2369	2.05096	1.41098	1.46926	0.160657	1.26006	0.159054	0.339265	0.182628	0.77099	0.937517	0.874138	0.130505	0.889834	1.45703	1.72067	1.02643	0.225411	0.986946	0.147781	0.219044	1.80419	0.0866312	2.33671	0.559126	1.85014	0.960031	0.91053	0.777519	S	1	O88491	2369	Histone-lysine N-methyltransferase, H3 lysine-36 and H4 lysine-20 specific	Nsd1	MDLIDLTPRQKERAASPQEVTPQADEKTAML
O88502-S452	0.248537	0.182894	0.321033	0.0958609	0.183991	0.323335	0.270206	0.411228	0.221371	0.263399	0.252186	0.18544	0.13468	0.252842	0.534902	1.25101	1.59076	1.6821	0.178643	1.1422	0.206328	0.746236	0.0825757	0.63621	0.136897	0.625773	0.402998	0.0529765	S	0.999999	O88502	452	High affinity cAMP-specific and IBMX-insensitive 3',5'-cyclic phosphodiesterase 8A	Pde8a	TDLVGGLMSDGLRRFSGNEYILATKNLPPLS
O88502-S18	5.93326	0.0703791	6.28935	2.78027	3.93651	1.98344	2.78536	0.116117	2.4775	0.186335	2.65585	0.108365	1.97158	3.8164	2.94261	3.59153	2.70155	0.281381	0.256508	2.36264	3.22794	3.52338	0.157251	3.13283	0.27664	2.02504	1.3115	0.414185	S	0.999186	O88502	18	High affinity cAMP-specific and IBMX-insensitive 3',5'-cyclic phosphodiesterase 8A	Pde8a	CAPSIHTSENRTFSHSDGEDEDVDVDVPGPA
O88522-S380	0.247729	1.76079	1.39756	1.74581	1.61535	1.69241	1.47005	1.5995	0.923279	1.08432	1.35368	1.96132	2.00752	1.35498	1.82791	2.29213	2.61838	2.55541	0.990216	1.59112	1.83027	0.813941	1.20807	1.37545	1.69122	1.72271	0.785785	0.100384	S	1	O88522	380	NF-kappa-B essential modulator	Ikbkg	PAHHSFHLALSNQRRSPPEEPPDFCCPKCQY
O88532-S1054	7.476	3.74953	1.38389	0.211249	2.49015	1.9312	2.0861	1.76911	1.96329	2.99464	2.60551	4.10541	2.49811	2.39646	3.06739	1.64872	2.33982	4.25108	3.15683	2.71673	4.18682	3.82289	2.21576	2.21064	1.77335	2.885	0.903124	0.64038	S	1	O88532	1054	Zinc finger RNA-binding protein	Zfr	NQRFNIHNNRKRRRDSDGVDGFEAEGKKDKK
O88569-S225	0.448965	0.166419	0.201451	0.252983	0.130566	0.439317	0.144833	0.340973	0.414304	0.402714	0.294252	0.418009	0.279329	0.475875	0.196205	0.5099	0.24225	0.104703	0.4336	0.221767	0.183362	0.359641	0.339665	0.315588	0.247306	0.309086	0.952009	0.774376	S	1	O88569	225	Heterogeneous nuclear ribonucleoproteins A2/B1	Hnrnpa2b1	GDSRGGGGNFGPGPGSNFRGGSDGYGSGRGF
O88569-S212	0.934528	0.0870926	0.409993	0.291391	0.39401	0.243883	0.228339	0.171276	0.673129	0.136978	0.357062	1.81302	0.130803	0.202011	0.21246	0.680833	1.0166	1.51827	0.469723	0.374529	0.763654	0.150438	0.828249	1.03759	0.741108	0.709949	0.50294	0.0593319	S	1	O88569	212	Heterogeneous nuclear ribonucleoproteins A2/B1	Hnrnpa2b1	QSSRSGRGGNFGFGDSRGGGGNFGPGPGSNF
O88569-S344	0.227975	0.457082	0.393403	0.201849	0.544506	0.537729	0.602444	0.274386	0.201445	0.248271	0.368909	0.281411	0.080931	0.145731	0.527647	1.30666	0.269041	0.226372	0.472359	0.196825	0.128189	0.384699	0.143232	0.117157	0.182831	0.318791	1.15721	0.648498	S	0.974531	O88569	344	Heterogeneous nuclear ribonucleoproteins A2/B1	Hnrnpa2b1	GPYGGGNYGPGGSGGSGGYGGRSRY______
O88587-S261	41.8103	120.443	96.1234	92.7929	77.6743	91.1071	112.691	82.5206	78.976	88.5114	88.2651	115.067	69.343	77.0691	113.517	108.834	155.133	137.031	99.1185	65.4965	87.5133	85.2297	105.149	76.9851	90.767	99.0181	0.891404	0.290873	S	0.951418	O88587	261	Catechol O-methyltransferase	Comt	VVDGLEKAVYQGPGSSPVKS___________
O88735-S201	3.31451	0.172282	3.1993	2.95453	0.114018	0.153052	0.06569	1.81265	2.78204	0.189912	1.4758	0.2373	5.73033	0.319039	0.214882	1.77364	0.311213	0.159528	0.215122	4.88768	3.89702	0.10066	3.23461	1.04639	0.190105	1.59411	0.925783	0.874864	S	0.868931	O88735	201	Ensconsin	Map7	NLSKHVDPVISKRLSSSSATLLNSPDRARRL
O88735-S202	0.0705849	5.28456	0.139285	0.217866	1.63474	0.160229	0.163356	0.850458	0.367317	5.38226	1.42707	1.23006	0.15858	0.69192	2.32605	0.116886	2.52561	0.158168	0.134826	0.120885	0.108083	3.73008	0.179092	0.178655	3.01902	1.04842	1.36116	0.590737	S	0.864163	O88735	202	Ensconsin	Map7	LSKHVDPVISKRLSSSSATLLNSPDRARRLQ
O88735-S203	0.0590785	0.0952497	0.552832	0.578383	0.710179	0.248211	0.250714	0.146787	0.432517	0.444761	0.351871	0.153841	0.473725	0.151649	1.00299	0.504846	0.923468	0.0777662	0.190746	0.462799	0.381589	0.253349	0.0928222	0.120835	0.266938	0.36124	0.974064	0.933228	S	0.779268	O88735	203	Ensconsin	Map7	SKHVDPVISKRLSSSSATLLNSPDRARRLQL
O88735-S209	0.469489	0.456644	0.537865	0.21904	0.246428	0.445076	0.42791	0.562347	0.250402	0.546905	0.416211	0.32828	0.0781189	0.138357	0.104203	0.413608	0.350106	0.420466	0.378298	0.686438	0.378419	0.948201	0.185874	0.245131	0.43651	0.363715	1.14433	0.527473	S	0.999984	O88735	209	Ensconsin	Map7	VISKRLSSSSATLLNSPDRARRLQLSPWESS
O88735-S316	0.584335	0.43922	0.814808	0.250898	0.783614	0.244015	0.0821821	0.923153	0.442902	0.190808	0.475593	0.685461	0.144889	0.134401	0.199668	0.131781	0.613368	0.325617	0.695207	0.322371	0.237773	0.0977356	0.0856889	0.0955749	0.144681	0.279587	1.70106	0.0747826	S	0.998634	O88735	316	Ensconsin	Map7	EHVPFHVSPGARRTLSPSNLKARSPAPARLW
O88735-S183	2.41408	3.12261	3.98679	3.49015	1.88645	3.10046	3.5566	3.46218	2.38294	3.12656	3.05288	0.0775602	2.57894	2.41409	3.86745	3.1693	0.190444	4.55184	4.46645	1.66677	3.11353	0.0515359	1.8957	3.07791	2.48004	2.40011	1.27197	0.211048	S	0.998816	O88735	183	Ensconsin	Map7	GSSSIHSGDPDRRSVSTMNLSKHVDPVISKR
O88738-S483	11.7456	9.36987	10.7735	17.4318	11.7634	6.44282	13.2362	6.72293	7.59205	6.64281	10.1721	10.8713	1.55939	0.141679	5.05056	5.2738	8.62609	7.43999	8.42652	9.00509	5.52007	7.29521	12.4504	9.15018	7.70366	7.03671	1.44557	0.0375089	S	0.997472	O88738	483	Baculoviral IAP repeat-containing protein 6	Birc6	DIPKLEGDSDDLLEDSDSEEHSRSDSVTGHT
O88746-S405	2.14559	2.38012	1.66491	2.31124	2.15522	2.56679	2.44461	2.02634	1.27717	0.803233	1.97752	3.94541	2.54518	0.111684	2.72697	2.09778	3.26221	3.793	2.99081	1.7719	1.64366	3.92104	2.04998	0.355515	2.78098	2.42829	0.814367	0.282251	S	0.996595	O88746	405	Target of Myb protein 1	Tom1	QTTDGLAGALDARQQSTGAIPATQARIMEDI
O88746-S176	8.14624	13.0654	5.3491	9.19983	0.285269	11.5157	11.5138	9.31255	4.189	4.58109	7.71579	4.79995	6.97919	4.49516	5.1586	12.688	0.173445	7.90739	3.76144	14.2968	3.76546	5.66446	4.04272	3.00588	3.77011	5.75061	1.34173	0.232682	S	0.997252	O88746	176	Target of Myb protein 1	Tom1	PIHTPQRTVFNSETPSRQNSVSSNTSQRGDL
O88746-S180	0.885315	0.10574	5.3491	5.14851	5.96421	6.72804	5.22431	5.23411	2.33687	0.0957717	3.7072	9.19512	0.17774	3.11677	8.30323	12.688	9.31463	0.199502	5.21059	8.04234	0.104557	4.40837	0.231268	0.188488	0.218435	4.38565	0.845303	0.668035	S	0.901505	O88746	180	Target of Myb protein 1	Tom1	PQRTVFNSETPSRQNSVSSNTSQRGDLSQHA
O88792-S285	13.7141	93.7236	51.3985	64.5081	33.594	64.3199	49.8744	67.4154	42.0054	48.4336	52.8987	66.4009	31.6213	37.1016	61.4952	56.9409	53.0736	74.7094	30.1354	28.4281	38.95	39.1119	35.1966	41.5213	61.3313	46.8584	1.12891	0.427236	S	0.959623	O88792	285	Junctional adhesion molecule A	F11r	KKGTAPGKKVIYSQPSTRSEGEFKQTSSFLV
O88792-S288	0.386723	54.842	18.0695	26.4606	14.7109	29.7906	26.0006	38.3387	23.719	26.5007	25.8819	40.2457	8.7074	14.9002	25.841	33.8939	0.397425	42.9235	17.1383	18.6742	30.4666	23.805	21.1459	25.7657	34.6186	24.1802	1.07038	0.753913	S	0.997855	O88792	288	Junctional adhesion molecule A	F11r	TAPGKKVIYSQPSTRSEGEFKQTSSFLV___
O88844-S389	0.481056	0.406897	0.412721	0.386807	0.307506	0.52419	0.608221	0.546007	0.133181	0.1281	0.393469	0.0831407	0.148942	0.204881	0.342992	0.151364	0.263896	0.128806	0.0913877	0.204435	0.11477	0.0896318	0.196542	0.285204	0.229566	0.181111	2.17252	0.000341429	S	0.999767	O88844	389	Isocitrate dehydrogenase [NADP] cytoplasmic	Idh1	KDLAACIKGLPNVQRSDYLNTFEFMDKLGEN
O88844-S237	0.250643	0.129144	0.939043	1.75427	0.159852	0.246942	2.75835	0.102596	0.106898	0.841373	0.728911	0.202214	0.0616349	0.137863	0.490569	1.49753	0.385091	0.289538	1.29262	0.456175	0.633138	0.694396	0.304978	0.567923	0.549572	0.540231	1.34926	0.491251	S	0.999998	O88844	237	Isocitrate dehydrogenase [NADP] cytoplasmic	Idh1	RFKDIFQEIYDKKYKSQFEAQKICYEHRLID
O88852-S286	0.15274	0.826927	1.04219	0.109375	0.424031	0.117779	0.662908	0.494048	0.659148	0.140746	0.462989	0.77506	1.19582	2.99767	0.171672	0.182027	0.635625	0.059652	0.178739	0.13879	0.118218	0.171596	0.215346	0.221298	0.215563	0.51979	0.890723	0.831532	S	0.999443	O88852	286	Testis-specific Y-encoded-like protein 1	Tspyl1	PYFRNKLIVKEYEVRSSGRVVSLSTPIIWRR
O88852-S287	0.0567384	0.826927	1.04219	0.171457	0.291615	0.178121	0.662908	0.494048	0.659148	0.304517	0.468767	0.77506	1.19582	2.99767	0.19656	0.198782	0.635625	0.153346	0.164099	0.143123	0.172279	0.075106	0.215047	0.123901	0.43654	0.534496	0.877026	0.804032	S	0.999443	O88852	287	Testis-specific Y-encoded-like protein 1	Tspyl1	YFRNKLIVKEYEVRSSGRVVSLSTPIIWRRG
O88874-S341	14.6167	8.62928	8.07552	8.28526	8.55258	14.8229	13.0645	8.1957	6.03009	8.95885	9.92314	7.20095	8.54127	14.1023	22.7359	11.1079	9.62693	9.27905	9.84959	4.86928	14.52	10.0657	18.4608	4.82992	4.89613	10.7204	0.925631	0.670751	S	1	O88874	341	Cyclin-K	Ccnk	PQPSPPRQAKRAVVVSPKEENKATEPPPPPK
O88874-S325	11.5305	5.52783	7.21449	7.58233	8.94969	9.59495	8.47132	5.63318	5.85059	6.82987	7.71848	6.7846	8.84143	13.9162	6.02049	13.1533	10.0632	10.5801	5.83002	7.72809	5.93394	5.46419	7.12098	5.49482	6.12623	8.07554	0.955784	0.734208	S	1	O88874	325	Cyclin-K	Ccnk	SAQQQQQQAQQPKKPSPQPSPPRQAKRAVVV
O88874-S329	7.17612	6.83288	7.83672	7.58233	10.1448	11.5735	6.66081	6.9861	6.70608	7.26158	7.87609	7.76909	10.2237	15.2321	6.02049	14.5506	12.013	12.214	7.33393	8.55371	7.96726	5.46419	8.28598	7.59055	6.12623	9.23892	0.852491	0.22355	S	1	O88874	329	Cyclin-K	Ccnk	QQQQAQQPKKPSPQPSPPRQAKRAVVVSPKE
O88890-S119	0.167573	0.352606	0.415464	0.452954	0.586578	0.163769	0.195648	0.159477	0.168995	0.267808	0.293087	0.114429	0.126203	0.21621	0.144976	0.177571	0.117337	0.711979	0.199553	0.185286	0.340663	0.386547	0.366063	0.432111	0.707335	0.301876	0.970886	0.908903	S	1	O88890	119	SH2 domain-containing protein 1A	Sh2d1a	KSSGRGPQAPTGRRDSDICLNAP________
O88907-S503	0.129535	0.152424	0.149304	0.151794	0.22996	0.194592	0.279084	0.413384	0.278851	0.401487	0.238042	0.655813	0.120475	0.242727	0.19391	0.161424	0.456178	0.125464	0.0457163	0.160414	0.363634	0.430009	0.0935333	0.108386	0.200923	0.2399	0.992251	0.97623	S	0.977432	O88907	503	E3 SUMO-protein ligase PIAS1	Pias1	SPLSNKGILSLPHQASPVSRTPSLPAVDTSY
O88907-S485	0.223127	0.402227	0.873817	0.557587	0.808823	0.287684	0.278013	0.269451	0.384245	0.317458	0.440243	0.488359	0.188321	0.222376	0.614104	0.531991	0.495266	0.286061	0.449807	0.359915	0.474767	0.247441	0.455415	0.237798	1.07248	0.437436	1.00642	0.976582	S	0.932358	O88907	485	E3 SUMO-protein ligase PIAS1	Pias1	EEEEEPPAKRTCPSLSPTSPLSNKGILSLPH
O88907-S488	0.186377	0.370808	0.242658	0.241972	0.0769592	0.36576	0.507263	0.14254	0.289026	0.0850069	0.250837	0.156778	0.343518	0.619273	0.239949	0.0833596	0.191602	0.366897	0.140275	0.162773	0.193213	0.0533606	0.150508	0.153075	0.274608	0.223514	1.12224	0.644951	S	0.753118	O88907	488	E3 SUMO-protein ligase PIAS1	Pias1	EEPPAKRTCPSLSPTSPLSNKGILSLPHQAS
O88939-S537	1.36198	0.95269	0.754501	1.14988	1.29014	2.89692	3.12461	0.746458	0.515414	0.565629	1.33582	0.887474	0.866097	0.247755	0.501462	1.04868	1.93404	0.1228	0.701472	0.444382	0.121367	0.446586	0.455247	0.104232	0.254151	0.581125	2.29868	0.0168896	S	0.999013	O88939	537	Zinc finger and BTB domain-containing protein 7A	Zbtb7a	QEKHFKDEEEDEEEASPDGSGRLNVAGSGGD
O88942-S235	0.428383	0.165996	0.0998746	0.309201	0.348523	0.143222	0.331898	0.109843	0.205218	0.318205	0.246036	0.20386	0.357714	0.454625	0.183298	0.15004	0.378963	0.21603	0.303212	0.297706	0.347753	0.253942	0.436872	0.400637	0.400334	0.313214	0.785523	0.138939	S	1	O88942	235	Nuclear factor of activated T-cells, cytoplasmic 1	Nfatc1	EEGFPRSLGACHLLGSPRHSPSTSPRASITE
O88962-S325	0.196541	0.742477	0.169354	0.201858	0.0950417	0.123136	0.17349	0.664972	0.195306	0.552248	0.311442	0.380855	0.398153	0.0906693	0.177305	0.16247	0.336123	0.289708	0.097731	0.282233	0.290544	0.134143	0.139112	0.233166	0.1696	0.227272	1.37035	0.255315	S	0.994878	O88962	325	7-alpha-hydroxycholest-4-en-3-one 12-alpha-hydroxylase	Cyp8b1	EATRVMGKARLEAKKSFTFTPSALKHTPVLD
O89032-S1029	0.807989	0.909596	0.147851	0.731655	0.30493	0.370434	0.893561	0.286789	0.108834	0.0838454	0.464549	1.16915	0.180658	0.0852088	0.181165	0.256885	0.27525	0.645637	0.631782	0.10851	0.720293	0.74024	0.145338	0.108048	0.209201	0.389812	1.19173	0.592826	S	0.999984	O89032	1029	SH3 and PX domain-containing protein 2A	Sh3pxd2a	SAAAEAKGRLAERAASQGSESPLLPTQRKGI
O89032-S1034	0.923904	1.44172	1.3105	0.263422	0.240776	0.3671	0.346574	1.52131	0.170856	1.24078	0.782694	1.45936	0.584351	0.281023	0.318173	0.492558	0.583813	0.223953	0.0663894	1.20725	0.834669	0.0404784	0.765257	0.505754	0.487712	0.560768	1.39575	0.2688	S	0.997293	O89032	1034	SH3 and PX domain-containing protein 2A	Sh3pxd2a	AKGRLAERAASQGSESPLLPTQRKGIPVSPV
O89032-S420	3.0788	1.93416	2.65824	3.15677	2.29623	2.57582	2.89417	2.38874	1.29236	2.71387	2.49891	2.21355	1.63024	0.293117	2.02741	1.41919	5.00813	2.06995	2.68109	3.1721	2.49171	0.146304	1.86533	2.3886	3.7371	2.22456	1.12333	0.52644	S	0.999622	O89032	420	SH3 and PX domain-containing protein 2A	Sh3pxd2a	SPAVARIAPQRAQISSPNLRTRPPPRRESSL
O89032-S993	1.45075	0.105839	0.280523	0.100163	0.251953	0.247752	1.41811	1.40455	0.732943	1.31516	0.730774	0.201247	0.269883	0.116057	0.294392	0.283644	0.59825	0.236294	0.82273	1.47283	1.04898	0.953745	0.712085	0.81263	0.771034	0.613843	1.19049	0.570515	S	0.999996	O89032	993	SH3 and PX domain-containing protein 2A	Sh3pxd2a	PPKDNNLSCALRRNESLTATDSLRGVRRNSS
O89032-S812	1.09861	0.375959	0.254816	0.186955	0.307009	0.207913	0.103691	0.518396	0.143018	0.811601	0.400797	1.01299	0.21506	0.121887	0.157826	0.262684	0.527945	0.235377	0.109043	0.831755	0.825662	1.34861	0.0932449	0.0960553	0.969969	0.486294	0.824186	0.59956	S	0.999966	O89032	812	SH3 and PX domain-containing protein 2A	Sh3pxd2a	SELPPQMASEGSRRGSADIIPLTATTPPCVP
O89079-S13	1.36301	0.754838	1.2279	2.20665	0.855764	1.27216	0.209031	0.946315	0.166324	0.242518	0.924452	0.71384	2.40667	1.77692	0.188952	2.12962	4.15283	3.63576	0.691135	0.34387	0.304804	0.145863	0.145249	0.0553923	0.171433	1.20445	0.767528	0.559034	S	0.958347	O89079	13	Coatomer subunit epsilon	Cope	___MAPPVPGAVSGGSGEVDELFDVKNAFYI
O89110-S188	12.2227	6.67207	10.1812	13.5132	11.8886	14.1321	8.05482	2.41247	5.11942	8.96473	9.31614	16.7508	12.1685	8.51188	8.13336	9.29031	16.912	11.7974	8.2854	1.8039	8.62049	8.66	6.11893	3.34062	4.77722	8.94077	1.04198	0.829965	S	1	O89110	188	Caspase-8	Casp8	GKIEDYERSSTERRMSLEGREELPPSVLDEM
P00329-S113	9.52604	0.176235	0.0709439	1.19045	2.96798	1.75311	0.205155	2.28924	1.27474	0.160206	1.96141	1.94115	2.49594	1.33735	1.25591	1.40604	2.80562	0.103321	2.28165	0.239089	1.49682	1.26352	0.99779	1.09039	0.196569	1.3508	1.45204	0.451805	S	1	P00329	113	Alcohol dehydrogenase 1	Adh1	CGECRICKHPESNFCSRSDLLMPRGTLREGT
P00520-S569	0.181625	0.217567	0.207091	0.440677	0.514744	0.134341	0.0713545	0.0613605	0.573082	0.422804	0.282465	0.267452	0.436777	0.227505	0.123622	0.421649	0.167634	0.190576	0.226682	0.208892	0.197388	0.146969	0.317014	0.208691	0.169265	0.236437	1.19467	0.438044	S	0.994195	P00520	569	Tyrosine-protein kinase ABL1	Abl1	KGLGESDALDSEPAVSPLLPRKERGPPDGSL
P01899-S352	1.4696	2.95961	1.85468	0.174941	0.188719	0.305176	0.807408	0.293679	0.712604	0.138107	0.890452	0.135032	0.21869	0.125264	0.105964	0.595356	0.969441	0.142338	0.0610498	0.202039	0.769678	0.146212	0.200612	0.176556	0.192022	0.28859	3.08553	0.0319564	S	0.862751	P01899	352	H-2 class I histocompatibility antigen, D-B alpha chain	H2-D1	TGGKGGDYALAPGSQSSEMSLRDCKA_____
P01899-S353	8.88523	14.0377	6.71239	12.0972	5.93112	0.145896	0.76113	0.180471	5.75137	0.295347	5.47979	11.7014	3.21469	6.48372	7.47505	4.86068	6.88299	9.81669	6.78763	7.04903	4.33452	7.28454	0.0842577	10.0083	0.202629	6.15615	0.890131	0.70025	S	0.945998	P01899	353	H-2 class I histocompatibility antigen, D-B alpha chain	H2-D1	GGKGGDYALAPGSQSSEMSLRDCKA______
P01899-S356	12.67	19.8552	6.71239	16.146	8.91533	0.190017	7.9241	13.8743	8.48025	5.72476	10.0492	14.4932	3.21469	9.28741	10.4612	7.31174	10.6023	14.4126	9.67428	7.87049	6.20601	10.353	7.64146	12.0701	24.4263	10.5732	0.950445	0.8133	S	0.998511	P01899	356	H-2 class I histocompatibility antigen, D-B alpha chain	H2-D1	GGDYALAPGSQSSEMSLRDCKA_________
P14428-S310	5.20553	5.25567	6.65541	3.57881	5.13732	0.176448	1.31042	2.59946	1.04401	0.20261	3.11657	1.02855	0.159335	2.84456	3.76789	3.59346	0.252978	5.63544	5.67625	4.69103	0.158089	1.21468	9.50924	1.09339	10.12	3.5532	0.877116	0.724399	S	0.957274	P14428	310	H-2 class I histocompatibility antigen, K-Q alpha chain	H2-K1	GGKGGDYALAPGSQTSDLSLPDCKVMVHDPH
P14428-S313	9.25491	5.25567	9.60601	3.57881	5.13732	0.164838	5.47118	4.97836	5.97795	4.65543	5.40805	1.38592	0.239678	2.84456	8.60951	5.84597	6.5502	5.63544	10.2502	7.90009	0.0519181	6.72329	14.9837	3.52028	15.1712	6.40799	0.843954	0.557854	S	0.996533	P14428	313	H-2 class I histocompatibility antigen, K-Q alpha chain	H2-K1	GGDYALAPGSQTSDLSLPDCKVMVHDPHSLA
P14428-S326	0.270485	0.658743	0.530965	1.07303	0.103865	0.267183	0.335676	0.784194	0.184646	0.39592	0.460471	1.16252	0.136682	0.31656	0.462531	0.231338	0.360807	0.214031	0.148493	0.150662	0.152543	0.482136	0.920507	0.192507	0.732497	0.404558	1.13821	0.671012	S	1	P14428	326	H-2 class I histocompatibility antigen, K-Q alpha chain	H2-K1	DLSLPDCKVMVHDPHSLA_____________
P02088-S88	1.51307	0.985144	3.09995	3.65562	2.06979	2.61215	2.63916	1.50432	1.06395	1.93568	2.10788	5.4269	1.95483	1.02873	4.80791	3.93174	4.21536	5.70884	0.0832667	7.09591	1.93158	6.00298	3.28139	1.98132	0.182511	3.40238	0.619533	0.100293	S	0.999882	P02088	88	Hemoglobin subunit beta-1	Hbb-b1	NDGLNHLDSLKGTFASLSELHCDKLHVDPEN
P02088-S45	2.13593	1.09379	1.86085	3.08343	1.31185	0.940766	1.06715	1.3383	0.672643	1.7953	1.53	0.654431	2.91223	4.48129	2.23296	2.19581	0.748393	0.181727	1.74397	2.43896	1.98447	2.13848	2.63274	2.11335	2.66479	2.08026	0.735487	0.170347	S	0.999978	P02088	45	Hemoglobin subunit beta-1	Hbb-b1	GRLLVVYPWTQRYFDSFGDLSSASAIMGNAK
P02088-S53	0.160735	1.24618	0.336406	0.172268	1.04679	0.188864	0.115111	0.932846	0.634283	1.3538	0.618729	0.105281	2.22596	2.20789	1.65882	0.227941	0.165304	0.320358	1.48989	3.54747	1.19041	0.114142	0.166677	0.229884	1.91248	1.11161	0.556608	0.196734	S	0.984376	P02088	53	Hemoglobin subunit beta-1	Hbb-b1	WTQRYFDSFGDLSSASAIMGNAKVKAHGKKV
P04627-S255	15.4009	15.8378	11.5941	16.8275	15.9975	15.5059	13.1038	16.1514	8.72576	12.4774	14.1622	14.3927	9.67004	7.91534	10.7467	11.4666	19.958	12.8247	5.74503	10.4738	8.50146	5.2542	5.22231	5.96736	0.136284	9.16246	1.54568	0.00708609	S	0.999642	P04627	255	Serine/threonine-protein kinase A-Raf	Araf	STDAAGRGGDGAPRGSPSPASVSSGRKSPHS
P04627-S157	1.0984	0.135717	0.157477	0.202624	0.118749	0.166291	0.277952	0.230823	0.0790063	0.162633	0.262967	0.850656	1.84216	1.31035	0.0867917	0.131647	4.8488	0.273098	1.3646	0.216851	2.62328	2.29426	0.443165	0.649142	0.119	1.21813	0.215878	0.0384998	S	0.999817	P04627	157	Serine/threonine-protein kinase A-Raf	Araf	TVCVDMSTNRRQFYHSIQDLSGGSRQQEAPS
P04627-S580	96.984	66.3952	26.8015	86.1293	18.7903	98.0391	140.313	81.8923	47.9757	70.6587	73.3979	126.051	59.59	26.1606	183.829	30.8066	149.272	102.401	20.0257	38.1644	94.7373	18.8468	19.8873	33.6791	53.4211	68.348	1.07389	0.799542	S	0.999998	P04627	580	Serine/threonine-protein kinase A-Raf	Araf	IELLQHSLPKINRSASEPSLHRAAHTEDINA
P05064-S36	2.98992	4.7976	3.5402	2.93063	2.64612	2.84863	3.93495	2.53003	2.54563	2.47891	3.12426	5.03911	2.22391	3.75922	3.31629	1.99354	2.47513	2.08797	1.99506	4.30382	2.57285	2.96063	2.49086	4.1884	4.68171	3.14918	0.992088	0.949908	S	0.84651	P05064	36	Fructose-bisphosphate aldolase A	Aldoa	HRIVAPGKGILAADESTGSIAKRLQSIGTEN
P05064-S39	1.51962	2.33882	2.0024	1.34129	1.52655	1.13783	1.62199	1.08008	1.43683	0.878458	1.48839	2.43759	1.76555	1.76968	1.53327	1.21871	0.471968	0.363789	0.944263	1.19895	1.80448	1.51632	1.5423	1.26483	1.92303	1.41105	1.05481	0.718606	S	0.996263	P05064	39	Fructose-bisphosphate aldolase A	Aldoa	VAPGKGILAADESTGSIAKRLQSIGTENTEE
P05064-S46	0.911359	1.02946	0.112204	0.305345	0.535885	0.142752	0.107839	0.187687	0.143064	0.541373	0.401697	0.546853	0.70306	0.172079	0.881733	0.0944769	0.385612	0.278045	0.12405	0.768345	0.706862	1.01177	0.56504	0.723581	0.945329	0.564774	0.711253	0.234676	S	0.999999	P05064	46	Fructose-bisphosphate aldolase A	Aldoa	LAADESTGSIAKRLQSIGTENTEENRRFYRQ
P05202-S133	0.441885	0.259216	0.299183	0.215971	0.205242	0.280966	0.30211	0.322287	0.198606	0.0848076	0.261027	0.198297	0.101898	0.448772	0.186353	0.0801216	0.282664	0.223033	0.129129	0.235384	0.155233	0.149028	0.22168	0.177468	0.222445	0.200822	1.2998	0.127937	S	0.906472	P05202	133	Aspartate aminotransferase, mitochondrial	Got2	NEVLKSGRFVTVQTISGTGALRVGASFLQRF
P05202-S143	0.888259	2.02303	1.0093	0.349608	0.765382	0.787391	1.00506	1.22992	0.762192	0.776815	0.959696	0.163864	0.725723	1.60953	0.509632	0.729876	1.27902	1.83649	0.756676	0.847867	0.734775	0.764702	0.886098	0.689565	0.816217	0.882145	1.08791	0.669322	S	1	P05202	143	Aspartate aminotransferase, mitochondrial	Got2	TVQTISGTGALRVGASFLQRFFKFSRDVFLP
P05532-S748	0.206993	0.368357	0.205873	0.209531	0.158289	0.121533	0.441189	0.177853	0.234092	0.382365	0.250607	0.693583	0.420803	0.141799	0.315847	0.354072	0.411927	0.0997254	0.246369	0.395853	0.315488	0.303332	0.0449405	0.439213	0.186698	0.312118	0.802926	0.316299	S	0.999914	P05532	748	Mast/stem cell growth factor receptor Kit	Kit	VVPTKTDKRRSARIDSYIERDVTPAIMEDDE
P05627-S73	0.369086	0.0998466	0.676791	1.30908	0.503278	0.733731	0.271943	1.70844	0.654926	0.874654	0.720177	0.111335	0.793288	0.441138	0.711432	0.795488	0.484641	1.1991	1.7246	0.337115	0.139361	0.436935	0.960318	0.648294	0.284345	0.647671	1.11195	0.705615	S	1	P05627	73	Transcription factor AP-1	Jun	SDLLTSPDVGLLKLASPELERLIIQSSNGHI
P06537-S220	0.164011	0.674883	0.288359	0.163576	0.71138	0.681199	0.690863	0.450717	0.459083	0.202694	0.448676	0.184494	0.872249	1.24555	0.147414	0.44426	0.753621	0.681863	0.54875	0.415312	0.125423	0.635424	0.116979	0.329486	0.385016	0.491846	0.91223	0.723082	S	1	P06537	220	Glucocorticoid receptor	Nr3c1	DLEFSAGSPGKETNESPWRSDLLIDENLLSP
P06537-S275	0.32108	1.03688	1.59559	0.154598	1.87062	1.81779	1.3485	0.205182	1.93687	2.08109	1.23682	0.0856649	0.127093	2.27211	2.48454	0.350855	0.105975	1.30238	1.85633	1.39352	1.52607	1.65718	1.84156	2.19979	2.86207	1.43322	0.862963	0.589534	S	0.86463	P06537	275	Glucocorticoid receptor	Nr3c1	DTKPKIQDTGDTILSSPSSVALPQVKTEKDD
P06537-S143	0.115926	0.326124	4.17899	5.21674	0.100969	0.239903	0.104366	0.22935	1.93312	5.23236	1.76779	0.0869145	2.21573	9.75232	0.352278	0.230046	0.110451	0.455149	0.107684	3.0857	0.182537	2.37228	0.0556888	1.25801	2.56008	1.63035	1.0843	0.893169	S	0.9992	P06537	143	Glucocorticoid receptor	Nr3c1	FRLLEESIANLNRSTSRPENPKSSTPAAGCA
P06801-S336	0.739171	0.152593	1.10841	0.769958	0.287787	0.79926	0.255265	0.46614	0.168376	0.392168	0.513913	0.350423	0.50704	0.228294	0.304485	0.558971	0.503521	0.777328	0.586619	0.233479	0.243795	0.336295	0.234342	0.401548	0.203323	0.390676	1.31544	0.23772	S	1	P06801	336	NADP-dependent malic enzyme	Me1	GLSKENARKKIWLVDSKGLIVKGRASLTEEK
P06909-S1198	0.562499	0.20143	0.100097	0.417981	0.696035	0.179804	0.173418	0.0893238	0.295516	0.216508	0.293261	0.25162	0.152672	0.252138	0.781436	0.201232	0.458605	0.17172	1.2181	1.11544	0.468945	0.62591	0.69782	0.723784	0.266321	0.527554	0.555889	0.0696493	S	0.998929	P06909	1198	Complement factor H	Cfh	NIILKWRHTEKIYSHSGEDIEFGCKYGYYKA
P07309-S72	0.302776	0.101872	0.137508	0.466416	0.283891	0.506521	0.182198	0.304949	0.150661	0.183293	0.262009	0.557719	0.448517	0.408033	0.129772	0.178605	0.233541	0.516923	0.17637	0.174664	0.466333	0.873036	0.362394	0.529923	0.437262	0.392364	0.66777	0.0936491	S	0.999893	P07309	72	Transthyretin	Ttr	SEGSWEPFASGKTAESGELHGLTTDEKFVEG
P07901-S231	98.8375	17.014	47.1924	61.3703	53.3862	59.3758	87.8544	42.773	26.9952	27.2337	52.2033	50.2679	21.4078	90.5935	15.8647	44.1941	53.4869	44.3955	44.4095	35.9115	28.3756	39.2967	29.0447	30.3198	24.8861	39.461	1.32291	0.175164	S	1	P07901	231	Heat shock protein HSP 90-alpha	Hsp90aa1	YPITLFVEKERDKEVSDDEAEEKEEKEEEKE
P07901-S263	448.022	295.917	142.629	229.388	335.624	440.022	290.399	279.279	224.606	139.955	282.584	213.962	138.251	317.416	176.568	371.524	387.727	452.763	206.028	166.645	129.825	186.84	200.01	142.82	164.334	232.48	1.21552	0.263103	S	1	P07901	263	Heat shock protein HSP 90-alpha	Hsp90aa1	EEKESDDKPEIEDVGSDEEEEEKKDGDKKKK
P08113-S306	0.123658	2.19114	0.773981	0.155286	0.100592	1.96606	0.303615	1.25733	0.856914	0.161176	0.788975	0.16449	0.226922	0.418164	0.173406	0.237418	0.50051	0.296758	0.177795	0.157198	0.157601	0.0620009	0.0793204	0.111294	0.206023	0.212064	3.72045	0.0121439	S	0.999738	P08113	306	Endoplasmin	Hsp90b1	EPLEEDEAAKEEKEESDDEAAVEEEEEEKKP
P08226-S139	0.773655	1.53285	1.31163	0.131993	2.42438	0.0854306	0.205731	1.61541	0.101059	0.146538	0.832868	1.61112	0.738653	0.190051	0.93667	1.44603	0.938847	0.121428	0.140465	0.154983	0.223257	0.259563	0.831169	0.966136	0.498549	0.646922	1.28743	0.502234	S	0.821526	P08226	139	Apolipoprotein E	Apoe	RLGQYRNEVHTMLGQSTEEIRARLSTHLRKM
P08228-S99	1.35083	0.462934	0.0828432	0.214417	0.998061	0.446092	0.0963946	0.17063	0.130545	0.737569	0.469031	0.122727	0.525687	0.857211	0.49414	0.171912	0.374232	0.256049	0.218853	0.471903	0.311655	0.120488	0.274696	0.517347	0.334817	0.360837	1.29984	0.418178	S	1	P08228	99	Superoxide dismutase [Cu-Zn]	Sod1	DLGNVTAGKDGVANVSIEDRVISLSGEHSII
P08249-S246	0.183146	0.189382	0.586062	0.488417	0.170871	0.123301	0.630098	0.579712	0.169199	0.90019	0.402038	0.116342	0.398013	0.167345	0.183361	0.231867	0.533726	0.134258	0.100569	0.395357	0.373995	0.345822	0.154262	0.424145	0.512476	0.290824	1.38241	0.209532	S	0.997803	P08249	246	Malate dehydrogenase, mitochondrial	Mdh2	QEAGTEVVKAKAGAGSATLSMAYAGARFVFS
P08775-S1910	0.214549	0.640954	0.215337	0.346421	0.369896	0.809708	0.32897	0.605827	0.0644182	0.322113	0.391819	0.805698	0.119878	0.376396	0.197824	0.639798	0.505759	0.299252	0.625299	0.205508	0.12342	0.275064	0.245184	0.498958	0.335026	0.375219	1.04424	0.855179	S	0.973654	P08775	1910	DNA-directed RNA polymerase II subunit RPB1	Polr2a	YSPTSPVYTPTSPKYSPTSPTYSPTSPKYSP
P08775-S1913	1.13051	0.138082	0.783883	0.289084	0.131881	0.615669	0.186433	0.105982	1.0112	0.112709	0.450543	0.117394	0.902111	0.316058	0.161126	0.891006	0.553699	0.267163	3.02896	1.82438	0.313831	0.453554	0.807458	0.242114	0.463741	0.738756	0.609867	0.304901	S	0.996982	P08775	1913	DNA-directed RNA polymerase II subunit RPB1	Polr2a	TSPVYTPTSPKYSPTSPTYSPTSPKYSPTSP
P08775-S1917	0.105956	0.640954	0.215337	0.319599	0.369896	0.809708	0.32897	0.605827	0.082251	0.322113	0.380061	0.805698	0.117404	0.375279	0.254399	0.639798	0.505759	0.517864	0.107524	0.37332	0.0933478	0.227189	0.165769	0.514342	0.492927	0.370758	1.02509	0.921856	S	0.781258	P08775	1917	DNA-directed RNA polymerase II subunit RPB1	Polr2a	YTPTSPKYSPTSPTYSPTSPKYSPTSPTYSP
P08775-S1920	0.200388	0.105466	0.146962	0.1275	0.0934143	0.313765	0.151986	0.386798	0.46539	0.146765	0.213844	0.156237	0.350091	0.543412	0.219384	0.709055	0.27427	1.0692	1.28803	0.895789	0.272742	0.889805	0.39838	0.306187	0.0718263	0.531743	0.402156	0.0180892	S	0.839631	P08775	1920	DNA-directed RNA polymerase II subunit RPB1	Polr2a	TSPKYSPTSPTYSPTSPKYSPTSPTYSPTSP
P09470-S1305	0.624613	0.95269	0.338145	1.35292	1.34313	1.20979	1.51406	0.987543	1.43511	1.00102	1.0759	0.890611	0.633705	1.0224	0.149574	1.02378	0.706988	0.724676	0.528847	1.04303	0.714442	0.554673	1.04525	0.274642	0.825434	0.724146	1.48575	0.0152355	S	1	P09470	1305	Angiotensin-converting enzyme	Ace	NHHSLRRPHRGPQFGSEVELRHS________
P0C673-S378	0.246694	3.4187	4.6535	5.36873	3.26328	4.71974	0.128088	0.0709668	3.08323	2.59958	2.75525	5.65113	0.281111	1.65605	0.193743	2.01916	0.205762	4.8272	0.109838	0.101994	2.54431	2.44702	0.165624	0.164752	2.38788	1.6254	1.69512	0.163913	S	0.993442	P0C673	378	Immunoglobulin superfamily member 11	Igsf11	LGPHKTLVVTANRGSSPQVLPRNNGSVSRKP
P0C673-S422	0.990043	0.442547	0.294037	0.801336	0.559303	0.10838	0.568326	0.329392	0.612181	0.792946	0.549849	0.828476	0.15089	0.264515	0.201822	0.364116	0.590366	0.163721	0.108311	0.132534	0.957734	0.0906126	0.588583	0.170362	0.650888	0.375924	1.46266	0.149914	S	1	P0C673	422	Immunoglobulin superfamily member 11	Igsf11	TLERIGAVPVMVPAQSRAGSLV_________
P0C673-S334	0.131231	0.469442	0.226243	0.705426	0.263893	0.141286	0.353688	0.43861	0.228767	0.311307	0.326989	0.968092	0.0639933	0.0527654	0.257502	0.396173	1.00594	0.589097	0.072383	0.156204	0.116192	0.160957	0.3603	0.479636	0.215118	0.349596	0.935334	0.83962	S	0.999942	P0C673	334	Immunoglobulin superfamily member 11	Igsf11	SRYWNNNPKPHRNTESFNHFSDLRQSFSGNA
P0C7L0-S161	0.234497	0.420994	0.333745	0.0923847	0.439327	0.194593	0.194627	0.118798	0.516639	0.753925	0.329953	0.299677	0.472638	0.121753	0.628374	0.270742	0.285182	0.246841	0.495998	0.653749	0.334294	0.13713	0.330129	0.175466	0.268966	0.33721	0.97848	0.924943	S	0.999965	P0C7L0	161	WAS/WASL-interacting protein family member 3	Wipf3	RLPIKAISGPLPAPASPRLGNASETHSSARP
P0DOV2-S190	2.90161	1.63777	1.94266	1.58423	1.78646	1.16475	1.70902	1.55461	1.28507	2.17618	1.77423	2.42919	3.99164	5.13941	2.04277	1.48264	1.95648	3.92132	3.85018	1.91238	1.52708	1.83294	2.47251	5.90397	3.42069	2.99166	0.593061	0.0153701	S	1	P0DOV2	190			PDQPPCCEEPTARCQSPILHSSSSASSNIPS
P10518-S215	8.81901	8.60885	5.59244	1.42621	6.73208	5.02618	4.87014	1.62188	4.41791	6.70833	5.3823	2.42845	7.36798	15.7349	5.92205	1.89763	8.03752	12.8247	7.11276	7.25975	5.05692	9.02166	4.20604	2.39216	1.37515	6.47412	0.831357	0.468591	S	0.999471	P10518	215	Delta-aminolevulinic acid dehydratase	Alad	FASCFYGPFRDAAQSSPAFGDRRCYQLPPGA
P10637-S554	0.180537	0.351969	0.278752	0.964557	0.158422	0.554653	0.39119	0.41352	0.0622017	0.419018	0.377482	0.084834	0.111467	0.235938	0.194197	0.261856	0.46	0.173672	0.0892387	0.152568	0.149148	0.0676745	0.196287	0.11294	0.305291	0.185365	2.03642	0.0177109	S	0.940851	P10637	554	Microtubule-associated protein tau	Mapt	PVPMPDLKNVRSKIGSTENLKHQPGGGKVQI
P10637-S491	1.88389	2.95537	0.106781	0.111262	2.46949	8.75756	4.51238	2.33333	1.81153	1.73721	2.66788	1.37957	0.171648	0.191732	0.212653	0.219621	4.68982	0.39675	2.35162	2.08039	0.113556	1.9226	1.10434	3.15639	0.183285	1.29814	2.05516	0.0995646	S	0.989998	P10637	491	Microtubule-associated protein tau	Mapt	GSGEPPKSGERSGYSSPGSPGTPGSRSRTPS
P10637-S688	4.84747	0.912865	3.41439	8.52529	6.73419	10.496	8.50267	4.76615	4.70473	3.44796	5.63517	7.28664	2.47931	3.55011	4.05049	3.36481	3.68791	4.43638	5.20961	2.27671	3.39784	5.43134	4.95729	4.40738	4.40857	4.21032	1.33842	0.115727	S	0.988985	P10637	688	Microtubule-associated protein tau	Mapt	NAKAKTDHGAEIVYKSPVVSGDTSPRHLSNV
P10637-S692	4.84747	0.912865	3.41439	6.4216	6.73419	10.496	6.56127	4.29968	4.07632	3.44796	5.12117	5.76707	0.889284	3.55011	4.05049	3.36481	3.68791	4.43638	5.20961	2.27671	3.39784	3.83508	4.95729	4.40738	4.40857	3.87418	1.32187	0.128667	S	0.980592	P10637	692	Microtubule-associated protein tau	Mapt	KTDHGAEIVYKSPVVSGDTSPRHLSNVSSTG
P10637-S696	4.84747	6.46339	3.41439	7.11391	0.391586	0.506905	0.388338	4.29968	0.12684	0.235911	2.77884	5.76707	0.889284	3.55011	0.246686	0.0940182	13.5371	10.913	5.20961	2.27671	3.39784	3.83508	3.9126	4.40738	4.40857	4.46036	0.623009	0.243571	S	0.82865	P10637	696	Microtubule-associated protein tau	Mapt	GAEIVYKSPVVSGDTSPRHLSNVSSTGSIDM
P10637-S506	0.269692	0.555701	0.746384	0.160789	0.553422	1.32713	0.878147	0.256243	0.344396	0.594589	0.568649	0.257277	0.364991	0.724978	0.2291	0.183567	0.648166	0.563068	0.346339	0.229113	0.167493	0.360907	0.14679	0.438332	0.141954	0.343005	1.65784	0.0537489	S	0.999807	P10637	506	Microtubule-associated protein tau	Mapt	SPGSPGTPGSRSRTPSLPTPPTREPKKVAVV
P10649-S73	1.48283	0.937673	0.189441	0.162762	0.323764	0.122134	0.720765	0.160395	0.0560907	0.0831027	0.423896	0.902746	0.485196	1.28893	1.07054	2.01273	3.02908	3.20359	1.49566	1.39608	1.75476	0.709317	1.6843	1.26571	1.57101	1.56212	0.27136	0.000469574	S	1	P10649	73	Glutathione S-transferase Mu 1	Gstm1	PNLPYLIDGSHKITQSNAILRYLARKHHLDG
P10649-S27	0.781025	0.183356	1.21371	0.962616	0.657547	0.148826	0.124174	0.152389	0.065281	0.222636	0.451156	1.18142	0.182947	0.531536	1.03904	0.162168	1.12591	0.374005	0.159496	0.104749	0.66121	0.791108	1.64334	0.747716	0.613145	0.665557	0.677863	0.254748	S	0.981807	P10649	27	Glutathione S-transferase Mu 1	Gstm1	GLTHPIRMLLEYTDSSYDEKRYTMGDAPDFD
P10649-S210	1.87975	1.32234	0.906316	1.05336	1.09247	0.873319	1.22008	1.53937	0.0969236	0.239117	1.0223	0.748156	1.13617	3.98626	0.891153	1.07301	4.48032	3.68865	1.33084	0.130481	0.0953707	1.52111	1.85138	1.08978	2.66332	1.76329	0.579773	0.128856	S	1	P10649	210	Glutathione S-transferase Mu 1	Gstm1	SAYMKSSRYIATPIFSKMAHWSNK_______
P10711-S100	20.0175	29.31	23.912	19.9156	29.3194	30.4518	24.7918	17.5563	16.6007	17.2697	22.9145	40.0721	22.8684	38.2046	32.587	37.2491	53.1619	46.185	25.5243	32.9034	19.6977	34.496	20.2129	25.347	22.28	32.1992	0.711646	0.0153781	S	1	P10711	100	Transcription elongation factor A protein 1	Tcea1	DPEEKKKEPAISSQNSPEAREESSSSSNVSS
P10853-S39	0.751935	1.28926	0.259936	0.213452	0.141267	0.141369	0.095735	0.665768	0.789922	0.933731	0.528238	1.24785	0.414792	0.0927864	0.199686	1.91094	1.51809	0.237405	0.125311	0.722631	0.124048	1.23452	1.73702	0.170366	0.0811245	0.701184	0.753351	0.484062	S	0.998365	P10853	39	Histone H2B type 1-F/J/L	Hist1h2bf	KKDGKKRKRSRKESYSVYVYKVLKQVHPDTG
P10853-S56	4.05271	3.77331	0.269507	2.32493	3.88593	4.69875	3.99029	2.4633	2.35317	0.149864	2.79618	1.46704	1.66119	0.203446	1.62756	3.39243	0.767788	0.635599	0.228587	0.307562	0.2754	1.72658	1.94583	1.38449	1.74911	1.2409	2.25334	0.00576336	S	0.928238	P10853	56	Histone H2B type 1-F/J/L	Hist1h2bf	YVYKVLKQVHPDTGISSKAMGIMNSFVNDIF
P10853-S57	4.05271	0.169365	1.70647	0.172471	0.455274	0.146449	0.166885	2.4633	0.614874	0.36333	1.03111	0.35061	0.838217	0.312617	0.277655	0.444675	3.14029	0.635599	4.26406	1.56165	1.3584	0.197761	1.94583	0.168865	0.250131	1.12474	0.916756	0.86079	S	0.865109	P10853	57	Histone H2B type 1-F/J/L	Hist1h2bf	VYKVLKQVHPDTGISSKAMGIMNSFVNDIFE
P10923-S283	0.151085	0.335318	0.1244	0.298272	0.162707	0.304811	0.178559	0.312216	0.618914	0.162465	0.264875	0.170165	0.194513	0.392164	0.619876	0.482479	0.245848	0.483236	0.242678	0.135545	1.13893	0.57188	0.998062	0.919001	0.191931	0.484736	0.546431	0.0629711	S	0.999986	P10923	283	Osteopontin	Spp1	DPKSKEDDRYLKFRISHELESSSSEVN____
P11031-S118	0.220228	0.200128	0.120822	0.232554	0.315705	0.152263	0.217506	0.112932	0.0979191	0.095816	0.176587	0.339053	0.352752	0.419368	0.16953	0.196403	0.558115	0.521009	0.125476	0.324714	0.21865	0.117918	0.491091	0.241759	0.63651	0.336596	0.524627	0.0100441	S	1	P11031	118	Activated RNA polymerase II transcriptional coactivator p15	Sub1	ISLNMEQWSQLKEQISDIDDAVRKL______
P11276-S2475	6.34376	4.34171	5.40283	11.3709	8.71488	6.36249	9.9711	7.75889	7.68044	7.42998	7.5377	4.47004	12.3904	19.0265	10.7123	8.58062	9.75306	6.41987	6.70205	2.21575	10.1071	6.28361	8.69817	6.58599	8.94023	8.6347	0.872955	0.437092	S	1	P11276	2475	Fibronectin	Fn1	IECFMPLDVQADRDDSRE_____________
P11352-S151	0.396268	0.365088	0.106568	0.1481	0.228485	0.28545	0.479005	0.544942	0.219706	0.365284	0.313889	0.827822	0.501669	0.864046	0.213945	0.168305	0.309652	0.0945106	0.30082	0.270809	0.754143	0.472006	0.45243	0.892714	0.853856	0.498338	0.629873	0.0752107	S	1	P11352	151	Glutathione peroxidase 1	Gpx1	DDPTALMTDPKYIIWSPVCRNDIAWNFEKFL
P11499-S226	18.2916	20.4886	16.2027	19.773	17.9476	16.128	26.2084	18.6847	9.55767	10.0187	17.3301	20.5728	0.830351	31.9581	10.3014	12.8283	16.1757	18.8513	12.719	9.13629	17.5447	20.4375	13.4538	7.67953	11.41	14.5642	1.18991	0.312493	S	1	P11499	226	Heat shock protein HSP 90-beta	Hsp90ab1	YPITLYLEKEREKEISDDEAEEEKGEKEEED
P11499-S255	1101.6	1383.08	1265.37	1532.44	1429.42	1035.83	1178.41	982.567	815.142	664.817	1138.87	475.29	1550.82	2514.85	1009.89	1965.92	1501.1	1761.77	1249.98	752.76	749.69	628.716	37.6956	903.357	980.877	1148.77	0.991383	0.964686	S	1	P11499	255	Heat shock protein HSP 90-beta	Hsp90ab1	EDKEDEEKPKIEDVGSDEEDDSGKDKKKKTK
P11499-S261	5.5138	6.07857	3.69052	5.36505	6.81829	6.05583	6.35878	4.48155	5.12832	3.88779	5.33785	12.2259	8.314	10.8764	5.7294	7.34847	8.5957	5.54656	5.61419	6.96166	5.08113	5.45899	4.52339	10.1198	6.31453	7.33644	0.727581	0.021114	S	1	P11499	261	Heat shock protein HSP 90-beta	Hsp90ab1	EKPKIEDVGSDEEDDSGKDKKKKTKKIKEKY
P11499-S445	1.73671	1.9432	1.16005	1.38601	0.176448	1.99607	1.562	1.78785	1.39937	0.470539	1.36183	1.23866	1.37548	0.167139	1.14742	0.16995	0.177322	0.392483	0.768021	0.241303	0.163393	0.706333	0.175304	0.0781294	0.494023	0.521069	2.61352	0.000781092	S	0.967914	P11499	445	Heat shock protein HSP 90-beta	Hsp90ab1	YEAFSKNLKLGIHEDSTNRRRLSELLRYHTS
P11531-S3616	7.92236	10.4903	7.11352	6.68083	5.53464	6.20724	8.30169	6.80072	6.64291	8.98496	7.46792	12.6297	2.57024	4.39771	4.85524	4.46414	4.94771	4.74904	5.00227	6.08707	6.22042	7.15805	9.50563	9.0507	8.80293	6.46006	1.15601	0.294524	S	0.999981	P11531	3616	Dystrophin	Dmd	GTTVSSPSTSLQRSDSSQPMLLRVVGSQTSE
P11531-S3617	9.42922	2.15261	0.781172	1.07138	0.921801	5.92359	7.44602	5.74778	0.819151	3.96369	3.82564	10.735	3.86771	6.05603	5.10056	0.767128	7.20519	6.15046	5.8909	4.36462	6.12805	5.4698	8.92714	10.0217	13.7615	6.74613	0.567087	0.0387641	S	0.999999	P11531	3617	Dystrophin	Dmd	TTVSSPSTSLQRSDSSQPMLLRVVGSQTSES
P11679-S21	2.46927	1.16426	0.300952	0.416973	0.124013	1.65186	3.50522	2.40424	2.82182	0.142745	1.50014	4.43532	0.30735	0.166822	0.177333	1.2025	0.290269	2.0142	0.148738	0.0688296	0.102437	0.175049	1.83755	2.20217	0.263415	0.95657	1.56825	0.309069	S	0.999161	P11679	21	Keratin, type II cytoskeletal 8	Krt8	TQKSYKMSTSGPRAFSSRSFTSGPGARISSS
P11679-S24	2784.67	2904.88	1317.54	133.418	1914.82	2268.71	4216.39	2228.71	2716.23	19.566	2050.49	2183.3	1284.04	1387.73	1412.84	2107.61	2727.05	3296.47	2200.22	1726.13	2190.39	2097.41	1898.02	2113.02	2472.31	2078.33	0.986609	0.942454	S	0.999988	P11679	24	Keratin, type II cytoskeletal 8	Krt8	SYKMSTSGPRAFSSRSFTSGPGARISSSSFS
P11679-S27	5.07951	3.06876	1.55407	0.431745	0.260924	18.5028	4.55299	3.77051	4.79281	1374.17	141.618	7.55046	3.51908	0.269788	0.131294	0.132588	2.43443	4.36337	3.93122	4.08813	0.506903	16.7374	2.81919	0.160925	0.323546	3.35488	42.2127	0.240857	S	0.983822	P11679	27	Keratin, type II cytoskeletal 8	Krt8	MSTSGPRAFSSRSFTSGPGARISSSSFSRVG
P11679-S482	4.32694	5.87193	2.52934	3.00784	2.99812	3.07902	0.689655	0.950197	5.77496	2.84734	3.20754	0.918541	2.61232	1.71456	3.71409	5.91942	5.18971	7.91652	4.83645	2.76025	4.60501	4.43752	2.22571	0.871816	3.37764	3.64997	0.878785	0.577647	S	0.999956	P11679	482	Keratin, type II cytoskeletal 8	Krt8	AVVVKKIETRDGKLVSESSDVVSK_______
P11679-S484	0.139959	0.209883	0.569017	8.27954	0.115614	7.08638	0.689655	7.69431	7.14973	4.57936	3.65134	0.110731	0.110651	0.862062	0.40097	0.303498	10.8281	0.0935423	1.06117	0.147341	0.168225	4.84436	0.0281828	0.871816	0.345374	1.44114	2.53364	0.114675	S	0.939346	P11679	484	Keratin, type II cytoskeletal 8	Krt8	VVKKIETRDGKLVSESSDVVSK_________
P11679-S485	8.90938	11.5737	7.14566	0.268449	0.307443	0.638979	11.3207	0.950197	1.10465	0.232534	4.24517	6.88169	4.80477	0.179807	5.63654	1.71375	0.267102	15.4462	4.48621	0.801274	5.9606	0.673753	0.13829	6.08363	7.88109	4.35391	0.975026	0.954191	S	0.968437	P11679	485	Keratin, type II cytoskeletal 8	Krt8	VKKIETRDGKLVSESSDVVSK__________
P11679-S489	20.5395	24.2828	18.9851	21.6641	19.6444	20.994	33.2011	16.0517	27.953	18.814	22.213	38.627	18.1798	20.2115	26.283	24.5578	32.8566	27.7273	20.4427	9.99024	12.1793	18.866	16.5368	17.2523	15.1927	21.3502	1.04041	0.765195	S	0.999998	P11679	489	Keratin, type II cytoskeletal 8	Krt8	ETRDGKLVSESSDVVSK______________
P11679-S15	0.154274	0.191892	0.691628	0.501777	1.15804	0.168664	0.165898	0.286357	0.0879428	0.165032	0.357151	0.157447	0.393792	0.20741	0.353149	0.325837	0.173549	0.222883	3.28511	3.39387	4.2338	0.177629	0.970294	0.224727	0.501839	1.04438	0.341974	0.15399	S	0.988387	P11679	15	Keratin, type II cytoskeletal 8	Krt8	_MSIRVTQKSYKMSTSGPRAFSSRSFTSGPG
P11679-S259	0.960791	0.380031	0.353306	0.667654	0.405982	0.523693	1.42578	0.886522	1.24032	0.137446	0.698152	0.414145	1.46615	0.185119	1.04036	1.221	1.73161	0.955839	0.501057	0.150618	0.280317	0.741896	0.144036	0.279931	0.169687	0.662983	1.05305	0.864148	S	1	P11679	259	Keratin, type II cytoskeletal 8	Krt8	QISDTSVVLSMDNSRSLDMDGIIAEVRAQYE
P11679-S43	81.2681	888.276	311.716	421.127	405.265	727.841	1012.24	498.74	635.781	490.249	547.25	437.781	338.044	328.754	324.017	5.34532	668.657	760.783	381.639	533.649	74.7716	511.047	402.592	382.705	422.006	397.985	1.37505	0.136712	S	0.99738	P11679	43	Keratin, type II cytoskeletal 8	Krt8	GPGARISSSSFSRVGSSSSSFRGSMGTGVGL
P11679-S44	4.94556	55.0331	36.0303	58.0896	36.2962	5.32855	0.582044	44.9759	41.6409	7.64609	29.0568	2.05131	30.501	23.5789	0.112706	321.404	0.323772	50.3154	0.101195	28.8745	283.757	25.3162	22.5349	0.0906106	42.2968	59.3756	0.489373	0.379566	S	0.993911	P11679	44	Keratin, type II cytoskeletal 8	Krt8	PGARISSSSFSRVGSSSSSFRGSMGTGVGLG
P11679-S46	1.93517	8.40688	5.6426	24.0807	1.36345	5.02527	8.82492	6.03939	7.71152	37.9305	10.696	17.1132	4.9773	11.7504	0.248266	0.43142	0.472515	0.766337	0.0780222	7.84553	6.67997	13.8422	0.737476	0.329079	6.18871	5.10431	2.09549	0.128729	S	0.83754	P11679	46	Keratin, type II cytoskeletal 8	Krt8	ARISSSSFSRVGSSSSSFRGSMGTGVGLGGF
P11679-S47	3.29589	59.8707	57.2377	0.170467	23.7738	37.5011	61.6592	80.5617	90.5116	5.10114	41.9683	4.64536	12.5498	9.81965	28.6894	32.0548	43.6904	82.2719	30.5504	33.9195	21.4413	16.12	36.9048	19.5234	16.8965	27.7912	1.51013	0.196863	S	0.996064	P11679	47	Keratin, type II cytoskeletal 8	Krt8	RISSSSFSRVGSSSSSFRGSMGTGVGLGGFG
P11714-S138	33.6097	46.4101	68.7667	49.5628	32.4495	68.5057	25.4472	15.0405	24.1736	64.6006	42.8566	52.3515	37.9494	43.4865	31.1204	54.1822	19.3878	15.3954	15.8344	20.7383	26.7444	68.9974	45.3838	32.33	34.1191	35.5729	1.20476	0.327122	S	0.999999	P11714	138	Cytochrome P450 2D9	Cyp2d9	ILAPYGPEWREQRRFSVSTLRDFGLGKKSLE
P11725-S133	0.192206	0.179144	0.113238	0.360252	0.172841	0.152542	0.261518	0.17947	0.20372	0.134701	0.194963	0.290025	0.110053	0.228738	0.298326	0.501139	0.55544	0.393158	0.115086	0.279001	0.203043	0.280225	0.0884153	0.173692	0.340794	0.27551	0.707646	0.109338	S	0.842999	P11725	133	Ornithine carbamoyltransferase, mitochondrial	Otc	LGVNESLTDTARVLSSMTDAVLARVYKQSDL
P11862-S184	1.4266	5.35461	5.01956	0.771756	6.11787	1.14008	0.768686	4.04891	0.865631	1.12135	2.66351	1.35983	3.50782	6.11964	1.37141	4.69831	10.5112	7.21144	7.46477	7.83481	8.16468	1.8083	5.01479	5.04398	2.20899	5.16571	0.515612	0.0304892	S	0.926059	P11862	184	Growth arrest-specific protein 2	Gas2	KLEKEIEQEETLSAPSPSPSPSSKSSGKKST
P11862-S198	0.251503	0.498701	0.332998	0.264043	0.0879214	0.323653	0.241119	0.149715	0.202525	0.315335	0.266751	0.228081	0.127901	0.322122	0.22564	0.148336	0.226559	0.947348	0.397527	0.239976	0.206243	0.342236	0.150424	0.184319	0.207512	0.282445	0.944438	0.829615	S	0.796402	P11862	198	Growth arrest-specific protein 2	Gas2	PSPSPSPSSKSSGKKSTGNLLDDAVKRISED
P11862-S283	0.133937	4.49785	78.5653	80.7567	74.1606	5.85296	0.982452	69.6682	75.6128	39.0647	42.9295	1.16981	43.6482	165.176	30.3302	35.3078	77.2239	51.6565	32.9301	29.657	30.8773	14.6676	24.738	39.4468	58.2863	45.3654	0.946306	0.878419	S	0.997406	P11862	283	Growth arrest-specific protein 2	Gas2	DPCRMLQISRVDGKTSPVQSKSPTLKDMNPD
P11881-S1588	6.00087	2.56939	5.44212	7.10451	3.12839	11.1129	5.97382	5.10388	2.74792	4.64799	5.38318	4.30929	4.11428	2.03482	4.17416	7.81681	4.02	3.81316	2.03577	2.42408	0.638161	2.98951	1.84027	2.40098	2.46813	3.21996	1.67182	0.0199771	S	1	P11881	1588	Inositol 1,4,5-trisphosphate receptor type 1	Itpr1	ALNWRLSARNAARRDSVLAASRDYRNIIERL
P11983-S544	1.80835	2.96282	1.8188	3.4446	2.64591	3.83812	2.67959	2.23936	1.88149	0.105378	2.34244	3.80706	2.88077	2.20532	3.22812	4.08803	7.21013	3.61909	2.32651	1.28467	3.30893	0.083636	2.93445	2.54826	2.67335	3.01417	0.777143	0.257115	S	1	P11983	544	T-complex protein 1 subunit alpha	Tcp1	DLIKLHPESKDDKHGSYENAVHSGALDD___
P12367-S96	118.939	98.3335	99.6347	200.723	115.054	106.316	116.702	85.5176	74.9719	106.224	112.242	202.703	85.8168	107.129	185.517	229.636	199.322	121.815	110.952	86.7356	112.821	182.733	159.347	162.887	147.294	149.622	0.750168	0.041449	S	1	P12367	96	cAMP-dependent protein kinase type II-alpha regulatory subunit	Prkar2a	ADLEVPVPSKFTRRVSVCAETFNPDEEEEDN
P12382-S775	6.44736	14.6003	7.00963	6.30904	5.24461	8.44119	5.01653	7.0132	5.0287	9.66528	7.47758	12.2662	6.97689	8.25878	7.4188	6.97374	9.41355	6.52224	3.93616	5.74226	8.11223	6.94779	8.38935	9.21374	6.38558	7.61124	0.98244	0.893964	S	0.999998	P12382	775	ATP-dependent 6-phosphofructokinase, liver type	Pfkl	DYVSGELEHVTRRTLSIDKGF__________
P12710-S39	0.325274	0.935645	0.266747	0.383028	0.41768	0.195193	0.566952	0.210171	0.294099	0.508714	0.41035	0.748194	0.288089	0.386648	0.539389	0.296682	0.174852	0.213559	0.375353	0.0825326	0.487333	0.715326	0.411107	0.467331	0.385287	0.397977	1.03109	0.88398	S	1	P12710	39	Fatty acid-binding protein, liver	Fabp1	LPEDLIQKGKDIKGVSEIVHEGKKIKLTITY
P12710-S11	4.44204	3.83241	7.74793	7.39234	0.270769	9.76058	2.69602	10.2345	2.50949	5.71387	5.45999	4.40432	3.76834	2.71662	4.19872	7.17367	7.55211	0.226777	2.94496	4.53998	6.3883	4.80042	3.54124	6.08871	7.74859	4.72091	1.15655	0.50855	S	1	P12710	11	Fatty acid-binding protein, liver	Fabp1	_____MNFSGKYQLQSQENFEPFMKAIGLPE
P12970-S209	1.18088	0.651475	1.23375	0.391645	1.2119	0.163197	1.24998	1.09389	1.30866	0.274187	0.875955	0.247139	0.257711	0.346407	1.60946	0.0919606	2.65015	1.52756	0.120346	0.166917	1.1849	0.101168	0.161303	0.0883791	1.38263	0.709716	1.23423	0.565498	S	1	P12970	209	60S ribosomal protein L7a	Rpl7a	VHRKTCTTVAFTQVNSEDKGALAKLVEAIRT
P13745-S202	0.871426	0.57673	0.848655	1.32513	0.160217	0.805556	0.464876	0.957222	0.273759	0.118271	0.640185	0.117207	0.453697	1.58412	0.24745	0.57507	2.00396	1.73872	0.205973	0.666901	0.651483	0.195354	0.497267	0.53255	1.20485	0.762471	0.839618	0.587122	S	1	P13745	202	Glutathione S-transferase A1	Gsta1	RISNIPTIKKFLQPGSQRKPPPDGPYVEVVR
P13745-S190	0.815831	0.382847	0.266782	0.254995	0.149616	0.284852	0.232976	0.103479	0.118997	0.50944	0.311982	0.209201	0.102335	0.480003	0.346965	0.135714	0.231552	0.568226	0.183524	0.32729	0.205583	0.278637	0.198046	0.283826	0.604911	0.296844	1.051	0.842762	S	0.999551	P13745	190	Glutathione S-transferase A1	Gsta1	LTPFPLLKAFKSRISSLPNVKKFLQPGSQRK
P13745-S142	0.191023	2.3648	3.02609	0.227346	2.42101	1.7106	1.48866	1.50068	0.949328	2.41407	1.62936	2.04029	0.871724	0.387141	1.203	3.08674	2.59991	2.57854	1.22779	0.780553	1.09126	1.88318	1.1705	0.993	1.22982	1.51025	1.07887	0.743045	S	1	P13745	142	Glutathione S-transferase A1	Gsta1	QTRNRYFPAFEKVLKSHGQDYLVGNRLSRAD
P14115-S68	0.38117	0.607375	0.644649	0.981574	0.464136	0.792806	0.509227	0.721408	0.554251	0.469502	0.61261	0.663132	0.629523	0.241432	0.718932	0.657582	0.255937	0.199755	0.105862	1.0797	0.658861	0.655136	0.556008	0.483161	0.656802	0.54013	1.13419	0.455962	S	1	P14115	68	60S ribosomal protein L27a	Rpl27a	FGKVGMRHYHLKRNQSFCPTVNLDKLWTLVS
P14152-S241	22.8806	10.3638	17.1978	14.9363	20.4106	33.295	18.1763	7.84773	9.6901	14.5707	16.9369	63.6788	14.4556	37.352	27.9706	33.9077	48.3502	16.6337	8.06009	15.1219	12.1198	33.6117	11.547	15.2035	24.1317	25.8674	0.654757	0.11766	S	0.999387	P14152	241	Malate dehydrogenase, cytoplasmic	Mdh1	TVQQRGAAVIKARKLSSAMSAAKAIADHIRD
P14246-S522	25.5482	24.4827	24.6636	14.811	9.62566	14.4787	21.9716	13.819	15.6024	28.6929	19.3696	17.3117	32.2748	16.8793	75.2483	32.6485	28.9794	50.736	26.4769	41.3949	10.9747	24.6304	19.0901	40.0315	13.4947	30.7265	0.630387	0.0600693	S	1	P14246	522	Solute carrier family 2, facilitated glucose transporter member 2	Slc2a2	PRKAAVQMEFLASSESV______________
P14602-S86	15.1203	57.2162	59.5266	58.0446	16.1906	22.7773	46.6822	73.9568	22.578	23.3921	39.5485	53.8694	44.1573	55.1533	48.8225	61.8811	44.1532	89.0489	69.6235	19.7222	37.1113	25.5257	21.3617	34.7994	36.2132	45.8173	0.863178	0.464515	S	0.999999	P14602	86	Heat shock protein beta-1	Hspb1	TLAAPAFSRALNRQLSSGVSEIRQTADRWRV
P14602-S15	5.33179	20.1865	28.4687	23.6477	6.63154	10.8006	17.0006	24.5628	6.7072	8.47614	15.1814	11.4893	16.0901	26.4563	18.6867	24.5732	15.0728	24.2673	21.7373	9.11357	13.5192	9.49324	7.48175	12.9767	8.64681	15.686	0.967827	0.871137	S	0.999972	P14602	15	Heat shock protein beta-1	Hspb1	_MTERRVPFSLLRSPSWEPFRDWYPAHSRLF
P14733-S24	1.21641	0.137918	0.726985	1.32765	0.231209	0.158956	0.568463	1.09122	0.804066	0.285517	0.654839	0.161233	0.643501	0.178961	0.656539	0.143177	0.252875	0.952545	0.179316	0.774089	0.38634	0.680543	0.42368	0.929306	0.141571	0.464548	1.40963	0.226599	S	0.803398	P14733	24	Lamin-B1	Lmnb1	QQRAGSRASAPATPLSPTRLSRLQEKEELRE
P14733-S392	0.712518	0.483656	0.545981	1.21202	0.562844	0.614992	0.277925	0.478746	0.261306	0.621283	0.577128	0.409066	0.665345	0.354643	0.500882	0.695137	0.552745	0.912431	0.705366	0.512096	0.397066	0.829204	0.291817	0.705412	0.609133	0.581453	0.992561	0.962596	S	0.993329	P14733	392	Lamin-B1	Lmnb1	AYRKLLEGEEERLKLSPSPSSRITISRATSS
P14901-S242	1.05478	0.354173	1.00755	0.237014	0.795502	0.107273	0.092888	0.207752	0.565995	0.235493	0.465842	0.0937697	0.400775	0.372859	1.28484	0.30496	1.65438	1.75368	0.184326	1.29545	0.682826	1.79215	0.685907	0.15609	0.234771	0.778342	0.598505	0.179973	S	0.999999	P14901	242	Heme oxygenase 1	Hmox1	DQSPSQMASLRQRPASLVQDTAPAETPRGKP
P15105-S19	0.868677	0.763214	1.08808	0.143719	0.137591	0.0953318	0.975765	0.834064	0.664503	0.755567	0.632652	2.68012	0.127895	0.129521	0.290768	0.791125	0.426811	0.151706	0.609724	0.775129	0.406217	0.875951	0.0839911	1.22417	0.69511	0.662017	0.955643	0.901898	S	0.999993	P15105	19	Glutamine synthetase	Glul	SASSHLNKGIKQMYMSLPQGEKVQAMYIWVD
P15105-S343	6.73504	2.04448	3.78176	4.44292	2.64697	2.00774	3.78516	1.57618	3.16352	3.05636	3.32401	4.10298	11.3734	14.0898	8.25256	4.16011	12.6316	6.98211	0.140887	8.40171	5.3764	6.90371	1.87089	1.94641	6.54692	6.62711	0.501578	0.0247879	S	1	P15105	343	Glutamine synthetase	Glul	TVGQEKKGYFEDRRPSANCDPYAVTEAIVRT
P15208-S1340	0.114635	0.172289	8.36074	4.30422	8.72099	0.132415	0.554504	0.221762	7.45507	0.152432	3.01891	0.145938	0.850187	4.42241	6.44128	7.43352	6.87557	10.7479	2.86333	0.207373	0.161544	0.0307685	0.145898	0.0871597	0.127672	2.89576	1.04253	0.936544	S	0.982606	P15208	1340	Insulin receptor	Insr	CQREEAGGREGGSSLSIKRTYDEHIPYTHMN
P15508-S2051	0.927974	0.489814	1.23089	2.59111	0.149483	1.49973	1.95085	0.906853	1.44847	1.76331	1.29585	0.298873	1.21679	0.189382	0.212397	0.491591	1.13319	0.431695	0.303607	1.04064	0.0405273	0.087237	0.439173	0.55277	0.132931	0.469343	2.76098	0.00145266	S	0.999992	P15508	2051	Spectrin beta chain, erythrocytic	Sptb	EKLIKRHEAFEKSTASWAERFAALEKPTTLE
P15508-S2105	0.189035	4.35557	8.888	13.0162	3.74281	5.13246	5.12892	0.680827	4.11742	5.06138	5.03126	9.33478	4.50538	0.525242	1.13802	1.91288	4.27471	0.919216	0.0865422	6.19284	3.50073	0.143377	6.34919	2.49403	1.64146	3.07274	1.63739	0.151922	S	0.801561	P15508	2105	Spectrin beta chain, erythrocytic	Sptb	AGEAPQVHHAATERTSPVSFMSRLSSSWESL
P15532-S120	0.0705387	0.180815	0.162006	0.562285	0.335244	0.44212	0.24749	0.40175	0.433155	0.553406	0.338881	1.19944	0.423578	0.159215	0.289335	0.139502	0.930297	0.587589	0.187122	0.294761	0.523676	0.155323	0.353155	0.301164	0.30303	0.417656	0.811388	0.473729	S	0.979132	P15532	120	Nucleoside diphosphate kinase A	Nme1	RGDFCIQVGRNIIHGSDSVKSAEKEISLWFQ
P15864-S36	1.06403	0.743543	1.12341	0.805912	0.301574	0.245909	1.38345	0.189544	1.17421	1.38802	0.841959	1.27763	1.65198	1.24142	3.22678	0.179006	5.0597	3.24172	1.00684	2.22279	1.66974	1.95888	1.16094	1.54187	2.28798	1.98052	0.42512	0.0100883	S	1	P15864	36	Histone H1.2	Hist1h1c	KKAKKTGAAAGKRKASGPPVSELITKAVAAS
P15920-S695	2.07476	0.74344	1.90078	1.60124	0.666379	0.369873	0.124712	0.641864	0.99346	0.489739	0.960625	2.3743	1.32355	1.65565	2.33855	2.16353	2.49509	0.135046	1.52317	0.12736	1.15555	1.55944	2.37935	2.60894	2.2953	1.72392	0.557234	0.0243854	S	0.999951	P15920	695	V-type proton ATPase 116 kDa subunit a isoform 2	Atp6v0a2	CFGMSRSGYTLVRKDSEEEVSLLGNQDIEEG
P16015-S219	0.576205	0.253182	0.934271	0.628044	0.730076	0.145872	0.192823	1.19685	0.064848	0.210324	0.49325	0.228801	0.38053	0.217947	0.256138	0.123243	0.538431	0.156279	0.209882	0.179671	0.369009	0.189851	0.157292	0.133202	0.136829	0.234079	2.10719	0.0248055	S	0.932419	P16015	219	Carbonic anhydrase 3	Ca3	ECIVWLLLKEPMTVSSDQMAKLRSLFSSAEN
P16015-S29	0.190621	5.33973	5.81192	8.87175	1.65192	5.33487	6.2275	2.98518	1.695	1.69969	3.98082	6.10444	3.39988	0.164002	5.1432	5.9382	5.96552	1.2239	0.132089	0.168453	2.45943	1.00301	0.125263	0.682005	0.296008	2.34324	1.69885	0.138529	S	1	P16015	29	Carbonic anhydrase 3	Ca3	DHWHELYPIAKGDNQSPIELHTKDIKHDPSL
P16015-S85	6.00455	15.2687	11.4972	6.37482	7.56487	13.3963	6.58847	16.7028	0.178126	9.54564	9.31215	4.97302	0.207435	0.113849	3.49532	3.5791	5.25436	4.8403	0.116748	2.32567	5.03041	2.53422	0.123184	3.06639	0.140887	2.55721	3.64153	0.00015169	S	1	P16015	85	Carbonic anhydrase 3	Ca3	FDDTYDRSMLRGGPLSGPYRLRQFHLHWGSS
P16015-S48	0.215314	3.52582	0.150724	8.24624	0.213745	10.7562	3.86846	0.16061	0.0778016	0.155315	2.73702	0.104671	0.163589	0.130203	0.803849	4.05793	11.0054	5.88184	0.0455816	4.58751	1.43311	0.151633	0.12136	0.156531	0.199983	2.06023	1.3285	0.647197	S	0.987872	P16015	48	Carbonic anhydrase 3	Ca3	LHTKDIKHDPSLQPWSASYDPGSAKTILNNG
P16015-S50	3.17619	0.0974713	7.87601	0.194083	5.70432	0.2396	0.134232	0.36702	0.0943821	5.08109	2.29644	4.79901	1.65953	1.79627	0.128187	0.204489	0.27145	0.221695	1.67194	0.290201	0.205815	3.14447	1.54682	0.137027	2.00349	1.29146	1.77818	0.274238	S	0.991752	P16015	50	Carbonic anhydrase 3	Ca3	TKDIKHDPSLQPWSASYDPGSAKTILNNGKT
P16056-S964	0.12094	0.867641	0.346342	0.105213	0.154346	0.430792	0.151317	0.163417	0.224719	0.205844	0.277057	0.385168	0.151603	0.230778	0.26973	0.124419	0.405775	0.319466	0.117939	0.112954	0.0948017	0.120837	0.0974437	0.155502	0.33442	0.208631	1.32798	0.346279	S	1	P16056	964	Hepatocyte growth factor receptor	Met	GLFLWMRKRKHKDLGSELVRYDARVHTPHLD
P16254-S45	28.5792	39.1939	25.2317	40.6418	34.2664	35.9351	22.3381	35.5331	19.8536	18.2002	29.9773	48.6903	19.515	30.4477	29.7073	80.3109	67.5581	55.8664	40.4724	17.6054	31.6396	25.642	38.0794	28.5741	25.8976	38.5719	0.777181	0.183157	S	0.99994	P16254	45	Signal recognition particle 14 kDa protein	Srp14	LKKYDGRTKPIPRKSSVEGLEPAENKCLLRA
P16460-S219	1.79938	3.07679	6.57019	2.08592	2.16323	2.69541	2.56455	3.73707	2.43062	1.75121	2.88744	0.0802431	2.40117	4.10875	6.04371	3.17041	3.93379	2.9112	2.00198	12.7102	1.62103	5.22121	3.40724	3.63536	6.09404	4.09574	0.704986	0.249726	S	1	P16460	219	Argininosuccinate synthase	Ass1	PGLYTKTQDPAKAPNSPDVLEIEFKKGVPVK
P16460-S134	4.16953	4.13536	0.208242	2.50163	3.69327	2.33527	2.9242	4.12468	2.83397	0.227023	2.71532	4.18924	5.27273	12.2156	1.14034	1.67793	0.401441	1.30937	1.25696	1.06061	3.05819	3.10149	4.01713	0.196853	11.7064	3.61459	0.751211	0.491811	S	0.999999	P16460	134	Argininosuccinate synthase	Ass1	TGKGNDQVRFELTCYSLAPQIKVIAPWRMPE
P16460-S407	0.689338	1.96378	0.367121	0.538671	0.644247	1.88426	1.3434	0.53022	0.119296	0.961636	0.904197	1.71485	0.232448	0.160357	0.185258	0.51904	0.665018	0.138751	0.166477	0.266297	0.246318	0.285386	0.337416	0.0621462	1.10991	0.434976	2.07873	0.0457053	S	0.999998	P16460	407	Argininosuccinate synthase	Ass1	ININSLRLKEYHRLQSKVTAK__________
P16460-S352	0.682945	0.189295	0.248544	0.2404	0.301056	0.19032	1.06016	0.453885	0.587731	0.838935	0.479327	0.838857	0.634894	1.26277	0.332193	0.741861	0.727408	0.954926	0.195697	0.945566	0.65242	0.759308	0.811231	0.865426	1.69659	0.815654	0.58766	0.0257945	S	1	P16460	352	Argininosuccinate synthase	Ass1	CIQKSQERVEGKVQVSVFKGQVYILGRESPL
P16546-S1031	14.4753	0.157344	3.30238	3.26034	0.114507	0.283768	3.69846	1.95651	1.67526	3.11428	3.20381	0.111012	3.08194	2.36926	0.119108	3.74175	4.08076	3.86351	1.82069	1.77398	0.966006	0.0990207	1.57667	1.01837	0.0346165	1.76119	1.81912	0.244504	S	0.947926	P16546	1031	Spectrin alpha chain, non-erythrocytic 1	Sptan1	VPAAYVKKLDPAQSASRENLLEEQGSIALRQ
P16546-S1550	0.618278	0.966451	0.978653	1.37992	1.16053	1.43167	1.32506	1.21329	0.915068	1.08036	1.10693	1.35727	1.45669	1.63183	1.01201	1.42275	1.74786	1.65314	1.35986	0.192143	1.0681	1.02483	1.34357	1.61963	1.29158	1.29866	0.85236	0.190032	S	1	P16546	1550	Spectrin alpha chain, non-erythrocytic 1	Sptan1	RLKAQMIEKRSKLGESQTLQQFSRDVDEIEA
P16546-S1217	15.8988	15.8582	0.236583	1.14686	14.4466	12.6735	16.9489	11.1261	10.4249	11.9668	11.0727	17.4663	15.7333	30.6551	12.5917	15.469	21.4877	21.1284	32.0051	14.3478	11.4521	14.8223	13.8789	12.8444	13.4702	17.668	0.62671	0.0183446	S	1	P16546	1217	Spectrin alpha chain, non-erythrocytic 1	Sptan1	VATFNSIKELNERWRSLQQLAEERSQLLGSA
P16858-S208	6.62903	7.74042	8.49662	8.09425	3.62393	8.20358	6.59678	10.437	6.34141	7.79858	7.39616	7.01742	4.96144	9.74724	2.79952	6.4822	7.63831	8.07166	4.5042	4.18525	6.37044	0.0833278	8.45292	0.233779	5.34838	5.42115	1.36432	0.0697374	S	0.777743	P16858	208	Glyceraldehyde-3-phosphate dehydrogenase	Gapdh	LWRDGRGAAQNIIPASTGAAKAVGKVIPELN
P16858-S239	0.835321	0.922249	0.243364	0.156565	0.250242	0.471071	0.451956	0.167483	0.140602	0.766667	0.440552	0.897873	0.697855	0.170502	0.894859	0.485054	0.321997	0.270846	0.720368	1.19279	1.24531	0.631933	0.960293	1.21395	0.279313	0.713067	0.617827	0.0685445	S	0.999424	P16858	239	Glyceraldehyde-3-phosphate dehydrogenase	Gapdh	GKLTGMAFRVPTPNVSVVDLTCRLEKPAKYD
P16951-S44	0.164498	0.235703	0.561062	0.638932	1.14341	1.03807	0.59742	0.46618	0.402742	0.6412	0.588922	0.14106	0.728959	0.822968	0.475389	0.672079	0.294953	1.26279	0.431624	0.569698	0.355074	0.256461	0.887351	0.55116	0.132142	0.54155	1.08747	0.718694	S	1	P16951	44	Cyclic AMP-dependent transcription factor ATF-2	Atf2	HKHEMTLKFGPARNDSVIVADQTPTPTRFLK
P17095-S102	10.8961	9.88267	1.55989	3.43234	9.7028	7.49955	10.5789	4.46402	9.52811	0.397337	6.79417	29.0099	4.78367	12.1618	9.08856	13.8077	10.4723	8.38432	0.663445	0.139465	17.1081	11.4817	21.3487	16.3462	17.4667	12.3045	0.552171	0.0541046	S	1	P17095	102	High mobility group protein HMG-I/HMG-Y	Hmga1	PKKLEKEEEEGISQESSEEEQ__________
P17095-S103	10.8961	9.88267	1.55989	3.43234	9.7028	7.49955	10.5789	4.46402	9.52811	0.397337	6.79417	24.1743	4.78367	12.1618	9.08856	13.8077	9.62164	8.38432	0.663445	0.0797094	17.1081	11.4817	21.3487	16.3462	17.4667	11.894	0.571225	0.05407	S	1	P17095	103	High mobility group protein HMG-I/HMG-Y	Hmga1	KKLEKEEEEGISQESSEEEQ___________
P17182-S40	1.32668	0.314319	0.68093	0.506598	0.299545	0.872822	0.388527	0.152948	0.349417	0.0974352	0.498922	0.220204	2.33428	2.00396	0.157194	0.323384	0.194384	0.711304	0.126331	0.378991	0.161678	0.106051	0.0767017	0.136029	0.14305	0.505253	0.98747	0.980125	S	0.859313	P17182	40	Alpha-enolase	Eno1	YTAKGLFRAAVPSGASTGIYEALELRDNDKT
P17182-S419	4.5085	1.82777	0.289192	5.59242	2.96166	4.95442	3.75305	0.762852	0.120582	6.48219	3.12526	0.0453975	2.33748	2.79001	0.13411	2.81004	0.32914	6.34488	0.272154	0.969071	1.3757	0.0956231	0.238739	0.144189	2.09718	1.42741	2.18947	0.0521459	S	1	P17182	419	Alpha-enolase	Eno1	LAKYNQILRIEEELGSKAKFAGRSFRNPLAK
P17182-S254	0.711575	0.998059	0.725654	0.620363	0.470607	1.13169	0.539638	0.963396	0.643749	1.01658	0.782131	0.850096	0.351677	0.360053	0.64924	0.685638	0.669328	0.551403	0.596344	0.306234	0.594576	0.185481	0.908258	0.781902	1.1214	0.615116	1.27152	0.113765	S	1	P17182	254	Alpha-enolase	Eno1	QVVIGMDVAASEFYRSGKYDLDFKSPDDPSR
P17182-S263	0.742414	0.794793	0.867015	1.04333	0.241567	0.837372	0.573884	0.86611	0.505634	0.550104	0.702222	0.930472	0.461306	0.778135	1.03603	2.06081	1.40698	1.22843	1.03226	0.140642	0.83317	0.949474	0.835846	0.869985	0.847962	0.957964	0.733036	0.108005	S	0.999979	P17182	263	Alpha-enolase	Eno1	ASEFYRSGKYDLDFKSPDDPSRYITPDQLAD
P17182-S79	1.31771	0.154058	1.57058	1.50915	0.915878	1.63485	0.177784	1.73621	0.0449514	1.48747	1.05486	1.73089	1.01875	2.22244	1.06378	0.961202	0.295722	0.182753	1.32122	0.101514	1.30889	1.04773	0.669458	0.146585	1.20357	0.948178	1.11252	0.69409	S	1	P17182	79	Alpha-enolase	Eno1	QAVEHINKTIAPALVSKKVNVVEQEKIDKLM
P17563-S360	0.149797	0.110867	0.138708	0.246763	0.33934	0.322705	0.358116	0.242825	0.196607	0.132244	0.223797	0.424675	0.266233	0.246813	1.20361	0.29171	0.181221	1.02412	0.279	0.210353	1.44998	0.341729	0.973434	1.37015	1.16675	0.673555	0.332262	0.0091638	S	1	P17563	360	Selenium-binding protein 1	Selenbp1	LAGQIFLGGSIVRGGSVQVLEDQELTCQPEP
P17563-S111	1.5824	3.15486	6.50574	0.643585	0.172487	3.02351	2.30162	0.164515	1.71454	2.96698	2.22302	6.25847	5.68173	0.0987176	6.57723	0.163427	7.51219	0.28578	4.6971	2.16183	4.3632	3.0132	3.68157	5.75617	4.30951	3.89715	0.570423	0.0852592	S	1	P17563	111	Selenium-binding protein 1	Selenbp1	LPGLISSRIYVVDVGSEPRAPKLHKVIEASE
P17563-S53	0.0711666	0.346744	0.101885	0.233699	0.140582	0.393044	0.354262	0.186411	0.0885839	0.0942534	0.201063	2.25388	0.587958	0.307464	0.2311	0.196123	0.950894	0.747332	0.268049	0.285464	0.358633	0.464423	0.293665	0.534838	0.559373	0.574228	0.350145	0.0406792	S	1	P17563	53	Selenium-binding protein 1	Selenbp1	TEAPDYLATVDVDPKSPQYSQVIHRLPMPYL
P17563-S125	0.598811	0.807095	0.410854	0.137876	0.415362	0.209116	0.0718276	0.306405	0.47108	0.931656	0.436008	1.72185	1.08295	0.882283	1.21182	1.56797	0.28232	0.75868	1.37112	0.685894	1.3364	0.573413	1.13354	1.62311	1.21394	1.10324	0.395209	0.000256331	S	1	P17563	125	Selenium-binding protein 1	Selenbp1	GSEPRAPKLHKVIEASEIQAKCNVSNTHTSH
P17751-S262	11.0486	15.0352	16.5306	17.3515	12.421	17.3698	19.6634	14.3327	11.2895	15.0439	15.0086	19.9847	9.23649	22.0661	9.32518	14.7215	24.7004	21.7661	15.3964	14.3003	9.26809	17.2056	11.8567	14.4431	13.9375	15.5863	0.962938	0.745608	S	0.994413	P17751	262	Triosephosphate isomerase	Tpi1	VNDGVAQSTRIIYGGSVTGATCKELASQPDV
P17751-S209	0.568134	0.51182	0.550316	0.0693332	0.255644	1.21489	0.640619	0.750529	0.305873	0.531034	0.539819	0.476242	0.140679	0.551397	0.746903	0.218108	0.163792	1.37523	0.191771	0.236746	0.665057	0.769219	0.280033	0.198174	0.993396	0.500482	1.0786	0.787523	S	1	P17751	209	Triosephosphate isomerase	Tpi1	VFEQTKVIADNVKDWSKVVLAYEPVWAIGTG
P18572-S198	0.824052	0.22278	0.276257	0.139075	0.308131	0.22842	0.0459268	0.611597	0.418515	0.282705	0.335746	0.5549	0.219459	0.212246	0.204998	0.349281	2.53091	2.21787	0.224074	1.2974	0.807015	0.701404	0.136447	0.20455	0.791452	0.746572	0.449717	0.116766	S	0.999881	P18572	198	Basigin	Bsg	LPDLHTKYIVDADDRSGEYSCIFLPEPVGRS
P18581-S463	0.983937	0.782871	1.10097	0.952361	0.770504	1.11073	0.826958	0.572135	1.34662	1.63665	1.00837	1.66748	1.99064	4.34763	0.935732	0.139756	1.18939	0.495194	0.701057	0.862108	0.786005	0.747796	1.24976	2.42759	4.19248	1.55233	0.649588	0.209979	S	0.998054	P18581	463	Cationic amino acid transporter 2	Slc7a2	KETLESCTNATLKSESQVTMLQGQGFSLRTL
P18608-S7	0.0940405	0.224743	1.09367	0.11708	0.102795	0.141091	0.111058	0.0956286	0.14956	0.635304	0.276497	0.23125	1.73767	3.67294	1.14092	2.27631	0.203295	0.194991	4.21801	1.54919	0.131284	1.03179	0.822938	0.750242	0.197418	1.29702	0.213179	0.0250313	S	1	P18608	7	Non-histone chromosomal protein HMG-14	Hmgn1	_________MPKRKVSADGAAKAEPKRRSAR
P18653-S352	1.24941	0.119244	1.69202	1.80891	1.61217	0.972606	0.721671	1.25896	0.678769	0.824689	1.09385	0.772222	0.239874	1.86262	0.28371	0.570538	0.278732	0.142159	0.109952	0.158866	0.192718	0.0795171	0.180835	0.836732	0.243626	0.42515	2.57284	0.00386657	S	0.99998	P18653	352	Ribosomal protein S6 kinase alpha-1	Rps6ka1	TFYFDTEFTSRTPRDSPGIPPSAGAHQLFRG
P18653-S369	0.0845551	0.229251	0.0663434	0.227795	0.181139	0.159293	0.349653	0.961779	0.248702	0.591822	0.310033	0.216912	0.341318	0.475835	0.124388	0.159335	0.20504	0.399234	0.134312	0.73796	0.18662	0.0983245	0.180076	0.0906771	0.149242	0.249948	1.24039	0.523064	S	0.999999	P18653	369	Ribosomal protein S6 kinase alpha-1	Rps6ka1	GIPPSAGAHQLFRGFSFVATGLMEDDGKPRT
P18654-S715	0.584266	0.956513	0.144162	0.0982338	0.627026	0.144613	0.260701	0.117642	0.420378	0.450674	0.380421	0.0941235	0.13222	0.532754	0.219716	0.354845	0.176991	0.196576	0.177419	0.464927	0.353042	0.488132	0.0890195	0.483331	0.741128	0.32173	1.18242	0.553645	S	1	P18654	715	Ribosomal protein S6 kinase alpha-3	Rps6ka3	KGAMAATYSALNRNQSPVLEPVGRSTLAQRR
P18654-S415	0.28585	0.357091	0.467087	0.468828	0.126906	0.284818	0.136786	0.223451	0.275764	0.262854	0.288943	0.385691	0.612551	0.850376	0.60542	0.734432	0.573165	0.171829	0.511019	0.711175	0.334683	0.564776	0.557313	0.591634	0.536426	0.552892	0.522604	0.000348799	S	0.999995	P18654	415	Ribosomal protein S6 kinase alpha-3	Rps6ka3	QTVGVHSIVQQLHRNSIQFTDGYEVKEDIGV
P19096-S207	0.288335	0.119654	1.11584	0.635398	0.270063	0.857704	0.123651	1.65761	1.08866	0.87251	0.702943	0.778869	0.0855886	1.27661	0.57294	0.275036	0.227249	0.183064	0.0471904	0.481983	1.21755	0.54865	0.557209	0.132428	0.128112	0.465178	1.51113	0.211908	S	0.999973	P19096	207	Fatty acid synthase	Fasn	LKPNTSVQFMKLGMLSPDGTCRSFDDSGSGY
P19426-S255	0.105863	1.1974	0.148963	1.64404	1.73758	1.96972	1.75648	1.28335	1.24325	1.18549	1.22721	4.60316	0.989935	3.57447	1.65754	2.20509	2.24267	3.399	1.2421	1.56615	0.947647	1.69017	1.27824	0.810529	1.20625	1.95807	0.626748	0.0820858	S	0.999957	P19426	255	Negative elongation factor E	Nelfe	RDRERDREGPFRRSDSFPERRAPRKGNTLYV
P19426-S51	10.2992	17.319	13.1746	12.7026	11.4457	2.10696	14.1554	12.6928	8.0925	13.9997	11.5988	14.9889	5.79146	6.96116	11.3171	9.73794	11.4884	16.2719	9.64167	9.52366	10.0847	13.1412	10.0439	8.95154	12.1586	10.7216	1.08182	0.542391	S	0.951439	P19426	51	Negative elongation factor E	Nelfe	SSSGPASQGGVKRSLSEQPVVDTATATEQAK
P19426-S115	11.0734	15.5795	12.3509	13.3553	18.0231	15.6878	14.5777	8.96202	9.33919	11.7631	13.0712	12.2815	11.7345	25.8547	11.1809	19.7294	16.7102	20.1413	7.97846	16.7621	5.79459	10.9981	9.03813	4.25823	5.96385	12.7447	1.02562	0.880734	S	1	P19426	115	Negative elongation factor E	Nelfe	EKGPVPTFQPFQRSMSADEDLQEPSRRPQRK
P19426-S357	0.764077	0.79561	0.184826	1.0021	0.682145	0.704982	0.578399	0.871934	0.620321	0.790819	0.699522	0.769403	0.95314	2.02869	0.135598	0.168358	0.480923	0.889934	0.252398	0.103228	0.666816	0.551812	0.186015	0.616091	1.22702	0.644959	1.0846	0.761195	S	1	P19426	357	Negative elongation factor E	Nelfe	AATGKSVWGSLAVQNSPKGCHRDKRTQIVYS
P19973-S243	0.698295	0.0999422	0.661531	0.923844	1.41962	0.167369	0.186188	0.0723615	0.886163	0.460615	0.557593	0.112442	0.526259	0.168488	0.240096	0.0842431	0.389573	0.294168	0.168358	0.175499	1.44811	0.136887	0.358087	1.13798	2.5814	0.558685	0.998046	0.996607	S	0.999991	P19973	243	Lymphocyte-specific protein 1	Lsp1	ATESSGRTPKLSRQPSIELPSMAVASTKTLW
P20152-S73	0.154039	1.75028	0.490073	1.73345	0.0805138	0.236312	2.83221	1.82074	1.39512	1.72189	1.22146	0.0613629	3.15573	3.87934	1.70746	0.246304	2.76023	0.861524	0.270158	1.16234	2.45843	2.93928	2.37818	2.18369	5.0418	2.07899	0.587528	0.117305	S	0.992025	P20152	73	Vimentin	Vim	GGAYVTRSSAVRLRSSVPGVRLLQDSVDFSL
P20152-S325	1.11372	0.698844	1.16828	0.804094	0.478174	0.727322	0.167651	1.02951	0.599708	0.601625	0.738893	1.20242	0.713279	1.27045	0.957341	1.0589	1.18989	1.389	1.25848	0.259825	0.982174	1.42186	1.1971	1.13525	1.8827	1.13705	0.649833	0.0105401	S	0.999976	P20152	325	Vimentin	Vim	RQAKQESNEYRRQVQSLTCEVDALKGTNESL
P20152-S56	1.8241	1.20745	1.95013	0.157389	0.297408	1.24795	1.59615	0.106928	0.0458883	0.537915	0.897131	0.144214	1.57704	2.08016	1.68786	2.63781	2.96919	3.03186	3.37128	1.72966	2.50728	0.23912	0.172572	2.84995	3.05183	2.00356	0.447769	0.0133143	S	0.974623	P20152	56	Vimentin	Vim	GSALRPSTSRSLYSSSPGGAYVTRSSAVRLR
P20152-S39	2.7542	0.0972976	3.58825	2.36517	2.89168	2.39033	2.18148	3.65645	1.72274	0.186109	2.18337	4.18308	0.158573	6.1166	2.14213	2.78298	1.96245	2.42586	2.95741	0.287577	3.23688	3.4971	6.53396	0.30814	4.74504	2.9527	0.73945	0.292804	S	0.999975	P20152	39	Vimentin	Vim	PSSNRSYVTTSTRTYSLGSALRPSTSRSLYS
P20357-S1783	2.01451	0.175124	1.19573	1.43696	1.34007	0.569388	1.12025	0.129749	0.18044	0.133535	0.829575	0.942383	1.72398	1.06239	0.880372	1.87695	0.162877	1.35674	0.758435	0.0811011	0.175703	0.170504	0.151957	3.22571	0.227378	0.914035	0.907597	0.8054	S	0.967473	P20357	1783	Microtubule-associated protein 2	Map2	HAKARVDHGAEIITQSPSRSSVASPRRLSNV
P20852-S131	12.2883	7.46665	11.013	7.10982	2.96124	8.31573	5.00519	4.5983	2.11536	8.33575	6.92093	23.3453	10.021	8.61102	10.8052	8.71041	6.90454	2.66413	3.7314	4.8648	7.23405	17.248	7.0879	9.57645	9.2953	9.29282	0.744761	0.228928	S	1	P20852	131	Cytochrome P450 2A5	Cyp2a5	VAFSNGERAKQLRRFSIATLRDFGMGKRGVE
P21440-S665	0.136806	0.916849	0.455885	0.331184	0.183897	2.09076	0.983113	0.820164	0.0441986	0.144486	0.610734	0.211786	1.00394	0.646241	0.0681675	0.146655	1.10281	0.196931	0.224423	0.512848	0.228824	0.120875	0.108511	0.150665	0.156601	0.348519	1.75237	0.197835	S	0.965753	P21440	665	Multidrug resistance protein 3	Abcb4	GDVAPNGWKARIFRNSTKKSLKSPHQNRLDE
P21619-S403	0.220021	0.346663	0.395075	0.184003	0.255928	0.154893	0.220875	0.175005	0.181375	0.178312	0.231215	0.118687	0.147498	0.147277	0.126696	0.194042	0.315895	0.245745	0.17472	0.166953	0.311223	0.0920376	0.165583	0.278851	0.168162	0.189526	1.21996	0.192232	S	0.767603	P21619	403	Lamin-B2	Lmnb2	SRITISRATSSSSSSSGVGMSVGQGRGKRRR
P21619-S427	0.155179	0.114121	0.226698	1.42695	1.58791	0.407609	2.34261	0.233651	1.05494	1.11909	0.866875	0.155494	0.084536	0.344521	0.326785	0.3003	0.219788	0.217934	2.61725	0.181414	0.427602	0.115499	0.404504	0.2848	0.15654	0.416927	2.0792	0.131071	S	0.958815	P21619	427	Lamin-B2	Lmnb2	GRGKRRRLETEDTSGSPSRASRVSSGSRLAQ
P21981-S449	0.752843	0.15661	0.0894948	1.06239	0.1383	0.165074	0.0809396	0.24023	1.10253	0.145697	0.39341	2.09163	0.565884	0.263105	0.229018	0.766741	0.14302	0.120046	0.865006	0.198779	0.808139	0.0836033	0.954814	0.16603	0.848568	0.578885	0.6796	0.374949	S	0.999991	P21981	449	Protein-glutamine gamma-glutamyltransferase 2	Tgm2	DDREDITHTYKYPEGSPEEREVFTKANHLNK
P22361-S247	0.166729	1.97327	0.475459	1.62894	2.25007	1.37986	2.17884	0.115963	1.71879	1.43033	1.33182	2.09761	2.00356	0.330373	2.70398	1.78408	1.59638	1.22926	2.14567	2.56088	0.18163	2.34025	2.15361	3.02876	2.94775	1.93598	0.687931	0.0968027	S	0.998872	P22361	247	Hepatocyte nuclear factor 1-alpha	Hnf1a	LVEECNRAECIQRGVSPSQAQGLGSNLVTEV
P22518-S139	1.0795	1.10179	1.01688	1.10435	0.819257	0.153321	0.169266	0.658933	0.49385	0.0593765	0.665652	3.19878	0.280001	0.239144	0.724245	0.166324	1.47326	0.229411	0.768297	0.28781	1.19257	1.45458	1.04467	0.263617	0.849509	0.869444	0.765606	0.478666	S	1	P22518	139	Dual specificity protein kinase CLK1	Clk1	QHHSHGKSHRRKRSRSVEDDEEGHLICQSGD
P22893-S178	0.614886	2.32948	2.7295	1.82264	1.18213	0.185796	1.4722	0.430345	1.77721	1.27035	1.38145	2.96036	2.37329	1.46183	2.68857	1.19758	2.55857	0.938023	2.56646	1.4867	1.78661	1.53685	2.51593	2.44674	2.47419	2.07084	0.6671	0.0306105	S	0.999974	P22893	178	Tristetraprolin	Zfp36	DLALPGQPHVLRQSISFSGLPSGRRSSPPPP
P22893-S52	0.123813	1.26148	1.39274	2.46507	0.246463	1.65906	3.14161	0.358138	1.43612	2.89765	1.49821	0.95521	3.01684	1.45134	3.64221	0.16634	3.80732	4.04515	1.40834	0.910317	3.35043	1.04317	4.34237	4.21213	3.3534	2.55033	0.587459	0.0682287	S	0.998251	P22893	52	Tristetraprolin	Zfp36	SIPSGVTSRLTGRSTSLVEGRSCGWVPPPPG
P23116-S584	0.583806	2.01281	0.489554	1.53526	0.161846	0.607704	0.405999	0.914902	0.0555525	0.160094	0.692753	2.04178	0.702255	0.16645	0.129282	1.84842	3.24797	4.1011	1.57156	0.355202	0.694253	0.118773	0.203419	0.120977	0.301494	1.1145	0.621584	0.349282	S	1	P23116	584	Eukaryotic translation initiation factor 3 subunit A	Eif3a	LARRQTIEERKERLESLNIQREKEELEQREA
P23198-S93	0.236064	1.73248	0.718933	0.125632	2.02224	2.08157	2.83561	6.42013	8.30014	3.10252	2.75753	2.13028	2.72947	6.99161	2.30841	2.01781	7.76867	3.52807	2.6643	2.55224	5.53348	3.77361	4.94076	2.83639	5.01358	3.91348	0.704625	0.221815	S	1	P23198	93	Chromobox protein homolog 3	Cbx3	NSQKAGKEKDGTKRKSLSDSESDDSKSKKKR
P23198-S95	0.120687	3.98404	14.2517	4.67785	12.8006	0.562483	3.11838	6.06879	14.3845	6.21162	6.61807	0.16483	12.4136	20.8896	6.34105	11.2587	22.5574	16.992	10.3925	11.8548	12.0737	7.32081	10.1288	6.87446	7.09969	11.1687	0.592555	0.0670403	S	0.999964	P23198	95	Chromobox protein homolog 3	Cbx3	QKAGKEKDGTKRKSLSDSESDDSKSKKKRDA
P23198-S176	0.914901	1.96568	0.960423	1.61411	1.95323	1.74903	2.06683	1.5898	1.27899	0.157225	1.42502	2.13906	0.974677	1.50247	1.29018	1.76804	1.95245	0.188275	1.61113	1.0469	1.86529	1.70536	1.60768	1.86353	2.54357	1.57561	0.904423	0.540463	S	0.988788	P23198	176	Chromobox protein homolog 3	Cbx3	PQIVIAFYEERLTWHSCPEDEAQ________
P23336-S20	0.111728	0.646951	0.18591	0.210092	0.642118	0.107645	1.25294	0.711013	0.512539	0.208448	0.458939	1.37755	0.978987	0.37802	0.281735	0.550714	1.74391	0.119056	0.366677	0.109466	0.118499	0.096495	0.197208	0.0660508	0.262694	0.47479	0.966614	0.935229	S	0.998712	P23336	20	N-acetyllactosaminide alpha-1,3-galactosyltransferase	Ggta1	LQDLHVNKISMSRSKSETSLPSSRSGSQEKI
P23589-S32	0.133547	0.0490303	1.27853	1.76745	0.328289	1.58514	0.109259	2.48608	0.100032	1.38954	0.92269	0.139696	0.79967	0.136567	0.11811	0.361934	0.461718	0.286274	0.219073	0.0785099	0.120992	0.319129	0.386226	0.12311	0.118031	0.262074	3.52072	0.0122724	S	0.999996	P23589	32	Carbonic anhydrase 5A, mitochondrial	Ca5a	GLLCATGPQRWRFQHSCAEEHSNCARHPLWT
P23881-S113	3.61313	2.20471	4.3923	1.14404	0.189303	0.142106	1.07308	1.58103	0.182001	3.47562	1.79973	0.311453	0.152656	8.05035	3.2404	0.666943	1.64986	0.233785	1.74816	2.96729	6.31856	3.05645	2.55391	6.98005	7.86646	3.27117	0.550181	0.15642	S	1	P23881	113	Transcription elongation factor A protein 3	Tcea3	EKGLGCSDWKPEAGLSPPRKKGGGEPKTRRD
P23881-S262	0.197691	0.2666	0.362339	0.245306	0.316552	0.177239	0.172112	0.104791	0.105439	0.259976	0.220804	0.181896	0.422235	0.779861	0.186628	0.250182	0.351752	0.290634	0.180679	0.306906	0.302937	0.524886	0.193563	0.399536	0.367544	0.338517	0.652269	0.049672	S	0.998219	P23881	262	Transcription elongation factor A protein 3	Tcea3	PRNPGLRRNVLSGAISPELIAKMTAEEMASD
P23950-S54	0.28125	0.0683098	0.675541	0.219947	0.505912	0.459924	0.425644	0.569264	0.249107	0.441269	0.389617	0.240588	0.453684	0.148777	0.264314	0.115828	1.60531	0.292599	0.125762	0.215495	0.319701	0.69211	0.236209	0.182948	0.153957	0.36052	1.08071	0.828789	S	0.985045	P23950	54	Zinc finger protein 36, C3H1 type-like 1	Zfp36l1	KAVGTPAGGGFPRRHSVTLPSSKFHQNQLLS
P23950-S92	0.167416	6.11739	6.55801	3.33204	3.64037	2.80463	0.27315	7.08627	4.2301	4.9853	3.91947	0.272994	6.41877	4.86804	1.91336	3.78649	12.3599	16.7631	6.3192	4.40462	9.04271	3.95581	5.62016	3.17249	3.2326	5.86645	0.668116	0.213097	S	0.999999	P23950	92	Zinc finger protein 36, C3H1 type-like 1	Zfp36l1	PSLSSRDSRFRDRSFSEGGERLLPTQKQPGS
P24270-S21	0.155129	3.90596	7.5476	6.63303	0.144632	5.09793	0.236274	7.39299	0.106364	0.509941	3.17299	3.49041	1.72437	4.15917	3.80427	5.09734	9.93252	7.82804	0.156893	4.85359	0.157073	0.101195	2.00023	4.2323	4.44556	3.71307	0.854545	0.670788	S	0.999998	P24270	21	Catalase	Cat	DPASDQMKQWKEQRASQRPDVLTTGGGNPIG
P24270-S434	0.664421	1.1486	1.09104	1.08012	0.744009	0.92664	0.474207	1.2281	0.698025	0.623271	0.867843	0.241218	0.13684	0.63724	1.04509	0.819733	1.18639	1.51534	0.668762	0.809098	0.849281	0.709029	0.492628	0.570143	0.602759	0.734539	1.18148	0.326204	S	1	P24270	434	Catalase	Cat	LEHSVQCAVDVKRFNSANEDNVTQVRTFYTK
P24270-S517	3.86621	2.40099	0.252357	3.07097	3.56006	2.32354	4.76814	1.47803	0.154612	0.15216	2.20271	0.162782	3.61039	0.15492	0.21788	3.19609	0.332313	0.188844	0.116763	0.286129	0.138532	0.0643657	0.334861	0.0619282	0.176732	0.645895	3.41032	0.0130606	S	0.999998	P24270	517	Catalase	Cat	AEKPKNAIHTYTQAGSHMAAKGKANL_____
P24270-S422	0.418827	0.169985	0.607523	0.819742	0.561411	0.280089	0.152639	0.88361	0.466231	0.218251	0.457831	0.462483	0.832564	0.518545	0.633301	1.00119	0.269858	0.235282	0.633225	0.43203	0.524065	0.863043	0.55885	0.272014	0.166689	0.528796	0.865799	0.507823	S	0.999965	P24270	422	Catalase	Cat	NSFSAPEQQRSALEHSVQCAVDVKRFNSANE
P24549-S413	0.349504	0.627587	0.809516	0.761133	0.333179	0.434425	0.12058	1.00956	0.296741	0.58195	0.532417	0.744441	0.261225	0.284874	0.119798	0.417281	0.243507	0.19968	0.297124	0.283097	0.37068	0.70714	0.360365	0.0918316	0.132661	0.322408	1.65138	0.0389461	S	1	P24549	413	Retinal dehydrogenase 1	Aldh1a1	KEEIFGPVQQIMKFKSVDDVIKRANNTTYGL
P24788-S270	4.01649	6.83434	6.01289	2.89161	3.97656	3.82074	5.35313	2.3038	2.64688	1.1819	3.90383	6.2904	2.65056	9.1886	4.81818	5.67503	4.72939	5.04662	5.78259	0.144894	4.66481	4.75497	5.32711	5.34313	4.60209	4.92988	0.791871	0.20085	S	0.988298	P24788	270	Cyclin-dependent kinase 11B	Cdk11b	EKVEERDLLSDLQDISDSERKTSSAESSSAE
P24788-S578	2.27138	4.33456	1.05956	4.73464	4.08216	3.59667	5.93604	4.28094	3.74667	3.59941	3.7642	5.99653	4.99111	13.0436	2.54995	5.78853	5.34798	9.34452	5.88932	3.57163	3.44266	5.28801	3.65068	3.21334	3.23239	5.38216	0.699385	0.10664	S	1	P24788	578	Cyclin-dependent kinase 11B	Cdk11b	GILKVGDFGLAREYGSPLKAYTPVVVTLWYR
P24788-S741	0.178332	0.758427	0.649373	0.122447	0.459541	0.306075	0.308759	0.90355	0.282527	0.0805468	0.404958	0.138844	0.0932977	0.132221	0.135994	0.237315	0.284494	0.604571	0.119744	0.44163	0.10927	0.0726143	0.379734	0.527906	0.499039	0.269762	1.50116	0.167834	S	0.992992	P24788	741	Cyclin-dependent kinase 11B	Cdk11b	TWPAKSEQQRVKRGTSPRPPEGGLGYSQLGD
P24788-S47	1.24205	1.77393	0.297966	0.359127	0.287819	0.418878	0.572656	0.197759	0.469845	0.4	0.602003	0.623999	0.478546	0.782128	0.352591	0.162763	0.586649	1.21978	0.654887	0.503232	0.479854	0.0712085	0.635462	0.163158	0.126373	0.488616	1.23206	0.500941	S	1	P24788	47	Cyclin-dependent kinase 11B	Cdk11b	IKRLKNSDDRDSKRDSLEEGELRDHRMEITI
P24788-S234	1.80467	5.56241	4.06877	0.191277	4.19514	2.456	7.69895	1.71181	2.33627	2.48513	3.25104	5.43828	4.54873	4.7469	4.29716	5.57093	8.16152	6.48177	3.80907	3.76892	1.33599	3.35952	2.47522	3.63672	3.7256	4.3826	0.741807	0.164868	S	1	P24788	234	Cyclin-dependent kinase 11B	Cdk11b	REEYSDKGKVGHWSRSPLRPPRERFEMGDNR
P25444-S264	1.03867	2.73108	1.59455	3.05667	1.53645	1.87348	1.61655	0.210521	1.85729	2.05463	1.75699	5.06264	0.733384	0.198942	3.32388	2.59125	3.69286	1.97369	1.73663	2.77481	2.06877	5.01314	4.31549	3.73638	2.29446	2.82259	0.622473	0.049414	S	0.999999	P25444	264	40S ribosomal protein S2	Rps2	SYLTPDLWKETVFTKSPYQEFTDHLVKTHTR
P25444-S281	0.162949	0.211244	0.149506	1.22418	0.225807	2.78116	0.095691	0.928909	0.892319	1.42427	0.809604	3.44299	0.124762	0.314489	0.752908	2.0871	2.05939	1.12018	0.0720791	0.257348	1.05375	0.0981864	1.59696	1.23391	1.16161	1.09826	0.737169	0.456779	S	0.998263	P25444	281	40S ribosomal protein S2	Rps2	YQEFTDHLVKTHTRVSVQRTQAPAVATT___
P25446-S217	0.934839	0.509967	0.0897489	1.09193	0.110133	0.182501	0.608885	0.0444913	0.725735	0.578008	0.487624	1.0736	0.233168	1.17368	0.138508	0.431227	0.753339	0.787724	0.187054	0.0832197	0.15435	0.918401	0.998514	1.06734	1.42537	0.673249	0.724284	0.301187	S	0.995982	P25446	217	Tumor necrosis factor receptor superfamily member 6	Fas	PESRTSSRETIPMNASNLSLSKYIPRIAEDM
P25446-S220	2.98624	3.16829	0.605282	3.92282	1.9597	2.06314	1.79084	2.59609	2.31581	2.54098	2.39492	4.26803	1.74841	1.74112	0.1773	0.779499	4.02212	2.15248	3.479	1.47646	1.98951	2.77693	3.88727	0.733259	0.846959	2.14845	1.11472	0.619152	S	0.989466	P25446	220	Tumor necrosis factor receptor superfamily member 6	Fas	RTSSRETIPMNASNLSLSKYIPRIAEDMTIQ
P25446-S208	0.887408	1.61326	0.169703	1.40534	0.199568	1.11831	1.54559	0.118445	0.0996592	0.185729	0.7343	1.80471	0.483496	0.130241	0.203896	0.612101	1.75553	0.982859	1.00789	0.150724	0.200787	1.19711	2.39175	1.26369	0.242828	0.887686	0.827207	0.598347	S	0.878752	P25446	208	Tumor necrosis factor receptor superfamily member 6	Fas	KCWKRRQDDPESRTSSRETIPMNASNLSLSK
P25688-S231	0.122163	3.2306	0.330701	2.20808	3.91143	3.0005	1.65446	0.164122	1.57837	1.2699	1.74703	2.46243	0.10911	4.07593	0.134677	3.51089	6.37321	5.9477	2.62022	1.81558	1.58861	0.16861	1.02087	0.133175	1.54048	2.25011	0.776422	0.509901	S	0.995196	P25688	231	Uricase	Uox	IVLQKFAGPYDKGEYSPSVQKTLYDIQVLSL
P25688-S168	0.90116	0.922745	0.769744	0.581521	0.952638	0.887896	0.6185	0.21121	0.12127	0.15095	0.611763	0.545173	0.745188	1.23235	0.758801	0.148605	0.296062	1.18165	0.567487	0.15771	0.308809	0.600394	0.604528	0.677463	0.200938	0.573226	1.06723	0.786388	S	0.999996	P25688	168	Uricase	Uox	IHSGIKDLKVLKTTQSGFEGFLKDQFTTLPE
P26039-S1328	1.3322	0.21846	1.06875	1.22416	0.266554	0.833356	1.84139	0.875669	1.50891	1.2116	1.0381	1.61812	0.0980857	0.171676	1.61986	1.53083	0.342542	2.148	0.123299	0.780953	0.10357	1.27502	1.59566	1.59052	1.84767	1.06041	0.978961	0.93612	S	0.999997	P26039	1328	Talin-1	Tln1	SKLLLAAKALSTDPASPNLKSQLAAAARAVT
P26039-S1201	0.320137	0.142484	0.178228	0.166453	0.226482	0.568835	0.143058	0.119089	0.170613	0.197839	0.223322	0.272941	0.367741	0.299229	0.118249	0.122464	0.444707	0.139273	0.164613	0.345467	0.240006	0.132978	0.191715	0.263673	0.232644	0.238264	0.937286	0.757861	S	1	P26039	1201	Talin-1	Tln1	AQVAKAVTQALNRCVSCLPGQRDVDNALRAV
P26039-S1641	0.239131	1.1185	0.848298	1.71501	2.04702	2.61666	0.194314	2.01704	1.13817	1.40147	1.33356	0.147688	1.10905	2.52636	0.318102	1.5957	1.7833	0.26855	1.40269	0.305396	0.751607	1.17733	0.969493	0.515229	0.766959	0.974103	1.36901	0.245432	S	0.999525	P26039	1641	Talin-1	Tln1	DPPRWSVLAGHSRTVSDSIKKLITSMRDKAP
P26039-S2040	8.47854	10.3861	9.03151	11.9979	9.94035	8.01133	14.6382	8.32095	8.76292	11.305	10.0873	10.8721	10.4472	9.50193	14.6675	9.94505	14.9562	12.6259	12.488	11.046	16.1844	10.8219	11.8873	16.2724	27.0846	13.4857	0.747995	0.0380171	S	1	P26039	2040	Talin-1	Tln1	VLVEDTKVLVQNAAGSQEKLAQAAQSSVATI
P26041-S576	0.272775	0.470902	0.137399	0.159168	0.234429	0.245532	0.175055	0.268575	0.379061	0.254564	0.259746	0.452811	0.243629	0.312601	0.222961	0.157558	0.321005	0.339241	0.338116	0.244584	0.411693	0.39591	0.39334	0.427264	0.565935	0.344761	0.75341	0.0624949	S	1	P26041	576	Moesin	Msn	QIRQGNTKQRIDEFESM______________
P26043-S532	0.190079	0.357003	0.319102	0.415591	0.33141	0.175119	0.182432	0.280277	0.265741	0.373202	0.288996	0.313138	0.318528	0.365406	0.328192	0.338525	0.270533	0.232482	0.340449	0.714375	0.306784	0.295693	0.363905	0.427383	0.270031	0.348959	0.828165	0.178352	S	0.816039	P26043	532	Radixin	Rdx	ETQKNERVKKQLQALSSELAQARDETKKTQN
P26043-S533	0.678886	0.771503	0.826091	0.935529	0.855679	0.977141	1.00574	1.08217	0.662651	0.579685	0.837508	0.599989	0.265095	0.81566	0.648615	0.301128	0.571681	0.0875009	0.513035	0.693926	0.649624	0.821032	0.525643	0.528923	0.357492	0.527096	1.58891	0.000805011	S	0.99507	P26043	533	Radixin	Rdx	TQKNERVKKQLQALSSELAQARDETKKTQND
P26151-S347	0.148008	0.188692	0.212672	0.240206	0.335072	0.159967	0.213731	0.248954	0.316503	0.225883	0.228969	0.302907	0.166365	0.490347	0.561274	0.427471	0.23436	0.491132	0.598537	0.136163	0.111359	0.31943	0.331292	0.291402	0.613689	0.362552	0.631548	0.0271862	S	1	P26151	347	High affinity immunoglobulin gamma Fc receptor I	Fcgr1	NLEVPLVSEQGKKANSFQQVRSDGVYEEVTA
P26231-S641	168.922	130.006	220.029	143.353	97.5423	74.2125	119.731	43.3783	82.6137	50.6898	113.048	178.361	89.7865	214.272	222.964	204.49	202.038	167.27	180.344	191.862	160.028	167.744	262.731	230.301	237.22	193.529	0.584137	0.000520579	S	1	P26231	641	Catenin alpha-1	Ctnna1	RKAVLMIRTPEELDDSDFETEDFDVRSRTSV
P26231-S690	0.0951604	0.0896017	0.0974535	0.193073	0.284136	0.648299	0.171406	0.116233	0.0946578	0.276577	0.20666	0.40888	0.461294	0.884686	0.0908769	0.16005	0.512047	0.208017	0.73867	0.510148	0.155143	0.26851	0.535217	0.407146	0.49534	0.416859	0.495755	0.022093	S	1	P26231	690	Catenin alpha-1	Ctnna1	QLPQEQKAKIAEQVASFQEEKSKLDAEVSKW
P26231-S652	25.7103	32.5526	14.6892	27.956	32.4368	60.0167	39.8292	31.738	32.356	21.1151	31.84	27.0981	10.1798	11.0087	10.6779	23.2041	27.4574	30.7586	26.7596	29.2073	3.99127	18.3007	33.1951	31.6978	3.16719	20.4788	1.55478	0.0235431	S	0.999997	P26231	652	Catenin alpha-1	Ctnna1	ELDDSDFETEDFDVRSRTSVQTEDDQLIAGQ
P26231-S655	19.638	12.7041	9.82208	11.8381	14.8827	35.6575	25.5076	12.2017	17.3772	7.16788	16.6797	19.4899	11.1514	13.248	15.9562	14.0201	13.6844	15.743	3.59225	14.0072	26.5441	13.834	18.0383	14.4047	6.5279	14.3029	1.16617	0.410491	S	0.999994	P26231	655	Catenin alpha-1	Ctnna1	DSDFETEDFDVRSRTSVQTEDDQLIAGQSAR
P26369-S79	8.96216	9.45962	13.368	11.1677	16.1621	22.1575	18.7439	11.5728	14.5181	29.0301	15.5142	26.4614	16.9559	7.91602	8.95841	18.2266	28.4537	9.19573	12.3089	4.10413	15.4437	16.3213	9.14486	14.3455	17.7996	14.6883	1.05623	0.767068	S	1	P26369	79	Splicing factor U2AF 65 kDa subunit	U2af2	PLTRGAKEEHGGLIRSPRHEKKKKVRKYWDV
P26443-S128	3.10973	3.99265	5.65819	4.05132	3.45046	3.31009	4.72828	6.24338	4.08097	3.79322	4.24183	5.42279	2.52152	2.45672	4.43043	3.85248	5.47799	5.49617	4.16227	3.08826	5.00274	5.69115	5.18045	5.19212	5.49091	4.53329	0.935707	0.526745	S	1	P26443	128	Glutamate dehydrogenase 1, mitochondrial	Glud1	NHVLSLSFPIRRDDGSWEVIEGYRAQHSQHR
P26443-S79	1.09472	0.979541	0.201737	1.0498	0.267417	1.28804	0.908861	0.656816	0.0827595	0.450692	0.698039	0.225959	0.19339	0.241096	1.33951	0.431864	0.819473	1.42316	1.19482	0.674246	0.609174	1.09848	0.68464	0.132944	0.0578296	0.651899	1.07078	0.806611	S	1	P26443	79	Glutamate dehydrogenase 1, mitochondrial	Glud1	PNFFKMVEGFFDRGASIVEDKLVEDLKTRES
P26443-S450	0.338932	2.14853	0.133845	0.11236	3.32863	0.251656	4.09135	0.155862	1.92542	2.23167	1.47183	0.0993586	2.28441	0.151067	1.53108	2.41899	3.92496	3.05872	1.13754	0.0291721	1.33029	0.0855942	2.00282	0.871528	1.25482	1.44145	1.02107	0.956126	S	0.999972	P26443	450	Glutamate dehydrogenase 1, mitochondrial	Glud1	VTVSYFEWLKNLNHVSYGRLTFKYERDSNYH
P26443-S157	0.281084	0.414324	0.67731	0.19656	0.182171	0.498172	0.687445	0.181975	0.497373	0.102228	0.371864	0.720618	0.0647081	0.264775	0.390517	0.457764	0.345923	0.158743	0.213183	0.193654	0.571937	0.197606	0.293766	0.225242	0.741233	0.345691	1.07571	0.766566	S	0.999851	P26443	157	Glutamate dehydrogenase 1, mitochondrial	Glud1	HRTPCKGGIRYSTDVSVDEVKALASLMTYKC
P26645-S138	1.82283	1.66944	1.01143	0.998938	1.44169	1.30698	1.67328	1.10684	1.11012	1.01599	1.31575	3.01283	1.7337	3.45639	0.988638	1.98128	0.152468	6.15919	1.93045	0.149117	0.12307	0.187617	2.51037	3.27418	0.212051	1.84795	0.712006	0.355736	S	0.95173	P26645	138	Myristoylated alanine-rich C-kinase substrate	Marcks	ASSTSSPKAEDGAAPSPSSETPKKKKKRFSF
P26645-S163	5.90302	1.36573	3.56796	2.00725	1.56594	1.54084	1.60452	1.43489	1.47682	0.999153	2.14661	1.50759	2.53674	4.72999	1.32134	0.987574	0.647425	3.05206	1.936	3.08314	0.884169	1.84882	3.39006	1.65614	2.86437	2.17467	0.987098	0.958936	S	0.999999	P26645	163	Myristoylated alanine-rich C-kinase substrate	Marcks	KKRFSFKKSFKLSGFSFKKSKKESGEGAEAE
P27046-S80	5.28959	4.20001	1.99234	3.12857	3.36151	1.84796	4.58246	2.41516	2.80927	1.2797	3.09066	4.05258	3.39425	9.76957	6.3194	2.87852	2.29206	2.6817	2.7815	5.5693	2.93354	4.01467	5.36561	6.99158	3.95256	4.49977	0.686847	0.0737672	S	1	P27046	80	Alpha-mannosidase 2	Man2a1	NNEIISNIRDSVINLSESVEDGPRGSPGNAS
P27046-S82	2.57575	2.45323	2.77447	1.20681	2.02394	0.825097	1.99486	1.44001	1.62484	0.513676	1.74327	0.923918	0.585425	5.11944	2.80755	0.189941	0.22015	0.976193	0.511058	2.00598	1.40031	2.01473	2.20788	2.69877	1.81783	1.67708	1.03946	0.88835	S	1	P27046	82	Alpha-mannosidase 2	Man2a1	EIISNIRDSVINLSESVEDGPRGSPGNASQG
P27546-S785	1.03899	0.751846	0.114178	0.205674	0.830259	0.357262	1.33998	0.154652	1.14505	0.33204	0.626993	0.567783	1.25567	0.227928	0.22374	0.209086	1.78171	0.903345	0.23073	0.0872855	0.0961048	0.0791698	0.866561	0.116203	1.64426	0.592112	1.05891	0.878225	S	0.966768	P27546	785	Microtubule-associated protein 4	Map4	LKPGPKTTPTVSKATSPSTLVSTGPSSRSPA
P27546-S475	0.929607	0.571929	0.746254	0.26291	1.75177	0.262525	0.763964	0.46308	0.26164	0.212698	0.622637	0.562293	0.736453	0.175641	0.35858	0.231758	0.244465	0.11211	0.112398	0.87414	0.145311	0.209342	0.163631	0.161246	0.423908	0.322234	1.93225	0.0524153	S	0.999995	P27546	475	Microtubule-associated protein 4	Map4	TAPPTETNLGMAKDMSPLPESEVTLGKDVVI
P27546-S517	2.13685	1.65368	0.0965264	1.91455	1.2711	1.28825	1.43343	0.205422	1.6378	0.306071	1.19437	1.61616	1.642	0.127329	1.08056	0.0460135	0.562602	1.14205	2.14567	1.64597	1.20786	1.21648	0.10285	0.144864	0.178848	0.918518	1.30032	0.366328	S	0.9999	P27546	517	Microtubule-associated protein 4	Map4	VTPLSEEEVTSVKDMSPSAETEAPLAKNADL
P27546-S598	1.64886	0.96718	0.231267	0.156015	2.26883	0.390034	1.13347	0.70039	0.435129	0.143874	0.807505	1.88327	0.968666	0.251693	1.43514	0.0973081	0.334187	0.184619	1.45621	1.09967	0.154665	0.192877	0.13393	1.01307	0.275103	0.677172	1.19247	0.63398	S	0.958148	P27546	598	Microtubule-associated protein 4	Map4	SMQHKGQSTVPPCTASPEPVKAAEQMSTLPI
P27546-S901	32.1448	0.645594	16.6799	13.0706	11.5893	21.6315	40.6301	14.3705	14.1273	39.7528	20.4642	46.3882	25.5963	24.8427	14.0085	19.094	39.3344	33.4559	0.0784981	29.2553	34.2551	36.9189	30.6328	40.4264	41.2832	29.6836	0.689412	0.0922237	S	0.998761	P27546	901	Microtubule-associated protein 4	Map4	PSSSAPRVSRLATTVSAPDLKSVRSKVGSTE
P27546-S914	0.164802	8.47664	11.1925	9.437	8.4141	1.45205	10.9794	10.8236	8.31138	0.25201	6.95035	1.47073	13.2061	13.2848	5.71445	6.20992	9.63365	13.1615	5.10248	6.05859	7.84578	5.59902	0.972361	9.03781	6.59478	7.42086	0.936596	0.78815	S	0.999078	P27546	914	Microtubule-associated protein 4	Map4	TVSAPDLKSVRSKVGSTENIKHQPGGGRAKV
P27546-S871	0.144765	2.28001	0.411532	0.629433	0.142143	0.134655	0.107329	0.748574	0.808146	1.72581	0.71324	0.126691	0.442302	1.08662	1.32591	0.48651	1.23023	0.118492	0.315325	1.47174	1.12361	1.96778	0.442687	0.430688	2.62821	0.942629	0.75665	0.46301	S	0.888744	P27546	871	Microtubule-associated protein 4	Map4	GMTSTRVKPMSAPSRSSGALSVDKKPTSTKP
P27546-S1046	2.37165	0.80638	0.73278	1.64304	1.68685	1.63383	1.42092	2.00491	2.12022	2.16753	1.65881	1.72198	2.8823	2.33826	1.69357	1.02745	1.40451	1.19196	1.19571	1.38531	1.55489	1.10591	1.54424	1.82302	1.61511	1.60602	1.03287	0.8093	S	1	P27546	1046	Microtubule-associated protein 4	Map4	SQKLNFKEKAQAKVGSLDNVGHLPAGGAVKT
P27889-S75	0.686199	0.715597	0.517086	0.493095	0.714858	0.176695	0.746888	0.503336	0.626386	0.194931	0.537507	0.817703	0.158581	0.541348	0.852178	0.289342	0.76966	0.130384	0.634885	0.645941	0.947041	0.96701	0.906992	0.815393	0.806102	0.66304	0.810671	0.246901	S	0.999997	P27889	75	Hepatocyte nuclear factor 1-beta	Hnf1b	PVFHTLTNGHAKGRLSGDEGSEDGDDYDTPP
P27889-S80	0.686199	0.715597	0.517086	0.493095	0.714858	0.425533	0.746888	0.131874	0.626386	0.100697	0.515821	0.817703	0.0675936	0.541348	0.852178	0.281638	0.76966	0.197649	0.634885	0.645941	0.947041	0.96701	0.906992	0.815393	0.806102	0.660795	0.780607	0.205176	S	0.999992	P27889	80	Hepatocyte nuclear factor 1-beta	Hnf1b	LTNGHAKGRLSGDEGSEDGDDYDTPPILKEL
P28028-S483	0.463246	0.140007	0.208316	0.213102	0.13693	0.181353	0.139339	0.161946	0.81333	0.679668	0.313724	0.0915407	0.305201	0.217095	11.6564	6.42421	0.877941	6.38614	0.181044	7.21159	0.370753	0.270763	1.21832	1.10727	1.16897	2.67766	0.117163	0.0554681	S	0.991839	P28028	483	Serine/threonine-protein kinase B-raf	Braf	SSEDRSRMKTLGRRDSSDDWEIPDGQITVGQ
P28028-S766	11.7283	13.0206	9.74237	17.2802	12.3721	14.4327	14.6265	12.37	7.74149	9.14851	12.2463	24.2994	12.3382	20.2341	9.04458	19.3549	19.3938	18.7438	11.8209	11.0048	8.96562	5.21697	10.5148	13.0274	7.2232	13.6559	0.896776	0.482186	S	0.999998	P28028	766	Serine/threonine-protein kinase B-raf	Braf	IELLARSLPKIHRSASEPSLNRAGFQTEDFS
P28028-S135	0.265853	0.198237	0.220313	0.150118	1.76376	0.15655	0.174784	1.11926	0.169727	0.153375	0.437198	0.163676	2.25512	0.874264	0.13773	1.89178	0.229129	1.88914	2.08558	0.126627	3.72611	3.08013	0.235414	1.6274	1.44476	1.41192	0.309648	0.0231322	S	1	P28028	135	Serine/threonine-protein kinase B-raf	Braf	LVFQTPTDASRNNPKSPQKPIVRVFLPNKQR
P28230-S233	8.27387	25.5684	13.8024	11.7566	21.1222	33.8207	24.8673	23.0299	11.2834	16.8183	19.0343	28.0185	18.9664	3.66245	6.09594	9.79206	21.4294	17.4209	3.64483	3.21306	4.07614	5.77397	2.42987	7.42632	9.81442	10.126	1.87974	0.0139166	S	1	P28230	233	Gap junction beta-1 protein	Gjb1	ARRAQRRSNPPSRKGSGFGHRLSPEYKQNEI
P28230-S258	10.0603	2.00274	3.79036	19.4092	4.54145	5.99242	0.164917	27.3374	4.09869	0.402127	7.77996	6.98512	12.5908	19.8061	4.459	3.36868	3.95888	1.67226	2.59057	0.175919	2.93224	4.81055	8.52864	9.2312	24.675	7.55607	1.02963	0.945932	S	1	P28230	258	Gap junction beta-1 protein	Gjb1	YKQNEINKLLSEQDGSLKDILRRSPGTGAGL
P28230-S266	35.2218	36.1615	41.7509	56.1673	73.4313	102.857	53.741	102.95	27.2443	54.5781	58.4103	85.9151	49.6771	70.4135	39.8754	21.9106	56.6488	44.9629	40.1957	23.2135	39.0192	33.9498	23.1965	5.33516	52.2508	41.8974	1.39413	0.104012	S	0.999983	P28230	266	Gap junction beta-1 protein	Gjb1	LLSEQDGSLKDILRRSPGTGAGLAEKSDRCS
P28271-S30	0.0991067	0.186078	2.18162	1.66475	0.184149	8.0779	0.158266	4.56217	0.233769	4.66355	2.20114	0.414089	0.915144	0.377587	3.53885	0.222272	0.433339	0.37078	0.421109	0.757624	2.47428	2.37132	2.1027	0.198437	0.745852	1.09596	2.00842	0.180155	S	0.999998	P28271	30	Cytoplasmic aconitate hydratase	Aco1	AQPGKRFFNLNKLEDSRYGRLPFSIRVLLEA
P28352-S18	47.218	15.5313	11.2238	12.9412	14.087	25.4919	43.0234	9.26928	13.1443	12.4782	20.4408	79.8417	8.08865	22.7181	25.6848	12.7115	36.2785	22.3469	7.65491	4.66671	8.33674	37.5636	0.140825	5.96566	21.7283	20.9805	0.974279	0.943211	S	0.999996	P28352	18	DNA-(apurinic or apyrimidinic site) lyase	Apex1	KRGKKAAADDGEEPKSEPETKKSKGAAKKTE
P28474-S247	8.84752	22.9154	20.8227	14.1287	13.9043	16.9957	15.2105	16.6732	11.8099	16.8752	15.8183	16.6132	11.3681	13.8276	17.7414	17.7903	22.1946	17.4495	12.0668	11.7633	14.3458	14.0202	14.1386	14.5408	21.0972	15.6398	1.01141	0.907073	S	1	P28474	247	Alcohol dehydrogenase class-3	Adh5	AKEFGASECISPQDFSKSIQEVLVEMTDGGV
P28474-S163	0.984477	1.80005	1.39115	0.188809	1.22796	1.50512	1.26943	0.127026	0.848481	1.43866	1.07812	0.875898	0.623435	1.56629	0.163929	0.189259	1.94054	1.28401	0.118311	0.574754	0.879139	1.25166	0.701438	0.252374	1.00901	0.816432	1.32052	0.266456	S	1	P28474	163	Alcohol dehydrogenase class-3	Adh5	EYTVVADISVAKIDPSAPLDKVCLLGCGIST
P28661-S432	8.46578	0.230237	5.9749	0.176418	9.20726	4.6534	4.6327	5.79874	6.28208	7.35045	5.2772	0.0702113	0.113536	17.1628	6.80224	6.73902	9.8707	9.67424	4.95464	10.6578	8.73246	6.76217	3.6114	0.128607	11.7689	6.93205	0.761275	0.358876	S	0.850309	P28661	432	Septin-4	44078	RLVVKERNRNKLTRESGTDFPIPAVPPGTDP
P28661-S325	1.82168	2.81849	2.12561	2.27856	2.86301	2.42847	2.29085	1.96271	1.45272	1.39613	2.14382	1.39049	1.26406	2.04801	1.98082	2.14288	2.57928	2.68472	2.13124	1.28537	0.12744	3.13845	1.96677	1.50265	2.27419	1.89403	1.13189	0.36862	S	1	P28661	325	Septin-4	44078	IEHFGIKIYQFPDCDSDEDEDFKLQDQALKE
P28667-S104	1.65806	3.71392	1.62105	3.77901	3.11848	0.136404	2.50619	2.20026	1.65764	3.82815	2.42192	2.02479	2.77564	0.260723	0.247967	0.304559	0.29558	2.48236	1.50956	1.01189	0.202445	2.17393	1.1142	1.50619	2.03233	1.28158	1.88978	0.0151585	S	0.999986	P28667	104	MARCKS-related protein	Marcksl1	KKKFSFKKPFKLSGLSFKRNRKEGGGDSSAS
P28867-S643	11.9617	1.78896	1.98049	1.50511	0.111381	0.158837	0.323371	0.232206	1.043	0.169025	1.92741	0.206291	19.1774	37.2437	0.264011	0.118045	1.00064	0.469686	0.175665	0.259055	0.09114	0.10811	0.511469	0.083023	0.286911	4.28537	0.449766	0.513313	S	0.929806	P28867	643	Protein kinase C delta type	Prkcd	YSNFDPEFLNEKPQLSFSDKNLIDSMDQEAF
P29351-S10	0.453414	0.531258	0.380546	0.462249	0.292203	0.258179	0.137389	0.454586	0.152886	0.225813	0.334852	0.590355	0.203893	0.102923	0.788557	0.581642	0.286996	0.177209	0.284099	0.246824	0.208592	0.39246	0.192025	0.346418	0.808004	0.372143	0.899795	0.653494	S	0.999996	P29351	10	Tyrosine-protein phosphatase non-receptor type 6	Ptpn6	______MVRWFHRDLSGPDAETLLKGRGVPG
P29699-S309	106.167	69.8129	9.40796	19.6633	21.7967	15.3373	27.2454	26.5878	33.3441	25.6587	35.5021	318.982	8.13342	15.7833	34.3349	28.3655	46.3365	38.6506	48.738	37.87	57.1231	62.9853	117.374	142.613	160.132	79.8158	0.4448	0.121695	S	1	P29699	309	Alpha-2-HS-glycoprotein	Ahsg	HRTYHDLRHAFSPVASVESASGETLHSPKVG
P29699-S312	115.696	80.6876	19.1182	19.8356	33.3643	21.4349	37.385	43.6965	53.4427	44.6369	46.9298	356.397	9.61057	42.4714	49.0926	52.5612	71.3171	53.4024	52.6396	60.8467	64.3586	72.2034	131.682	166.284	174.909	96.984	0.483892	0.101563	S	1	P29699	312	Alpha-2-HS-glycoprotein	Ahsg	YHDLRHAFSPVASVESASGETLHSPKVGQPG
P29699-S314	105.18	72.3886	13.7902	13.855	21.2655	15.0474	32.2283	34.2766	40.2559	32.111	38.0399	331.379	18.318	20.9596	47.9943	37.7378	66.1733	48.0062	52.3945	58.7315	51.0505	70.5128	132.044	145.418	136.583	86.9502	0.43749	0.0843063	S	0.999965	P29699	314	Alpha-2-HS-glycoprotein	Ahsg	DLRHAFSPVASVESASGETLHSPKVGQPGAA
P29699-S138	13.8118	19.1854	16.5111	22.4751	32.812	24.4449	26.0422	16.7312	11.3138	16.1639	19.9491	14.959	32.4053	11.7727	13.1913	47.4664	61.1637	103.103	11.0693	4.35806	8.47105	18.9933	14.5547	8.28223	15.9906	26.1272	0.76354	0.49437	S	0.999988	P29699	138	Alpha-2-HS-glycoprotein	Ahsg	GQFRVMHTQCHSTPDSAEDVRKLCPRCPLLT
P30204-S23	6.45034	0.108456	0.310097	6.13499	0.275938	0.220425	0.123153	0.0377709	0.191746	0.411886	1.42648	0.236666	3.43032	4.72186	0.0925372	0.138041	0.671934	0.287856	0.13939	0.337259	0.845967	0.622926	0.944658	2.70368	2.68171	1.27534	1.11851	0.856764	S	0.751285	P30204	23	Macrophage scavenger receptor types I and II	Msr1	NQRLCPHEQEDADCSSESVKFDARSMTASLP
P30204-S32	2.55252	0.264484	0.561085	0.143403	1.00913	1.06925	0.383729	1.31735	0.421978	1.23774	0.896067	0.994735	0.0555409	0.324792	0.160742	0.222811	0.222268	0.215021	1.29378	0.249578	0.182033	0.13766	0.119104	0.159337	0.282103	0.329965	2.71564	0.0180365	S	0.993304	P30204	32	Macrophage scavenger receptor types I and II	Msr1	EDADCSSESVKFDARSMTASLPHSTKNGPSL
P30204-S36	0.439915	0.264484	0.159525	0.365216	0.800181	0.616459	0.186864	0.825637	0.869813	0.40019	0.492828	0.40438	0.207346	0.39487	0.155552	0.185543	0.458065	0.143646	0.560747	0.0852848	0.148583	0.235053	0.114492	0.284204	0.139061	0.251202	1.96188	0.00947894	S	0.999989	P30204	36	Macrophage scavenger receptor types I and II	Msr1	CSSESVKFDARSMTASLPHSTKNGPSLQEKL
P30415-S255	0.536145	0.576205	0.186466	0.699297	0.935565	0.874199	1.23335	0.700309	1.45181	0.27232	0.746567	0.0829702	0.772148	0.228594	0.17461	0.130634	0.732601	0.812522	1.03095	0.706711	0.827896	1.33193	0.393327	0.965034	0.565831	0.625411	1.19372	0.454845	S	0.99997	P30415	255	NK-tumor recognition protein	Nktr	KEMSSSEEPRRKRTVSPEGYSERSDVNEKRS
P30987-S328	0.155965	0.777661	0.0944045	0.959879	0.493582	0.121561	0.139304	0.120467	0.376065	0.180256	0.341914	0.567241	0.15312	0.240811	0.275356	0.277583	0.145157	0.380892	0.168084	0.501104	0.166333	0.312189	0.395511	0.605363	0.104324	0.306648	1.11501	0.718875	S	1	P30987	328	Thromboxane A2 receptor	Tbxa2r	LRRLHPRFSSQLQAVSLRRPPAQAMLSGP__
P30999-S252	7.9971	4.48443	3.90091	5.39079	9.69542	4.525	6.88332	3.71483	2.55546	2.98323	5.21305	19.6001	5.52225	3.07403	3.99647	4.98219	6.57281	0.23035	5.75492	4.03661	3.51183	5.42121	6.71616	7.13734	4.76886	5.80894	0.897419	0.697274	S	1	P30999	252	Catenin delta-1	Ctnnd1	IEERYRPSMEGYRAPSRQDVYGPQPQVRVGG
P30999-S346	126.562	67.7568	34.4118	51.2768	60.8667	40.6287	48.8487	50.7301	71.8385	45.2697	59.819	142.874	10.9785	62.4213	85.8584	36.1141	30.095	54.1602	59.3221	84.1819	69.7539	83.1531	87.2207	83.7714	89.1829	69.9349	0.855353	0.421842	S	1	P30999	346	Catenin delta-1	Ctnnd1	PDQYYWAPLAQHERGSLASLDSLRKGMPPPS
P30999-S349	118.042	58.9528	34.2381	49.3381	61.4127	42.2398	51.0436	49.9885	68.6625	39.5021	57.342	131.525	10.9238	59.2035	84.5503	36.6692	29.7449	49.5417	59.2252	77.2777	68.8691	78.5687	84.5421	75.736	77.8871	66.0189	0.86857	0.447499	S	1	P30999	349	Catenin delta-1	Ctnnd1	YYWAPLAQHERGSLASLDSLRKGMPPPSNWR
P30999-S352	141.499	72.9358	45.6178	66.032	75.1344	53.6195	73.0927	67.7686	95.3054	58.2054	74.921	182.48	22.5576	77.042	106.753	53.2406	52.6143	65.3494	96.5609	103.093	99.8329	105.151	128.83	123.176	105.816	94.464	0.793117	0.188436	S	1	P30999	352	Catenin delta-1	Ctnnd1	APLAQHERGSLASLDSLRKGMPPPSNWRQPE
P30999-S230	6.01686	5.04276	4.03662	4.57325	8.21575	5.55307	7.086	4.71465	6.17588	4.67894	5.60938	6.05833	5.40599	1.60635	3.78619	7.99906	7.97675	7.85978	8.77794	2.05623	3.85912	3.63974	4.45917	3.99824	3.11139	5.04245	1.11243	0.496421	S	0.994145	P30999	230	Catenin delta-1	Ctnnd1	RHYEDGYPGGSDNYGSLSRVTRIEERYRPSM
P30999-S847	0.242098	0.277792	0.28743	0.293226	0.260102	0.202802	0.236867	0.164052	0.126818	0.105167	0.219635	0.0845211	0.439846	0.268739	0.54517	0.228625	0.292037	0.176687	0.623066	0.509456	0.204369	0.164375	0.212828	0.130605	0.842027	0.337311	0.651137	0.118859	S	1	P30999	847	Catenin delta-1	Ctnnd1	YKELRKPLEKEGWKKSDFQVNLNNASRSQSS
P30999-S920	2.45743	7.7035	4.23321	8.1488	4.58276	5.68102	4.24359	3.55898	1.76556	4.67842	4.70533	7.36749	14.0208	16.278	27.9974	12.1904	7.88278	16.0687	13.5245	6.07059	5.10001	3.64685	5.45244	6.15549	8.44702	10.7287	0.438572	0.0103555	S	1	P30999	920	Catenin delta-1	Ctnnd1	STLNERGDHNRTLDRSGDLGDMEPLKGAPLM
P30999-S899	0.478216	0.0858131	0.154678	0.407665	0.635436	0.631916	0.531365	0.402289	0.239133	0.492427	0.405894	0.0334785	0.111146	0.396765	0.192195	0.177756	0.276316	0.226102	0.648266	0.655781	0.5974	0.369134	0.461178	0.613566	0.367461	0.366182	1.10845	0.636819	S	1	P30999	899	Catenin delta-1	Ctnnd1	DREEIPMSNMGSNTKSLDNNYSTLNERGDHN
P30999-S861	0.244331	2.86621	0.165077	1.21799	0.189452	0.196183	0.292903	1.41224	1.32718	0.156469	0.806804	5.92838	0.334406	0.166715	1.60723	0.153352	0.153572	3.03722	2.59453	0.257167	2.14586	2.08139	2.37237	2.58979	0.107807	1.6807	0.480041	0.144864	S	0.988676	P30999	861	Catenin delta-1	Ctnnd1	KSDFQVNLNNASRSQSSHSYDDSTLPLIDRN
P30999-S864	0.119822	9.68348	5.83302	6.27165	3.51453	3.99991	5.4693	4.62176	2.82041	0.242799	4.25767	11.4497	5.50754	5.21452	7.67797	5.58335	9.693	8.29981	7.71124	3.54219	2.14586	2.08139	7.31739	10.4488	6.93417	6.68621	0.636783	0.0529873	S	0.999819	P30999	864	Catenin delta-1	Ctnnd1	FQVNLNNASRSQSSHSYDDSTLPLIDRNQKS
P30999-S268	73.5239	69.7093	52.5365	72.8019	108.147	92.6934	111.411	50.3135	78.7229	54.1217	76.3981	141.741	109.313	55.0585	57.6132	108.328	103.321	127.084	52.1929	51.216	59.5858	69.0084	55.8049	70.3276	68.3427	80.6384	0.947415	0.713027	S	1	P30999	268	Catenin delta-1	Ctnnd1	RQDVYGPQPQVRVGGSSVDLHRFHPEPYGLE
P30999-S269	7.60719	7.70204	2.992	4.43863	5.2914	8.05871	10.5506	6.23286	7.82532	5.65128	6.635	6.27359	4.38644	2.96752	3.99625	4.82479	5.1777	5.38309	9.13134	5.06672	5.17523	3.76745	4.62896	6.22803	3.64117	5.04631	1.31482	0.0445	S	1	P30999	269	Catenin delta-1	Ctnnd1	QDVYGPQPQVRVGGSSVDLHRFHPEPYGLED
P31324-S112	7.16727	9.81306	5.79292	10.7918	9.72915	7.55777	9.74594	9.4014	6.13467	8.4566	8.45906	4.25608	5.79645	9.70021	6.14595	8.16088	10.9719	11.8073	7.62565	5.66162	7.65239	8.34775	8.97249	11.9013	9.60731	8.32909	1.0156	0.883163	S	1	P31324	112	cAMP-dependent protein kinase type II-beta regulatory subunit	Prkar2b	GAFNAPVINRFTRRASVCAEAYNPDEEEDDA
P31649-S591	0.161993	0.492076	1.57194	0.986803	0.0749082	1.46223	0.0968785	0.106211	4.50842	1.6014	1.10629	0.28172	0.248756	0.124743	1	0.569211	0.115106	0.269196	2.3443	1.31953	2.70816	0.796501	3.73325	3.8057	1.53133	1.34625	0.821753	0.666357	S	0.947493	P31649	591	Sodium- and chloride-dependent GABA transporter 2	Slc6a13	QKNQPEPTAPATPMTSLLRLTELESNC____
P31750-S124	0.200928	0.669352	2.72447	0.147444	0.273655	1.23872	0.212728	0.509485	1.51894	1.51724	0.901295	3.78652	1.44838	0.27095	0.148963	0.169644	0.73571	1.537	1.39559	0.277741	3.04436	3.04906	2.50895	1.79031	0.18209	1.45323	0.6202	0.236128	S	0.927818	P31750	124	RAC-alpha serine/threonine-protein kinase	Akt1	GLKRQEEETMDFRSGSPSDNSGAEEMEVSLA
P31750-S126	0.12378	0.669352	0.257515	0.199253	0.232251	0.419059	0.182777	0.509485	0.988641	0.767877	0.434999	1.48759	0.0915492	0.334354	0.194169	0.20194	0.48964	0.888585	0.744797	0.221639	0.959622	1.17785	1.70692	1.79031	0.229875	0.751345	0.57896	0.136877	S	0.99698	P31750	126	RAC-alpha serine/threonine-protein kinase	Akt1	KRQEEETMDFRSGSPSDNSGAEEMEVSLAKP
P31750-S129	0.209365	0.669352	0.843428	0.432591	0.273655	1.23872	0.0959309	0.509485	1.51894	1.51724	0.73087	1.48759	0.169	0.391403	0.180091	0.203167	0.73571	1.537	1.17684	0.351476	1.55835	1.17785	2.39925	1.79031	0.154248	0.950876	0.768627	0.428808	S	1	P31750	129	RAC-alpha serine/threonine-protein kinase	Akt1	EEETMDFRSGSPSDNSGAEEMEVSLAKPKHR
P32020-S412	1.07723	1.29924	0.443402	2.24444	1.88435	4.28829	3.26722	4.12441	0.135513	0.68316	1.94473	4.21109	0.100372	3.85159	1.19495	0.255673	2.20381	1.73602	2.12689	2.06071	3.87699	2.23074	0.311302	2.75504	0.987231	1.99303	0.975765	0.935109	S	0.834408	P32020	412	Non-specific lipid-transfer protein	Scp2	AVVVTLYRMGFPEAASSFRTHQVSAAPTSSA
P32020-S413	1.90999	3.88816	3.35546	3.88197	0.187937	4.28829	3.26722	3.93148	1.32506	2.89212	2.89277	3.16984	2.73561	3.85159	1.19495	2.28838	2.20381	0.770543	2.12689	2.06071	0.156546	2.23074	1.46102	0.256792	0.143376	1.76077	1.6429	0.0364981	S	0.968882	P32020	413	Non-specific lipid-transfer protein	Scp2	VVVTLYRMGFPEAASSFRTHQVSAAPTSSAG
P32020-S516	0.574619	1.10551	1.04467	1.2919	0.813966	0.783622	0.623543	1.45336	0.485791	0.569416	0.87464	0.181153	0.110324	1.15118	0.39391	0.627123	0.511093	0.313535	0.743156	0.602627	1.00868	0.476565	0.629117	0.126057	0.248249	0.508769	1.71913	0.0119539	S	1	P32020	516	Non-specific lipid-transfer protein	Scp2	DSDLLALMTGKMNPQSAFFQGKLKIAGNMGL
P32020-S8	6.2996	7.22105	6.71629	9.11383	13.9616	15.139	8.83569	8.93344	3.94743	8.97735	8.91453	19.8652	13.4133	10.5099	17.7791	35.2249	26.3654	24.2106	9.1847	16.5797	9.2129	15.4301	5.07721	10.2937	8.86938	15.8583	0.562136	0.0208432	S	1	P32020	8	Non-specific lipid-transfer protein	Scp2	________MPSVALKSPRLRRVFVVGVGMTK
P32020-S420	0.0878355	0.517643	0.244418	0.236512	0.216686	0.641755	0.249787	0.572985	0.259575	0.224624	0.325182	0.128067	0.317773	0.0858113	0.206489	0.150958	0.26801	0.212066	0.11731	0.144613	0.291769	0.300759	0.184763	0.324209	0.262797	0.213957	1.51985	0.0548092	S	0.998722	P32020	420	Non-specific lipid-transfer protein	Scp2	MGFPEAASSFRTHQVSAAPTSSAGDGFKANL
P32020-S425	1.22101	5.14199	3.82737	7.2326	2.86196	5.67876	0.235791	2.5512	0.249122	3.35045	3.23502	3.55875	1.79087	2.03851	0.15153	0.375531	0.307022	4.83911	4.22156	0.328199	0.209844	0.228928	0.24371	0.378451	0.672644	1.38176	2.34123	0.0320966	S	0.871158	P32020	425	Non-specific lipid-transfer protein	Scp2	AASSFRTHQVSAAPTSSAGDGFKANLVFKEI
P32261-S69	0.261624	1.9235	0.215177	1.92732	2.25323	2.18239	0.144253	0.152506	0.961163	0.486307	1.05075	0.169401	0.289447	0.23673	0.307961	1.8479	0.261739	2.36666	0.100266	0.344612	0.365071	0.117302	0.218523	2.4703	2.06098	0.796921	1.31851	0.512582	S	0.99997	P32261	69	Antithrombin-III	Serpinc1	CIYRSPGKKATEEDGSEQKVPEATNRRVWEL
P33215-S379	0.275657	1.75422	1.69299	0.184633	2.53694	2.32986	2.01564	1.16819	2.91902	1.23402	1.61112	4.68569	0.127239	1.48068	1.11874	1.90238	2.48597	1.95259	0.110282	0.281584	1.37526	1.71919	1.64541	1.34821	1.60917	1.56017	1.03265	0.908113	S	0.983803	P33215	379	Protein NEDD1	Nedd1	GSGAAQDEAGLARSKSTDIFSKETDAGKSQD
P33611-S126	0.937587	0.197755	1.21086	1.32679	1.72356	0.817876	1.46614	0.0661302	0.546091	1.08662	0.937941	2.04122	0.862209	0.91348	1.15479	0.162281	0.147823	1.34079	0.772566	0.841179	0.919258	0.814543	0.958406	0.81163	0.792456	0.895188	1.04776	0.835964	S	0.986492	P33611	126	DNA polymerase alpha subunit B	Pola2	SSYTTPSKGPLKRVSSTPETPLTKRSVAARS
P34022-S60	1.45029	2.89598	1.11604	0.592356	1.2722	0.229045	0.104791	1.66624	0.755247	1.11821	1.12004	2.90118	1.0226	1.4552	1.51497	1.90316	2.39458	2.19641	0.377646	1.44313	1.30194	1.57053	1.33581	1.89709	2.45705	1.69795	0.659642	0.0645713	S	1	P34022	60	Ran-specific GTPase-activating protein	Ranbp1	EEELFKMRAKLFRFASENDLPEWKERGTGDV
P34022-S187	0.298026	0.0900942	0.11184	0.272167	0.229123	0.272024	0.312952	0.344896	0.172223	0.247038	0.235038	0.351117	0.188436	0.301381	0.182793	0.134285	0.14616	0.600603	0.343255	0.149356	0.296928	0.11976	0.214198	0.227335	0.394984	0.260757	0.901371	0.595578	S	1	P34022	187	Ran-specific GTPase-activating protein	Ranbp1	KNDNAEKVAEKLEALSVREAREEAEEKSEEK
P34914-S368	0.101886	0.120014	0.372835	0.548987	0.198683	0.503249	0.19319	1.88182	0.67481	1.645	0.624047	4.41161	1.16449	2.43067	2.08389	2.62367	3.80661	0.760267	1.71422	1.93942	4.30657	3.22729	0.162231	0.359493	0.200211	2.08505	0.299297	0.00751611	S	1	P34914	368	Bifunctional epoxide hydrolase 2	Ephx2	VASLNTPFMPPDPDVSPMKVIRSIPVFNYQL
P35283-S20	3.15043	0.270055	4.74603	3.6115	1.00719	1.75287	2.39795	2.46869	2.1596	0.197261	2.17616	3.51692	2.62383	2.84327	2.79215	2.38539	3.5632	0.520485	0.0679133	0.206341	3.48589	4.14568	3.62032	0.256478	2.98621	2.35815	0.922824	0.764638	S	0.999962	P35283	20	Ras-related protein Rab-12	Rab12	AALHRRPAGGSLGAVSPALSGGQARRRKQPP
P35383-S329	0.0811915	0.239694	1.33938	0.881455	1.74306	0.161898	0.113003	0.095028	3.097	2.38088	1.01326	0.0684401	0.268106	0.606449	0.207903	0.196289	0.319967	0.184577	0.0847705	0.178153	0.0649887	0.64372	0.109762	0.101242	0.730825	0.268942	3.76757	0.0203795	S	0.99368	P35383	329	P2Y purinoceptor 2	P2ry2	VRFARDAKPPTEPTPSPQARRKLGLHRPNRT
P35486-S232	169.946	197.254	319.005	156.741	418.734	369.28	695.888	347.903	188.169	160.994	302.391	46.3826	435.114	159.099	130.591	61.859	92.2949	120.962	202.273	111.752	69.4743	182.035	73.5874	36.9451	94.441	129.772	2.33017	0.00486312	S	0.999996	P35486	232	Pyruvate dehydrogenase E1 component subunit alpha, somatic form, mitochondrial	Pdha1	PCIFICENNRYGMGTSVERAAASTDYYKRGD
P35486-S293	76.1122	71.4459	100.968	50.7252	116.936	156.855	256.984	134.805	46.5016	110.479	112.181	51.8231	59.8483	18.0284	55.4033	54.4694	79.6615	67.4999	66.7556	19.2502	40.7816	44.7667	18.4802	26.0707	45.6531	46.3209	2.42183	0.00113126	S	0.999839	P35486	293	Pyruvate dehydrogenase E1 component subunit alpha, somatic form, mitochondrial	Pdha1	GPILMELQTYRYHGHSMSDPGVSYRTREEIQ
P35486-S295	0.0600839	0.110117	0.344739	0.159442	1.20677	2.10229	0.152096	0.304098	0.581161	1.14492	0.616572	0.137861	2.34758	0.0915375	1.79974	0.199332	2.57793	0.42012	0.299832	0.727431	0.0865679	0.622118	0.178661	0.137546	0.534943	0.725801	0.849505	0.740525	S	0.853165	P35486	295	Pyruvate dehydrogenase E1 component subunit alpha, somatic form, mitochondrial	Pdha1	ILMELQTYRYHGHSMSDPGVSYRTREEIQEV
P35486-S300	60.2387	54.6639	90.2891	46.0533	111.357	134.64	248.956	115.232	31.8022	91.4039	98.4636	41.631	49.5978	18.0284	44.5677	37.5362	56.1259	55.8862	53.9144	17.2998	36.5176	38.2618	16.2125	23.2369	43.0993	37.994	2.59156	0.00189905	S	1	P35486	300	Pyruvate dehydrogenase E1 component subunit alpha, somatic form, mitochondrial	Pdha1	QTYRYHGHSMSDPGVSYRTREEIQEVRSKSD
P35492-S648	196.461	264.265	130.808	88.17	47.1007	88.0495	62.7812	118.451	49.5945	154.407	120.009	525.251	252.689	229.928	205.101	188.651	284.678	256.965	146.827	148.278	164.568	172.439	174.336	366.062	289.551	243.237	0.493381	0.00342272	S	1	P35492	648	Histidine ammonia-lyase	Hal	PLSPTAFSLESLRKNSATIPESDDL______
P35492-S140	0.595063	0.59233	0.595948	0.236456	0.350595	0.403511	0.135349	0.275289	0.213257	0.281691	0.367949	0.641082	0.728089	0.153636	0.245955	0.392097	0.591995	0.561124	0.360431	0.283283	0.309177	0.626595	0.357962	0.481856	1.09647	0.487839	0.754242	0.196603	S	0.996904	P35492	140	Histidine ammonia-lyase	Hal	DLVNLGKGRYKIKLTSIAEKKVQQSREVIDS
P35505-S84	2.24563	1.48703	1.15811	1.4245	1.37428	0.289436	1.08417	0.310113	1.07469	1.37294	1.18209	2.51396	0.938458	1.16485	2.30685	1.59407	2.00964	1.64215	1.08906	2.11127	2.11589	2.89985	1.85836	1.75539	2.186	1.87041	0.631994	0.00728999	S	1	P35505	84	Fumarylacetoacetase	Fah	NFMGLGQAAWKEARASLQNLLSASQARLRDD
P35505-S90	0.276846	0.364183	0.172974	0.139872	0.322794	0.157147	0.321216	0.298172	0.201583	0.175876	0.243066	0.281417	0.123093	0.232847	0.256267	0.270113	0.200539	0.182111	0.204111	0.145807	0.223261	0.205188	0.186404	0.208409	0.289843	0.214958	1.13076	0.303224	S	0.96417	P35505	90	Fumarylacetoacetase	Fah	QAAWKEARASLQNLLSASQARLRDDKELRQR
P35505-S92	1.80398	2.1513	1.86393	2.03256	1.69682	1.50923	1.23683	2.13622	1.57492	1.68138	1.76872	1.83641	1.23394	2.38228	1.74963	1.67194	0.252011	1.27632	0.366439	1.21434	1.7196	1.67839	0.077763	1.33023	2.85559	1.40321	1.26048	0.172629	S	0.999663	P35505	92	Fumarylacetoacetase	Fah	AWKEARASLQNLLSASQARLRDDKELRQRAF
P35505-S165	0.201957	0.235341	0.114539	0.212147	0.413523	0.094785	0.152823	0.13575	0.156693	0.111535	0.182909	0.158997	0.211666	0.211765	0.283857	0.221424	0.243591	0.22	0.199399	0.178662	0.15018	0.159555	0.156912	0.25899	0.183813	0.202772	0.902042	0.484881	S	0.768446	P35505	165	Fumarylacetoacetase	Fah	PNWLHLPVGYHGRASSIVVSGTPIRRPMGQM
P35505-S219	0.886787	1.00695	0.751124	0.257885	0.184682	0.75176	0.250065	0.936635	0.158035	1.09815	0.628207	1.62764	0.608408	0.268368	0.987298	0.701433	1.14481	0.249259	0.48323	0.340523	0.914114	0.813133	0.976625	0.684277	0.148786	0.710564	0.884096	0.618275	S	1	P35505	219	Fumarylacetoacetase	Fah	FFVGPGNRFGEPIPISKAHEHIFGMVLMNDW
P35505-S309	0.972887	1.17242	1.20134	0.85878	1.06397	1.14778	1.29756	1.08035	0.974669	0.946404	1.07162	0.980359	0.357266	0.670908	0.692055	0.310769	0.370742	0.101981	0.536002	0.93595	1.46655	0.0934913	0.788968	0.543669	0.871076	0.622842	1.72053	0.00159361	S	0.999997	P35505	309	Fumarylacetoacetase	Fah	TFDINLSVSLKGEGMSQAATICRSNFKHMYW
P35505-S417	1.7213	2.78274	2.96927	1.47496	1.86462	1.24282	1.78674	0.600839	1.41415	1.32986	1.71873	4.25683	3.11647	7.55059	6.52343	3.35239	2.78973	2.90509	2.69829	1.48027	1.96242	0.0846213	1.50664	0.339751	3.54859	3.00822	0.571344	0.0747508	S	1	P35505	417	Fumarylacetoacetase	Fah	RVGFGQCAGKVLPALSPA_____________
P35564-S582	883.051	739.558	360.887	406.848	382.965	480.233	507.149	398.393	667.905	581.777	540.877	379.287	1340.82	542.566	287.207	441.278	294.976	624.648	731.456	524.961	545.58	246.29	501.144	620.413	257.367	524.142	1.03193	0.86898	S	1	P35564	582	Calnexin	Canx	EDSKPKAEEDEILNRSPRNRKPRRE______
P35564-S553	184.457	101.204	114.638	211.452	212.866	115.638	402.58	200.154	142.347	145.488	183.082	775.826	120.483	224.914	133.386	178.787	151.237	377.951	546.042	352.923	115.559	78.6262	115.596	281.809	108.297	254.388	0.719696	0.305347	S	1	P35564	553	Calnexin	Canx	RDEEEEEEKLEEKQKSDAEEDGVTGSQDEED
P35564-S563	1904.93	803.87	450.512	699.747	784.921	1283.94	1259.65	742.965	640.327	583.385	915.424	1993.43	494.085	1107.33	557.113	613.813	641.878	1477.84	1375.87	1153.89	459.823	337.855	548.953	994.474	473.793	873.582	1.0479	0.831553	S	0.999996	P35564	563	Calnexin	Canx	EEKQKSDAEEDGVTGSQDEEDSKPKAEEDEI
P35569-S369	0.146834	0.134375	0.140455	0.0876124	0.863331	0.143204	0.212123	0.234555	0.128426	1.27042	0.336133	0.168749	0.338108	0.823983	0.308087	0.115655	0.205471	0.288717	0.0609171	0.198438	1.66239	0.189364	0.0646437	0.132521	0.172417	0.337819	0.995011	0.992259	S	0.999956	P35569	369	Insulin receptor substrate 1	Irs1	HRGSSRLHPPLNHSRSIPMPSSRCSPSATSP
P35601-S107	6.08044	2.12255	1.92416	1.95835	0.592627	0.642161	0.834495	1.51821	1.48765	0.481639	1.76423	2.54551	0.833932	1.08913	0.140833	0.0963531	0.235596	1.41947	2.12076	0.11784	0.907053	0.977536	0.708661	0.547194	0.638662	0.884181	1.99533	0.087679	S	0.999986	P35601	107	Replication factor C subunit 1	Rfc1	YKPGKVSQKDPVTYVSETDEDDDFVCKKAAS
P35601-S365	0.21744	1.11118	1.45954	0.822438	0.570116	0.243424	0.70996	1.38999	0.306316	0.726158	0.755657	0.185755	0.103098	0.212265	0.401455	0.163029	1.32117	0.277898	1.53019	1.48722	1.2206	0.845644	1.25189	0.737733	0.304649	0.717328	1.05343	0.857095	S	0.999717	P35601	365	Replication factor C subunit 1	Rfc1	TPKKTKVSPTKRESVSPEDSEKKRTNYQAYR
P35689-S705	0.747726	0.715962	0.151065	0.295071	0.231405	0.23492	0.146712	0.290955	0.476648	0.121242	0.341171	1.23747	0.130585	0.478948	0.122178	0.542402	1.02148	0.495695	0.143749	0.204161	0.105562	1.10443	1.07581	0.198017	0.127822	0.499165	0.683483	0.302064	S	0.822232	P35689	705	DNA repair protein complementing XP-G cells homolog	Ercc5	EEGTSRDTECLLQDSSDIEAMEGHREADIDA
P35689-S341	1.61207	0.0579498	0.631613	0.20297	2.01182	2.48736	2.36074	0.0752734	0.222814	1.6153	1.12779	2.36571	1.82706	2.86533	2.53321	2.63607	0.328167	1.54049	1.72859	0.162693	0.950096	0.775133	1.36024	0.188115	0.237576	1.39275	0.80976	0.520152	S	1	P35689	341	DNA repair protein complementing XP-G cells homolog	Ercc5	HEKVKPEREPEAAPPSPRTLLAIQAAMLGSS
P35689-S384	0.548287	2.50051	1.19649	1.9752	2.11665	0.202182	1.37332	0.120899	0.139975	1.30406	1.14776	11.4507	0.786651	2.21256	2.32627	0.725872	0.250263	0.326732	1.21051	1.23217	1.55273	0.177262	0.182967	1.23525	3.90596	1.96971	0.582705	0.399641	S	0.977777	P35689	384	DNA repair protein complementing XP-G cells homolog	Ercc5	SKERNSGATADAGSISPRTCAAIQKALDDDN
P35700-S30	0.48124	0.919432	0.813039	0.106733	0.285837	0.156148	0.610415	0.518895	0.319895	0.531535	0.474317	0.722261	0.465603	0.175932	0.186613	0.229287	1.01547	1.00524	0.667102	0.482927	0.482088	0.480055	0.364319	0.469907	0.773939	0.537196	0.882949	0.577186	S	0.999309	P35700	30	Peroxiredoxin-1	Prdx1	FKATAVMPDGQFKDISLSEYKGKYVVFFFYP
P35700-S32	0.94728	1.84645	1.4721	1.39682	1.0274	1.26543	1.38039	1.17532	0.890365	1.33242	1.2734	2.28151	0.895525	0.231734	1.09657	1.47187	2.22773	1.56287	1.16727	0.668981	1.48269	1.34532	1.25017	1.26689	1.72343	1.33375	0.954747	0.753101	S	0.999904	P35700	32	Peroxiredoxin-1	Prdx1	ATAVMPDGQFKDISLSEYKGKYVVFFFYPLD
P35710-S439	0.175664	0.142789	0.124702	0.21348	0.783298	0.21058	0.246966	0.151252	0.104066	1.00294	0.315573	1.87506	0.217712	0.175351	0.993616	1.13191	1.55801	1.82542	0.0856157	0.103387	1.00873	0.0582062	0.0731553	0.110412	1.13902	0.739686	0.426632	0.0869539	S	0.817597	P35710	439	Transcription factor SOX-5	Sox5	SGAGPLKASVPAALASPSARVSTIGYLNDHD
P35710-S21	0.205291	0.153119	1.25631	0.879739	0.990726	0.0933884	0.446535	0.635393	0.273506	0.186579	0.512059	2.2199	1.38724	0.202535	0.804741	0.182995	0.143387	0.363058	0.549679	0.137658	0.828501	0.916019	0.99947	1.39779	1.03246	0.797531	0.642055	0.206979	S	0.999459	P35710	21	Transcription factor SOX-5	Sox5	DLPQEFERMSSKRPASPYGETDGEVAMVTSR
P35710-S411	0.244581	0.233706	0.356757	0.12929	0.235335	0.396351	0.255511	0.166817	0.144726	0.388036	0.255111	0.164575	0.238135	1.08219	0.482533	0.176821	0.203402	0.215986	0.131153	0.231703	0.530766	0.458003	0.55699	0.68187	0.402591	0.396908	0.642745	0.119957	S	0.984349	P35710	411	Transcription factor SOX-5	Sox5	NLSAKPKTSDGKSPASPTSPHMPALRINSGA
P35710-S414	0.118047	0.0949299	0.163767	0.229197	0.235335	0.108223	0.255511	0.495679	0.146134	0.388036	0.223486	0.189848	0.157031	0.524937	0.132629	0.102695	0.134033	0.194009	0.131153	0.231703	0.530766	0.458003	0.364047	0.68187	0.444058	0.305484	0.731578	0.251962	S	0.795727	P35710	414	Transcription factor SOX-5	Sox5	AKPKTSDGKSPASPTSPHMPALRINSGAGPL
P35831-S673	1.69267	0.0913319	0.143304	1.13534	2.16238	0.277743	0.123382	0.214176	1.87774	1.12175	0.883982	0.100272	2.56104	2.21696	0.117266	0.188932	1.76189	3.48097	2.09033	1.06928	1.01981	0.089007	0.988461	1.35071	1.95014	1.35608	0.651868	0.246098	S	0.999997	P35831	673	Tyrosine-protein phosphatase non-receptor type 12	Ptpn12	TPHSGAEKDADVSEESPPPLPERTPESFVLA
P35831-S434	1.60264	0.91879	1.75111	0.79292	1.04542	0.461388	0.958293	1.43988	1.11346	0.327648	1.04115	1.47626	0.993618	0.313759	0.934906	0.763814	0.907016	0.156139	1.11604	1.52576	0.549284	0.616698	1.44151	1.37942	0.289195	0.890244	1.16952	0.439076	S	1	P35831	434	Tyrosine-protein phosphatase non-receptor type 12	Ptpn12	ESAIEHIDKKLERNLSFEIKKVPLQEGPKSF
P35831-S448	0.28018	0.109638	0.26291	0.393986	0.171283	0.217277	0.239946	0.193099	0.0755033	0.299168	0.224299	0.19264	0.121034	0.321967	0.221545	0.233574	0.634094	0.255859	0.306611	0.369852	0.0421384	0.132135	0.200876	0.267826	0.171897	0.248004	0.904419	0.647514	S	0.999998	P35831	448	Tyrosine-protein phosphatase non-receptor type 12	Ptpn12	LSFEIKKVPLQEGPKSFDGNTLLNRGHAIKI
P35917-S953	0.323696	1.27328	0.869499	0.679318	1.1756	1.81456	0.11338	1.33953	1.29661	1.4147	1.03002	1.01818	0.149322	0.720545	1.01784	1.45034	1.37992	1.75912	1.33325	1.32788	1.81068	1.37012	1.35468	1.3482	1.04926	1.22067	0.843816	0.335196	S	1	P35917	953	Vascular endothelial growth factor receptor 3	Flt4	FLRVKRDTFNPYAEKSPEQRRRFRAMVEGAK
P36552-S99	0.092811	0.133036	0.219884	0.151512	0.0969326	0.140762	0.244863	1.23229	1.0077	0.297457	0.361726	0.192221	1.11489	5.50755	0.867	0.130021	0.16289	1.9881	3.06196	0.0589984	4.8791	0.127279	7.03673	0.230011	0.22306	1.82713	0.197975	0.0665299	S	1	P36552	99	Oxygen-dependent coproporphyrinogen-III oxidase, mitochondrial	Cpox	HVQRAEMVPKSSGARSPSPGRREEDGDELAR
P36552-S101	5.42998	17.7203	21.6457	35.7227	15.6002	104.129	46.5839	23.2376	29.992	27.0591	32.7121	32.7757	10.9252	25.7853	11.6677	4.72565	30.2572	17.8138	3.06196	15.5821	22.195	19.2028	41.6986	0.241531	12.7797	17.7652	1.84136	0.0825055	S	1	P36552	101	Oxygen-dependent coproporphyrinogen-III oxidase, mitochondrial	Cpox	QRAEMVPKSSGARSPSPGRREEDGDELARRC
P36916-S51	5.81828	6.21195	2.44152	4.58163	2.04749	5.12163	0.289268	3.08225	3.57173	5.21179	3.83775	7.03758	5.33821	2.77624	1.2147	5.83078	1.34191	3.00932	2.13559	1.62149	0.182519	2.18858	4.32389	1.62445	4.14462	3.05499	1.25622	0.343697	S	0.999562	P36916	51	Guanine nucleotide-binding protein-like 1	Gnl1	SRSGSRERREEQTDTSDGESVTHHIRRLNQQ
P38532-S303	0.442769	0.173519	1.59905	1.43291	1.72582	0.105587	2.21567	1.01137	1.36667	0.995868	1.10692	1.44422	1.99511	3.11789	1.45007	0.134227	2.54642	1.46586	0.380121	0.327774	1.7134	0.862153	0.830161	1.46377	0.227488	1.28276	0.862921	0.608369	S	1	P38532	303	Heat shock factor protein 1	Hsf1	PLSSSTLVRVKQEPPSPPHSPRVLEASPGRP
P38532-S307	0.185824	0.185588	1.59905	1.43291	1.72582	0.105587	2.21567	1.01137	1.36667	0.995868	1.08244	1.44422	1.99511	3.11789	1.45007	0.331596	2.54642	1.46586	0.119296	0.189808	1.7134	0.862153	0.830161	1.46377	0.183638	1.26524	0.855516	0.604833	S	1	P38532	307	Heat shock factor protein 1	Hsf1	STLVRVKQEPPSPPHSPRVLEASPGRPSSMD
P39447-S810	0.158854	0.106948	0.182947	0.135794	0.437219	0.185144	0.369	0.134728	0.338777	0.172886	0.22223	0.167558	0.345014	0.677506	0.111727	0.523238	0.313127	0.225734	0.461666	0.437342	0.125771	0.413514	0.466462	0.155416	0.116121	0.3243	0.685261	0.128042	S	0.805371	P39447	810	Tight junction protein ZO-1	Tjp1	NQLVWVSEGKADGATSDDLDLHDDRLSYLSA
P39447-S275	1.27827	0.113268	1.6529	1.83032	0.266894	0.154298	0.100739	0.827201	0.903678	0.141702	0.726927	0.165223	0.138375	0.187372	0.140789	0.219376	0.317195	0.227101	0.113253	0.0804066	0.0734501	0.173952	0.09849	0.180837	0.217697	0.16668	4.36122	0.00494399	S	0.934922	P39447	275	Tight junction protein ZO-1	Tjp1	VQRDERATLLNVPDLSDSIHSANASERDDIS
P39447-S277	1.42729	1.88002	1.62611	0.304495	1.38393	0.0782049	1.68335	1.40698	0.903678	1.15977	1.18538	0.800638	0.181911	2.18613	2.4044	0.13055	0.335253	0.220281	3.90315	3.1801	1.37204	1.14554	1.01229	1.68236	0.148053	1.33591	0.887324	0.719665	S	0.992587	P39447	277	Tight junction protein ZO-1	Tjp1	RDERATLLNVPDLSDSIHSANASERDDISEI
P39447-S280	2.70556	1.88002	3.279	1.83032	1.38393	0.237243	1.68335	2.23424	0.903678	1.15977	1.72971	0.965871	0.219324	2.18613	2.4044	0.207468	0.371603	0.136551	3.90315	3.1801	1.37204	1.14554	1.01229	1.68236	0.223505	1.35788	1.27383	0.411995	S	0.998868	P39447	280	Tight junction protein ZO-1	Tjp1	RATLLNVPDLSDSIHSANASERDDISEIQSL
P39447-S1614	7.99457	6.74518	9.1854	7.90959	7.29929	5.96286	7.00025	6.74599	5.53329	7.44295	7.18194	11.1691	6.33462	7.16722	11.1086	7.81681	8.79849	8.96758	0.0498143	7.17815	9.68917	11.5683	9.54607	9.66628	10.5519	8.54373	0.840609	0.175915	S	0.995628	P39447	1614	Tight junction protein ZO-1	Tjp1	YQMNNISTMPKAVPVSPSAVEEDEDEDGHTV
P39447-S297	0.288448	0.0858523	0.584812	0.425478	0.130637	0.433749	0.193392	0.208796	0.25105	0.0655034	0.266772	0.286465	0.118084	0.550788	0.171356	0.173156	0.804847	0.210506	0.311454	0.372492	0.120055	0.27219	0.26149	0.121844	0.472142	0.303348	0.879425	0.636689	S	0.999583	P39447	297	Tight junction protein ZO-1	Tjp1	NASERDDISEIQSLASDHSGRSHDRPPRRSQ
P39447-S300	0.288448	0.0660905	0.584812	0.425478	0.159909	0.433749	0.11382	0.208796	0.25105	0.242072	0.277422	0.171319	0.183206	0.550788	0.191479	0.0797203	0.804847	0.218066	0.311454	0.372492	0.100053	0.27219	0.26149	0.0633581	0.472142	0.289472	0.958375	0.878544	S	0.999991	P39447	300	Tight junction protein ZO-1	Tjp1	ERDDISEIQSLASDHSGRSHDRPPRRSQSRS
P39447-S166	0.188708	12.604	9.35537	11.7554	11.2636	14.2621	9.2367	19.4127	26.5123	19.0543	13.3645	0.118141	30.8168	20.0826	10.44	11.5144	16.5986	24.1186	20.9863	6.83318	18.2292	7.30753	11.6222	5.68431	8.65183	13.786	0.969429	0.89828	S	1	P39447	166	Tight junction protein ZO-1	Tjp1	SEKSWARDRSASRERSLSPRSDRRSVASSQP
P39447-S168	0.179549	12.604	8.71349	11.7554	11.2636	11.7129	9.2367	17.954	26.5123	18.176	12.8108	0.198514	30.8168	20.0826	6.67009	10.3021	15.6723	23.0429	20.0514	6.2538	16.9323	7.30753	9.49309	5.68431	8.65183	12.94	0.990017	0.968607	S	1	P39447	168	Tight junction protein ZO-1	Tjp1	KSWARDRSASRERSLSPRSDRRSVASSQPAK
P39447-S1138	0.373236	0.273911	0.515674	0.179257	0.878127	0.618084	0.467898	0.405282	0.0700451	0.572061	0.435358	0.140292	0.382116	0.219449	0.26602	0.256926	0.207977	0.179872	0.778931	1.07746	0.74665	0.230864	1.11003	0.569973	0.206514	0.455219	0.95637	0.874692	S	0.996998	P39447	1138	Tight junction protein ZO-1	Tjp1	SERGYFQRFEEPAPLSYDSRTRYEQLPRTST
P39447-S912	29.1115	13.7046	13.9126	13.5565	15.8925	12.1593	24.958	10.5967	6.00093	18.4786	15.8371	22.4585	15.7218	11.3342	6.85649	14.0723	16.9303	18.1839	52.8274	13.7592	6.61599	10.0702	10.4312	13.2449	9.02006	15.8233	1.00087	0.997335	S	1	P39447	912	Tight junction protein ZO-1	Tjp1	PYSPQAQPQAIHRIDSPGLKPASQQKAEASS
P39447-S617	25.0997	11.1368	9.78052	12.6438	20.2042	20.3274	28.0312	13.8743	17.195	19.796	17.8089	36.3754	12.8122	8.81065	11.7704	22.5988	23.6515	25.9287	11.8373	10.1341	15.8991	13.8162	17.7605	18.6692	11.7411	17.2718	1.0311	0.855004	S	1	P39447	617	Tight junction protein ZO-1	Tjp1	WRFRGLRSSKRNLRKSREDLSAQPVQTKFPA
P39447-S125	0.10603	53.7154	32.6391	33.061	25.9849	26.9045	42.4718	38.4223	35.696	36.1826	32.5184	52.3142	13.2087	41.1112	45.0387	58.5563	50.1731	26.6099	44.0716	37.9228	42.1391	61.9436	51.232	52.0567	49.977	44.7396	0.726835	0.035485	S	0.999997	P39447	125	Tight junction protein ZO-1	Tjp1	KKVQIPVSHPDPEPVSDNEDDSYDEEVHDPR
P39447-S131	0.0994972	53.7154	32.6391	33.061	25.9849	26.9045	42.4718	38.4223	35.696	36.1826	32.5177	52.3142	13.2087	41.1112	45.0387	58.5563	50.1731	26.6099	44.0716	37.9228	42.1391	60.4391	51.232	52.0567	49.977	44.6322	0.728571	0.035867	S	0.999998	P39447	131	Tight junction protein ZO-1	Tjp1	VSHPDPEPVSDNEDDSYDEEVHDPRAGRGAL
P39447-S175	30.4407	22.606	19.8114	25.6598	45.7475	39.5072	33.1595	25.8989	28.9381	22.4965	29.4266	14.8328	12.7238	24.9679	13.8371	18.8772	29.6153	21.647	19.4667	8.21834	12.3159	18.9386	17.3883	9.75	5.91181	16.3208	1.80301	0.000245952	S	1	P39447	175	Tight junction protein ZO-1	Tjp1	SASRERSLSPRSDRRSVASSQPAKPTKVTLV
P39447-S178	30.0325	16.1355	5.72458	6.4267	18.6902	5.75954	16.2936	3.02967	17.7599	16.9646	13.6817	7.42667	8.69461	4.38384	8.91957	13.4057	14.2737	14.3281	16.2775	5.70578	9.63686	15.1467	12.9498	7.24378	5.91181	10.3075	1.32736	0.198352	S	1	P39447	178	Tight junction protein ZO-1	Tjp1	RERSLSPRSDRRSVASSQPAKPTKVTLVKSR
P39447-S179	4.18644	2.45571	6.94047	14.4642	18.2767	19.1734	1.27701	12.8939	23.2138	7.03683	10.9918	0.659824	10.0105	11.8986	2.22948	0.222184	0.378145	0.219665	5.2183	0.730903	0.889183	5.45392	7.73436	4.79077	0.532602	3.6406	3.01924	0.00555155	S	1	P39447	179	Tight junction protein ZO-1	Tjp1	ERSLSPRSDRRSVASSQPAKPTKVTLVKSRK
P39688-S21	0.463717	1.5149	1.23423	1.58455	0.110022	0.221929	1.38609	1.05106	1.02427	0.941182	0.953195	1.19865	2.08694	0.109978	2.88457	2.63701	2.90716	3.03087	3.01828	2.81817	1.72551	0.198014	0.158691	0.274321	1.2214	1.73354	0.549855	0.0654362	S	1	P39688	21	Tyrosine-protein kinase Fyn	Fyn	CKDKEAAKLTEERDGSLNQSSGYRYGTDPTP
P40645-S454	0.140411	0.604967	0.66697	0.367768	0.393272	0.224826	0.678529	0.123692	0.227704	0.280164	0.37083	0.698885	0.977824	0.234073	0.265935	0.677215	1.43772	1.08245	0.657832	0.459151	0.327665	0.117667	0.568348	0.543737	0.583908	0.6166	0.601411	0.0659909	S	0.822403	P40645	454	Transcription factor SOX-6	Sox6	SPTSPTQNLFPASKTSPVNLPNKSSIPSPIG
P41183-S334	0.680679	1.34698	0.753689	0.501021	0.734376	0.227854	0.378742	0.404281	0.702125	0.267151	0.59969	0.177203	0.114965	1.32662	0.293546	0.183614	0.32717	0.274824	0.554363	0.333771	0.43315	0.5675	0.635268	0.2222	0.154449	0.399903	1.49959	0.144389	S	1	P41183	334	B-cell lymphoma 6 protein homolog	Bcl6	PPNAPLNRKGLVSPQSPQKSDCQPNSPTESC
P41216-S621	2.4695	3.25541	3.32722	2.84626	2.37337	2.36551	0.209577	2.77136	0.759874	2.53942	2.29175	0.435527	1.5136	1.02761	3.00846	1.9395	0.15229	1.53498	1.29667	1.32644	0.126601	1.95888	1.1966	2.28911	2.307	1.43666	1.59519	0.0343904	S	1	P41216	621	Long-chain-fatty-acid--CoA ligase 1	Acsl1	VESLPSWAQKRGLQGSFEELCRNKDINKAIL
P41216-S424	0.146029	0.723419	2.03487	0.158769	0.336446	0.131338	0.273983	0.226118	0.386644	1.28797	0.570558	0.134822	0.136723	0.0946606	0.74909	0.393284	0.673355	0.684403	0.101684	0.120906	0.202937	0.121359	0.556796	0.491856	0.517053	0.355638	1.60432	0.254667	S	0.962753	P41216	424	Long-chain-fatty-acid--CoA ligase 1	Acsl1	NNSLWDKLIFHKIQSSLGGKVRLMITGAAPV
P41233-S1145	0.137716	0.307781	0.0981646	0.229772	0.212386	0.215976	0.173169	0.0919374	0.156383	0.328964	0.195225	0.252889	0.0727586	0.211099	0.335982	0.163244	0.135717	0.301532	0.182459	0.569074	0.147962	0.135837	0.268817	0.273419	0.156426	0.229087	0.852187	0.455343	S	0.961567	P41233	1145	ATP-binding cassette sub-family A member 1	Abca1	LVKKDVESSLSSCRNSSSTVSCLKKEDSVSQ
P41233-S1296	1.13996	0.700712	0.0954407	0.203741	0.267954	0.550975	0.174618	0.249875	0.119248	0.219674	0.37222	1.48461	0.2057	0.300793	0.111297	0.172578	0.241091	1.1916	0.0812008	2.15719	0.855117	0.165688	0.840369	0.664328	1.14412	0.686834	0.541935	0.163567	S	0.999587	P41233	1296	ATP-binding cassette sub-family A member 1	Abca1	CLHPFTEDDAVDPNDSDIDPESRETDLLSGM
P42128-S431	10.7128	5.37358	4.71437	3.22847	5.46087	5.4161	5.38524	4.21178	4.01749	4.13658	5.26573	9.41319	6.39051	0.356885	0.123986	3.24911	3.59818	8.34345	4.73604	3.86412	3.73735	3.8797	4.32014	3.90349	4.43824	4.31103	1.22145	0.335517	S	1	P42128	431	Forkhead box protein K1	Foxk1	RSSGLQTPECLSREGSPIPHDPDLGSKLASV
P42128-S402	4.21713	0.889706	3.39231	1.76681	2.53968	3.10588	3.89906	2.79873	2.67381	3.2825	2.85656	3.06921	0.19296	0.821581	3.08882	2.49584	1.51233	3.83673	4.6473	4.36718	4.0698	3.42455	3.93922	5.16279	4.78997	3.24416	0.880524	0.485484	S	1	P42128	402	Forkhead box protein K1	Foxk1	GVSCFRTPFGPLSSRSAPASPTHPGLMSPRS
P42128-S406	3.80101	1.24516	3.37965	2.41604	2.9821	2.19384	4.25474	2.67847	1.8172	2.59336	2.73616	2.75107	1.48751	0.936151	2.7667	2.90172	2.83145	3.1153	4.18105	2.86937	3.56313	3.44686	4.06468	4.14078	3.64535	3.05008	0.897077	0.421662	S	0.99989	P42128	406	Forkhead box protein K1	Foxk1	FRTPFGPLSSRSAPASPTHPGLMSPRSSGLQ
P42128-S414	2.67072	0.483729	2.28844	2.18398	1.66307	2.19384	2.69734	1.74592	1.77255	2.59336	2.02929	2.62953	1.48751	0.936151	2.7667	2.27725	2.83145	3.1153	2.891	2.86937	3.3157	2.26989	2.81544	4.14078	2.88861	2.65962	0.763001	0.0482212	S	0.999993	P42128	414	Forkhead box protein K1	Foxk1	SSRSAPASPTHPGLMSPRSSGLQTPECLSRE
P42128-S427	4.07065	3.51487	4.57963	3.93447	4.73094	4.29032	2.92193	3.30134	3.0729	2.92635	3.73434	1.94806	1.62116	5.628	4.75277	4.07285	4.28178	7.08844	6.07096	4.4651	4.16463	0.597383	5.0471	2.34488	2.94713	3.93073	0.950037	0.75078	S	1	P42128	427	Forkhead box protein K1	Foxk1	LMSPRSSGLQTPECLSREGSPIPHDPDLGSK
P42208-S218	44.8815	50.7559	90.9271	44.8664	44.2573	34.8791	38.1746	2.05236	44.747	73.7016	46.9243	83.2079	37.7729	29.1944	118.939	127.521	100.555	33.4198	59.2272	3.8446	68.6515	103.897	91.707	59.4109	64.7398	70.1491	0.668922	0.0901474	S	1	P42208	218	Septin-2	44076	IEEHSIKIYHLPDAESDEDEDFKEQTRLLKA
P42227-S727	1.63656	0.0842422	2.06247	0.172263	1.24256	0.330422	0.229568	0.314946	2.02596	0.405325	0.850432	2.45309	0.20614	0.218947	1.26872	0.211088	0.233391	0.302068	0.257298	0.120565	0.798484	0.690672	1.30054	0.130229	0.195649	0.599063	1.4196	0.41281	S	0.999961	P42227	727	Signal transducer and activator of transcription 3	Stat3	CVTPTTCSNTIDLPMSPRTLDSLMQFGNNGE
P42567-S798	1.58746	1.61151	2.10549	0.339084	1.89446	2.03315	0.117552	1.4779	0.564081	1.28385	1.30145	3.49956	3.05099	1.93294	1.16075	1.64303	2.7421	5.11288	3.076	0.333515	1.56483	0.835624	0.3369	0.138762	1.24562	1.90525	0.683088	0.233676	S	0.994751	P42567	798	Epidermal growth factor receptor substrate 15	Eps15	PCPPPPGKRPINKLDSSDPLKLNDPFQPFPG
P42567-S816	0.396486	1.34816	0.112754	0.252389	0.159948	1.38253	1.73659	0.192459	1.61421	1.37386	0.856938	0.890928	2.68842	0.122118	2.88591	1.854	1.57309	3.48324	0.118466	5.6485	0.334806	1.66676	0.969337	1.62809	1.18508	1.7892	0.478952	0.0820347	S	1	P42567	816	Epidermal growth factor receptor substrate 15	Eps15	PLKLNDPFQPFPGNDSPKEKDPDMFCDPFTS
P42567-S324	0.294852	0.138283	0.221755	0.245748	0.21213	0.154912	0.127368	0.113747	0.180285	0.118079	0.180716	0.130289	2.75748	0.295938	1.66768	0.17649	0.238638	0.364564	1.33956	1.69093	0.283479	1.3359	1.87179	1.92844	1.86479	1.139	0.158662	0.00218689	S	0.830029	P42567	324	Epidermal growth factor receptor substrate 15	Eps15	PPSDRSSLQKNITGSSPVADFSAIKELDTLN
P42669-S255	0.628638	1.02097	0.692261	0.72663	0.48671	0.578662	0.188749	0.496892	0.549118	0.189091	0.555772	0.805231	0.673965	0.267776	0.254182	0.809295	0.254508	1.13328	0.996877	0.143886	0.143464	0.878949	0.551369	0.225042	1.18378	0.5944	0.935013	0.780569	S	0.996585	P42669	255	Transcriptional activator protein Pur-alpha	Pura	GVFMRVSEVKPTYRNSITVPYKVWAKFGHTF
P42703-S882	0.346343	1.77436	0.720216	0.386408	0.853066	0.261144	0.231408	0.743559	0.155063	0.119758	0.559133	0.754766	0.164786	0.294863	0.11553	0.221898	0.349616	1.17002	0.23105	0.131913	0.120881	0.150554	0.115765	0.230081	0.234695	0.306173	1.8262	0.134721	S	0.999999	P42703	882	Leukemia inhibitory factor receptor	Lifr	DIPNPENCKALQFQKSVCEGSNALKTLEMNP
P43142-S329	6.43862	9.01891	8.34175	8.87563	5.78083	9.4467	7.2288	6.64595	4.82774	7.24931	7.38542	7.34471	6.44089	18.9555	8.3615	6.00972	10.8535	5.84613	3.43453	6.1546	7.18088	8.55719	10.449	11.9184	0.189866	7.97832	0.925687	0.68556	S	1	P43142	329	G-protein coupled receptor 182	Gpr182	ILYNFLSPSFRGRLLSLVVRYLPKEQARAAG
P43274-S36	0.6879	1.03165	1.45007	0.355614	1.57789	1.79008	1.54908	0.800022	1.00306	1.4602	1.17056	1.2991	1.65172	1.77228	3.05333	2.65385	4.42274	2.83141	1.56654	2.30135	0.0894074	0.100303	0.97607	1.13551	1.30748	1.79722	0.651315	0.12612	S	0.99209	P43274	36	Histone H1.4	Hist1h1e	KKKARKAAGGAKRKTSGPPVSELITKAVAAS
P43346-S11	1.72809	1.68943	2.58145	2.28612	2.21487	3.02148	2.5247	2.71999	2.17661	1.9286	2.28713	3.25125	2.07377	0.162261	2.5975	3.79228	4.49693	3.85065	6.08183	2.46344	2.55771	3.54761	4.77071	2.46945	2.37011	3.17754	0.719782	0.070076	S	0.992957	P43346	11	Deoxycytidine kinase	Dck	_____MATPPKRFCPSPSTSSEGTRIKKISI
P45481-S120	0.531515	0.212711	0.770718	0.338491	0.314862	0.531952	0.190458	0.282336	0.21057	0.194846	0.357846	0.462594	0.151062	0.290952	0.288682	0.240347	0.676358	0.127411	0.640202	0.280599	0.0974458	0.113952	0.339936	0.443603	0.323009	0.319725	1.11923	0.627293	S	0.999949	P45481	120	CREB-binding protein	Crebbp	QPNSTNMASLGAMGKSPLNQGDSSTPNLPKQ
P46062-S53	0.143535	0.963459	1.8438	0.0912546	1.05286	1.07614	1.14067	0.538188	0.380418	0.909907	0.814023	0.112159	0.793838	0.0681742	1.66158	1.71775	1.35311	0.124581	0.113705	0.220893	0.656728	0.703102	0.993927	0.994492	0.84721	0.740089	1.0999	0.750741	S	0.99311	P46062	53	Signal-induced proliferation-associated protein 1	Sipa1	TFEPRPARGPLLRSGSDAGEVRPPTPASPRA
P46062-S903	0.461647	0.515016	0.362819	0.244425	0.482874	0.28212	0.475529	0.141007	0.148972	0.131607	0.324602	0.721047	0.118992	0.893415	0.678461	0.263385	0.129018	0.718526	1.52031	0.535617	0.505548	0.547432	0.641987	0.956475	0.880293	0.65075	0.498812	0.0144498	S	0.998011	P46062	903	Signal-induced proliferation-associated protein 1	Sipa1	DSGPELRASILPRTLSLRNSISKIMSEAGSE
P46062-S907	0.461647	0.515016	0.362819	0.350669	0.482874	0.0931756	0.475529	0.186045	0.118626	0.134312	0.318071	0.721047	0.268082	0.893415	0.678461	0.339914	0.137107	0.718526	1.52031	0.535617	0.505548	0.547432	0.641987	0.956475	0.880293	0.667444	0.476552	0.00706447	S	0.994139	P46062	907	Signal-induced proliferation-associated protein 1	Sipa1	ELRASILPRTLSLRNSISKIMSEAGSETLED
P46467-S102	0.194952	5.92228	12.2433	9.6231	7.79609	8.81488	8.80244	12.5674	5.85919	5.85131	7.76749	0.189501	13.0718	23.6706	6.03723	12.3895	13.1696	40.9673	25.0855	15.1205	18.1457	14.1707	10.6638	0.401096	6.7559	14.2742	0.544163	0.0775402	S	1	P46467	102	Vacuolar protein sorting-associated protein 4B	Vps4b	VKEEQSGPVDEKGNDSDGEAESDDPEKKKLQ
P62492-S78	0.170802	0.121245	0.24172	0.21519	0.127952	0.178841	0.271415	0.2291	0.24938	0.0780299	0.188367	0.513919	0.195269	0.150058	0.293837	0.204251	0.57021	0.154122	0.264018	0.109341	0.190862	0.419249	0.245364	0.242602	0.20652	0.268544	0.701438	0.102529	S	0.842447	P62492	78	Ras-related protein Rab-11A	Rab11a	QIWDTAGQERYRAITSAYYRGAVGALLVYDI
P46935-S309	9.5158	8.96536	6.74194	11.0467	8.50853	7.01688	6.97172	7.2641	3.72835	5.74827	7.55077	0.247909	16.2602	16.1281	5.08271	7.60473	6.46965	14.3665	6.24943	8.38795	4.47287	7.13615	2.14056	5.52211	5.73354	7.55732	0.999133	0.996842	S	1	P46935	309	E3 ubiquitin-protein ligase NEDD4	Nedd4	MQLQAQRAFTTRRQISEDVDGPDNRESPENW
P46938-S385	0.450747	0.403102	0.342413	0.376862	0.150871	0.236014	0.209412	0.230455	0.280785	0.165501	0.284616	1.50832	0.157999	0.273021	0.151394	0.176786	0.181723	0.458001	0.156942	0.617172	0.628167	1.01518	1.20758	1.52262	0.185296	0.588586	0.48356	0.0815877	S	0.992922	P46938	385	Transcriptional coactivator YAP1	Yap1	FLNSGTYHSRDESTDSGLSMSSYSIPRTPDD
P46938-S388	0.610919	0.403102	0.342413	0.283769	0.261256	0.0956463	0.132805	0.136122	0.280785	0.135196	0.268201	0.565915	0.132826	0.307231	0.17491	0.210293	0.164682	0.458001	0.156942	0.617172	0.628167	0.619654	0.623806	1.32476	0.501546	0.463279	0.57892	0.08913	S	0.985517	P46938	388	Transcriptional coactivator YAP1	Yap1	SGTYHSRDESTDSGLSMSSYSIPRTPDDFLN
P46938-S94	6.5214	5.58328	9.47874	7.85586	8.16833	12.8001	14.7661	6.47729	6.22042	8.64246	8.6514	6.55477	11.3509	8.83062	6.7413	13.2312	0.246815	17.7836	9.03923	8.843	8.16065	7.39487	7.10974	12.5539	8.64995	9.03503	0.957539	0.800484	S	0.999711	P46938	94	Transcriptional coactivator YAP1	Yap1	SFFKPPEPKSHSRQASTDAGTAGALTPQHVR
P47738-S356	0.22261	0.579546	0.66072	0.452525	0.724996	0.51108	0.232062	0.111639	0.0772978	0.251579	0.382406	0.266929	0.175543	0.204963	0.140252	0.301687	0.7409	0.846447	0.428185	0.353691	0.297295	0.764223	0.24698	0.0597024	0.177443	0.357446	1.06983	0.806086	S	1	P47738	356	Aldehyde dehydrogenase, mitochondrial	Aldh2	SVARAKSRVVGNPFDSRTEQGPQVDETQFKK
P47757-S263	0.640619	1.03876	1.07794	0.614193	1.12434	0.784999	0.121641	0.848934	0.0664293	0.391635	0.670949	1.45389	0.731107	1.16022	0.203655	0.840002	1.64905	1.16569	0.89663	0.806762	1.13661	0.881057	0.977155	1.02402	1.21469	1.01004	0.66428	0.0326871	S	0.999999	P47757	263	F-actin-capping protein subunit beta	Capzb	AIPDNHKFKQLQRELSQVLTQRQVYIQPDN_
P47856-S259	69.7087	88.8539	61.96	74.1257	60.0004	57.02	64.9723	76.5265	67.2127	89.3171	70.9697	126.626	64.3527	56.1785	67.3929	68.5969	58.719	81.1769	58.1658	48.4127	64.1165	56.1436	88.6847	97.4594	99.1306	73.9397	0.959833	0.699522	S	0.994339	P47856	259	Glutamine--fructose-6-phosphate aminotransferase [isomerizing] 1	Gfpt1	RGKDKKGSCGLSRVDSTTCLFPVEEKAVEYY
P47911-S21	4.27106	4.7042	6.64194	4.20167	5.40923	14.8321	11.584	1.18046	1.65885	5.58247	6.0066	5.8692	6.2213	3.59308	3.88419	2.94811	10.9323	2.83062	4.43147	2.15239	4.07398	0.658832	1.49384	5.40635	5.29091	4.27047	1.40654	0.220191	S	1	P47911	21	60S ribosomal protein L6	Rpl6	APDTKEKKPAAKKAGSDAAASRPRAAKVAKK
P47915-S138	0.245422	0.920585	0.264975	0.509826	0.781127	1.52414	0.436766	1.1009	2.09379	1.2431	0.912064	0.768731	0.961108	0.948129	0.775007	0.520338	1.05624	0.362087	0.856863	0.645509	1.54725	0.942712	0.644326	0.799953	0.285037	0.793807	1.14897	0.53259	S	1	P47915	138	60S ribosomal protein L29	Rpl29	VQTKAGAKAPAKAQASAPAQAPKGAQAPKGA
P47955-S101	0.0661747	20.2551	9.488	22.8346	9.30738	11.9706	12.4913	12.6711	6.28441	7.80169	11.317	22.6415	12.9925	21.7524	34.4889	30.0886	0.450733	0.278348	18.7103	18.1014	0.16664	13.3139	8.95866	18.9827	26.4995	16.2447	0.696658	0.218368	S	0.999998	P47955	101	60S acidic ribosomal protein P1	Rplp1	AAPAEEKKVEAKKEESEESEDDMGFGLFD__
P47963-S139	0.325131	0.0699876	0.249937	0.332323	3.33368	6.76821	0.210222	5.13502	0.992427	2.30481	1.97218	0.158498	0.180907	1.4481	0.0505905	4.38461	3.86596	0.316351	0.0802274	0.109808	0.777546	0.223383	0.422308	0.597363	0.6386	0.946732	2.08314	0.197786	S	0.904806	P47963	139	60S ribosomal protein L13	Rpl13	LILFPRKPSAPKKGDSSAEELKLATQLTGPV
P47963-S140	0.16657	0.310604	1.451	2.29368	3.33368	0.142453	0.231111	0.0956457	5.41312	0.118287	1.35561	0.0954662	0.102897	9.84571	6.29774	4.38461	12.4119	10.248	2.82735	4.78831	6.3726	7.95625	6.81875	1.4663	2.53521	5.43936	0.249223	0.00501762	S	0.977729	P47963	140	60S ribosomal protein L13	Rpl13	ILFPRKPSAPKKGDSSAEELKLATQLTGPVM
P47963-S106	0.660316	0.751029	0.615623	1.147	1.02392	1.16136	1.12799	0.666563	0.711733	0.710736	0.857628	1.6925	1.06103	0.553143	0.758042	1.8767	1.79934	1.88934	0.449965	0.535841	0.648543	0.703951	0.714037	0.741648	0.592414	1.00118	0.856619	0.448908	S	0.999676	P47963	106	60S ribosomal protein L13	Rpl13	ARTIGISVDPRRRNKSTESLQANVQRLKEYR
P48193-S541	8.06655	3.02469	0.186186	4.2509	5.03889	7.14843	4.62402	2.44671	4.52654	1.66205	4.0975	15.7605	1.92055	0.331972	3.06628	3.39906	2.51346	6.48177	3.65886	1.73462	4.02614	2.81033	2.17932	4.77619	6.27795	4.20979	0.973326	0.934251	S	1	P48193	541	Protein 4.1	Epb41	DRPAPHFERTASKRASRSLDGAAAAESTDRS
P48193-S543	15.0456	13.3395	10.8477	19.8895	15.4006	17.5375	16.0004	9.92073	12.0509	13.0562	14.3089	35.3541	12.0951	16.7453	11.9709	12.3682	14.4372	19.5001	10.7236	11.2984	11.4985	4.68625	7.94537	13.8687	16.1478	14.1885	1.00848	0.960525	S	1	P48193	543	Protein 4.1	Epb41	PAPHFERTASKRASRSLDGAAAAESTDRSPR
P48193-S658	0.171616	0.799113	0.651548	0.359209	0.510781	0.381939	0.141694	0.250024	0.60147	0.138355	0.400575	1.23991	0.847693	0.658659	0.235409	0.802999	0.15414	0.0900091	0.555252	0.689334	0.888074	0.966558	0.995904	0.961831	0.798454	0.706016	0.567373	0.0226153	S	1	P48193	658	Protein 4.1	Epb41	KKRERLDGENIYIRHSNLMLEDLDKSQEEIK
P48193-S703	0.56289	0.266831	2.50223	3.11509	0.179614	2.36867	1.46852	1.87049	0.200248	0.23584	1.27704	2.41127	1.20828	1.90022	0.181889	0.0888823	0.16346	0.0654092	0.130855	0.290968	0.163865	0.150525	0.94029	0.96439	0.118092	0.627028	2.03666	0.104162	S	0.798413	P48193	703	Protein 4.1	Epb41	ESVPEPRPSEWDKRLSTHSPFRTLNINGQVP
P48193-S856	0.420035	0.289867	3.56683	4.57836	4.75897	0.749661	0.435447	1.2365	2.20273	0.997631	1.9236	5.83466	2.8346	4.03803	3.06695	4.48209	0.452554	0.81038	2.49867	1.45875	1.93273	1.14256	0.920482	2.80877	3.02027	2.52153	0.76287	0.38626	S	0.999995	P48193	856	Protein 4.1	Epb41	DMSVTKVVVHQETEISEE_____________
P48437-S291	10.1312	5.19234	7.02911	4.17756	3.66798	6.79055	5.09397	5.72836	4.58921	3.37241	5.57727	10.4391	2.75313	0.285565	3.60225	6.38334	7.83297	0.252222	7.65372	7.05415	3.04162	2.76871	2.9873	4.40704	8.33166	4.84234	1.15177	0.520692	S	1	P48437	291	Prospero homeobox protein 1	Prox1	EDSMRSEILDARAQDSVGRSDNEMCELDPGQ
P48437-S295	8.14336	5.19234	5.24634	4.17756	6.72976	6.79055	8.36969	8.69508	6.68057	5.28319	6.53084	10.4391	2.75313	0.33015	8.71398	11.856	5.059	0.128714	10.3186	11.5664	3.78232	6.07608	4.03768	4.40704	10.5331	6.42867	1.01589	0.941075	S	1	P48437	295	Prospero homeobox protein 1	Prox1	RSEILDARAQDSVGRSDNEMCELDPGQFIDR
P48437-S511	20.2681	23.0613	15.3036	14.589	18.9248	23.3821	22.2644	17.3581	21.025	22.8838	19.906	29.8818	18.9753	14.597	15.5307	16.1111	18.6773	28.1447	22.1208	12.5585	19.0261	19.3164	21.1058	19.8471	24.3386	20.0165	0.99448	0.951101	S	1	P48437	511	Prospero homeobox protein 1	Prox1	PLGAPSGSFSGKDRASPESLDLTRDTTSLRT
P48437-S514	5.58176	5.12083	2.26149	0.134698	0.247867	0.669262	0.166763	3.54833	2.47861	2.37327	2.25829	3.16667	1.96263	0.345686	2.08688	0.438032	1.51498	2.30318	0.293728	4.29022	3.68288	1.48429	3.6521	2.37674	4.83657	2.31676	0.974763	0.934793	S	0.999999	P48437	514	Prospero homeobox protein 1	Prox1	APSGSFSGKDRASPESLDLTRDTTSLRTKMS
P48437-S197	0.7288	0.732554	0.157699	0.379469	0.0807097	1.18616	1.37925	0.695711	0.0771997	0.889212	0.630677	0.0989063	0.279232	0.283372	0.128569	0.281828	7.97075	0.0932596	0.258898	0.166276	0.175169	0.049139	0.0364703	0.141831	0.139193	0.721635	0.873955	0.894093	S	1	P48437	197	Prospero homeobox protein 1	Prox1	VALRGNENEREMAPQSVSPRESYRENKRKQK
P48437-S199	15.2733	0.732554	10.2646	12.4222	16.7622	15.3175	20.453	10.9106	8.53077	10.7939	12.1461	10.1561	16.5185	22.1811	8.06259	15.8827	16.8017	25.2934	7.22561	10.441	6.69741	9.42671	10.2907	1.15239	1.48692	11.5441	1.05215	0.822897	S	1	P48437	199	Prospero homeobox protein 1	Prox1	LRGNENEREMAPQSVSPRESYRENKRKQKLP
P48437-S177	3.78595	4.13828	1.12123	1.77664	1.54586	0.21274	3.50919	1.84312	1.21815	0.277379	1.94285	7.04038	0.225753	0.06502	1.81972	1.37834	1.167	2.78118	1.55764	4.5011	3.92037	2.09974	3.61114	3.04808	3.57722	2.62805	0.739276	0.337462	S	1	P48437	177	Prospero homeobox protein 1	Prox1	LRAKRARVENIIRGMSHSPSVALRGNENERE
P48437-S179	5.10929	4.13361	2.40012	3.1061	4.33404	2.16078	3.50919	2.75639	2.15099	1.76141	3.14219	8.26926	2.37687	0.285741	4.21479	2.47894	3.65435	3.93342	3.479	5.91011	4.83241	4.00893	4.88739	4.36925	4.62048	4.09435	0.767446	0.155924	S	0.999274	P48437	179	Prospero homeobox protein 1	Prox1	AKRARVENIIRGMSHSPSVALRGNENEREMA
P48453-S479	1.08693	2.04112	1.30436	1.89114	0.652404	2.22416	0.542925	1.50216	0.686746	1.46347	1.33954	1.36237	0.935325	0.750457	0.778021	1.08917	0.85791	1.57592	0.449491	1.13868	1.11468	1.04831	1.002	0.73214	1.23601	1.00503	1.33283	0.0809189	S	1	P48453	479	Serine/threonine-protein phosphatase 2B catalytic subunit beta isoform	Ppp3cb	AEKAIRGFSPPHRICSFEEAKGLDRINERMP
P48678-S573	0.240144	1.5562	0.742179	1.08805	0.998272	0.196736	1.72218	0.0776927	0.12499	0.253424	0.699986	1.1056	0.138625	0.20104	0.874813	1.04175	1.28874	1.28628	0.145005	0.187164	0.977721	0.121781	0.0857389	0.16298	0.169619	0.556204	1.25851	0.53284	S	0.981506	P48678	573	Prelamin-A/C	Lmna	EDGEELLHHHRGSHCSGSGDPAEYNLRSRTV
P48678-S390	18.0455	36.3249	16.5289	22.424	11.4915	14.7547	17.6419	15.0607	19.4345	13.6658	18.5372	17.2566	3.77102	21.3589	10.4806	13.7459	16.1528	21.2844	15.3013	9.80559	10.9201	15.4493	16.9826	18.7387	25.5256	15.4838	1.1972	0.245642	S	0.999999	P48678	390	Prelamin-A/C	Lmna	AYRKLLEGEEERLRLSPSPTSQRSRGRASSH
P48678-S392	18.6388	20.0143	15.9884	23.4822	17.1886	23.7341	21.1802	18.0457	19.3413	14.4908	19.2104	17.4603	11.5023	14.9256	12.0129	20.9665	23.8373	23.0377	15.2586	10.58	8.00213	13.6874	17.0989	15.3372	19.9657	15.9766	1.20241	0.071167	S	0.999943	P48678	392	Prelamin-A/C	Lmna	RKLLEGEEERLRLSPSPTSQRSRGRASSHSS
P48678-S12	0.126322	0.293299	0.08685	0.143531	0.0575962	0.0981448	0.176756	0.111524	0.124606	0.302381	0.152101	0.184303	0.541622	0.281434	0.168285	1.76216	0.744224	0.560886	0.0837704	0.583043	0.330317	0.0579709	0.212066	0.680158	0.544305	0.481039	0.316193	0.0276013	S	0.999999	P48678	12	Prelamin-A/C	Lmna	____METPSQRRATRSGAQASSTPLSPTRIT
P48678-S22	9.23858	12.2497	0.122735	17.7241	13.1267	14.7847	14.2884	12.0672	0.256522	13.4609	10.7319	12.7757	11.3042	7.65514	9.03833	12.2663	14.2546	13.398	7.78259	5.55042	5.13863	6.90522	6.85532	7.20513	4.6395	8.91208	1.2042	0.34593	S	0.814464	P48678	22	Prelamin-A/C	Lmna	RRATRSGAQASSTPLSPTRITRLQEKEDLQE
P48678-S429	0.0958115	0.268482	0.454132	0.172958	0.163033	0.358043	0.165396	1.10612	0.703654	0.956207	0.444383	0.385908	0.0706658	0.181597	0.171051	0.298992	0.574635	0.0825889	0.121966	0.241538	0.149123	0.165031	0.480206	0.140921	0.0915867	0.225415	1.9714	0.052935	S	0.948802	P48678	429	Prelamin-A/C	Lmna	SVTKKRKLESSESRSSFSQHARTSGRVAVEE
P48678-S629	0.147157	0.909275	1.10295	0.263069	1.76675	1.77351	1.68933	1.11634	1.1656	0.18244	1.01164	0.078214	0.964382	0.860019	1.0971	1.56405	2.62043	2.22065	1.19168	1.27588	1.34834	1.18547	0.0642705	1.12646	0.477794	1.1482	0.881072	0.631212	S	0.999975	P48678	629	Prelamin-A/C	Lmna	SGSSASSVTVTRSFRSVGGSGGGSFGDNLVT
P48678-S637	0.507089	0.692452	0.720053	0.126266	0.879181	1.01243	0.169021	0.780823	1.02953	0.11705	0.60339	0.186689	0.803289	1.11403	0.150838	0.134188	2.62135	0.229393	0.0868394	0.0965984	0.290205	0.739419	0.203626	1.67828	0.104538	0.602806	1.00097	0.998204	S	0.999182	P48678	637	Prelamin-A/C	Lmna	TVTRSFRSVGGSGGGSFGDNLVTRSYLLGNS
P48725-S1437	1.4527	0.182647	0.495333	0.214659	1.03954	0.173372	0.811904	0.102058	0.314792	0.594934	0.538194	0.948769	0.428221	0.552819	0.507333	0.312172	0.321882	0.589771	0.536318	0.481407	0.775081	0.797446	0.782339	0.600312	0.690805	0.59462	0.905107	0.6723	S	1	P48725	1437	Pericentrin	Pcnt	RALLQHENEVVHRRNSEIDELKSLIENLQEN
P48758-S30	0.153066	0.137647	0.287245	0.352761	0.103098	0.196533	0.103495	0.216966	0.122888	0.175545	0.184924	0.249782	0.448082	0.354617	1.08297	0.234414	3.31658	2.88692	0.298646	1.33156	0.15873	0.145777	0.0584176	0.104651	0.637137	0.807735	0.228942	0.0745704	S	1	P48758	30	Carbonyl reductase [NADPH] 1	Cbr1	KGIGFAITRDLCRKFSGDVVLAARDEERGQT
P48776-S19	1.08065	2.56136	1.17208	1.62304	0.865923	2.63562	1.18118	1.91417	0.774392	0.931501	1.47399	3.01973	1.70429	2.37369	1.77871	1.60851	3.00141	2.87886	0.850756	0.112306	0.791322	0.0974937	0.905881	0.60521	1.0931	1.48723	0.991096	0.971896	S	1	P48776	19	Tryptophan 2,3-dioxygenase	Tdo2	CPFAGNSVGYTLKNVSMEDNEEDRAQTGVNR
P49312-S4	0.191344	0.104479	0.188543	0.0873053	0.325531	0.304016	0.252844	0.385248	0.120206	0.19186	0.215138	0.163423	1.15236	1.03922	0.17657	0.301292	1.02289	1.13971	0.200729	0.30129	0.206953	0.835829	0.210451	0.120362	0.188893	0.504283	0.42662	0.0459829	S	1	P49312	4	Heterogeneous nuclear ribonucleoprotein A1	Hnrnpa1	____________MSKSESPKEPEQLRKLFIG
P49312-S6	48.0206	24.1179	33.8793	84.4909	65.6093	54.4747	48.0195	35.9093	78.3159	30.4305	50.3268	109.526	121.345	120.282	101.487	39.3781	69.805	82.7957	25.4689	0.30129	48.5085	26.4483	75.638	33.6757	37.1118	63.6979	0.790086	0.335542	S	1	P49312	6	Heterogeneous nuclear ribonucleoprotein A1	Hnrnpa1	__________MSKSESPKEPEQLRKLFIGGL
P49429-S211	3.39868	1.87301	0.178154	0.5162	1.29861	1.27794	0.254492	1.69199	0.573993	2.00052	1.30636	1.94694	6.65025	4.66874	0.316038	0.418662	0.27886	0.157715	0.237612	0.704086	0.736951	0.104377	0.0993319	2.94097	3.18203	1.60304	0.814926	0.676029	S	1	P49429	211	4-hydroxyphenylpyruvate dioxygenase	Hpd	ASEWYLKNLQFHRFWSVDDTQVHTEYSSLRS
P49429-S226	1.26367	1.32874	1.97919	0.849792	1.23995	1.18456	1.0963	1.15148	0.651696	1.33249	1.20779	0.816452	0.396913	0.536509	0.289713	1.08583	0.329966	0.748324	0.519162	1.17421	0.941205	1.47005	1.2224	0.554279	0.600251	0.763233	1.58246	0.00667929	S	0.999998	P49429	226	4-hydroxyphenylpyruvate dioxygenase	Hpd	SVDDTQVHTEYSSLRSIVVTNYEESIKMPIN
P49586-S362	47.6469	57.5023	67.382	89.6368	69.7996	57.6541	35.311	38.812	47.4735	48.954	56.0172	47.3778	68.0321	96.4337	76.1524	105.874	62.9866	79.7643	60.8321	46.6879	75.3783	36.6876	48.8868	80.5393	66.7001	68.0238	0.823495	0.126521	S	1	P49586	362	Choline-phosphate cytidylyltransferase A	Pcyt1a	SPASLSRCRAVTCDISEDEED__________
P49586-S315	9.89985	0.152192	7.1757	11.4958	11.0423	8.92387	11.2374	6.475	9.79711	13.1271	8.93263	11.0048	2.60925	7.88895	8.08916	0.235775	11.3029	10.0139	14.4532	5.90035	12.1466	0.462944	19.6974	16.4763	14.0966	9.59844	0.930633	0.75406	S	0.999995	P49586	315	Choline-phosphate cytidylyltransferase A	Pcyt1a	KHMLKEGKGRMLQAISPKQSPSSSPTHERSP
P49586-S319	9.89985	3.1032	7.49468	11.4958	11.0423	1.37966	11.2374	8.77894	15.3959	13.1271	9.29548	11.0048	2.67576	34.9191	13.2281	15.8015	11.3029	10.0139	23.1149	5.90035	12.1466	0.462944	21.8074	0.788478	14.0966	12.6617	0.734143	0.304594	S	0.999963	P49586	319	Choline-phosphate cytidylyltransferase A	Pcyt1a	KEGKGRMLQAISPKQSPSSSPTHERSPSPSF
P49586-S323	9.89985	0.0921771	7.1757	21.0614	11.0423	8.92387	11.2374	6.475	9.26286	14.9277	10.0098	0.167044	21.6214	0.26189	8.08916	10.3499	15.4024	10.0139	0.415635	5.90035	11.3804	0.220569	0.19255	15.6879	0.126222	7.13066	1.40377	0.300453	S	0.916584	P49586	323	Choline-phosphate cytidylyltransferase A	Pcyt1a	GRMLQAISPKQSPSSSPTHERSPSPSFRWPF
P49586-S329	0.0951095	3.89327	2.4334	2.18112	0.155193	0.599648	1.89248	0.407385	1.39724	1.37561	1.44305	12.6693	0.10919	1.92248	1.95515	3.65062	4.67463	8.2637	1.94126	2.86009	0.244504	1.84047	0.120042	1.65004	0.180652	3.00587	0.480076	0.195903	S	0.999991	P49586	329	Choline-phosphate cytidylyltransferase A	Pcyt1a	ISPKQSPSSSPTHERSPSPSFRWPFSGKTSP
P49586-S331	9.98482	16.6973	13.2663	14.8421	14.7099	17.3578	18.8189	12.8958	13.8823	17.0935	14.9549	29.8912	14.2357	17.6545	17.384	27.4722	35.1961	33.5694	30.3192	15.0013	14.1603	15.9612	13.9822	14.0804	14.0708	20.927	0.71462	0.0391839	S	0.999882	P49586	331	Choline-phosphate cytidylyltransferase A	Pcyt1a	PKQSPSSSPTHERSPSPSFRWPFSGKTSPSS
P49586-S343	66.7318	60.8441	88.4466	68.7551	56.0715	0.191999	54.5437	26.4463	51.7429	90.9717	56.4746	31.297	39.3536	3.72132	64.7476	3.74755	83.795	30.0841	0.309734	18.5174	4.01043	0.205338	67.2223	65.7531	58.8506	33.6868	1.67646	0.0676215	S	0.881346	P49586	343	Choline-phosphate cytidylyltransferase A	Pcyt1a	RSPSPSFRWPFSGKTSPSSSPASLSRCRAVT
P49586-S347	17.0785	17.3467	23.4834	35.8596	38.482	36.0344	21.286	27.7797	20.4904	22.1646	26.0005	24.2341	17.3153	19.9317	23.3029	35.7275	25.473	30.2035	16.6014	18.711	56.1187	15.2371	15.1155	15.7336	18.5751	23.7343	1.09548	0.588961	S	0.994366	P49586	347	Choline-phosphate cytidylyltransferase A	Pcyt1a	PSFRWPFSGKTSPSSSPASLSRCRAVTCDIS
P49586-S350	0.144085	0.081415	0.370156	1.47067	2.20222	0.233631	0.0943184	1.08496	1.0596	0.170153	0.691121	0.177975	0.593457	0.391154	0.280337	0.20677	0.209356	0.225937	0.0881931	0.704439	0.234205	0.23634	1.66854	0.13724	0.201186	0.382509	1.80681	0.198573	S	0.941114	P49586	350	Choline-phosphate cytidylyltransferase A	Pcyt1a	RWPFSGKTSPSSSPASLSRCRAVTCDISEDE
P49698-S436	4.47136	6.9435	13.3663	7.93839	8.50199	10.127	8.07408	5.50874	6.81542	5.5147	7.72616	2.67657	5.08524	2.0384	7.38241	7.98415	7.16562	6.66746	6.45499	4.00877	0.134871	4.86489	4.95936	3.88671	5.87649	4.94185	1.56341	0.00998692	S	0.994774	P49698	436	Hepatocyte nuclear factor 4-alpha	Hnf4a	PRPRGQAATPETPQPSPPSGSGSESYKLLPG
P49722-S7	0.277754	0.273371	0.411876	0.37041	0.39538	0.201665	0.190802	0.430305	0.126501	0.127955	0.280602	0.354512	0.153346	0.542262	0.498371	0.233072	0.261138	0.337313	0.147182	0.0898909	0.154302	0.271053	0.129976	0.164229	0.195806	0.252318	1.1121	0.602722	S	0.99318	P49722	7	Proteasome subunit alpha type-2	Psma2	_________MAERGYSFSLTTFSPSGKLVQI
P49769-S367	4.47412	6.69148	5.7637	5.52766	1.3648	5.67041	4.6497	3.01875	4.71111	2.73098	4.46027	10.0506	2.07338	1.28947	7.80633	6.82683	9.46407	5.94017	6.41763	5.14816	5.71836	5.56193	10.4	8.93714	6.66646	6.5929	0.676527	0.0372115	S	0.999489	P49769	367	Presenilin-1	Psen1	RSTPESRAAVQELSGSILTSEDPEERGVKLG
P49769-S371	0.878428	1.35732	0.533693	0.552378	0.159455	1.30391	0.192363	0.481752	1.31736	0.517393	0.729406	3.7602	0.120134	0.225646	1.13534	0.287992	1.42387	0.23759	6.41763	0.764856	5.71836	2.2588	1.39822	1.4727	1.4508	1.90515	0.382859	0.0849859	S	1	P49769	371	Presenilin-1	Psen1	ESRAAVQELSGSILTSEDPEERGVKLGLGDF
P50136-S334	21.4835	15.2117	12.461	28.0254	54.8279	34.3127	62.1295	53.3631	12.5733	39.0491	33.3437	12.1913	26.0733	2.60672	8.61598	17.4205	29.9689	12.8965	4.09961	4.65263	0.118409	17.671	7.86939	4.34637	5.04702	10.9698	3.03958	0.000698889	S	0.998678	P50136	334	2-oxoisovalerate dehydrogenase subunit alpha, mitochondrial	Bckdha	QPFLIEAMTYRIGHHSTSDDSSAYRSVDEVN
P50136-S344	18.5284	18.3668	20.8178	21.1023	26.7858	16.8048	70.0516	49.6798	21.2376	19.1096	28.2484	18.0077	21.4641	7.25655	17.0782	10.3816	22.9842	17.8459	17.5175	19.8294	15.3327	23.5627	17.745	7.94885	9.20564	16.1543	1.74867	0.0232364	S	1	P50136	344	2-oxoisovalerate dehydrogenase subunit alpha, mitochondrial	Bckdha	RIGHHSTSDDSSAYRSVDEVNYWDKQDHPIS
P50171-S55	0.486208	0.201695	0.511842	0.686673	0.238096	0.208521	0.211031	0.115854	0.437285	0.44177	0.353898	0.546442	0.213653	0.519185	0.661696	1.30771	0.750477	0.697457	0.599407	0.678918	0.740136	0.102196	0.226754	0.143039	0.0743108	0.51867	0.682318	0.178471	S	0.999343	P50171	55	Estradiol 17-beta-dehydrogenase 8	Hsd17b8	DLDGAAAQDTVRLLGSPGSEDGAPRGKHAAF
P50171-S58	1.29149	2.6352	0.167295	1.18236	4.16036	2.3892	3.92796	1.45376	2.58755	1.07612	2.08713	0.194239	0.942999	0.0922553	1.69427	0.214524	1.59751	1.75301	0.166259	1.56157	1.37202	2.513	1.14384	1.16308	1.49994	1.13632	1.83674	0.0310753	S	0.999974	P50171	58	Estradiol 17-beta-dehydrogenase 8	Hsd17b8	GAAAQDTVRLLGSPGSEDGAPRGKHAAFQAD
P50247-S183	1.50134	2.05002	2.16263	1.96445	1.77426	1.18303	2.42836	1.62323	1.08704	1.926	1.77004	2.32221	1.56386	3.01847	1.92395	1.81156	2.16986	0.155307	1.3987	1.09138	2.09009	2.18242	1.44332	2.02149	2.30408	1.82119	0.971911	0.83566	S	0.999069	P50247	183	Adenosylhomocysteinase	Ahcy	MSNGILKVPAINVNDSVTKSKFDNLYGCRES
P50247-S148	0.238447	1.01696	1.09302	0.796311	0.657547	0.99754	1.13702	0.375285	0.656161	0.48214	0.745043	0.0851265	1.06039	1.26761	0.505927	0.485682	1.18314	0.212473	1.01121	1.18175	1.1665	1.06864	0.529067	0.891883	1.22347	0.848062	0.878524	0.507007	S	1	P50247	148	Adenosylhomocysteinase	Ahcy	GDLTNLIHTKYPQLLSGIRGISEETTTGVHN
P51125-S219	4.67937	1.01753	1.87059	0.196043	0.0964123	1.92574	2.8902	2.89607	1.60155	3.46006	2.06336	2.10358	4.59938	1.30544	16.5065	18.7215	24.6375	20.6995	0.149188	15.6864	1.78805	7.45127	2.00114	4.60229	3.46374	8.83682	0.233495	0.0210369	S	0.999823	P51125	219	Calpastatin	Cast	KVVGKKKEQKPFTPASPVQSTPSKPSDKSGM
P51141-S676	0.393738	0.891326	0.19373	1.62433	0.202604	0.193782	1.45203	1.09989	1.14728	0.0958271	0.729453	0.111914	0.696154	0.730324	1.63812	1.45221	1.84071	0.110098	1.94071	1.51462	0.63089	0.969323	0.133752	0.267267	0.195884	0.873713	0.834889	0.593204	S	0.842711	P51141	676	Segment polarity protein dishevelled homolog DVL-1	Dvl1	PPVRELAAVPPELTGSRQSFQKAMGNPCEFF
P51141-S679	0.19284	0.891326	0.237723	1.62433	0.174377	0.202199	1.12712	0.753981	1.14728	0.104317	0.645549	0.104807	0.194306	0.730324	1.63812	1.30221	0.130287	0.168742	1.6424	1.19692	0.417514	0.969323	0.0754685	0.158117	0.148382	0.634066	1.01811	0.961959	S	0.945719	P51141	679	Segment polarity protein dishevelled homolog DVL-1	Dvl1	RELAAVPPELTGSRQSFQKAMGNPCEFFVDI
P51150-S72	0.893226	2.93349	1.72335	2.48161	1.8807	2.33843	2.73965	0.51237	1.21643	0.940214	1.76595	2.49192	0.515584	0.917439	1.19682	1.15522	1.61234	0.898425	0.997608	2.69273	1.92654	3.06083	2.48957	4.30823	2.16343	1.88762	0.935541	0.765622	S	1	P51150	72	Ras-related protein Rab-7a	Rab7a	VTMQIWDTAGQERFQSLGVAFYRGADCCVLV
P51174-S55	1.50778	1.38349	0.846951	0.612682	0.178732	0.329451	0.413781	0.619039	0.505087	0.70064	0.709763	0.549803	0.51653	0.985281	0.43148	0.346643	0.245531	0.267185	0.246123	0.642501	0.17131	0.74384	0.683271	0.152504	0.173132	0.439652	1.61437	0.067484	S	0.984116	P51174	55	Long-chain specific acyl-CoA dehydrogenase, mitochondrial	Acadl	SAKKLTDVGIRRIFSSEHDIFRESVRKFFQE
P51432-S537	0.503582	1.70111	1.20274	1.25121	1.17394	0.956043	0.270908	1.89233	1.33822	0.517099	1.08072	0.210409	0.560141	0.712526	0.171184	0.413056	0.678937	0.494267	1.1564	0.352411	0.613468	0.20443	0.69185	0.290114	0.292309	0.488679	2.21151	0.00153108	S	1	P51432	537	1-phosphatidylinositol 4,5-bisphosphate phosphodiesterase beta-3	Plcb3	GEEVGLEKTSLEPQKSLGEESLSREPNVPMP
P51450-S203	0.119147	0.189715	0.179537	0.154492	0.127304	0.321562	0.183056	0.179438	0.0981169	0.109349	0.166172	1.01585	0.956824	0.14294	0.117239	0.185196	1.25426	0.302646	0.46805	0.246884	0.240684	0.1016	0.671758	0.746106	0.624869	0.50535	0.328825	0.0105413	S	0.999968	P51450	203	Nuclear receptor ROR-gamma	Rorc	LAKTEVQGASCHLEYSPERGKAEGRDSIYST
P51612-S93	0.548966	0.332852	0.298826	0.229511	0.300592	0.268571	0.154086	0.0889061	0.179948	0.201141	0.26034	0.119515	0.363277	0.526731	0.258098	0.334935	0.103722	0.580169	0.503291	0.425822	0.247388	0.352311	0.304653	0.249504	0.336226	0.336117	0.774551	0.188231	S	1	P51612	93	DNA repair protein complementing XP-C cells homolog	Xpc	TAKSKNLKVLKEEALSDGDDFRDSPADCKKA
P51612-S395	2.25678	0.13266	0.2987	0.238329	2.75636	4.80977	5.98194	0.140014	1.28274	0.315762	1.82131	0.17813	1.9272	0.286724	0.158028	0.264358	3.00721	3.54414	0.192896	0.221136	0.208114	1.19787	1.29511	0.16935	1.74362	1.02813	1.77147	0.248293	S	1	P51612	395	DNA repair protein complementing XP-C cells homolog	Xpc	KRGTGTAGSRQRRKPSCSEGEEAEQKVQGRP
P51612-S397	1.55607	0.0694099	0.183054	0.208217	2.75636	4.80977	5.98194	0.108159	1.28274	0.141507	1.70972	0.261479	1.9272	0.0727939	0.123736	0.214994	3.00721	3.54414	0.0718768	0.0993649	0.162911	1.19787	1.29511	0.0679179	1.74362	0.985016	1.73573	0.298853	S	1	P51612	397	DNA repair protein complementing XP-C cells homolog	Xpc	GTGTAGSRQRRKPSCSEGEEAEQKVQGRPHA
P51612-S875	19.4495	13.2828	15.141	14.5581	21.529	19.6265	15.7789	14.268	6.92669	15.9767	15.6537	6.58035	2.64557	13.3847	18.4532	18.5486	9.34996	14.3435	16.0534	16.6725	19.1126	10.1257	19.9274	18.2878	22.2989	14.6989	1.06496	0.653421	S	0.999995	P51612	875	DNA repair protein complementing XP-C cells homolog	Xpc	AKSEAAAPHAAGGGLSSDEEEGTSSQAEAAR
P51612-S876	19.4495	14.666	15.7332	14.5581	21.529	19.2743	14.6714	14.268	6.92669	15.9767	15.7053	6.58035	2.64557	13.3847	18.4532	18.5486	9.34996	14.3435	16.0534	16.6725	19.1126	10.1257	19.9274	18.2878	26.0355	14.9658	1.04941	0.741277	S	0.999995	P51612	876	DNA repair protein complementing XP-C cells homolog	Xpc	KSEAAAPHAAGGGLSSDEEEGTSSQAEAARV
P51660-S313	1.79167	1.23159	0.119673	1.48245	0.985899	1.14744	0.154375	1.73068	0.632744	0.145003	0.942153	0.204857	0.15814	0.266156	0.192224	0.185442	0.506738	0.12642	0.154492	0.19229	0.187544	0.133799	0.2522	0.135382	0.487327	0.227358	4.14392	0.000524407	S	0.831565	P51660	313	Peroxisomal multifunctional enzyme type 2	Hsd17b4	VLHKVDSEGISPNRTSHAAPAATSGFVGAVG
P51660-S308	4.02109	7.38129	5.44374	8.16208	3.91101	6.45546	3.64783	8.50512	3.61516	2.90958	5.40523	6.72411	2.38531	5.46863	2.7792	3.27037	6.78902	6.94838	3.5794	0.0850073	1.8552	1.16	2.01574	2.88487	1.98278	3.42343	1.57889	0.0370854	S	1	P51660	308	Peroxisomal multifunctional enzyme type 2	Hsd17b4	GGIVEVLHKVDSEGISPNRTSHAAPAATSGF
P51830-S613	1.22549	0.723521	0.991039	0.774187	0.278043	0.933839	1.62747	0.562954	1.17735	0.639419	0.893331	0.788559	0.690578	0.38702	0.112281	0.172963	0.68088	1.10459	1.15606	1.57855	0.172218	0.748125	0.132036	0.225846	0.368213	0.594137	1.50358	0.103868	S	0.947019	P51830	613	Adenylate cyclase type 9	Adcy9	RESSGPRGQGTASPGSVSDLAQTVKTFDNLK
P51859-S165	338.764	493.141	415.188	317.025	476.488	367.565	377.968	362.234	302.39	305.152	375.592	379.922	579.146	780.165	445.476	510.673	658.977	866.167	284.06	172.742	293.858	432.569	317.375	365.231	499.248	470.401	0.79845	0.158932	S	1	P51859	165	Hepatoma-derived growth factor	Hdgf	EKGTLKRRAGDVLEDSPKRPKESGDHEEEDK
P51859-S128	23.4934	20.1938	16.0051	24.0521	34.7006	16.5423	12.3379	14.7102	9.80916	28.5235	20.0368	45.1485	23.9797	25.3861	53.5639	18.3823	35.4978	37.4495	39.7233	31.9418	27.354	38.014	42.943	40.2586	60.6729	37.1654	0.539126	0.000497663	S	1	P51859	128	Hepatoma-derived growth factor	Hdgf	EVEPEAHEGDGDKKGSAEGSSDEEGKLVIDE
P51859-S132	61.108	91.9651	35.5611	55.1315	75.4147	45.8706	38.2048	48.6309	37.3776	69.4001	55.8664	109.671	32.317	47.7533	104.699	58.9429	79.6439	78.7764	72.4558	61.4164	78.0312	79.8021	98.6613	105.595	139.478	81.9459	0.681748	0.0176266	S	1	P51859	132	Hepatoma-derived growth factor	Hdgf	EAHEGDGDKKGSAEGSSDEEGKLVIDEPAKE
P51859-S133	70.0364	95.2223	46.1129	65.0985	82.3536	54.2648	44.4438	56.3022	45.1824	77.0851	63.6102	121.85	33.4054	54.9706	113.599	69.232	87.3454	88.5331	81.012	67.5798	77.6508	83.2968	111.189	105.595	139.478	88.1954	0.721241	0.0232894	S	1	P51859	133	Hepatoma-derived growth factor	Hdgf	AHEGDGDKKGSAEGSSDEEGKLVIDEPAKEK
P51859-S202	0.124617	17.9596	16.641	4.02987	40.3558	0.138166	0.121757	0.120901	0.128176	17.9236	9.75434	0.310599	0.184636	7.35603	2.1516	0.162091	0.384207	0.227659	17.7747	19.1542	23.087	0.281288	3.84593	21.1878	32.3386	9.17473	1.06317	0.908934	S	0.983016	P51859	202	Hepatoma-derived growth factor	Hdgf	GERPLPVEVEKNSTPSEPDSGQGPPAEEEEG
P51881-S22	0.329221	0.375536	0.402672	0.122582	0.257572	0.334281	0.218238	0.499252	0.268707	0.480533	0.328859	0.43117	0.371373	1.06077	0.218759	0.112606	0.254654	0.403018	0.205725	0.180371	0.249445	0.0955701	0.306199	0.349164	0.473605	0.336602	0.976997	0.925503	S	1	P51881	22	ADP/ATP translocase 2	Slc25a5	SFAKDFLAGGVAAAISKTAVAPIERVKLLLQ
P51949-S279	0.498419	0.355731	0.233413	0.331337	0.208707	0.211852	0.273739	0.246759	0.0974914	0.240041	0.269749	0.111636	0.617245	0.790451	0.130849	0.0895337	0.274097	0.152471	0.110907	0.26698	0.533115	0.385739	0.504787	0.422501	0.603866	0.356727	0.756178	0.275932	S	0.99999	P51949	279	CDK-activating kinase assembly factor MAT1	Mnat1	ELLGRLGYLNHVRAASPQDLAGGYTSSLACH
P51954-S1071	1.64265	1.43594	1.31543	2.0401	1.61708	1.22062	0.215379	1.21709	1.7279	1.82849	1.42607	1.64622	1.80929	2.53844	1.5516	1.5749	0.386203	0.241796	1.8518	2.03751	1.71902	1.13912	1.55548	1.75624	1.47344	1.52008	0.938156	0.690341	S	0.999193	P51954	1071	Serine/threonine-protein kinase Nek1	Nek1	ASMEQLLREQPGDEYSEEEESVLKSSDVEQT
P51954-S997	2.8678	2.73663	0.141191	1.6659	0.120931	2.30459	2.75986	2.21145	1.63071	2.41442	1.88535	2.18349	0.446599	2.02846	0.178872	0.176108	1.73034	2.15649	2.54136	2.526	0.811194	1.74807	1.7073	2.57979	1.96734	1.62724	1.15861	0.5093	S	0.999987	P51954	997	Serine/threonine-protein kinase Nek1	Nek1	TGLFDANNPKMLRTCSLPDLSKLFRTLMDVP
P52196-S38	1.22963	1.13004	1.20735	1.32769	1.50014	1.44605	1.46899	0.945654	0.822786	0.974378	1.20527	1.62486	1.43968	1.77018	1.19399	0.669815	2.2024	1.65889	0.14495	1.52706	1.34664	1.4888	0.983926	1.54216	1.65726	1.37504	0.876533	0.336493	S	0.98729	P52196	38	Thiosulfate sulfurtransferase	Tst	GRLGPSLRVLDASWYSPGTRQARKEYQERHV
P52479-S359	8.87719	0.178347	7.0205	3.67973	2.72053	4.62316	3.40266	5.37824	3.77097	4.48306	4.41344	4.68606	5.52941	6.34432	4.81595	4.17861	0.304985	7.98159	4.05514	2.00406	3.0262	0.25285	0.156758	4.73721	0.142478	3.44397	1.2815	0.352754	S	0.999968	P52479	359	Ubiquitin carboxyl-terminal hydrolase 10	Usp10	KPSASSPMAYVETKCSPPVPSPLASEKQMEV
P52479-S570	62.5913	19.632	66.5914	54.439	16.3615	0.156668	25.4982	0.198927	12.8041	6.29772	26.4571	39.7061	20.9973	43.3985	45.9004	47.4388	27.0416	10.9796	32.9598	27.6361	46.027	71.9515	57.0583	81.424	36.4263	42.0675	0.628919	0.0986349	S	0.999987	P52479	570	Ubiquitin carboxyl-terminal hydrolase 10	Usp10	SDLIEDEELEDTGKGSEDEWEQVGPKNKTSI
P52760-S22	0.154943	0.269833	0.620217	0.821029	0.469216	0.1152	0.0916723	0.576773	0.328005	0.439091	0.388598	0.29045	0.364569	0.91815	0.221299	0.16764	1.5921	0.189712	2.29173	0.221513	0.784131	0.293435	0.555439	0.301131	1.04957	0.660062	0.588729	0.208454	S	0.999914	P52760	22	Ribonuclease UK114	Hrsp12	KVISTTKAPAAIGPYSQAVQVDRTIYISGQV
P52760-S103	2.91713	2.71678	4.11925	4.37429	2.83519	2.97771	2.61631	0.130688	1.076	2.31691	2.60803	4.04361	1.99793	3.86005	3.63663	2.87217	4.72444	4.7292	3.21138	2.96121	3.57884	2.93216	2.07324	3.19486	4.0163	3.41657	0.763345	0.0713632	S	1	P52760	103	Ribonuclease UK114	Hrsp12	DFGTVNEIYKTYFQGSLPARAAYQVAALPRG
P53349-S999	0.621773	0.54248	0.274037	0.965926	0.410663	0.874244	0.783929	0.52391	0.163358	0.348893	0.550921	0.374209	0.562571	0.220018	0.11566	0.3066	0.587367	1.05793	0.49076	0.416365	0.3383	0.202185	0.401726	0.427671	0.383971	0.420381	1.31053	0.206023	S	0.993303	P53349	999	Mitogen-activated protein kinase kinase kinase 1	Map3k1	KHRPQAFVPCKIPSASPQTQRKFSLQFQRNC
P53349-S142	0.462188	0.482955	0.299233	0.519725	0.384009	0.403376	0.190534	0.394955	0.118562	0.403821	0.365936	0.80932	0.0972002	0.205937	0.56314	0.117749	0.149176	0.121875	0.141321	0.497456	0.0708367	0.193073	0.45356	0.137788	0.16953	0.266283	1.37424	0.218001	S	1	P53349	142	Mitogen-activated protein kinase kinase kinase 1	Map3k1	SHSAELAAARDSGARSPAGAEPPSAAAPSGR
P53657-S292	0.149377	0.116912	0.977841	0.176777	1.23207	2.3452	0.17928	2.42649	0.876029	1.81795	1.02979	0.127932	2.81209	0.220313	2.92899	3.1091	0.141857	0.212891	1.31675	0.924958	2.3123	2.21596	1.41799	1.81997	2.11808	1.54851	0.66502	0.231429	S	1	P53657	292	Pyruvate kinase PKLR	Pklr	EHYVDIIFASFVRKASDVVAVRDALGPEGRG
P53657-S480	0.90139	1.09577	0.200501	0.645285	0.268132	0.267085	0.102281	1.12031	0.283286	0.780844	0.566489	0.532029	0.278406	0.173778	0.140361	0.212232	0.874585	0.757013	0.551023	0.212026	0.884759	0.643952	0.465209	0.147683	0.181523	0.43247	1.30989	0.332933	S	1	P53657	480	Pyruvate kinase PKLR	Pklr	KCCAAAIIVLTKTGRSAQLLSRYRPRAAVIA
P53986-S491	1.84997	3.4546	4.37736	7.7817	6.22537	6.69171	4.62534	5.79375	7.02115	7.03544	5.48564	1.96561	6.15697	11.2506	3.96835	0.10664	4.54073	4.58755	4.04487	3.0337	2.5312	0.464409	4.2722	2.72894	1.7534	3.6718	1.49399	0.0845877	S	1	P53986	491	Monocarboxylate transporter 1	Slc16a1	QSPQQHSSGDPTEEESPV_____________
P53986-S461	16.7715	5.52024	5.79439	8.94999	9.59151	13.6684	8.84116	12.4486	9.31014	5.72165	9.66176	2.99322	4.31149	10.9437	3.7094	5.34007	14.3839	6.92418	0.166033	1.66069	8.72813	8.83316	5.58243	7.35513	5.99206	6.20883	1.55613	0.0358631	S	1	P53986	461	Monocarboxylate transporter 1	Slc16a1	KAEEKQKREGKEDEASTDVDEKPKETMKAAQ
P53986-S210	19.7714	4.65108	6.23269	1.31537	6.68234	12.8164	12.993	5.24166	7.60025	16.2739	9.3578	9.7037	3.37648	2.23043	5.44501	11.006	16.9053	8.41884	8.75086	3.8174	8.51414	11.4789	11.4781	7.64834	5.6813	8.17534	1.14464	0.557372	S	1	P53986	210	Monocarboxylate transporter 1	Slc16a1	MRPIGPEQVKLEKLKSKESLQEAGKSDANTD
P53986-S213	21.1098	240.639	138.623	191.353	164.657	265.028	527.417	287.841	207.709	162.799	220.717	56.4833	132.65	222.684	168.315	189.645	596.375	310.725	91.4379	89.6685	120.495	183.609	181.597	308.995	148.537	200.087	1.10311	0.7141	S	1	P53986	213	Monocarboxylate transporter 1	Slc16a1	IGPEQVKLEKLKSKESLQEAGKSDANTDLIG
P53996-S49	1.07385	1.12095	1.37709	0.575217	0.38326	0.455501	0.1437	3.12351	0.451075	0.125599	0.882975	1.17851	0.206996	2.61646	0.198724	0.513841	0.363178	0.129992	0.0668195	0.115945	0.141266	0.671686	0.110845	0.156205	0.096884	0.469097	1.88229	0.213187	S	0.948893	P53996	49	Cellular nucleic acid-binding protein	Cnbp	RGGFTSDRGFQFVSSSLPDICYRCGESGHLA
P54103-S47	1.46627	1.89476	1.85744	1.7529	0.858314	1.08385	0.926428	1.89314	0.997094	1.03453	1.37647	1.47619	2.44043	1.99262	0.707146	2.08074	1.12612	3.27433	1.38302	1.67237	1.18035	1.58942	1.37238	1.7559	1.36713	1.67273	0.822892	0.216328	S	0.999763	P54103	47	DnaJ homolog subfamily C member 2	Dnajc2	GRWFEAFVKRRNRNASTSFQELEDKKELSEE
P54103-S49	0.628235	1.46047	0.649421	1.28559	0.13253	0.462068	0.332729	0.872757	0.207729	0.443171	0.647469	1.14664	1.55478	1.34692	0.707146	1.67705	1.12612	1.9558	0.828125	0.564258	0.569963	0.604624	0.3507	0.866596	0.111056	0.957842	0.675967	0.145971	S	0.984557	P54103	49	DnaJ homolog subfamily C member 2	Dnajc2	WFEAFVKRRNRNASTSFQELEDKKELSEESE
P54116-S161	0.286596	0.148307	0.237272	0.192814	0.100873	0.301358	0.269811	0.212625	0.207395	0.246283	0.220333	0.193331	0.127181	0.28006	0.442172	0.34228	0.436303	0.497084	0.211369	0.332747	0.145906	0.335816	0.190629	0.184522	0.250094	0.283535	0.777093	0.135797	S	1	P54116	161	Erythrocyte band 7 integral membrane protein	Stom	LAQTTLRNALGTKNLSQILSDREEIAHHMQS
P54227-S38	0.174949	0.324067	0.292955	0.814635	0.836646	0.363255	0.137796	0.5193	1.18504	0.729201	0.537784	0.557084	0.406875	0.558232	0.645958	0.792699	0.975906	0.533548	0.0681879	0.420862	0.382958	0.0531314	0.134852	0.110162	0.653417	0.449562	1.19624	0.495462	S	0.999998	P54227	38	Stathmin	Stmn1	ILSPRSKESVPDFPLSPPKKKDLSLEEIQKK
P54254-S87	0.469777	0.334909	0.309418	0.614214	0.262182	0.230486	0.493342	0.359605	0.320087	0.0661182	0.346014	0.498721	0.667123	1.22112	0.39458	0.224643	0.550802	0.254076	0.478486	0.080663	0.0527744	0.108304	0.308279	0.379383	0.655193	0.419582	0.824663	0.492022	S	0.981525	P54254	87	Ataxin-1	Atxn1	QGMGLHKALSAGLDYSPPSAPRSVPTANTLP
P54254-S382	0.205395	1.94204	0.194013	2.07612	0.323713	0.193545	2.93799	2.43229	0.225598	2.53786	1.30686	0.075196	0.10986	7.89335	1.4943	2.59465	3.96736	0.136331	3.11533	3.32075	2.38637	0.0804164	2.5021	3.3652	2.38537	2.38761	0.547348	0.155269	S	0.999967	P54254	382	Ataxin-1	Atxn1	PSADLEAQQTTHREASPSTLNDKSGLHLGKP
P54254-S751	0.134341	1.1579	0.0975632	0.747467	0.273455	1.7335	0.152505	0.192935	1.18899	0.964419	0.664308	2.13215	0.151031	0.181438	0.250861	0.311779	1.4634	0.214215	0.921277	0.133259	0.09339	1.19282	1.25073	0.142127	0.205938	0.617458	1.07587	0.857507	S	0.999508	P54254	751	Ataxin-1	Atxn1	KIEPSKPTATRKRRWSAPETRKLEKSEDEPP
P54276-S63	0.105677	3.46876	4.99716	2.86709	2.44483	0.0955855	3.42438	2.69357	3.91757	3.9898	2.80044	0.171815	4.15841	6.82277	1.33922	0.141445	0.207029	5.43467	1.99901	1.88742	2.09629	1.09306	1.97491	1.23045	2.39227	2.21063	1.26681	0.446126	S	0.991616	P54276	63	DNA mismatch repair protein Msh6	Msh6	SEAEPGSRSAAVSASSPEAKDLNGGLRRASS
P54310-S559	11.5432	4.43744	6.37132	10.4312	7.63042	9.23233	5.71183	9.04898	5.20031	6.75864	7.63657	6.89606	10.2724	15.2744	5.28071	4.45779	7.23062	5.04861	5.68179	6.31236	6.61051	6.51591	5.8375	8.36528	6.87983	7.19027	1.06207	0.681375	S	0.989198	P54310	559	Hormone-sensitive lipase	Lipe	TAESVRPTESMRRSVSEAALAQPEGLLGTDT
P54726-S123	8.57397	0.0951259	11.3415	15.4077	10.5765	15.8936	0.138254	0.147954	10.9635	0.0775128	7.32157	0.213784	14.0489	0.148481	13.7199	16.3759	23.3435	0.277322	11.7195	8.38091	7.36505	14.7963	15.631	15.5316	15.9239	11.2483	0.650905	0.180753	S	0.949182	P54726	123	UV excision repair protein RAD23 homolog A	Rad23a	ASGMSHPPPTSREDKSPSEESTTTTSPESIS
P54731-S269	0.308358	2.34889	0.102356	0.690554	0.252581	0.574713	0.200014	0.108489	4.8815	0.830481	1.02979	0.289872	0.339182	6.1951	4.27261	5.75594	0.283729	12.0303	0.612551	2.33767	1.61426	0.104456	1.47549	2.58436	0.291812	2.72767	0.377536	0.152552	S	0.971657	P54731	269	FAS-associated factor 1	Faf1	GLSYPCHRLTVGRRTSPVQTREQSEEQSTDV
P54731-S581	0.808656	0.903292	0.768526	0.108301	0.808254	1.59805	0.62717	0.604883	0.677817	0.806881	0.771183	1.48778	0.93897	1.03005	1.15686	1.08174	1.14626	1.29834	1.20712	1.15556	0.867553	0.105028	1.09891	0.188866	0.484733	0.946269	0.814972	0.291252	S	0.99972	P54731	581	FAS-associated factor 1	Faf1	EENAEPVSKLRIRTPSGEFLERRFLASNKLQ
P54869-S430	2.22689	1.27093	1.18534	0.176584	0.151275	0.132347	0.190538	1.87049	0.697721	1.50581	0.940792	0.464946	1	1.22643	0.171428	2.01958	1.81555	0.248752	0.259433	1.20034	0.662291	1.67757	0.764727	0.859002	0.236329	0.900456	1.0448	0.888951	S	0.999926	P54869	430	Hydroxymethylglutaryl-CoA synthase, mitochondrial	Hmgcs2	GLAASFFSFRVSKDASPGSPLEKLVSSVSDL
P54869-S433	4.5453	5.16782	6.57359	7.8767	5.05659	6.51819	4.45893	10.9942	5.1424	6.31639	6.26501	0.627677	4.48312	6.66441	12.1765	6.80115	6.15488	10.052	9.98043	4.47534	7.56117	7.88794	6.12797	5.49804	6.20397	6.7639	0.926242	0.635701	S	0.999999	P54869	433	Hydroxymethylglutaryl-CoA synthase, mitochondrial	Hmgcs2	ASFFSFRVSKDASPGSPLEKLVSSVSDLPKR
P54869-S440	0.791546	0.670432	0.570267	0.809855	0.457707	0.768977	0.823237	0.619538	0.478359	0.580498	0.657042	0.0848666	0.106688	0.113047	0.654999	0.226352	0.250061	0.852279	0.237546	0.712519	0.672796	0.72087	0.192475	0.579855	0.138861	0.395944	1.65943	0.0131725	S	0.993613	P54869	440	Hydroxymethylglutaryl-CoA synthase, mitochondrial	Hmgcs2	VSKDASPGSPLEKLVSSVSDLPKRLDSRRRM
P54869-S441	0.361301	0.0713673	0.160036	0.218	0.190158	0.57715	0.685688	0.770631	0.0736375	0.230958	0.333893	0.410018	0.266066	0.135674	0.42927	0.447243	0.159536	0.77463	0.447416	0.15889	0.114147	0.169468	0.14167	0.176284	0.388018	0.301309	1.10814	0.722238	S	0.870364	P54869	441	Hydroxymethylglutaryl-CoA synthase, mitochondrial	Hmgcs2	SKDASPGSPLEKLVSSVSDLPKRLDSRRRMS
P54869-S443	0.207743	0.174732	0.677944	0.140061	0.723921	0.0691329	0.477985	0.127545	0.187762	0.22066	0.300749	0.0973301	0.313617	0.126188	0.199074	0.366194	0.392602	0.684601	0.114621	0.0859409	0.556734	0.73805	0.51369	0.577109	0.33906	0.364629	0.824806	0.507176	S	0.910488	P54869	443	Hydroxymethylglutaryl-CoA synthase, mitochondrial	Hmgcs2	DASPGSPLEKLVSSVSDLPKRLDSRRRMSPE
P54869-S456	0.0710029	0.23448	0.367202	0.378478	0.127249	0.170935	0.12751	0.429927	0.200201	0.335685	0.244267	0.121348	0.352509	0.10994	0.245071	0.394168	0.202038	0.227975	0.159469	0.241081	0.227708	0.291092	0.145926	0.117099	0.301909	0.224095	1.09001	0.647672	S	0.999989	P54869	456	Hydroxymethylglutaryl-CoA synthase, mitochondrial	Hmgcs2	SVSDLPKRLDSRRRMSPEEFTEIMNQREQFY
P55258-S185	0.211553	1.37551	0.456356	0.581263	0.725249	0.869235	0.0981059	0.201019	0.320239	0.225743	0.506427	0.118586	1.16274	0.145388	0.496707	0.112118	0.201129	0.0996684	0.135787	0.0767822	0.320543	0.248371	0.0789965	0.246335	0.176327	0.258534	1.95884	0.0866223	S	0.817177	P55258	185	Ras-related protein Rab-8A	Rab8a	KAKMDKKLEGNSPQGSSHGVKITVEQQKRTS
P55302-S53	0.143832	0.19882	0.233318	3.89953	6.02175	0.362327	0.17747	2.36434	3.66467	1.50202	1.85681	0.157514	0.713356	6.1545	3.28169	4.5746	0.121033	0.127024	0.13226	1.7607	2.91005	2.72436	2.10089	0.114999	0.0922512	1.78323	1.04126	0.929846	S	1	P55302	53	Alpha-2-macroglobulin receptor-associated protein	Lrpap1	YSREKNEPEMAAKRESGEEFRMEKLNQLWEK
P55937-S60	0.092474	1.92482	0.261282	0.295535	0.117337	0.16578	12.2616	6.31241	0.0660035	4.76625	2.62635	0.461212	3.08066	0.313911	0.267366	0.23061	0.426991	0.36105	3.99822	1.84502	0.28684	6.53918	3.98935	2.64589	2.81923	1.94754	1.34855	0.590305	S	1	P55937	60	Golgin subfamily A member 3	Golga3	QDASVEVNRGFKEEGSPDRSSQVAICQNGQI
P55937-S1479	0.117325	1.17939	0.670005	1.12294	1.02131	0.732986	2.75269	1.30699	0.514543	1.09991	1.05181	1.75708	0.168759	0.196203	1.00868	1.21432	0.255687	3.63663	0.538986	0.842571	2.36764	1.03811	1.09752	0.653396	1.01279	1.12774	0.932669	0.831006	S	1	P55937	1479	Golgin subfamily A member 3	Golga3	EHAHPRGDTKLHNQNSVPRDGLGQ_______
P56183-S434	6.13805	0.863074	5.80624	8.52549	7.57456	0.134668	0.190912	0.973454	5.58989	1.1242	3.69205	1.11622	7.55343	14.6934	9.99576	16.9055	0.203879	0.386206	7.14082	0.12166	5.20549	2.6321	0.37786	9.46069	7.27733	5.9336	0.622228	0.265635	S	1	P56183	434	Ribosomal RNA processing protein 1 homolog A	Rrp1	KKRLPKPQPQNKEAGSEAESSSADPGPGRKR
P56212-S62	0.828088	1.38024	0.521339	0.538548	0.168231	0.295528	0.934172	0.50091	0.3113	0.213568	0.569192	1.86117	0.636301	0.328923	0.277819	0.233825	0.440166	0.127401	0.140787	0.662133	0.144483	1.15592	0.767311	0.502347	1.02318	0.592983	0.959879	0.898862	S	0.99997	P56212	62	cAMP-regulated phosphoprotein 19	Arpp19	DFLMKRLQKGQKYFDSGDYNMAKAKMKNKQL
P56393-S32	0.13652	0.297026	0.380793	0.707959	0.563834	0.51487	1.97371	0.528912	0.707602	0.123355	0.593458	1.95777	0.44477	2.10022	0.191619	0.18274	0.498599	1.13252	0.693112	0.276093	0.159569	1	0.198737	0.145725	0.108647	0.649295	0.914004	0.828246	S	1	P56393	32	Cytochrome c oxidase subunit 7B, mitochondrial	Cox7b	IQQVVARQSHQKRAPSFHDKYGNAILAGGAI
P56399-S783	1.35232	1.38175	1.23914	1.09185	0.906203	0.712587	1.12831	0.829197	0.651352	1.54206	1.08348	1.36603	0.462803	0.998038	0.206127	0.144356	0.290821	0.783161	1.04315	0.205307	1.18847	1.07627	0.219882	1.00595	1.35197	0.738739	1.46666	0.0517404	S	0.996895	P56399	783	Ubiquitin carboxyl-terminal hydrolase 5	Usp5	AEAAMDISEGRSAAESISESVPVGPKVRDGP
P56400-S186	2.79973	1.47112	1.28788	0.135223	0.0961937	1.69194	1.2867	0.736791	0.128283	0.313059	0.994692	2.09854	0.517464	0.180521	0.21268	0.119077	2.02837	0.127897	0.188556	0.134971	0.151882	0.095056	0.0759984	0.110601	0.532694	0.469593	2.1182	0.115341	S	1	P56400	186	Platelet glycoprotein Ib beta chain	Gp1bb	LLGRLRRLRARARARSIQEFSLTAPLVAESA
P56480-S529	0.182672	0.0593069	0.188114	1.21298	0.875451	0.157027	0.110028	0.155908	0.135323	0.942237	0.401905	0.175375	0.253566	3.59748	0.0616013	0.986662	1.31993	0.166774	0.288981	0.173322	0.170854	0.369422	1.01314	2.5764	2.45664	0.972153	0.413417	0.144131	S	1	P56480	529	ATP synthase subunit beta, mitochondrial	Atp5b	EEAVAKADKLAEEHGS_______________
P56654-S53	3.4011	2.21172	0.74515	0.502165	2.43324	0.327805	2.67959	1.59209	1.16378	1.09594	1.61526	1.14458	1.3077	0.969412	2.14521	0.886615	1.59758	1.10661	0.67398	0.804266	0.814436	0.0977824	0.433629	0.279063	1.5767	0.988397	1.63422	0.0657613	S	0.997605	P56654	53	Cytochrome P450 2C37	Cyp2c37	IIGNILQIDVKDICQSFTNLSKVYGPVYTLY
P56812-S119	3.38097	8.35595	11.3774	12.5061	10.5931	6.39408	7.99985	0.689105	4.63365	7.04858	7.29789	19.9866	6.37119	10.7857	9.6214	9.13484	9.61492	10.661	6.41407	8.30907	11.389	5.38384	9.75255	14.2867	16.6451	10.5969	0.688684	0.0532676	S	1	P56812	119	Programmed cell death protein 5	Pdcd5	EKKTTVKFNRRKVMDSDEDDADY________
P57016-S328	1.11282	0.170255	0.873086	0.114288	0.186289	0.152422	1.16328	0.820231	0.167576	0.116244	0.487649	1.36448	4.4023	0.175318	1.44999	2.28713	2.86741	2.76376	1.50193	1.96358	0.961884	1.38395	0.220064	1.46791	1.10924	1.7085	0.285426	0.00341876	S	0.968961	P57016	328	Ladinin-1	Lad1	QATTREPRGRALPDKSPPSSAEQSTPAPPTK
P57016-S367	3.79986	0.184127	0.235752	0.170039	1.45113	1.21724	2.01526	0.199756	0.206524	0.200315	0.968	5.80292	1.23404	6.38797	6.23479	7.21923	0.194821	3.57993	2.80798	5.95523	0.306638	2.70424	0.113608	0.444399	0.220002	3.08613	0.313662	0.0324632	S	0.984003	P57016	367	Ladinin-1	Lad1	LQVKIPSKDEDADTPSPTLLTYSSSLKRSSP
P57016-S62	1.15098	0.0958079	0.124077	0.297781	0.945977	0.102631	1.68599	0.0903861	0.179897	0.333887	0.500742	0.221172	2.58661	0.203057	3.64913	3.23254	1.68233	3.13352	1.88289	0.234116	0.893651	1.36434	0.813014	1.74844	0.109469	1.55388	0.322253	0.0190158	S	1	P57016	62	Ladinin-1	Lad1	KLTQNGAQRSVERLPSVEEAEVSKPSPPASK
P57016-S259	0.187371	0.192964	0.114368	0.128651	0.118434	0.161842	0.57685	0.726855	0.188151	0.178095	0.257358	1.59937	1.36908	0.559044	1.47325	1.19557	1.64541	1.17704	1.85222	0.82609	0.920425	1.22229	0.725007	1.69331	0.83371	1.22084	0.210803	6.65216e-07	S	1	P57016	259	Ladinin-1	Lad1	EKTLVSLKTAAPERRSPPVLEKAIVSEKMQE
P57776-S133	53.1948	90.9553	45.9895	102.76	75.381	78.6127	0.189449	40.3193	34.4983	4.50449	52.6405	65.3236	122.194	2.93378	32.9107	67.7712	179.492	68.0752	16.1607	8.01322	17.2666	20.2089	18.9777	18.4116	22.3448	47.1489	1.11647	0.768569	S	1	P57776	133	Elongation factor 1-delta	Eef1d	SSPTPRATAPQTQHVSPMRQVEPPTKKGATP
P57776-S162	663.351	439.089	257.918	489.582	496.849	480.323	497.516	413.708	433.074	607.988	477.94	686.357	397.821	653.008	826.305	694.033	1049	198.889	179.757	632.644	705.81	768.247	904.447	759.156	887.022	667.321	0.716206	0.0372289	S	1	P57776	162	Elongation factor 1-delta	Eef1d	TPAEDDEDKDIDLFGSDEEEEDKEAARLREE
P57780-S160	0.988456	0.588871	0.784549	0.867462	0.608562	0.692684	0.680966	0.78809	0.563757	0.67111	0.723451	1.10664	0.4765	0.640624	0.587629	0.602436	1.02339	0.687577	0.833205	0.089416	0.555552	0.684334	0.690184	0.584041	1.1516	0.693795	1.04274	0.755527	S	0.998908	P57780	160	Alpha-actinin-4	Actn4	GMIWTIILRFAIQDISVEETSAKEGLLLWCQ
P58058-S64	2.61461	1.1521	0.680492	1.24939	1.24383	0.752076	0.243176	0.174915	0.284741	1.65073	1.00461	0.901458	1.48201	1.58036	1.1457	0.510038	0.235534	0.101318	0.455796	0.962447	1.26452	1.17705	0.747839	0.602142	1.87273	0.931353	1.07865	0.780492	S	1	P58058	64	NAD kinase	Nadk	ASPALGSTKEFRRTRSLHGPCPVTTFGPKAC
P58058-S48	1.07435	1.32618	0.87406	0.723178	1.19318	1.36863	1.37808	1.33325	1.73337	1.4538	1.24581	0.165869	0.746019	0.197809	0.563273	1.25759	0.267535	0.161575	1.3261	0.991744	1.98778	1.46923	1.45999	1.1313	0.148278	0.848149	1.46885	0.0702416	S	0.999768	P58058	48	NAD kinase	Nadk	SYNHPIRGRAKSRSLSASPALGSTKEFRRTR
P58058-S50	0.374299	0.137949	0.58041	0.141469	1.27745	0.969605	0.619841	1.10484	0.597734	0.800657	0.660425	0.980321	0.457917	0.304774	0.127518	0.805926	1.19402	1.97199	0.404526	0.13046	0.1649	0.136331	0.550956	0.0921079	0.0616583	0.527386	1.25226	0.516398	S	0.995683	P58058	50	NAD kinase	Nadk	NHPIRGRAKSRSLSASPALGSTKEFRRTRSL
Q9JKB1-S130	0.817533	1.80107	1.53821	2.21033	1.26919	0.277112	2.77686	0.217391	0.790145	2.20885	1.39067	1.9587	0.189557	0.968498	2.23051	2.26187	3.1559	3.83895	2.62417	2.00614	0.067735	1.52617	1.08075	0.191606	1.57406	1.69104	0.822373	0.487913	S	0.999996	Q9JKB1	130	Ubiquitin carboxyl-terminal hydrolase isozyme L3	Uchl3	SGSTLKKFLEESVSMSPEERAKFLENYDAIR
P58404-S223	3.99867	1.62814	2.40759	1.89704	0.247713	2.03962	0.150064	2.75869	1.06487	1.8795	1.80719	1.73303	2.90762	2.71699	2.59727	1.95013	2.73246	0.111327	0.161188	4.30126	1.7575	1.41228	1.83406	0.23114	2.57032	1.92976	0.936485	0.803074	S	1	P58404	223	Striatin-4	Strn4	ELNGAGEPVEGAPRASPGPGGLSGGESLLVK
P58468-S38	4.28371	4.40096	4.00805	2.30021	4.07984	4.25783	4.06434	3.86704	2.78578	4.54512	3.85929	6.83818	5.14842	6.79976	3.80472	4.07616	7.53409	7.6356	1.79354	5.54546	5.9302	4.15334	3.42546	4.82636	5.67565	5.22764	0.738247	0.0249426	S	1	P58468	38	Protein FAM207A	Fam207a	APGPVPRAVEPALPQSPAGGAGAKDWTFVHN
P58468-S192	0.189547	0.291612	0.130377	0.242789	0.353192	0.217838	0.159198	0.124492	0.0698388	0.14134	0.192022	0.503725	0.0981055	0.27962	0.324799	0.587966	0.426305	0.435623	0.243083	0.213319	0.203422	0.282018	0.109043	0.203641	0.148786	0.289961	0.662235	0.0757094	S	0.942798	P58468	192	Protein FAM207A	Fam207a	QLLEEERTRFQKLLASPTYRASPLLAIGQQL
P58468-S76	0.101973	3.04877	0.130864	1.03189	0.953038	1.77739	0.614892	2.0227	0.897907	0.169243	1.07487	2.37636	0.293402	1.26419	1.11885	2.28912	0.623473	2.62881	0.184947	0.117971	3.27449	1.5259	0.119443	1.47157	0.233335	1.25156	0.858821	0.678678	S	1	P58468	76	Protein FAM207A	Fam207a	IDPSALVQRLELDQRSVVSLKRGAEPKAILP
P58468-S79	0.313696	3.04877	0.370933	1.03189	0.953038	1.77739	0.614892	2.0227	0.897907	0.163611	1.11948	2.37636	0.175494	1.26419	1.11885	2.28912	0.27682	2.62881	0.256197	0.080287	3.27449	1.5259	0.328122	1.47157	0.209418	1.23397	0.907218	0.786194	S	1	P58468	79	Protein FAM207A	Fam207a	SALVQRLELDQRSVVSLKRGAEPKAILPKKE
P58501-S559	3.83608	0.0722979	2.80905	2.6048	2.7024	2.64148	0.0941237	3.51449	5.02384	3.21629	2.65148	0.267379	0.167543	0.222194	0.207926	4.86317	4.08995	0.335223	0.450262	10.0674	5.08603	0.200989	0.315229	0.331282	6.34984	2.35388	1.12643	0.787343	S	0.994909	P58501	559	PAX3- and PAX7-binding protein 1	Paxbp1	AREQTGQMADHLEGLSSDDEETSTDITNFNL
P58501-S560	3.83608	0.128263	2.80905	2.6048	2.7024	2.64148	0.227842	3.51449	5.02384	3.21629	2.67045	0.051805	0.122394	0.207396	0.408129	4.86317	4.08995	0.295855	0.450262	10.0674	5.08603	0.0680673	0.235532	0.331282	6.34984	2.33051	1.14587	0.758419	S	0.994835	P58501	560	PAX3- and PAX7-binding protein 1	Paxbp1	REQTGQMADHLEGLSSDDEETSTDITNFNLE
P58735-S587	6.22406	3.47489	3.06667	0.178902	8.32241	5.14509	11.5617	3.22759	11.3037	4.97303	5.74781	8.61578	4.00558	4.04649	6.67478	7.68812	0.184508	0.123535	8.91827	4.01693	5.73998	5.99915	5.94152	11.064	2.12393	5.36733	1.07089	0.790176	S	1	P58735	587	Sulfate anion transporter 1	Slc26a1	GHSATRKDQGPEVGVSNRSLVDGKDLGSVSS
P58735-S590	4.77699	2.86373	3.06667	0.167978	6.69098	5.14509	9.20308	2.57924	7.78816	4.97303	4.72549	8.61578	4.00558	3.67192	4.32908	6.05749	0.257183	0.134083	5.28946	2.21655	4.10511	5.99915	5.94152	7.66038	0.189075	4.1766	1.13142	0.627817	S	1	P58735	590	Sulfate anion transporter 1	Slc26a1	ATRKDQGPEVGVSNRSLVDGKDLGSVSSGAG
P58742-S495	1.55607	1.80048	0.234972	1.60952	1.32991	1.58494	0.475313	2.47583	0.813289	0.429841	1.23102	2.1581	1.64124	1.01245	0.245668	0.175816	4.16343	0.193019	1.9583	0.10413	0.340995	0.163187	0.140387	0.90568	0.175313	0.955551	1.28828	0.517923	S	1	P58742	495	Aladin	Aaas	THIPLYFVNAQFPRFSPVLGRAQEPPAGGGG
P58801-S178	0.396291	0.147183	0.377364	0.359371	0.207989	0.204765	0.0443709	0.196582	0.1575	0.173394	0.226481	0.158343	0.0989538	0.433545	0.111235	0.219496	0.191603	0.305196	0.103532	0.125927	0.377742	0.0324303	0.131319	0.112837	0.177551	0.184265	1.2291	0.382249	S	0.827295	P58801	178	Receptor-interacting serine/threonine-protein kinase 2	Ripk2	ADFGLSKWRMMSLSQSRSYKSAPEGGTIIYM
P58802-S18	0.114325	0.0812598	1.57695	0.236611	0.0767007	2.85224	0.323537	4.04945	4.08654	2.52524	1.59229	1.36222	0.314134	1.26027	0.128919	1.99936	0.244265	1.64516	0.233838	4.44958	3.06064	3.59812	5.18471	7.74563	4.14587	2.52662	0.630203	0.282008	S	0.988032	P58802	18	TBC1 domain family member 10A	Tbc1d10a	KSSRENGPREPAAGGSLSGTRESLAQGPDAA
P58871-S876	1.13979	1.10292	0.974043	0.553808	0.289463	1.29617	1.0708	0.725116	0.237464	0.935443	0.832501	0.28578	0.458876	0.457468	0.30093	0.494187	0.413711	1.19942	1.26173	1.29868	1.37603	0.161667	1.72294	1.05835	1.28015	0.840708	0.990238	0.966124	S	1	P58871	876	182 kDa tankyrase-1-binding protein	Tnks1bp1	FGKRDSLGSFSTRDASLQDWEFGKRASVSTN
P58871-S866	3.54759	0.154029	4.86615	8.34736	7.4814	5.58918	6.03502	2.54028	2.71137	3.65301	4.49254	6.14178	0.541303	1.57694	4.34426	5.41491	6.06585	4.9633	7.17858	2.65512	2.88685	5.92044	4.35451	6.69616	3.74775	4.46341	1.00653	0.974716	S	1	P58871	866	182 kDa tankyrase-1-binding protein	Tnks1bp1	IHDKELQDQEFGKRDSLGSFSTRDASLQDWE
P58871-S869	4.87105	1.22977	1.7352	0.226057	0.998567	1.15096	1.53195	0.438417	0.919603	1.02714	1.41287	2.0093	0.241437	1.70095	0.157485	1.14061	0.157206	2.15427	1.34865	1.20863	2.33968	1.49483	1.24923	1.65094	1.86629	1.33711	1.05666	0.855864	S	0.998005	P58871	869	182 kDa tankyrase-1-binding protein	Tnks1bp1	KELQDQEFGKRDSLGSFSTRDASLQDWEFGK
P58871-S911	1.60413	0.967414	0.461486	0.632824	2.06892	3.81984	3.19677	1.53155	0.765169	1.1439	1.6192	0.868542	0.269264	0.26699	1.02996	1.00486	2.99647	1.66873	0.892302	1.26031	1.06784	0.96534	1.73405	1.0961	0.812853	1.13812	1.4227	0.20183	S	0.99856	P58871	911	182 kDa tankyrase-1-binding protein	Tnks1bp1	ENDQELGMKNLSRGYSSQDAEEQDREFEKRD
P58871-S796	1.74372	1.03358	2.4584	2.0708	1.56712	0.256162	2.44159	0.148335	1.94658	2.28925	1.59555	0.25452	3.92424	0.154342	4.72219	0.783724	3.51505	0.164528	1.6032	6.21172	2.54359	2.93339	2.06238	2.52402	1.7204	2.36552	0.674504	0.224818	S	1	P58871	796	182 kDa tankyrase-1-binding protein	Tnks1bp1	QGSGEGSTREWASRHSLGQEVIGIGGSQDES
P58871-S1063	5.32086	5.24035	12.855	7.24587	7.08766	7.18702	8.13245	6.10465	5.00147	6.49568	7.0671	20.0799	6.46021	4.48298	5.56444	0.200344	6.51205	8.09427	6.10554	5.94803	5.8322	8.04044	11.9575	0.223041	8.21463	6.97968	1.01252	0.958283	S	0.999675	P58871	1063	182 kDa tankyrase-1-binding protein	Tnks1bp1	QEITRLQGRMQAESQSPTNVDLEDKEREQRG
P58871-S1290	0.575826	0.50378	0.627798	0.190426	0.754126	0.286744	0.666194	0.778693	0.626689	0.685304	0.569558	1.21058	0.133184	0.270164	0.229283	0.750338	0.225674	0.217967	2.29509	0.670901	0.30605	0.174387	0.538939	0.171442	0.108003	0.521571	1.092	0.809614	S	1	P58871	1290	182 kDa tankyrase-1-binding protein	Tnks1bp1	TPDLGLRNMAPGAGCSPGEPRELGVGQVDWG
P58871-S1657	0.222614	2.21361	0.154638	1.27398	1.12619	2.38605	4.46459	2.42366	3.00386	1.15899	1.84282	0.119154	1.72373	2.10523	0.872938	1.73289	2.28393	2.28572	1.65089	1.27172	1.73257	1.57532	1.45779	4.61365	1.42972	1.77538	1.03799	0.887596	S	1	P58871	1657	182 kDa tankyrase-1-binding protein	Tnks1bp1	LSPSALKAKLRSRNRSAEEGEVTESKSSQKE
P58871-S887	4.20679	2.31284	3.33907	1.96153	3.75461	2.85405	1.4863	1.74066	2.28939	2.54011	2.64854	0.0403206	2.56871	1.83403	0.0824546	3.76274	3.34134	0.232081	3.02263	2.82729	6.17359	6.70221	6.55477	3.54638	0.51739	2.94328	0.899858	0.70741	S	0.989071	P58871	887	182 kDa tankyrase-1-binding protein	Tnks1bp1	TRDASLQDWEFGKRASVSTNQDTDENDQELG
P58871-S429	0.15436	0.229775	0.15734	0.768876	0.869127	1.10696	0.214302	0.59217	0.510241	0.218389	0.482154	0.102121	0.716131	0.173906	1.18941	0.90832	0.374187	0.143997	0.678822	0.340726	0.158918	0.132666	0.159911	1.20479	0.209853	0.46384	1.03948	0.907801	S	0.999999	P58871	429	182 kDa tankyrase-1-binding protein	Tnks1bp1	GHTESRPSSLAQRRFSEGVLQPPSQDQEKLG
P58871-S1212	0.305764	0.435601	0.206255	0.574216	0.565816	1.09313	0.961259	1.131	0.458405	0.638485	0.636993	0.34021	0.77945	0.188941	0.696453	1.09566	1.13089	2.08884	0.197542	2.59288	1.28123	0.883275	0.660968	0.307331	0.259232	0.893065	0.713266	0.305248	S	1	P58871	1212	182 kDa tankyrase-1-binding protein	Tnks1bp1	DLARRLGTGESEEPRSLGVGEKDWTSSVEAR
P58871-S976	4.91083	0.10452	0.309826	2.56905	3.75819	4.77909	5.90506	4.70036	0.164178	5.07538	3.22765	4.99038	2.69762	0.114582	3.88865	3.79505	4.7474	0.357529	3.48335	5.42849	4.45687	6.02557	5.34998	4.77822	3.73396	3.84626	0.839165	0.45991	S	0.873988	P58871	976	182 kDa tankyrase-1-binding protein	Tnks1bp1	RVLGSQERGFGIRSLSSGFSPEEAQQQDEEF
P58871-S1442	0.994124	0.365628	0.287483	0.122647	1.47255	0.20361	0.589165	0.223709	0.225882	0.427369	0.491216	1.17909	0.185968	0.318656	0.676429	0.264117	0.225565	0.224189	0.235529	0.0582069	0.829294	0.101622	0.216283	0.149083	1.10598	0.412143	1.19186	0.63551	S	0.997563	P58871	1442	182 kDa tankyrase-1-binding protein	Tnks1bp1	GASPSSCLTRSPPSGSQSLLEGIMTASSSKG
P58871-S763	1.72268	1.37377	1.13235	1.69844	1.70019	0.255866	1.1111	1.51133	0.205309	1.21352	1.19246	2.18909	2.29195	1.38979	0.925464	1.16378	0.844203	2.74352	1.85945	0.449518	1.40861	1.02216	1.04569	0.159854	1.41827	1.35081	0.88277	0.566315	S	0.999998	P58871	763	182 kDa tankyrase-1-binding protein	Tnks1bp1	SWSQDTSQNYSLGGRSPVGDTGLGKRDWSSK
P58871-S1373	0.157415	0.0777171	0.266895	0.197623	0.87857	0.142683	1.08863	0.207115	0.111719	0.225308	0.335367	1.85463	0.297674	0.761927	0.192275	0.323144	1.04416	0.309552	1.75729	1.83158	1.25099	0.103381	1.03401	0.287402	0.221607	0.804973	0.41662	0.0516554	S	0.939196	P58871	1373	182 kDa tankyrase-1-binding protein	Tnks1bp1	GRVGPDLELDPKSSGSLSPGLETEDPLEARE
P58871-S1375	0.0895971	6.67061	1.13797	6.55765	6.01121	8.67316	5.71882	4.87361	2.16415	6.30187	4.81986	10.2851	5.44308	5.67639	7.09132	4.91177	1.04416	8.15657	1.75729	9.41262	6.93187	0.127311	7.62027	7.39665	8.52309	6.02696	0.799717	0.338104	S	0.999746	P58871	1375	182 kDa tankyrase-1-binding protein	Tnks1bp1	VGPDLELDPKSSGSLSPGLETEDPLEARELG
P58871-S1611	12.1768	7.48563	9.40748	13.3188	14.1365	12.7187	10.4139	6.96021	10.0219	12.3437	10.8983	16.8699	14.0221	24.3314	21.5584	13.6219	14.9802	21.9113	16.7797	17.967	11.4327	10.4198	16.5278	20.2353	16.9181	16.9697	0.642225	0.000333195	S	1	P58871	1611	182 kDa tankyrase-1-binding protein	Tnks1bp1	RLFQDSTEPRASRVPSSDEEVVEEPQSRRTR
P58871-S1612	11.4234	8.5426	11.2427	11.9946	14.1365	14.2714	11.7042	8.15566	9.94989	11.1309	11.2552	8.41116	13.2074	22.6125	17.0547	19.1092	16.1736	23.6964	18.7283	15.4304	12.5715	9.54745	14.8764	19.6285	14.7164	16.126	0.697952	0.00391018	S	1	P58871	1612	182 kDa tankyrase-1-binding protein	Tnks1bp1	LFQDSTEPRASRVPSSDEEVVEEPQSRRTRM
P58871-S1131	2.43777	3.12115	0.200878	0.997855	1.09464	5.44837	2.63066	0.127419	3.37562	0.922649	2.0357	2.25126	1.43482	2.55231	5.34143	0.92522	6.30396	1.30211	3.78951	0.243136	3.5797	4.63642	4.68775	4.77772	4.94086	3.34044	0.60941	0.0944787	S	0.989079	P58871	1131	182 kDa tankyrase-1-binding protein	Tnks1bp1	QFGIIGNDRVSGAGLSPSRKSGGGHFVPPGE
P59017-S387	0.176233	38.8947	15.4549	15.2094	0.501303	40.121	55.5165	26.2548	0.180674	15.1108	20.742	4.01038	17.4662	0.12455	11.374	0.0390688	43.2135	28.868	12.7418	9.99984	11.0884	18.673	12.683	0.701225	8.45266	12.8168	1.61834	0.222254	S	0.999922	P59017	387	Bcl-2-like protein 13	Bcl2l13	GAAQLSEERAGSRKKSHTGEAAAVRGAKSGL
P59222-S640	0.594005	0.629994	0.176739	0.46376	0.97869	0.441803	1.21669	0.449719	0.956739	0.693828	0.660197	0.747185	0.77147	0.7085	0.82164	0.659183	0.834487	1.3404	1.30883	0.643813	0.591016	0.175159	0.851404	1.40696	0.827607	0.834832	0.790815	0.202454	S	0.999541	P59222	640	Scavenger receptor class F member 2	Scarf2	PARTRNEAGGLSLSPSPERRKPPPPDPATKP
P59242-S84	5.29878	4.56104	7.01304	5.93541	5.44759	7.51692	4.33388	6.13309	6.17213	22.8752	7.52871	6.22711	2.38237	20.3434	0.0711578	2.73659	6.60743	3.72575	6.80087	5.58818	0.228041	28.4167	3.35646	3.38537	5.35569	6.8018	1.10687	0.804691	S	0.999999	P59242	84	Cingulin	Cgn	TDSFGVQIKGGNNRGSPGALSSDSELPENPY
P59242-S89	2.78893	0.137978	3.5902	2.87363	19.1957	4.01593	1.87989	2.24772	3.70577	1.66553	4.21012	2.79886	0.323723	0.210092	0.213427	2.73659	2.98234	0.221433	2.62022	1.67813	0.141146	2.49849	0.986213	0.0956801	1.96757	1.39099	3.0267	0.0692469	S	0.994997	P59242	89	Cingulin	Cgn	VQIKGGNNRGSPGALSSDSELPENPYSQVKG
P59242-S90	2.78893	7.52313	26.1863	5.93541	5.44759	26.5412	22.187	27.8632	23.5459	4.41684	15.2435	25.8546	2.66501	3.34496	16.5587	2.73659	6.60743	17.8876	10.3487	5.58818	16.8257	7.18269	19.081	5.25296	21.7325	11.5476	1.32006	0.339702	S	0.983714	P59242	90	Cingulin	Cgn	QIKGGNNRGSPGALSSDSELPENPYSQVKGR
P59242-S445	1.17927	1.19715	1.88195	3.08486	3.22513	4.38329	0.248118	2.11088	1.63618	2.4464	2.13932	4.21258	2.93742	1.62973	1.99076	2.68188	4.37964	1.91192	3.27918	1.05343	2.78698	2.00323	2.65858	2.98588	3.26541	2.69833	0.792832	0.212162	S	0.999395	P59242	445	Cingulin	Cgn	EAQVKELQLKLKHSQSPDSGKESLLKDLLDT
P59242-S250	0.102913	0.0851326	0.182091	0.230573	0.240371	0.196053	0.20436	0.249055	0.0637639	0.244059	0.179837	0.160586	0.0979234	0.148471	0.165362	0.236084	0.426977	0.316325	0.153216	0.285241	0.127546	0.219761	0.217166	0.180089	0.230208	0.211782	0.84916	0.346175	S	0.999947	P59242	250	Cingulin	Cgn	YDNHVDSSKNPSQKQSPFSSFSRSRQTQDWV
P59242-S131	9.45279	8.53953	5.96549	6.6796	1.77086	7.43727	7.8765	7.06524	6.61881	8.06449	6.94706	7.31465	7.0127	6.86912	10.7092	4.69362	10.0576	13.669	12.3524	15.9856	9.67836	6.4272	7.55398	7.72275	4.88903	8.92395	0.778474	0.111551	S	0.985374	P59242	131	Cingulin	Cgn	EEPKDHLNGKLIRSQSQASLTGLAFMSPSNR
P59242-S134	6.46161	5.95861	4.51373	4.0507	0.672407	5.31659	6.08111	5.21093	4.43289	4.76521	4.74638	3.07556	4.9296	6.86912	4.61683	4.00961	4.65449	4.70182	6.44906	9.97872	6.77695	2.64483	7.87637	4.96076	4.37283	5.42261	0.875294	0.383654	S	0.999929	P59242	134	Cingulin	Cgn	KDHLNGKLIRSQSQASLTGLAFMSPSNRSTS
P59325-S387	0.1484	0.230342	0.279904	0.0423538	0.223943	0.121269	0.134868	0.135757	0.102653	0.236262	0.165575	0.243713	0.244615	0.232819	2.12771	1.36879	0.260904	0.195242	0.663228	1.16807	0.596392	0.696668	0.341603	1.25506	3.69216	0.934784	0.177127	0.0218316	S	1	P59325	387	Eukaryotic translation initiation factor 5	Eif5	KAEPFIKWLKEAEEESSGGEEEDEDENIEVV
P59325-S388	0.213907	0.129022	0.079849	0.239547	0.163215	0.136655	0.163218	0.065575	0.134143	0.0803432	0.140547	0.0954943	0.143497	0.151569	2.12771	1.36879	0.267718	0.360946	0.663228	1.16807	0.596392	0.696668	0.341603	1.25506	3.69216	0.923494	0.152191	0.0209317	S	1	P59325	388	Eukaryotic translation initiation factor 5	Eif5	AEPFIKWLKEAEEESSGGEEEDEDENIEVVY
P59325-S227	0.232014	0.399819	0.467639	0.183626	0.212521	0.167819	0.445949	0.269795	0.374262	0.291632	0.304508	0.478277	0.102541	0.277594	0.116413	0.427277	0.148188	0.140188	0.134394	0.397901	0.384846	0.473717	0.338075	0.0984284	0.315549	0.273814	1.1121	0.581276	S	0.999662	P59325	227	Eukaryotic translation initiation factor 5	Eif5	RRMDEISDHAKGLTLSDDLERTVEERVNILF
P59325-S10	0.664777	1.60275	0.525673	0.215457	0.445145	0.797567	1.03102	0.852642	0.306703	0.707261	0.714899	1.1576	0.654641	0.678182	0.641092	0.677878	1.78457	1.1103	0.581421	0.63802	0.770211	0.55967	0.590792	0.174483	0.1786	0.72839	0.981479	0.936467	S	0.999546	P59325	10	Eukaryotic translation initiation factor 5	Eif5	______MSVNVNRSVSDQFYRYKMPRLIAKV
P59325-S408	1.02203	0.140653	0.792584	0.880046	1.60829	0.75677	2.71283	0.214125	0.36514	0.802006	0.929447	1.50832	0.845775	0.699262	0.479117	0.733328	1.03801	0.754156	0.438996	0.218366	1.06751	0.256286	0.214152	0.959797	1.10665	0.737123	1.26091	0.422085	S	0.999914	P59325	408	Eukaryotic translation initiation factor 5	Eif5	EDEDENIEVVYSKTASVPKVETVKSDNKDDD
P59325-S417	0.115921	0.133587	0.152524	0.194263	0.153067	0.841818	0.304555	0.562132	0.231874	0.153157	0.28429	0.843505	0.50525	0.179608	0.310386	0.293877	1.45372	1.1797	0.181338	0.402452	0.90198	1.00913	0.909085	1.06385	0.877638	0.722251	0.393616	0.00583144	S	0.998578	P59325	417	Eukaryotic translation initiation factor 5	Eif5	VYSKTASVPKVETVKSDNKDDDIDIDAI___
P59672-S903	0.723867	0.824227	0.787211	0.154339	0.291682	1.58575	0.978637	1.24259	1.00996	0.872061	0.847033	1.46993	1.63651	0.25976	0.731969	1.22735	0.252227	0.340933	1.1044	0.139456	1.22782	1.31435	0.560647	0.725411	0.994901	0.856118	0.989388	0.962666	S	1	P59672	903	Ankyrin repeat and SAM domain-containing protein 1A	Anks1a	DLLLPSADTSRRRHDSLPDPGTASRADRFRV
P59672-S693	0.141533	0.125989	0.726969	0.728407	0.456464	0.587192	0.143433	0.163724	0.085455	0.131052	0.329022	0.0446877	1.01051	0.105011	0.16923	0.280743	0.964813	0.189641	0.28572	0.130436	0.154558	0.173633	0.287675	0.131849	0.210131	0.295617	1.113	0.781676	S	0.834663	P59672	693	Ankyrin repeat and SAM domain-containing protein 1A	Anks1a	PSFASEWDEIEKIMSSIGEGIDFSQEQQKIS
P59672-S663	3.99372	3.92333	0.221461	3.67319	3.09361	0.276541	4.08417	4.57579	3.61323	3.37673	3.08318	3.5453	3.03193	2.27688	2.68969	6.20026	6.60072	8.9414	4.51883	2.99034	3.62683	1.73315	2.26008	3.38638	2.38892	3.87077	0.796529	0.316385	S	1	P59672	663	Ankyrin repeat and SAM domain-containing protein 1A	Anks1a	TCSPTEDATMGSRSESLSNCSIGKKRLEKSP
P59672-S668	0.625522	0.231022	0.259807	0.241426	0.316548	0.18671	0.453457	0.469901	0.361364	0.449983	0.359574	0.486604	0.183346	0.293395	0.307922	0.473449	0.573836	0.619371	0.589722	0.12125	1.29799	0.348971	0.0864932	0.0893663	0.115457	0.399084	0.900998	0.720785	S	0.999173	P59672	668	Ankyrin repeat and SAM domain-containing protein 1A	Anks1a	EDATMGSRSESLSNCSIGKKRLEKSPSFASE
P59672-S640	1.52353	1.59341	1.22811	0.145548	0.122842	2.41177	1.20455	1.67042	0.958197	1.18231	1.20407	1.71197	0.252798	0.367401	0.206669	0.210271	0.231798	0.539731	1.49258	0.190374	0.157355	0.0847577	0.157934	2.84555	0.123313	0.612321	1.9664	0.0767003	S	0.783803	P59672	640	Ankyrin repeat and SAM domain-containing protein 1A	Anks1a	PTSKPKAELKLSRSLSKSDSDLLTCSPTEDA
P59672-S679	4.24071	4.54849	6.76012	6.33253	4.85361	5.09229	4.72469	5.13947	3.16058	3.45989	4.83124	6.94572	4.25049	4.19469	5.33317	5.80289	5.52215	3.37547	4.84455	4.36734	4.77361	4.07655	4.81309	7.02327	5.3791	5.05015	0.956652	0.628078	S	0.999985	P59672	679	Ankyrin repeat and SAM domain-containing protein 1A	Anks1a	LSNCSIGKKRLEKSPSFASEWDEIEKIMSSI
P59764-S1709	3.0136	0.984371	2.02204	0.228419	1.23375	2.26374	3.76343	2.22278	2.53126	2.46162	2.0725	3.19225	0.142651	2.0607	2.48633	0.183731	0.26437	1.04281	2.03716	0.130579	1.78531	1.64595	2.67357	1.45606	2.29383	1.52824	1.35614	0.21369	S	0.999997	P59764	1709	Dedicator of cytokinesis protein 4	Dock4	ASPNVTSSAPSSARASPLLSDKHKHSRENSC
P59764-S1778	0.121963	0.78576	1.02799	0.889095	0.956832	0.571274	0.921762	0.233146	0.54363	0.845695	0.689714	0.778944	0.102666	0.0894621	0.580709	0.193068	0.42846	0.121452	0.135865	0.817626	0.408292	0.481274	0.591335	0.178101	0.48675	0.385286	1.79014	0.0148563	S	0.96536	P59764	1778	Dedicator of cytokinesis protein 4	Dock4	LSAPEKAVNPTPSSWSLDSGKEAKNMSDSGK
P59764-S1759	0.716106	0.418994	0.289135	1.45967	1.21289	0.946566	0.862545	0.762622	0.366021	0.510979	0.754553	0.340901	0.96231	1.22312	1.50836	1.05708	0.120626	0.856763	0.976045	0.820378	0.504568	0.140316	0.845434	0.364638	0.708109	0.744903	1.01295	0.953647	S	1	P59764	1759	Dedicator of cytokinesis protein 4	Dock4	QRMLFNHIGDGALPRSDPNLSAPEKAVNPTP
P59808-S500	1.06571	1.12389	0.27834	0.208713	0.3817	0.264248	0.430819	0.208593	0.559667	0.286238	0.480793	0.441683	1.11174	1.03005	0.15997	0.571922	0.280607	0.919454	0.408598	0.48744	0.601363	0.538356	0.49038	0.694615	0.521358	0.589824	0.815146	0.391569	S	1	P59808	500	SAM and SH3 domain-containing protein 1	Sash1	PDSEHVDKPKLKAGGSVESLRSSLSGQSSMS
P59808-S503	0.615863	0.291057	0.27834	0.155585	0.3817	0.102612	0.430819	0.208593	0.260334	0.286238	0.301114	0.285145	0.553018	1.03005	0.188857	0.200519	0.700334	0.919454	0.408598	0.48744	0.601363	0.538356	0.49038	0.431315	0.521358	0.525442	0.573069	0.0157419	S	1	P59808	503	SAM and SH3 domain-containing protein 1	Sash1	EHVDKPKLKAGGSVESLRSSLSGQSSMSGQT
P59808-S1011	0.164369	1.41914	0.837113	1.15101	0.83047	1.25183	1.66181	0.79595	0.188051	0.903008	0.920275	2.51172	0.908928	0.986432	1.30502	2.30138	1.58726	1.42293	1.60494	2.36408	1.21923	1.16135	1.33052	0.740106	1.39526	1.48851	0.618252	0.0153397	S	0.99736	P59808	1011	SAM and SH3 domain-containing protein 1	Sash1	SPEAPILPLKKASPASPVSPSDCPSPREPRP
P59808-S1014	0.695248	0.922453	0.169098	0.671556	1.12352	0.95417	0.790295	2.62656	0.11867	2.0102	1.00818	2.98333	1.77488	2.19723	2.7676	2.72996	1.63442	1.82038	2.67003	2.41016	2.44546	2.17516	1.87257	0.0381722	1.29737	2.05834	0.489802	0.00317069	S	0.99012	P59808	1014	SAM and SH3 domain-containing protein 1	Sash1	APILPLKKASPASPVSPSDCPSPREPRPSSG
P59808-S241	0.241145	0.149841	0.158423	0.311258	0.216944	0.139664	0.124218	0.252908	0.457554	0.670626	0.272258	0.267782	1.03812	1.60327	0.10204	0.183447	1.28097	2.5168	1.7157	1.59797	1.09669	0.10565	0.950989	1.18393	0.176553	0.987137	0.275806	0.00699215	S	0.99888	P59808	241	SAM and SH3 domain-containing protein 1	Sash1	YPTLDGSSTCNSREQSDDETEDSVKFKRLHK
P59808-S83	1.32082	0.144191	0.215549	0.666163	0.929305	1.01765	0.101783	0.535801	0.819931	0.156884	0.590807	0.572282	0.124058	0.155443	0.16748	0.215333	0.131552	0.123896	0.658484	0.15504	0.0969778	1.30251	0.201094	0.127603	0.163096	0.299632	1.97177	0.07534	S	1	P59808	83	SAM and SH3 domain-containing protein 1	Sash1	SDVCERMEELRKRRVSQDLDVEKPDASPTSL
P59808-S831	3.7403	2.37764	2.08113	2.44341	3.02026	0.487611	3.1673	0.115586	1.83775	3.213	2.2484	4.43476	0.150558	3.54571	2.14166	0.263382	2.89716	3.31699	2.57911	1.51634	3.25489	2.18748	2.71311	3.16927	4.30825	2.60562	0.862904	0.495303	S	0.999738	P59808	831	SAM and SH3 domain-containing protein 1	Sash1	TLEGPEPVESWPRSHSLDDLQGDADVGKNVP
P59808-S805	0.326929	0.910107	0.198217	1.49759	0.980882	0.636113	2.03264	1.28102	0.149197	0.287508	0.83002	2.04402	1.84676	3.1141	0.699667	0.779637	2.13541	3.02766	2.26169	2.37016	0.224793	1.21942	2.03434	1.98708	1.74713	1.82085	0.455843	0.00461812	S	1	P59808	805	SAM and SH3 domain-containing protein 1	Sash1	SCDVPSVTDLSKNRRSLPVSICRSCETLEGP
P59808-S400	5.43021	2.24893	2.93339	1.59178	2.94142	1.63744	3.78648	2.58504	2.52822	0.0950864	2.5778	3.52365	4.06824	0.118629	0.214418	2.12261	2.40762	4.44868	4.03558	0.0874506	4.47531	3.56842	4.3098	4.55704	3.59854	2.96686	0.868866	0.559163	S	0.99996	P59808	400	SAM and SH3 domain-containing protein 1	Sash1	EMKKGLGSLSHGRTCSFGGFDLTNRSLHVGS
P59997-S28	1.3	0.461095	0.43824	0.562774	0.606855	0.22068	0.779811	0.0804866	0.351898	0.371196	0.517304	0.101045	0.220204	0.17413	0.403282	0.203793	0.342665	0.121961	0.120179	0.17308	0.559789	0.457797	0.580972	0.0866261	0.267623	0.272368	1.89929	0.0284225	S	1	P59997	28	Lysine-specific demethylase 2A	Kdm2a	RLRGTMRRRYEDDGISDDEIEGKRTFDLEEK
P60335-S173	2.03854	1.66346	2.22285	0.527987	0.199781	0.309956	0.484124	2.58234	0.351057	0.148315	1.05284	1.90698	2.4123	2.97943	1.87062	1.81476	9.63577	0.664367	0.602767	7.10311	2.33421	0.940837	0.936763	1.42098	0.519895	2.5102	0.419426	0.11084	S	0.999245	P60335	173	Poly(rC)-binding protein 1	Pcbp1	CVKQICLVMLETLSQSPQGRVMTIPYQPMPA
P60335-S190	26.5485	0.161615	34.3679	23.186	24.1764	11.5216	17.6561	35.8635	13.8682	18.3956	20.5745	42.8017	11.8515	21.1484	12.8114	13.5896	25.6264	9.93017	11.7023	0.186862	15.4999	32.5138	32.4107	47.2212	0.333501	19.8305	1.03752	0.89206	S	0.979911	P60335	190	Poly(rC)-binding protein 1	Pcbp1	QGRVMTIPYQPMPASSPVICAGGQDRCSDAA
P63260-S323	0.375533	0.209795	0.213311	1.47193	0.981662	0.644982	0.377228	0.164233	1.17684	0.107149	0.572266	0.857732	0.200537	0.141261	0.543786	0.644962	0.934007	0.236622	0.664572	0.690502	1.08112	0.948735	0.986226	0.325113	0.138373	0.599539	0.954511	0.871356	S	0.863775	P63260	323	Actin, cytoplasmic 2	Actg1	GIADRMQKEITALAPSTMKIKIIAPPERKYS
P63260-S368	0.47441	0.101325	0.413532	0.207411	0.191421	0.279447	0.629248	0.279542	0.470928	0.0949619	0.314223	0.403297	0.0922515	0.337027	0.381097	0.824787	0.127746	0.577788	0.546556	0.382733	0.386287	0.132655	0.132609	0.428654	0.73396	0.391961	0.801669	0.374356	S	0.992324	P63260	368	Actin, cytoplasmic 2	Actg1	QQMWISKQEYDESGPSIVHRKCF________
P63260-S239	1.68313	0.115426	0.160408	0.413317	0.234695	1.64354	0.259252	0.116594	0.122857	0.126348	0.487556	1.24268	0.514394	0.938079	4.66906	2.92547	5.37483	8.07047	0.190037	2.31175	2.12151	0.88014	0.192553	1.69811	2.91202	2.43151	0.200516	0.0151491	S	0.999402	P63260	239	Actin, cytoplasmic 2	Actg1	ENEMATAASSSSLEKSYELPDGQVITIGNER
P61082-S28	0.16488	2.30029	1.96101	1.95955	3.73775	2.5352	5.9861	2.34991	1.35735	1.73703	2.40891	0.095296	2.40373	1.1254	0.229778	2.89012	9.15742	4.02531	0.783457	1.04763	2.88843	1.29	0.753718	1.9842	3.13814	2.27233	1.0601	0.872562	S	1	P61082	28	NEDD8-conjugating enzyme Ubc12	Ube2m	EEESAGGTKGSSKKASAAQLRIQKDINELNL
P61222-S582	0.457795	0.525377	0.24277	0.388748	0.363025	0.596376	0.56053	0.517978	0.158009	0.246629	0.405724	0.883367	1.01127	0.327377	0.779472	0.607793	0.80301	0.909614	0.252159	0.549538	0.339568	0.598382	0.198124	0.324978	0.229971	0.558187	0.72686	0.13506	S	1	P61222	582	ATP-binding cassette sub-family E member 1	Abce1	RRDPNNYRPRINKLNSIKDVEQKKSGNYFFL
P61358-S86	0.290138	0.128869	0.170973	0.347238	0.103755	0.264516	0.316012	0.0890049	0.144418	0.127093	0.198202	0.439331	0.159527	0.304747	0.107587	0.20559	0.498799	0.493156	0.138412	0.13221	0.246203	0.444752	0.301172	0.131345	0.337103	0.281424	0.704282	0.124437	S	0.993749	P61358	86	60S ribosomal protein L27	Rpl27	FVKVYNYNHLMPTRYSVDIPLDKTVVNKDVF
P61406-S331	0.925836	2.68351	0.57478	0.900413	0.0809875	0.151344	0.935626	1.60867	0.312474	0.177906	0.835154	1.81356	0.761315	0.927184	0.313763	0.536573	0.276166	0.242537	0.122342	0.126955	0.111527	0.140064	0.178173	0.291847	0.260872	0.43592	1.91584	0.139104	S	1	P61406	331	Telomerase-binding protein EST1A	Smg6	SRRSSERKKHLERNWSGCGEGEQKSNGKENR
P61967-S147	0.907346	1.42025	1.27975	1.47589	1.61609	0.959225	1.15432	0.889704	1.19476	0.730826	1.16282	1.11984	0.669668	1.12854	1.75148	1.41598	1.62425	1.77336	1.28155	0.197945	1.06488	1.57915	1.1916	0.947442	1.15093	1.2069	0.963473	0.78081	S	1	P61967	147	AP-1 complex subunit sigma-1A	Ap1s1	LKAIEQADLLQEEDESPRSVLEEMGLA____
P61979-S284	0.541319	10.3804	1.33285	7.43729	15.0465	14.1452	6.80399	5.85806	12.9064	14.3551	8.88071	1.11665	17.4649	23.8881	8.45012	0.119819	0.25629	53.45	50.671	25.7832	17.5519	4.28133	21.3177	7.61411	7.69864	17.1189	0.518768	0.15858	S	1	P61979	284	Heterogeneous nuclear ribonucleoprotein K	Hnrnpk	GGRPMPPSRRDYDDMSPRRGPPPPPPGRGGR
P61979-S379	7.39758	7.63652	5.57621	4.28154	7.98516	5.37345	5.75414	0.716191	5.81201	2.42082	5.29536	9.13892	3.44797	10.0308	3.86209	3.28197	2.27136	2.3721	1.65271	3.29963	6.29737	9.50775	5.64924	8.9568	13.0347	5.91453	0.895315	0.638219	S	1	P61979	379	Heterogeneous nuclear ribonucleoprotein K	Hnrnpk	QGGSGYDYSYAGGRGSYGDLGGPIITTQVTI
P61982-S71	0.239756	0.357062	0.214578	0.997978	0.808423	0.198253	1.50103	0.485756	0.0934696	0.435097	0.53314	0.108568	0.960916	0.449855	0.202658	1.86102	1.17498	1.59362	0.506038	0.113611	0.0857641	0.544612	0.179081	0.525974	0.21611	0.608772	0.875764	0.731255	S	0.834108	P61982	71	14-3-3 protein gamma	Ywhag	RRSSWRVISSIEQKTSADGNEKKIEMVRAYR
P62071-S186	5.80816	9.09625	8.60343	9.10341	9.6246	8.14017	7.93506	7.06295	7.08716	7.7953	8.02565	9.52428	4.91348	7.13812	0.240889	9.35824	16.0242	8.70293	11.1177	4.86112	0.121675	17.9475	11.2784	8.63918	4.85873	8.19475	0.979365	0.91967	S	0.999955	P62071	186	Ras-related protein R-Ras2	Rras2	LVRVIRKFQEQECPPSPEPTRKEKDKKGCHC
P62242-S160	2.52078	3.03388	2.63226	1.67521	0.422124	2.17238	2.5808	2.48514	1.73732	0.108912	1.93688	2.36646	2.75748	3.33765	1.66768	0.290087	2.44817	0.174945	1.33956	1.32923	1.92495	1.40804	1.87179	0.137524	2.86332	1.70835	1.13377	0.585594	S	0.999977	P62242	160	40S ribosomal protein S8	Rps8	IQKKYDERKKNAKISSLLEEQFQQGKLLACI
P62264-S139	0.193702	0.223494	0.279534	0.120522	0.819362	1.40069	0.831416	1.80039	1.10557	1.05226	0.782694	0.215048	1.18383	0.452418	0.180021	0.250333	1.80396	1.58664	0.0742445	0.073016	0.244426	0.0950529	0.141152	0.290507	1.02265	0.543808	1.43928	0.335646	S	0.799266	P62264	139	40S ribosomal protein S14	Rps14	MKIGRIEDVTPIPSDSTRRKGGRRGRRL___
P62717-S123	0.18364	0.163073	0.390026	0.719562	0.128999	0.368151	0.170231	0.540102	0.34635	0.536757	0.354689	1.29288	0.254057	0.185574	0.231903	0.608483	0.12114	0.173549	0.190107	0.136444	0.248494	0.807192	0.697523	0.625328	0.143152	0.408273	0.868754	0.666	S	1	P62717	123	60S ribosomal protein L18a	Rpl18a	QCYRDMGARHRARAHSIQIMKVEEIAAGKCR
P62751-S43	19.0321	3.44409	7.24647	6.82812	4.91495	8.01358	9.84473	8.80064	8.98596	16.6511	9.37617	10.581	6.54334	11.1305	7.83914	5.27932	20.4511	12.2136	5.5466	9.01293	11.2149	9.95483	2.17286	4.64043	13.9674	9.32486	1.0055	0.97931	S	0.996177	P62751	43	60S ribosomal protein L23a	Rpl23a	VLKGVHSHKKKKIRTSPTFRRPKTLRLRRQP
P62754-S235	47.1754	261.594	11.8414	49.0991	3.92724	12.0634	5.66687	97.2483	4.43117	14.075	50.7122	756.278	26.9801	38.7325	131.719	171.778	108.984	155.95	30.592	27.2521	50.598	308.753	14.1967	75.7241	0.339059	135.563	0.374087	0.213442	S	1	P62754	235	40S ribosomal protein S6	Rps6	AKEKRQEQIAKRRRLSSLRASTSKSESSQK_
P62754-S236	47.295	589.105	84.5976	292.286	55.3549	148.434	54.4757	531.622	41.6814	79.936	192.479	1377.42	347.892	241.287	645.467	528.346	486.045	442.13	125.315	175.75	257.342	693.561	46.3891	239.267	26.5559	402.341	0.478398	0.105395	S	1	P62754	236	40S ribosomal protein S6	Rps6	KEKRQEQIAKRRRLSSLRASTSKSESSQK__
P62754-S240	47.295	589.236	84.5976	244.137	55.3549	148.434	55.4504	12.2834	41.6814	79.936	135.841	1378.09	348.633	241.588	645.467	528.346	484.208	442.963	125.315	176.806	258.019	693.999	46.5842	240.369	26.5559	402.639	0.337376	0.0373232	S	0.98926	P62754	240	40S ribosomal protein S6	Rps6	QEQIAKRRRLSSLRASTSKSESSQK______
P62754-S242	0.823029	0.168204	3.63744	0.118765	1.42875	0.0567379	0.0698513	0.146788	0.713241	4.64367	1.18065	0.111284	0.0983728	12.7005	0.290666	54.3148	0.696258	18.9037	6.44728	3.1049	11.3588	44.8899	2.69424	22.3996	0.214706	12.7304	0.0927427	0.0486508	S	0.892121	P62754	242	40S ribosomal protein S6	Rps6	QIAKRRRLSSLRASTSKSESSQK________
P62754-S244	6.23935	22.1974	0.0921606	0.222976	2.73128	0.143222	0.0800097	25.3259	1.58323	1.47339	6.0089	75.049	10.7003	0.121497	0.361676	36.6167	0.168344	26.4572	3.30052	5.02672	8.82756	15.9859	1.53235	19.1743	1.23532	14.6112	0.411252	0.234808	S	0.978009	P62754	244	40S ribosomal protein S6	Rps6	AKRRRLSSLRASTSKSESSQK__________
P62754-S247	6.85865	34.7605	3.76455	17.6843	0.75948	0.081428	0.19201	24.242	0.856196	0.382361	8.95814	47.7792	0.271988	10.6666	21.0081	88.1866	107.702	131.151	27.3486	10.6144	0.365055	18.1378	2.71181	19.9573	0.15128	34.7179	0.258026	0.0812578	S	0.966205	P62754	247	40S ribosomal protein S6	Rps6	RRLSSLRASTSKSESSQK_____________
P62806-S48	0.217673	0.542684	1.70647	0.835655	0.263284	0.235041	0.475019	1.09037	0.843409	0.462102	0.66717	0.111246	0.0776505	0.359537	1.41822	0.144268	0.557126	0.31297	0.154161	0.850283	0.494409	0.245039	1.57887	1.44825	1.88765	0.688548	0.968953	0.928509	S	1	P62806	48	Histone H4	Hist1h4a	PAIRRLARRGGVKRISGLIYEETRGVLKVFL
P62889-S10	0.608573	1.46616	1.04362	0.165615	0.273197	0.25284	0.374285	0.110323	0.650775	0.472597	0.541798	0.0233547	0.25298	0.147957	0.338717	0.865159	0.806013	1.45145	0.481708	0.325002	0.190882	0.260705	0.381931	0.391265	0.146903	0.433145	1.25085	0.51627	S	0.999995	P62889	10	60S ribosomal protein L30	Rpl30	______MVAAKKTKKSLESINSRLQLVMKSG
P62908-S104	0.329301	0.425736	0.711482	0.488846	0.475118	0.32249	0.431934	0.551157	0.498507	0.530947	0.476552	0.322175	0.0634037	0.273438	0.238787	0.269734	0.285976	0.164776	0.106565	0.347839	0.323573	0.207871	0.121994	0.0950374	0.570178	0.242239	1.96728	0.000165432	S	1	P62908	104	40S ribosomal protein S3	Rps3	EKVATRGLCAIAQAESLRYKLLGGLAVRRAC
P62960-S312	3.01797	3.10203	3.34881	4.08829	6.69329	5.20422	5.60945	4.40929	0.14794	3.69986	3.93212	0.117932	5.07744	11.5676	5.53296	11.0505	8.57698	7.39396	5.34124	6.99206	3.37954	7.0265	4.70882	6.45413	5.2581	6.31984	0.622186	0.0320406	S	0.955535	P62960	312	Nuclease-sensitive element-binding protein 1	Ybx1	DGKETKAADPPAENSSAPEAEQGGAE_____
P62960-S172	0.72504	14.8294	2.18649	8.24624	1.0195	8.10227	10.5221	9.74249	13.0147	1.45923	6.98474	6.38954	0.921103	4.32226	0.111008	11.661	23.123	24.926	0.654017	1.38153	1.2652	1.58873	10.2477	1.53862	1.39638	6.39472	1.09227	0.845213	S	1	P62960	172	Nuclease-sensitive element-binding protein 1	Ybx1	QQNYQNSESGEKNEGSESAPEGQAQQRRPYR
P62960-S174	10.6032	0.106196	10.668	0.150855	13.8615	0.256766	0.17593	1.0101	0.13307	9.50691	4.64725	0.256554	13.8085	27.4856	10.4695	0.0906567	0.584775	2.97369	13.365	6.17828	12.5828	10.386	0.223777	9.08578	13.0915	8.61303	0.539561	0.180961	S	1	P62960	174	Nuclease-sensitive element-binding protein 1	Ybx1	NYQNSESGEKNEGSESAPEGQAQQRRPYRRR
P62960-S163	0.574055	4.12004	2.03958	1.86015	4.27397	3.46872	4.7806	2.61632	3.04091	1.71468	2.8489	0.0983986	3.13156	6.31116	2.33297	6.1083	7.47545	10.0016	2.47218	2.28631	2.3564	3.39772	2.74929	1.99929	2.85893	3.82711	0.744401	0.296469	S	0.997507	P62960	163	Nuclease-sensitive element-binding protein 1	Ybx1	RRRGPPRNYQQNYQNSESGEKNEGSESAPEG
P62983-S57	0.249356	0.150548	1.18878	1.20792	0.0571276	0.19547	0.18807	0.143101	0.91441	0.424395	0.471917	1.56651	0.627451	0.836131	0.206146	0.268745	0.249349	1.63445	1.56733	0.0579093	1.0704	1.29686	1.06382	0.873528	0.881358	0.871427	0.541546	0.0681456	S	0.999965	P62983	57	Ubiquitin-40S ribosomal protein S27a	Rps27a	RLIFAGKQLEDGRTLSDYNIQKESTLHLVLR
P62996-S95	14.8593	6.60508	0.177312	0.431443	0.272622	1.71832	0.258711	0.706726	0.477894	0.495384	2.60028	16.5882	10.5744	1.1862	0.426859	0.184212	0.295467	0.182644	0.477873	0.68639	0.662781	0.828232	1.48777	1.57085	0.341463	2.53524	1.02566	0.974175	S	1	P62996	95	Transformer-2 protein homolog beta	Tra2b	RSRSRSYSRDYRRRHSHSHSPMSTRRRHVGN
P62996-S97	14.8593	6.60508	0.11562	0.431443	0.157601	1.71832	0.35423	0.706726	0.477894	0.495384	2.59216	16.5882	10.5744	1.1862	0.426859	0.200356	0.295467	0.260601	0.477873	0.68639	0.662781	0.828232	1.48777	1.57085	0.341463	2.54196	1.01975	0.980065	S	0.999968	P62996	97	Transformer-2 protein homolog beta	Tra2b	RSRSYSRDYRRRHSHSHSPMSTRRRHVGNRA
P62996-S99	0.109731	6.60508	0.101844	0.431443	0.267289	1.71832	0.382045	0.706726	0.477894	0.495384	1.12958	16.5882	10.446	1.1862	0.426859	0.177747	0.295467	0.172622	0.477873	0.68639	0.662781	0.78863	1.48777	1.57085	0.341463	2.52206	0.447879	0.400644	S	0.98636	P62996	99	Transformer-2 protein homolog beta	Tra2b	RSYSRDYRRRHSHSHSPMSTRRRHVGNRANP
P62996-S264	158.815	81.1386	21.8048	18.7592	33.0059	36.2194	30.8268	29.3193	23.3789	34.4986	46.7767	33.2649	22.7238	19.0062	10.3998	16.5711	27.1253	19.8774	15.3505	13.8304	25.3149	20.4402	33.1499	30.6571	29.5214	22.6595	2.06433	0.0503061	S	1	P62996	264	Transformer-2 protein homolog beta	Tra2b	DRGYDRYEDYDYRRRSPSPYYSRYRSRSRSR
P62996-S266	159.367	80.3184	21.8048	18.1711	33.0059	36.2194	29.2269	28.6762	23.3789	33.9523	46.4121	32.7701	22.7238	19.0062	9.57988	16.5711	26.4824	19.8774	15.3505	12.9903	25.3149	20.4402	32.6989	30.0164	29.5214	22.3817	2.07366	0.0522393	S	1	P62996	266	Transformer-2 protein homolog beta	Tra2b	GYDRYEDYDYRRRSPSPYYSRYRSRSRSRSY
P62996-S270	32.4368	0.128662	0.337186	4.38613	4.76909	3.20223	0.216192	0.212054	0.0432148	0.159803	4.58914	11.735	0.257894	0.395298	0.181215	0.307292	10.3091	0.242557	0.283392	0.154561	0.13348	4.62328	10.1326	0.197357	7.57367	3.32334	1.38088	0.678521	S	0.993837	P62996	270	Transformer-2 protein homolog beta	Tra2b	DRDQIYRRRSPSPYYSRGGYRSRSRSRSYSP
P62996-S280	0.0768505	0.224875	0.209059	4.88131	8.64933	8.32205	0.227854	1.83773	1.77569	3.61013	2.98149	0.112761	0.174191	12.2833	6.41003	9.73518	8.48972	0.29081	1.12452	0.495248	1.31138	1.08039	0.776201	0.179687	0.26298	3.05188	0.976933	0.965503	S	0.999984	P62996	280	Transformer-2 protein homolog beta	Tra2b	PSPYYSRGGYRSRSRSRSYSPRRY_______
P62996-S282	0.12698	0.0623919	0.164341	4.88131	8.64933	8.32205	0.186658	1.83773	1.77569	3.61013	2.96166	0.12042	0.470901	12.2833	6.41003	9.73518	8.48972	0.253177	1.12452	0.495248	1.31138	1.08039	0.776201	0.178009	0.232711	3.06865	0.965133	0.947579	S	0.999964	P62996	282	Transformer-2 protein homolog beta	Tra2b	PSHTRPRRRHRSRSRSYSPRRRPSPRRRPSP
P62996-S284	0.146746	0.125905	0.251282	4.88131	8.64933	8.32205	0.247822	1.83773	1.77569	3.61013	2.9848	0.120991	0.223837	12.2833	6.41003	9.73518	8.48972	0.327455	1.12452	0.495248	1.31138	1.08039	0.776201	0.128157	0.210788	3.05123	0.978229	0.967441	S	0.999986	P62996	284	Transformer-2 protein homolog beta	Tra2b	HTRPRRRHRSRSRSYSPRRRPSPRRRPSPRR
P62996-S83	0.896193	0.101007	0.141222	0.182572	1.44424	0.13774	0.151009	1.57214	0.177246	1.83109	0.663445	47.2545	13.0706	2.73567	2.21191	2.24789	1.51014	0.0809269	0.127237	0.0874382	7.43609	9.36087	9.52436	6.96497	8.55026	7.9402	0.0835551	0.0718849	S	0.999889	P62996	83	Transformer-2 protein homolog beta	Tra2b	YTRSRSRSRSHRRSRSRSYSRDYRRRHSHSH
P62996-S85	0.896193	0.0941478	0.196178	0.31156	1.44424	0.338287	0.235601	1.57214	0.13139	1.83109	0.705082	47.2545	13.0706	2.73567	2.21191	2.24789	1.51014	0.0809269	0.149377	0.223608	7.43609	9.36087	9.52436	6.96497	8.55026	7.95151	0.0886727	0.0727934	S	0.998813	P62996	85	Transformer-2 protein homolog beta	Tra2b	RSRSRSRSHRRSRSRSYSRDYRRRHSHSHSP
P62996-S87	0.896193	0.108187	0.256612	0.185338	1.44424	0.217567	0.212319	1.57214	0.0785483	1.83109	0.680222	47.2545	13.0706	2.73567	2.21191	2.24789	1.51014	0.0809269	0.179281	0.225217	7.43609	9.36087	9.52436	6.96497	8.55026	7.95376	0.0855221	0.0717856	S	0.99968	P62996	87	Transformer-2 protein homolog beta	Tra2b	RSRSRSHRRSRSRSYSRDYRRRHSHSHSPMS
P63017-S254	0.134408	0.146272	0.0603122	0.244644	0.336614	0.148376	0.216962	0.0868495	0.100355	1.28525	0.276004	0.174271	0.210994	0.438807	0.737148	0.80935	0.127701	0.427242	1.09054	1.41243	1.73978	0.514483	1.04728	0.805495	0.76092	0.73546	0.375281	0.0172719	S	1	P63017	254	Heat shock cognate 71 kDa protein	Hspa8	NHFIAEFKRKHKKDISENKRAVRRLRTACER
P63017-S541	0.246191	0.290182	0.27597	0.125851	0.219607	0.3538	0.115509	0.701846	0.11071	0.190527	0.263019	0.0880625	0.117235	0.109302	0.0729711	0.323875	0.14803	0.252365	0.136944	0.14735	0.243308	0.107566	0.0775307	0.101098	0.371996	0.164117	1.60264	0.086911	S	0.999968	P63017	541	Heat shock cognate 71 kDa protein	Hspa8	KAEDEKQRDKVSSKNSLESYAFNMKATVEDE
P63038-S70	2.14214	2.32729	2.87917	2.97312	0.119767	0.306971	2.3921	0.120265	1.12318	1.56143	1.59454	4.39387	0.121944	2.61877	3.66721	5.43866	5.1512	5.15891	0.176328	0.288022	2.38868	2.39213	2.00824	0.140691	2.44138	2.599	0.613521	0.157944	S	0.999973	P63038	70	60 kDa heat shock protein, mitochondrial	Hspd1	MGPKGRTVIIEQSWGSPKVTKDGVTVAKSID
P63038-S410	0.154062	0.503794	0.350968	0.307914	0.231872	0.305781	0.302091	0.280183	0.0702282	0.189506	0.26964	0.120248	0.142152	0.871489	0.448066	0.345943	0.147072	0.189704	0.25061	0.0465044	0.294017	0.0958659	0.26149	0.174302	0.178609	0.25472	1.05858	0.839651	S	0.941096	P63038	410	60 kDa heat shock protein, mitochondrial	Hspd1	AKLSDGVAVLKVGGTSDVEVNEKKDRVTDAL
P63325-S146	4.01281	7.27519	4.87898	5.19468	4.60995	4.7757	4.54279	4.43787	3.25241	4.82642	4.78068	8.29577	3.89866	3.62151	6.51852	6.26764	6.92786	11.2387	4.71944	4.48846	5.86088	5.7815	4.77717	5.68838	8.16782	6.16088	0.775973	0.0624158	S	0.999981	P63325	146	40S ribosomal protein S10	Rps10	AVPPGADKKAEAGAGSATEFQFRGGFGRGRG
P63328-S492	1.50168	1.80647	1.69299	1.18404	0.810531	0.22143	0.994409	1.21095	0.192286	1.80757	1.14224	2.86682	0.116754	0.261176	0.258405	1.19592	1.86377	2.06785	1.04435	0.0988952	0.209067	1.80844	2.03874	0.126257	1.80491	1.12581	1.01459	0.96193	S	0.999998	P63328	492	Serine/threonine-protein phosphatase 2B catalytic subunit alpha isoform	Ppp3ca	DRINERMPPRRDAMPSDANLNSINKALASET
P70121-S648	2.40614	2.33576	3.41634	7.24424	4.38589	0.189092	3.36903	2.24044	3.3173	0.0777069	2.89819	0.144217	3.41229	7.37193	0.254357	0.27945	3.08595	4.51454	0.139804	4.63951	1.51151	3.0607	0.297617	0.198972	0.452142	2.09736	1.38183	0.387869	S	0.971971	P70121	648	Zinc fingers and homeoboxes protein 1	Zhx1	DESNVGSSKEEPGESSPGDETVAPKSGGTGK
P70182-S453	0.172046	1.21774	1.08312	1.61867	0.479797	0.521053	0.660226	1.88074	0.082041	1.03574	0.875116	0.103872	0.864908	0.614841	0.67817	1.57858	0.293382	1.24977	0.312244	0.580371	0.430455	0.696326	0.223883	0.618142	0.826562	0.647965	1.35056	0.274859	S	0.990037	P70182	453	Phosphatidylinositol 4-phosphate 5-kinase type-1 alpha	Pip5k1a	IPLKPSPTKKFRSGPSFSRRSGPSGNSCTSQ
P70227-S1832	0.149387	0.279186	0.200778	0.203103	0.166191	0.267597	0.336204	0.160126	0.254953	0.238912	0.225644	0.0999744	0.139788	0.121459	0.242784	0.130405	0.134834	0.392746	0.0868327	0.111111	0.109241	0.165024	0.102138	0.284656	0.230199	0.167942	1.34358	0.0879021	S	0.966997	P70227	1832	Inositol 1,4,5-trisphosphate receptor type 3	Itpr3	EDREPADPATKGRVSSFSMPSSSRYLLGLGL
P70255-S333	5.31063	12.3601	8.35993	11.479	18.2606	14.2702	16.0586	7.60897	4.25997	10.1461	10.8114	11.5343	5.80003	6.82107	12.4819	14.534	9.04897	15.5724	9.57763	3.80284	6.47376	6.78325	4.82821	6.47447	5.91641	8.54637	1.26503	0.192427	S	1	P70255	333	Nuclear factor 1 C-type	Nfic	EGGISSPVKKTEMDKSPFNSPSPQDSPRLSS
P70255-S337	1.74154	4.71573	15.5747	0.148878	0.119857	3.48159	0.196985	6.2005	0.0520397	8.56345	4.07953	0.634958	0.161477	0.417304	0.206933	0.205927	0.283241	0.9704	0.737662	0.296053	0.611465	0.695012	0.472419	0.276929	0.56473	0.466751	8.74028	0.0124634	S	0.999956	P70255	337	Nuclear factor 1 C-type	Nfic	SSPVKKTEMDKSPFNSPSPQDSPRLSSFTQH
P70255-S339	12.8632	20.6097	5.00901	14.2636	17.3355	19.1297	18.7681	6.21817	10.1017	8.85546	13.3154	20.683	15.5593	6.63971	20.4498	19.4913	24.0624	25.8541	15.9281	11.6386	5.63161	12.1078	10.7972	13.1189	14.0247	15.4276	0.86309	0.395944	S	0.998957	P70255	339	Nuclear factor 1 C-type	Nfic	PVKKTEMDKSPFNSPSPQDSPRLSSFTQHHR
P70255-S343	3.12008	1.76138	3.55806	2.25364	3.28584	1.57799	4.03336	2.30852	1.36414	3.35339	2.66164	5.06469	0.838357	1.77008	5.41934	3.62743	3.4705	6.4044	3.4954	3.98621	1.22992	4.1298	3.47043	3.85587	3.80752	3.61214	0.736859	0.0955128	S	0.999956	P70255	343	Nuclear factor 1 C-type	Nfic	TEMDKSPFNSPSPQDSPRLSSFTQHHRPVIA
P70255-S323	1.54055	2.29708	2.77901	1.99263	0.443248	2.27457	0.149332	2.10036	1.50497	0.277273	1.5359	2.78766	1.53892	0.610611	1.56524	0.443655	2.30873	0.992501	2.538	1.26668	1.88705	1.94546	2.26732	2.33877	2.24744	1.767	0.869213	0.502051	S	0.971205	P70255	323	Nuclear factor 1 C-type	Nfic	SSSRNWTEDIEGGISSPVKKTEMDKSPFNSP
P70257-S340	1.24228	0.202527	1.46712	0.102059	1.25449	0.132393	0.147411	1.28986	0.892795	0.142647	0.687359	0.111761	0.270481	2.68302	0.141166	0.17529	1.88253	0.26684	0.18558	0.0898637	0.1093	1.48757	1.24857	0.155116	0.237304	0.646028	1.06398	0.894283	S	0.762319	P70257	340	Nuclear factor 1 X-type	Nfix	KSGKLDFCSALSSQGSSPRMAFTHHPLPVLA
P70257-S280	4.87001	6.13534	4.0936	3.94856	6.00911	4.75156	8.2794	3.42052	3.00517	5.29547	4.98087	6.09268	2.90161	3.95919	7.67819	5.5944	7.49629	7.66932	7.244	3.70092	5.31429	6.90508	4.03329	4.77348	0.191707	5.25389	0.948036	0.737226	S	0.999618	P70257	280	Nuclear factor 1 X-type	Nfix	SITSPPSTSSTKRPKSIDDSEMESPVDDVFY
P70257-S288	1.50881	1.69075	2.16133	1.57759	2.06033	0.368483	1.16632	1.10989	0.615117	0.833921	1.30925	2.4852	1.16678	2.35264	1.29241	0.16942	2.06334	1.37654	2.5376	1.57979	2.65743	3.21292	1.94054	2.20623	2.15402	1.94249	0.674007	0.0407693	S	0.999996	P70257	288	Nuclear factor 1 X-type	Nfix	SSTKRPKSIDDSEMESPVDDVFYPGTGRSPA
P70257-S265	2.53424	4.07437	1.17232	1.44084	0.796535	1.37709	0.776695	0.842112	0.90386	4.12863	1.80467	4.86903	1.23587	0.252399	1.34326	1.64712	5.58504	1.10788	3.67685	5.07792	1.03163	4.09667	1.11461	1.34877	8.0395	2.88761	0.624969	0.199348	S	0.999027	P70257	265	Nuclear factor 1 X-type	Nfix	SPSYYNINQVTLGRRSITSPPSTSSTKRPKS
P70257-S268	0.958054	7.86052	9.11608	6.46756	0.796535	2.01679	7.04879	0.842112	4.75707	6.23651	4.61	12.263	1.23587	5.43209	8.08737	9.72165	11.8321	9.5695	9.58	4.76751	4.74277	5.36892	4.71063	1.34877	0.24147	6.35012	0.725971	0.259451	S	0.998876	P70257	268	Nuclear factor 1 X-type	Nfix	YYNINQVTLGRRSITSPPSTSSTKRPKSIDD
P70257-S301	6.14621	2.99521	4.10415	5.45003	6.46397	8.95658	6.15666	1.66193	1.93859	5.19312	4.90665	8.20541	6.56457	9.66028	8.89926	5.10286	12.9987	8.71603	4.3951	5.31185	5.28763	5.8624	3.54266	4.87399	8.10972	6.96646	0.704324	0.0548005	S	0.999974	P70257	301	Nuclear factor 1 X-type	Nfix	MESPVDDVFYPGTGRSPAAGSSQSSGWPNDV
P70266-S178	0.656119	0.708665	0.876252	1.05481	0.264486	1.11371	0.254808	1.17223	0.635852	0.817929	0.755486	0.777245	0.544052	0.164335	0.317387	0.814486	0.153094	0.225769	0.193188	0.265209	0.332918	0.50245	0.653022	0.32313	0.169881	0.388298	1.94564	0.00346488	S	0.999997	P70266	178	6-phosphofructo-2-kinase/fructose-2,6-bisphosphatase 1	Pfkfb1	DPDIIAENIKQVKLGSPDYIDCDQEKVLEDF
P70268-S920	2.57092	0.162449	0.286491	3.44031	3.64669	3.47753	0.173371	4.44137	3.4396	2.75588	2.43946	0.238845	5.4051	1.25553	10.0328	9.68741	5.67689	8.43868	0.212317	6.40548	2.16157	2.34422	2.6861	2.23895	4.76217	4.39615	0.554909	0.101296	S	0.996836	P70268	920	Serine/threonine-protein kinase N1	Pkn1	VSNFDEEFTGEAPTLSPPRDARPLTAAEQAA
P70271-S119	1.40533	0.187176	0.629276	0.182226	0.0884697	0.903647	0.359718	0.810794	0.843571	1.11165	0.652186	2.3364	1.50797	0.264804	1.90477	0.184867	3.81509	3.2535	0.363958	0.748248	0.825648	0.102426	1.75033	1.46375	2.43657	1.49703	0.435655	0.0413166	S	0.978823	P70271	119	PDZ and LIM domain protein 4	Pdlim4	DPESQDCSPATSRRSSVSGISLEDNRSGLGS
P70279-S97	0.106349	0.502131	0.183804	0.150605	0.247376	0.238196	0.180782	0.32813	0.143407	0.207026	0.228781	0.848322	0.161297	0.219447	0.651182	0.0662905	0.216302	0.412927	0.394604	0.351115	0.582831	0.636396	0.730395	0.583431	0.482717	0.452661	0.505412	0.0104052	S	0.99983	P70279	97	Surfeit locus protein 6	Surf6	NPMVSKQEKGLSSLGSPKDSQGTARESVFAL
P70302-S257	19.6495	21.1526	13.0852	22.4996	29.8295	20.1164	38.439	15.5663	17.9776	16.2324	21.4548	33.8717	36.7574	31.5741	15.3684	26.512	38.7338	60.9888	17.4996	11.6487	9.04026	9.19591	7.70723	25.886	21.6886	24.748	0.86693	0.528712	S	1	P70302	257	Stromal interaction molecule 1	Stim1	KKMMKDLEGLHRAEQSLHDLQERLHKAQEEH
P70302-S521	24.6398	42.1373	20.1669	42.5968	63.9378	73.1745	33.832	25.1965	28.0289	20.1642	37.3875	5.67988	27.1029	21.6532	9.55823	18.5052	21.8971	35.8969	24.0636	11.1895	9.258	7.31219	17.1674	15.4457	21.5423	17.5909	2.12539	0.00178594	S	0.999988	P70302	521	Stromal interaction molecule 1	Stim1	PQLGLGSQRDLTHSDSESSLHMSDRQRVAPK
P70302-S524	0.0739871	13.5033	4.00253	4.43169	11.2535	0.27586	8.89424	7.64901	3.01216	7.41096	6.05073	3.70848	2.82961	4.6119	2.93078	0.296358	5.53628	0.218621	0.0800728	7.97449	2.6325	0.104108	4.68414	5.67194	13.0456	3.88035	1.55933	0.200229	S	0.969729	P70302	524	Stromal interaction molecule 1	Stim1	GLGSQRDLTHSDSESSLHMSDRQRVAPKPPQ
P70302-S575	30.0118	44.8735	34.1391	22.1911	20.8754	19.7811	29.9994	26.8669	17.6415	21.7289	26.8109	30.6473	24.921	18.6543	16.9112	21.1338	18.7427	42.3402	22.0951	33.0747	19.7164	18.6415	21.5206	16.5287	18.725	23.118	1.15974	0.262663	S	1	P70302	575	Stromal interaction molecule 1	Stim1	IEGVHPGSLVEKLPDSPALAKKTFMALNHGL
P70302-S512	28.6286	29.4983	22.0289	23.4434	22.4691	26.2005	31.2858	23.3832	17.1282	29.5021	25.3568	33.4572	26.1398	30.2876	23.0462	24.4092	0.330948	36.9916	18.6896	37.9756	18.4627	29.0451	25.7162	17.0302	23.628	24.6579	1.02835	0.832248	S	1	P70302	512	Stromal interaction molecule 1	Stim1	SSVRQRLTEPQLGLGSQRDLTHSDSESSLHM
P70302-S40	0.852373	0.680836	0.467249	0.529032	1.06033	0.683433	0.471733	0.971984	0.431302	0.113133	0.62614	0.138799	0.285158	0.818434	0.18409	0.677961	0.236894	0.156168	0.156268	0.206939	0.148311	0.0874848	0.465933	0.136378	0.211579	0.279314	2.24171	0.00272575	S	0.819173	P70302	40	Stromal interaction molecule 1	Stim1	HSHSEKNTGASSGATSEESTEAEFCRIDKPL
P70303-S568	0.0805455	0.13576	1.48127	1.34135	1.80823	0.194911	1.5392	0.0812516	0.17377	1.03705	0.787335	0.180701	0.618332	1.73844	1.53774	1.62243	0.409562	0.127692	1.12232	1.13509	1.13833	0.147927	1.27808	1.63989	1.66497	1.02582	0.767517	0.389097	S	1	P70303	568	CTP synthase 2	Ctps2	AHLQQMNKLPYSDGYSDASDDSFPEAKLAEL
P70303-S571	0.0996548	0.245602	1.48127	1.34135	1.80823	0.139128	1.5392	0.111054	0.129169	1.03705	0.793172	0.343378	0.618332	1.73844	1.53774	1.62243	0.17088	0.616819	1.12232	1.13509	1.13833	0.104074	1.27808	1.63989	1.66497	1.0522	0.753824	0.336378	S	0.999664	P70303	571	CTP synthase 2	Ctps2	QQMNKLPYSDGYSDASDDSFPEAKLAELDLN
P70313-S1176	0.432706	0.339492	0.339703	0.275719	0.161158	0.168996	0.398746	0.280533	0.20127	0.276556	0.287488	0.832247	0.190507	0.633011	0.565685	0.214779	1.31771	0.42364	0.813638	0.186319	0.162575	0.839293	0.914745	0.24769	0.147474	0.534951	0.53741	0.0501144	S	0.998338	P70313	1176	Nitric oxide synthase, endothelial	Nos3	LTLRTQEVTSRIRTQSFSLQERQLRGAVPWS
P70313-S1178	0.432821	0.279976	0.217448	0.10555	0.230565	0.385369	0.41111	0.321599	0.364573	0.119677	0.286869	0.563432	0.230078	0.194787	0.402728	0.526413	0.283127	0.186046	0.398063	0.332683	0.431637	0.444314	0.245873	0.531466	0.289676	0.361452	0.793658	0.158827	S	0.998701	P70313	1178	Nitric oxide synthase, endothelial	Nos3	LRTQEVTSRIRTQSFSLQERQLRGAVPWSFD
P70313-S632	0.118566	0.669512	0.215207	0.136325	0.517927	0.415177	0.706277	0.393796	0.234356	0.35593	0.376307	0.503351	0.440409	0.13755	0.292774	0.187525	0.485856	0.295135	0.126519	0.158125	0.349094	0.533538	0.507113	0.581702	0.405282	0.357427	1.05282	0.802836	S	0.990314	P70313	632	Nitric oxide synthase, endothelial	Nos3	CSDPLVSSWRRKRKESSNTDSAGALGTLRFC
P70324-S438	5.66627	0.223813	0.180804	0.0986517	0.142486	1.06654	1.63389	1.38285	0.0849172	0.0971922	1.05774	0.135853	0.835748	0.155912	0.299148	0.434899	2.61966	0.845415	0.136611	0.104906	0.290388	0.231575	0.867788	0.106317	0.13417	0.514171	2.05718	0.292593	S	0.966472	P70324	438	T-box transcription factor TBX3	Tbx3	RDTARLDKASPDSRHSPATISSSTRVPGADE
P70324-S705	0.101434	0.276765	0.237139	0.350196	0.152502	0.0958518	0.174993	0.2168	0.133101	0.14769	0.188647	1.15427	0.184016	0.126249	0.931223	0.451625	0.360681	0.221853	0.101171	1.29807	0.35787	1.50386	0.894355	0.992237	0.161362	0.624204	0.302221	0.0107285	S	0.966547	P70324	705	T-box transcription factor TBX3	Tbx3	LNSRSSTLSSGSVSLSPKLCSEKEAATSELQ
P70335-S1341	0.118397	6.66462	6.24065	10.6086	6.97363	0.560903	0.175178	18.713	6.61254	9.00207	6.56696	0.124324	0.568518	3.52067	4.30453	7.16428	2.39811	5.70765	3.46457	3.09354	2.70326	4.22836	4.93972	2.73656	2.56594	3.39429	1.93471	0.0617656	S	1	P70335	1341	Rho-associated protein kinase 1	Rock1	RASPRTLSTRSTANQSFRKVVKNTSGKTS__
Q9JIW5-S428	0.107988	0.205644	0.132884	0.129651	0.186734	0.412582	0.188136	0.121781	0.226028	0.15138	0.186281	1.39426	0.426096	0.337628	0.465902	0.274272	0.441081	0.57509	0.20934	0.745592	1.12364	0.947859	0.180929	0.92351	1.13699	0.655871	0.284021	0.00118994	S	0.785287	Q9JIW5	428	Mothers against decapentaplegic homolog 9	Smad9	DKVLTQMGSPHNPISSVS_____________
Q9JIW5-S430	0.556302	0.314625	0.383792	0.393733	0.0902438	0.701823	0.0834771	0.108922	0.3081	0.194603	0.313562	1.39426	0.248213	0.435271	0.844208	0.375721	0.357505	0.57509	0.225437	0.745592	1.12364	1.42871	0.116	1.3153	1.13699	0.737281	0.425295	0.0138827	S	0.961834	Q9JIW5	430	Mothers against decapentaplegic homolog 9	Smad9	VLTQMGSPHNPISSVS_______________
P70347-S261	0.140313	0.148135	0.205451	0.450772	0.187473	0.126476	0.220739	0.311855	0.0499586	0.298506	0.213968	0.293923	0.175426	0.211882	0.53142	0.263628	0.258818	0.140015	0.10631	0.266585	0.280615	0.534783	0.555904	0.140665	0.176489	0.281176	0.760975	0.251934	S	0.958645	P70347	261	TRAF family member-associated NF-kappa-B activator	Tank	TPRGLGRDEEDTSFESLSKFNVKFPPMDNDS
P70362-S299	12.5688	44.9961	12.4772	34.6196	5.70242	11.8201	6.37974	39.7827	6.97741	9.48306	18.4807	22.9346	18.1197	35.359	0.493091	12.0708	8.11312	20.0361	4.69374	6.55909	6.91861	7.57296	4.39043	10.2963	25.2978	13.0611	1.41494	0.298237	S	1	P70362	299	Ubiquitin fusion degradation protein 1 homolog	Ufd1l	DEAGGRFIAFSGEGQSLRKKGRKP_______
P70365-S22	1.2647	1.11985	0.852924	0.27048	0.145472	2.13826	0.164514	1.27316	0.927602	1.47735	0.963432	2.24436	1.3389	0.286769	0.210487	0.119427	0.202529	0.0872937	0.0895301	1.60213	0.0859182	0.301916	0.185977	1.80709	0.25229	0.629615	1.53019	0.269889	S	1	P70365	22	Nuclear receptor coactivator 1	Ncoa1	SSSDPANPDSHKRKGSPCDTLASSTEKRRRE
P70399-S1359	0.0881983	0.102923	0.619941	0.488029	0.563771	1.15746	0.112624	0.969639	0.717484	2.26003	0.70801	0.0735046	1.14096	0.52267	0.109306	0.484356	0.255833	0.474864	0.264275	0.211099	0.201675	0.169933	0.125752	0.128149	0.190539	0.310923	2.27712	0.0538873	S	1	P70399	1359	Tumor suppressor p53-binding protein 1	Tp53bp1	ADFALPSSRGGPGKLSPRKGISQTGAPVCEE
P70429-S329	1.35255	0.151251	0.715589	0.083325	1.08937	0.469198	0.363827	0.558829	0.775536	0.0911657	0.565064	1.62405	1.90444	2.04595	1.109	0.898462	1.43786	1.80879	1.2273	0.872188	1.23931	0.121337	1.56956	0.0848429	1.97427	1.27981	0.441521	0.00494972	S	0.999843	P70429	329	Ena/VASP-like protein	Evl	PNSSEAGRKPWERSNSVEKPVSSLLSRTPSV
P70441-S181	0.314721	0.372243	1.47283	0.574971	0.493561	0.180933	0.091733	0.0826893	0.0895346	0.451504	0.412472	1.2278	0.417452	0.145839	1.04337	1.59238	0.705645	0.133878	0.556557	0.204998	0.409041	0.629606	0.663294	0.125366	0.250987	0.579016	0.712368	0.362908	S	0.999973	P70441	181	Na(+)/H(+) exchange regulatory cofactor NHE-RF1	Slc9a3r1	DKSKPGQFIRAVDPDSPAEASGLRAQDRIVE
P70441-S273	0.129503	19.775	15.0746	22.2381	25.8141	0.327602	0.197952	0.253637	0.0872103	0.172368	8.40701	0.965087	0.162531	0.209627	30.2386	0.274218	0.227243	27.1111	0.268572	25.6232	0.314968	41.8442	0.134845	1.3862	6.55026	9.66505	0.869836	0.820867	S	1	P70441	273	Na(+)/H(+) exchange regulatory cofactor NHE-RF1	Slc9a3r1	EIQKESSREALVEPASESPRPALARSASSDT
P70441-S275	38.2228	66.7469	55.241	96.7519	88.5737	28.0057	140.241	63.6498	28.0613	90.3319	69.5826	140.714	103.601	70.1462	90.5529	104.998	139.67	78.1732	57.231	39.9949	62.4204	94.7914	69.0248	112.647	104.585	90.6108	0.767928	0.128196	S	1	P70441	275	Na(+)/H(+) exchange regulatory cofactor NHE-RF1	Slc9a3r1	QKESSREALVEPASESPRPALARSASSDTSE
P70441-S264	1.66335	0.135562	0.395531	0.11451	4.87596	2.94702	0.151181	1.78825	1.00256	2.13243	1.52064	6.36807	0.239722	1.99631	0.11927	0.327197	0.361775	0.193934	0.134749	0.115847	0.11899	3.27219	0.0911773	4.55026	8.27482	1.86888	0.813662	0.718791	S	0.933748	P70441	264	Na(+)/H(+) exchange regulatory cofactor NHE-RF1	Slc9a3r1	PLPEPFSNGEIQKESSREALVEPASESPRPA
P70441-S285	25.5206	23.486	205.419	243.81	322.724	233.527	293.515	205.978	213.763	206.777	197.452	551.558	317.236	457.806	413.51	622.263	499.682	487.006	318.609	467.983	22.3478	26.4113	363.091	294.334	280.606	365.889	0.539651	0.0125615	S	0.997439	P70441	285	Na(+)/H(+) exchange regulatory cofactor NHE-RF1	Slc9a3r1	EPASESPRPALARSASSDTSEELNSQDSPKR
P70441-S286	2.79329	3.85066	24.7707	6.33335	8.94716	11.198	0.234325	3.52028	3.26769	4.94035	6.98558	19.8204	5.03114	20.7579	5.049	44.7546	6.43609	6.12427	14.6048	13.8148	4.29317	1.48634	4.90806	27.8707	3.56301	12.751	0.547844	0.19249	S	0.999782	P70441	286	Na(+)/H(+) exchange regulatory cofactor NHE-RF1	Slc9a3r1	PASESPRPALARSASSDTSEELNSQDSPKRQ
P70441-S289	2.79329	3.85066	5.15592	6.33335	8.94716	6.43018	4.96307	3.52028	3.26769	4.94035	5.0202	0.122533	5.03114	10.4135	5.049	8.08908	6.43609	6.43971	5.72922	13.8148	4.29317	6.20284	3.66696	1.06685	3.22027	5.68394	0.883224	0.592471	S	0.999933	P70441	289	Na(+)/H(+) exchange regulatory cofactor NHE-RF1	Slc9a3r1	ESPRPALARSASSDTSEELNSQDSPKRQVST
[truncated: 4,508 more rows]
