# Supplementary material for: Phosphoproteome profiling of mouse liver during normal aging
Source: Proteome Sci. 2022 Aug 5;20:12. doi: 10.1186/s12953-022-00194-2 (PMC9354360; doi:10.1186/s12953-022-00194-2)
Supplement: Supplementary file 6 — Additional file 6:Table S2. Differentially expressed 923 phosphosites [file 12953_2022_194_MOESM6_ESM.xlsx]

## Sheet: Sheet1
Phosphosites	old_1	old_2	old_3	old_4	old_5	old_6	old_7	old_8	old_9	old_10	old_average	young_1	young_2	young_3	young_4	young_5	young_6	young_7	young_8	young_9	young_10	young_11	young_12	young_13	young_14	young_average	Ratio_old/young	t test	Amino acid	Localization prob	Proteins	Positions within proteins	Protein names	Gene names	Sequence window
Q8K4Z3-S43	0.714703	51.5979	94.8637	61.8156	127.302	112.321	61.3154	60.2942	33.9192	62.659	66.6803	0.0624074	0.0819512	0.159569	0.139925	0.254178	0.218577	0.141289	0.0675613	0.0730225	0.110914	0.160454	0.150699	0.0694603	0.267756	0.13984	476.832	7.96474e-07	S	0.999865	Q8K4Z3	43	NAD(P)H-hydrate epimerase	Apoa1bp	VCRARPIWWGTQRRGSETMAGAAVKYLSQEE
B9EJ86-S808	5.6105	0.090188	0.127433	4.51279	4.96975	4.74817	0.560001	0.420638	0.246353	5.23358	2.65194	0.153575	0.16855	0.430425	0.145488	0.390071	0.263488	0.177737	0.28272	0.0805301	0.0837825	0.155315	0.184504	0.137039	0.180457	0.202406	13.1021	0.00131254	S	0.954453	B9EJ86	808	Oxysterol-binding protein	Osbpl8	VVKGYSSPEPDIQDSSGSEAQSVKPSTRRKK
Q9QYG0-S352	0.110879	0.0952121	0.395845	23.7927	0.392239	0.153827	0.397084	0.156351	11.4586	15.0126	5.19653	0.108519	0.368613	0.298718	0.199124	0.480796	0.268634	0.188835	0.291891	0.279465	0.166983	0.0730613	0.0799849	2.61029	0.181809	0.399766	12.9989	0.0457774	S	0.803473	Q9QYG0	352	Protein NDRG2	Ndrg2	ASIDGSRSRSRTLSQSSESGTLPSGPPGHTM
B9EJ86-S810	5.6105	0.199904	0.0837857	4.51279	4.96975	4.74817	0.560001	0.420638	0.246353	5.23358	2.65855	0.193406	0.168794	0.187296	0.296688	0.196248	0.533797	0.100064	0.12661	0.138357	0.121337	0.201685	0.627519	0.13114	0.256998	0.234281	11.3477	0.00142224	S	0.977011	B9EJ86	810	Oxysterol-binding protein	Osbpl8	KGYSSPEPDIQDSSGSEAQSVKPSTRRKKGI
P70255-S337	1.74154	4.71573	15.5747	0.148878	0.119857	3.48159	0.196985	6.2005	0.0520397	8.56345	4.07953	0.634958	0.161477	0.417304	0.206933	0.205927	0.283241	0.9704	0.737662	0.296053	0.611465	0.695012	0.472419	0.276929	0.56473	0.466751	8.74028	0.0124634	S	0.999956	P70255	337	Nuclear factor 1 C-type	Nfic	SSPVKKTEMDKSPFNSPSPQDSPRLSSFTQH
Q9D1P2-S37	0.15114	0.586332	0.182919	0.495526	0.316618	11.585	0.254285	7.94494	5.08499	5.82694	3.24287	0.143512	0.12786	0.779861	0.12672	0.86908	0.317123	0.184992	0.266184	0.214148	0.268242	0.241097	0.0989035	0.159904	2.79624	0.47099	6.88521	0.0209254	S	1	Q9D1P2	37	Histone acetyltransferase KAT8	Kat8	EPGPGENAAVEGPARSPGRVSPPTPARGEPE
Q9QXE0-S13	0.177934	0.222365	0.27796	2.97843	2.74498	3.04856	0.336347	2.08634	13.1919	1.68959	2.67544	0.105596	0.149067	0.114514	0.0890888	0.132651	1.6464	0.191916	0.989485	0.57061	0.864023	0.305577	0.098092	0.100874	0.237212	0.39965	6.69444	0.0393151	S	0.996248	Q9QXE0	13	2-hydroxyacyl-CoA lyase 1	Hacl1	___MPESNSAEGSDRSEEQVSGAKVIAQALK
Q9D1P2-S42	0.259938	0.586332	0.182919	0.495526	0.138119	11.585	0.322233	7.94494	5.08499	5.82694	3.24269	0.310308	0.247699	0.779861	0.127642	0.86908	0.11668	0.133369	0.147574	0.0883106	0.180735	0.210212	0.685551	0.342777	2.79624	0.502574	6.45217	0.0222685	S	1	Q9D1P2	42	Histone acetyltransferase KAT8	Kat8	ENAAVEGPARSPGRVSPPTPARGEPEVTVEI
Q8BTI8-S572	0.173184	0.125004	0.16906	6.47226	5.69589	0.093264	0.179036	3.6187	4.37204	6.38382	2.72823	0.207636	0.180515	0.215373	0.111365	0.258107	0.250509	0.288449	0.111925	0.082916	2.13635	0.387012	0.0991764	0.12178	1.50777	0.425635	6.40978	0.00728569	S	1	Q8BTI8	572	Serine/arginine repetitive matrix protein 2	Srrm2	GRSHSRSPATRGRSRSRTPARRGRSRSRTPA
Q8BTI8-S570	0.0909743	0.100632	0.126782	6.47226	5.69589	0.221236	0.153634	3.6187	4.37204	6.38382	2.7236	0.36778	0.0986626	0.26126	0.371295	0.204111	0.228948	0.156054	0.204606	0.0944314	2.13635	0.387012	0.152243	0.0587735	1.50777	0.44495	6.12113	0.00787661	S	1	Q8BTI8	570	Serine/arginine repetitive matrix protein 2	Srrm2	RRGRSHSRSPATRGRSRSRTPARRGRSRSRT
Q8BTI8-T574	0.132235	0.0838171	0.238283	6.47226	5.69589	0.393124	0.14147	3.6187	4.37204	6.38382	2.75316	0.143396	0.21435	0.198686	0.203402	0.24514	0.328311	0.151556	0.0787886	0.153499	2.13635	0.387012	0.285471	0.38721	1.50777	0.458639	6.0029	0.00700476	T	1	Q8BTI8	574	Serine/arginine repetitive matrix protein 2	Srrm2	SHSRSPATRGRSRSRTPARRGRSRSRTPARR
O70451-S214	0.191864	7.7931	3.54507	34.0926	2.19337	12.4129	7.79623	28.2003	0.0888198	4.85443	10.1169	4.17823	3.05073	0.159076	1.48398	0.163488	0.441885	3.44566	0.0734692	0.192048	0.0870687	0.224472	0.173927	3.7679	6.71912	1.72579	5.86216	0.0154001	S	0.999962	O70451	214	Monocarboxylate transporter 2	Slc16a7	VGPSPNTKKSKSKVGSRHDSTLKKASKVSTA
Q9DBS9-S33	0.898884	1.29523	1.83568	1.58214	0.804186	1.09601	0.171483	1.94977	0.157663	1.36267	1.11537	0.25904	0.145559	0.221134	0.158034	0.212344	0.180356	0.188191	0.167498	0.158032	0.200378	0.245305	0.13407	0.235503	0.182418	0.19199	5.80953	1.26973e-05	S	1	Q9DBS9	33	Oxysterol-binding protein-related protein 3	Osbpl3	RSTSSCSSKQGSRQDSWEVVEGLRGEMTYTQ
P02088-T140	0.298747	1.33079	0.74265	3.07342	1.42297	0.861901	0.553597	0.794885	0.514108	1.549	1.11421	0.0976422	0.110715	0.344304	0.0969547	0.210634	0.372019	0.292907	0.106195	0.309808	0.0960623	0.142961	0.352703	0.118754	0.1485	0.200011	5.57072	0.000336471	T	1	P02088	140	Hemoglobin subunit beta-1	Hbb-b1	PAAQAAFQKVVAGVATALAHKYH________
O70451-T219	0.19078	0.0759396	0.184261	13.4554	0.430523	12.4129	4.28231	1.18775	0.266476	4.85443	3.73408	4.17823	0.0903341	0.131195	0.243996	0.112246	0.29433	0.204123	0.213055	0.103552	0.147204	0.139911	0.146818	3.7679	0.0782375	0.703652	5.30671	0.0463476	T	0.79705	O70451	219	Monocarboxylate transporter 2	Slc16a7	NTKKSKSKVGSRHDSTLKKASKVSTAQKVNR
Q8BXB6-S322	1.9753	7.48665	4.70853	3.32183	2.09357	12.6239	1.02915	4.85473	1.21227	1.74015	4.1046	0.670973	3.53545	0.160045	0.930732	1.76097	0.572909	0.230498	0.0885118	0.184743	0.227772	0.649524	0.171949	0.131111	1.9601	0.805378	5.0965	0.00345686	S	0.967362	Q8BXB6	322	Solute carrier organic anion transporter family member 2B1	Slco2b1	LASAASTASKGEDLSSQHEPLKKQAGLAQIA
Q69ZA1-S343	0.302325	1.53927	1.0539	0.335518	0.302365	2.92851	2.64313	1.72165	0.167372	0.14679	1.11408	0.151395	0.239671	0.12255	0.253529	0.316614	0.18427	0.30746	0.462516	0.142801	0.0950894	0.170628	0.178359	0.298296	0.159071	0.220161	5.06032	0.00421536	S	0.999978	Q69ZA1	343	Cyclin-dependent kinase 13	Cdk13	VSHRASQSLRSRKSPSPAGGGSSPYSRRLPR
Q69ZA1-S341	0.33101	1.53927	1.0539	0.174333	0.12951	2.92851	2.64313	1.72165	0.0934774	0.278895	1.08937	0.237726	0.212345	0.167271	0.229743	0.121197	0.192912	0.234739	0.462516	0.200404	0.179373	0.113756	0.33039	0.136129	0.203366	0.215848	5.04693	0.00579512	S	0.999998	Q69ZA1	341	Cyclin-dependent kinase 13	Cdk13	SPVSHRASQSLRSRKSPSPAGGGSSPYSRRL
Q5HZI1-S1199	0.242369	1.43964	0.115496	0.985476	1.92022	2.10547	1.93668	1.87642	0.0838873	0.597355	1.1303	0.850563	0.153216	0.313036	0.176753	0.0756358	0.171985	0.374531	0.0982001	0.254508	0.0937403	0.16897	0.137035	0.149677	0.124036	0.22442	5.03654	0.000616056	S	0.998338	Q5HZI1	1199	Microtubule-associated tumor suppressor 1 homolog	Mtus1	RSPTSSAIPFQSPRNSGSFSSPSISPR____
Q6ZQ58-S498	0.0573915	0.0812126	4.16357	4.99612	10.3434	9.25444	0.236347	0.249839	3.04081	1.19715	3.36202	0.13696	0.121087	0.158333	0.124415	0.21253	0.767004	0.255119	4.89554	0.631156	0.784549	0.132165	1.32444	0.140288	0.183885	0.70482	4.77005	0.0236601	S	0.999999	Q6ZQ58	498	La-related protein 1	Larp1	VPRQHYQKETESAPGSPRAVTPVPTKTEEVS
Q8BXB6-S312	6.58143	23.3736	3.06667	23.1778	0.27092	20.0706	0.643698	29.984	1.65096	6.15353	11.4973	8.50507	1.95176	0.428955	6.86787	0.185749	0.177442	6.49804	0.90084	0.930446	0.285615	0.0821114	1.47614	2.66962	2.80564	2.41181	4.7671	0.00832706	S	0.958985	Q8BXB6	312	Solute carrier organic anion transporter family member 2B1	Slco2b1	KHEFHFRRKVLASAASTASKGEDLSSQHEPL
Q9CW07-S81	0.736722	0.111827	3.79312	2.88568	0.438642	5.45085	1.09597	7.5452	0.42871	0.213882	2.27006	0.925207	0.659181	2.67037	0.35337	0.0869558	0.178333	0.742094	0.165187	0.101956	0.187763	0.116557	0.186876	0.293735	0.116985	0.484612	4.68429	0.0208933	S	0.993365	Q9CW07	81	Protein phosphatase 1 regulatory subunit 3G	Ppp1r3g	QEELQEYRRSRARSFSLPADPILQAAKLLQQ
Q8BUV3-S262	3.42754	1.50906	1.77124	2.09511	0.0905733	2.00821	1.08134	1.62094	0.0806046	0.0503982	1.3735	0.117307	0.549437	0.198563	1.12313	0.305015	0.41551	0.367986	0.121005	0.211997	0.123365	0.118254	0.173041	0.198172	0.177985	0.300055	4.5775	0.00163448	S	0.998458	Q8BUV3	262	Gephyrin	Gphn	SIISRGVQVLPRDTASLSTTPSESPRAQATS
Q99N42-S350	0.128493	0.526939	0.672051	0.597218	0.46833	1.76801	1.36418	2.54958	0.0876403	0.96416	0.91266	0.109207	0.279456	0.20038	0.291939	0.291836	0.144966	0.331092	0.170473	0.104011	0.115803	0.233998	0.125225	0.184785	0.237561	0.201481	4.52976	0.00235272	S	0.98349	Q99N42	350	Thymidine phosphorylase	Tymp	AQGVDPGLAKALCSGSPTQRRQLLPHAREQE
P39447-S275	1.27827	0.113268	1.6529	1.83032	0.266894	0.154298	0.100739	0.827201	0.903678	0.141702	0.726927	0.165223	0.138375	0.187372	0.140789	0.219376	0.317195	0.227101	0.113253	0.0804066	0.0734501	0.173952	0.09849	0.180837	0.217697	0.16668	4.36122	0.00494399	S	0.934922	P39447	275	Tight junction protein ZO-1	Tjp1	VQRDERATLLNVPDLSDSIHSANASERDDIS
Q9JM96-S11	0.671527	2.17669	0.196556	0.400221	0.166277	4.11635	0.145871	2.56185	0.151012	1.72165	1.2308	0.0890871	0.171367	0.120898	0.160032	0.138136	0.820533	1.14689	0.0800399	0.202298	0.0633694	0.115304	0.162354	0.407994	0.40186	0.29144	4.22317	0.020302	S	0.961992	Q9JM96	11	Cdc42 effector protein 4	Cdc42ep4	_____MPILKQLVSSSVNSKRRSRADLTAEM
Q6ZPJ0-S803	7.23764	0.126956	2.21084	3.19497	0.171246	3.03863	2.02036	4.19465	0.274012	1.7134	2.41827	0.775434	2.25397	0.300227	0.157503	0.309419	0.468374	1.00698	0.112173	0.142367	0.190817	0.306424	0.456423	0.394926	1.17095	0.574713	4.20778	0.00608628	S	0.84681	Q6ZPJ0	803	Testis-expressed sequence 2 protein	Tex2	DNRSPHRSPVQSAESSPTASKKLPEAPPSEE
Q9DBS9-S272	1.31817	0.178394	2.02334	0.34597	0.508086	3.24826	0.660414	5.2391	0.72209	3.07797	1.73218	0.150563	0.443158	0.298728	0.224062	0.390854	0.399067	0.992223	0.652891	0.999824	0.511414	0.311737	0.16109	0.0737177	0.168692	0.412716	4.19703	0.00750965	S	0.969584	Q9DBS9	272	Oxysterol-binding protein-related protein 3	Osbpl3	IQVPKPFSGPVRLHSSNPNLSTLDFGEEKSY
P51660-S313	1.79167	1.23159	0.119673	1.48245	0.985899	1.14744	0.154375	1.73068	0.632744	0.145003	0.942153	0.204857	0.15814	0.266156	0.192224	0.185442	0.506738	0.12642	0.154492	0.19229	0.187544	0.133799	0.2522	0.135382	0.487327	0.227358	4.14392	0.000524407	S	0.831565	P51660	313	Peroxisomal multifunctional enzyme type 2	Hsd17b4	VLHKVDSEGISPNRTSHAAPAATSGFVGAVG
Q62095-S604	0.223947	2.56589	0.236017	1.16759	0.148395	1.22944	0.168791	3.73788	0.410456	0.233461	1.01219	0.100242	0.314849	0.175593	0.389379	0.763151	0.191702	0.329704	0.18607	0.117862	0.162378	0.111109	0.103714	0.154632	0.343496	0.245992	4.11472	0.0299015	S	0.98958	Q62095	604	ATP-dependent RNA helicase DDX3Y	Ddx3y	SRFSGGFGARDYRQSSGSANAGFNSNRANSS
Q8VHQ9-S25	0.202418	1.14924	2.14006	1.8931	0.0996098	5.3624	0.246443	1.81225	0.133883	0.0955711	1.3135	1.19624	0.185483	0.19884	0.222419	0.419783	0.201298	0.690302	0.20337	0.180025	0.203809	0.200481	0.377529	0.117921	0.178309	0.326844	4.01873	0.0375639	S	0.810565	Q8VHQ9	25	Acyl-coenzyme A thioesterase 11	Acot11	RRGFASMFSNRTSRKSISHPESGDPPTMAEG
Q91XT4-T950	0.160847	3.69743	3.27284	0.242026	0.164227	0.195746	1.68831	6.7681	2.02333	0.158666	1.83715	0.215166	0.124705	0.148301	0.0554449	0.185439	0.265097	0.349626	0.166907	0.198203	0.175828	0.138151	3.70857	0.550138	0.164344	0.460423	3.99014	0.0473206	T	0.99441	Q91XT4	950	Protein transport protein Sec16B	Sec16b	PRASSPHHASPGLSPTPPLTSPSLPGASTFS
Q5HZI1-S1204	7.10529	7.46797	7.5192	8.86562	4.97376	7.00108	7.17478	8.15081	4.2707	5.90785	6.84371	0.569556	4.03064	1.72126	1.87207	1.57269	6.64064	0.623894	0.197017	0.488928	0.855074	0.204156	0.232378	0.888883	4.4627	1.73999	3.93318	4.505e-07	S	0.986464	Q5HZI1	1204	Microtubule-associated tumor suppressor 1 homolog	Mtus1	SAIPFQSPRNSGSFSSPSISPR_________
Q3U214-S156	2.37625	1.27716	0.209054	0.199989	0.250228	0.361722	1.99278	1.00956	0.920616	0.104653	0.870202	0.181572	0.476628	0.297138	0.148699	0.323373	0.468968	0.187079	0.141675	0.152088	0.113782	0.0992681	0.203933	0.116675	0.233714	0.224614	3.87422	0.00693771	S	0.908758	Q3U214	156	Microtubule-associated serine/threonine-protein kinase 3	Mast3	QPTADELRFLSKHFRSSESVVDEDGGRSPRL
O35071-T1080	1.40671	0.106104	0.140549	2.54821	2.27937	2.69429	1.79088	2.09969	1.26796	1.70029	1.6034	0.0690098	0.211348	0.19303	0.199464	0.285885	0.117938	0.272393	1.51288	0.214911	1.02242	0.782648	0.572831	0.158435	0.233045	0.417588	3.83968	0.000268561	T	0.794304	O35071	1080	Kinesin-like protein KIF1C	Kif1c	PSPAQRPGPRYPPYTTPPRMRRQRSAPDLKE
Q80YR9-S376	0.296469	1.2817	0.158553	0.354408	1.1951	1.75011	0.102461	0.936257	0.845606	0.134359	0.705503	0.121282	0.181045	0.228599	0.178989	0.20683	0.497267	0.141614	0.186028	0.0568935	0.161379	0.112793	0.246876	0.11168	0.158698	0.184998	3.81357	0.00310688	S	1	Q80YR9	376	RNA-binding protein 12B-A	Rbm12b1	EMVRIIECYEKKRPESLEKERPGRVSQKYSQ
P35383-S329	0.0811915	0.239694	1.33938	0.881455	1.74306	0.161898	0.113003	0.095028	3.097	2.38088	1.01326	0.0684401	0.268106	0.606449	0.207903	0.196289	0.319967	0.184577	0.0847705	0.178153	0.0649887	0.64372	0.109762	0.101242	0.730825	0.268942	3.76757	0.0203795	S	0.99368	P35383	329	P2Y purinoceptor 2	P2ry2	VRFARDAKPPTEPTPSPQARRKLGLHRPNRT
Q8BI84-S395	0.156187	0.0986636	0.382542	0.775494	2.7258	1.91236	0.229142	0.710002	0.273921	0.228301	0.749241	0.111841	0.17288	0.129344	0.0920684	0.122433	0.167158	0.224864	0.0775602	0.256475	0.178887	0.168061	0.115106	0.289588	0.688861	0.199652	3.75273	0.0304628	S	1	Q8BI84	395	Melanoma inhibitory activity protein 3	Mia3	VTGGEGKPGVVDLERSIEEEEDVSVSSSHQR
Q8K400-S783	3.89668	0.911464	1.24243	0.237572	0.153605	1.97529	1.36191	0.137564	0.277738	0.131846	1.03261	0.243828	1.04979	0.252661	0.161564	0.219357	0.303627	0.237815	0.122164	0.0835168	0.136165	0.169941	0.323101	0.212739	0.341996	0.27559	3.7469	0.0294854	S	0.87927	Q8K400	783	Syntaxin-binding protein 5	Stxbp5	DLDVKDNSFSRSRSSSVTSIDKESRETISAL
Q61009-S493	1.64024	10.8627	4.29961	6.58706	0.143056	5.18368	0.949888	8.91996	1.32212	2.15526	4.20636	4.33972	1.54481	0.548014	2.15418	0.117875	0.131022	1.48697	0.165691	0.557778	0.388967	0.933198	0.730201	0.149407	2.49258	1.12432	3.74126	0.007072	S	0.999243	Q61009	493	Scavenger receptor class B member 1	Scarb1	KKGSQDKEAIQAYSESLMSPAAKGTVLQEAK
P08113-S306	0.123658	2.19114	0.773981	0.155286	0.100592	1.96606	0.303615	1.25733	0.856914	0.161176	0.788975	0.16449	0.226922	0.418164	0.173406	0.237418	0.50051	0.296758	0.177795	0.157198	0.157601	0.0620009	0.0793204	0.111294	0.206023	0.212064	3.72045	0.0121439	S	0.999738	P08113	306	Endoplasmin	Hsp90b1	EPLEEDEAAKEEKEESDDEAAVEEEEEEKKP
Q8C0T5-S1116	1.06973	1.03844	0.22007	0.245408	0.124568	1.05957	0.162218	0.98432	0.854829	0.0855734	0.584472	0.0900794	0.153251	0.218281	0.0977319	0.198572	0.140302	0.231624	0.138206	0.151925	0.18294	0.140322	0.129196	0.218705	0.108821	0.15714	3.71944	0.00161448	S	0.912782	Q8C0T5	1116	Signal-induced proliferation-associated 1-like protein 1	Sipa1l1	KMPPPERAANIPRSISSDGRPLERRLSPGSD
Q6GQT9-S1197	2.21895	1.48382	0.152711	0.130492	0.246423	2.7349	1.24926	0.884257	0.238106	0.188422	0.952734	0.763802	0.194936	0.150631	0.168932	0.0749889	1.12771	0.200487	0.160608	0.112159	0.135379	0.112895	0.153382	0.0877913	0.146475	0.256441	3.71521	0.0166103	S	0.850499	Q6GQT9	1197	Nodal modulator 1	Nomo1	RLQGVRALGQAASDSSGPEDMKRQTKKQKTR
Q8C4V4-S8	0.173158	0.444988	0.213235	1.80027	3.57987	3.38884	4.35126	2.763	1.88422	1.48454	2.00834	0.153485	1.28135	3.06669	0.298864	0.280958	0.138142	0.163776	0.195225	0.217086	0.24192	0.0943949	0.160154	1.11452	0.189124	0.542549	3.70167	0.0050481	S	1	Q8C4V4	8	F-box/LRR-repeat protein 3	Fbxl3	________MKRGGRDSDQDSAEEGTAEKPKR
Q8K4L3-S666	1.38371	1.06662	0.160833	0.133321	1.9874	2.81794	1.48303	1.23364	1.29023	1.94727	1.3504	0.0581249	0.147811	0.144535	0.253209	0.186723	0.41392	1.01024	0.168954	0.17589	1.76788	0.201371	0.22662	0.181966	0.194488	0.366552	3.68406	0.00105084	S	0.999684	Q8K4L3	666	Supervillin	Svil	LSVAAKRLLFREMEKSFDEHTVPKRHSRNAA
Q9DBS5-S566	0.155173	0.706476	1.18962	0.270548	0.957781	3.24443	0.895827	0.691559	0.314771	0.413693	0.883988	0.102024	0.732642	0.0900944	0.730741	0.202533	0.263389	0.129191	0.165502	0.097684	0.262915	0.130007	0.061799	0.201015	0.212085	0.241544	3.65973	0.0161547	S	0.979798	Q9DBS5	566	Kinesin light chain 4	Klc4	RSGSLGKIRDVLRRSSELLVRKLQGTEPRPS
Q99K01-S30	0.223303	2.84885	2.0761	0.115875	3.27741	5.24416	5.82403	3.1564	2.22247	0.199953	2.51885	0.496985	2.42189	0.408844	0.272723	0.16293	2.26231	1.53287	0.666509	0.0539521	0.131511	0.637861	0.14319	0.219358	0.234125	0.688933	3.65617	0.00506881	S	1	Q99K01	30	Pyridoxal-dependent decarboxylase domain-containing protein 1	Pdxdc1	EMGKNLKEAMRMLEKSPRRTEEENGKKPVSE
P16015-S85	6.00455	15.2687	11.4972	6.37482	7.56487	13.3963	6.58847	16.7028	0.178126	9.54564	9.31215	4.97302	0.207435	0.113849	3.49532	3.5791	5.25436	4.8403	0.116748	2.32567	5.03041	2.53422	0.123184	3.06639	0.140887	2.55721	3.64153	0.00015169	S	1	P16015	85	Carbonic anhydrase 3	Ca3	FDDTYDRSMLRGGPLSGPYRLRQFHLHWGSS
O54781-S10	0.101677	0.163267	1.94997	3.37126	3.15747	0.40688	0.215499	1.65788	2.37332	2.47562	1.58728	0.0820825	0.219143	0.327003	0.147898	0.950156	0.228199	0.224973	0.191286	0.188655	1.35479	0.157933	0.0995565	0.913798	1.02665	0.43658	3.63573	0.0045758	S	0.998731	O54781	10	SRSF protein kinase 2	Srpk2	______MSVNSEKSSSSERPEPQQKAPLVPP
Q8C4V4-S12	0.270609	0.13629	0.324866	1.80027	3.57987	3.38884	4.35126	2.763	1.88422	1.48454	1.99838	0.0831568	1.28135	3.06669	0.10802	0.0614391	0.526158	0.545859	0.212369	0.111867	0.255819	0.166402	0.0952857	1.11452	0.137154	0.554721	3.60249	0.00596558	S	0.999992	Q8C4V4	12	F-box/LRR-repeat protein 3	Fbxl3	____MKRGGRDSDQDSAEEGTAEKPKRPRTT
A2A7S8-S445	2.78559	0.948034	0.147057	3.01765	0.810847	1.2449	1.56897	1.79621	1.08653	1.07222	1.4478	0.661433	1.16776	0.220517	0.17534	0.347112	0.166191	0.900647	0.121828	0.596387	0.324285	0.380113	0.315218	0.0598013	0.210014	0.403332	3.5896	0.000487355	S	0.999975	A2A7S8	445	Uncharacterized protein KIAA1522	Kiaa1522	LRKMKRPPPPPRRTYSLHQRGSAVPDGPLGL
P70445-T37	4.53437	0.10923	3.41309	0.188325	4.94889	2.93573	0.236265	3.95225	0.0827526	0.0986641	2.04996	0.130685	0.157905	0.139064	0.170625	0.210797	0.649756	0.161135	0.160488	0.149189	0.268222	4.92896	0.147468	0.113092	0.643866	0.573661	3.57347	0.041823	T	0.835074	P70445	37	Eukaryotic translation initiation factor 4E-binding protein 2	Eif4ebp2	VAISDAAQLPQDYCTTPGGTLFSTTPGGTRI
Q922B9-T1149	0.787718	0.369203	0.513157	2.48774	0.360749	2.24725	1.67749	2.57021	0.0947137	0.698219	1.18064	0.379119	0.448376	0.921195	0.221372	0.281918	0.178034	0.469944	0.593636	0.142856	0.113602	0.111122	0.24813	0.357452	0.159638	0.330457	3.57277	0.00407413	T	0.999523	Q922B9	1149	Sperm-specific antigen 2 homolog	Ssfa2	RLVARKKIFRASVALTPTAPSRTGSVQTPPD
O35453-S15	0.108142	2.85614	13.6493	28.6158	0.148459	0.301117	0.174639	13.5494	15.8728	9.25138	8.45271	0.127153	0.367996	1.32591	13.5161	0.213685	0.249652	0.432199	1.58686	1.10903	5.16601	0.11058	2.48414	1.63896	5.03406	2.38302	3.54706	0.0398114	S	0.976614	O35453	15	Serine protease hepsin	Hpn	_MAKEDEEPGAHRGGSTCSRPQPGKGGRTAA
P23589-S32	0.133547	0.0490303	1.27853	1.76745	0.328289	1.58514	0.109259	2.48608	0.100032	1.38954	0.92269	0.139696	0.79967	0.136567	0.11811	0.361934	0.461718	0.286274	0.219073	0.0785099	0.120992	0.319129	0.386226	0.12311	0.118031	0.262074	3.52072	0.0122724	S	0.999996	P23589	32	Carbonic anhydrase 5A, mitochondrial	Ca5a	GLLCATGPQRWRFQHSCAEEHSNCARHPLWT
Q62188-S522	1.06787	0.21621	0.634697	0.519774	0.388207	0.159207	0.0459794	1.77544	2.29435	3.01072	1.01125	0.06282	0.748053	0.334511	0.0738637	0.0627896	0.199092	0.185156	0.0632131	0.251565	0.131669	0.194657	0.0910075	1.39777	0.230713	0.287635	3.51573	0.0218317	S	0.998278	Q62188	522	Dihydropyrimidinase-related protein 3	Dpysl3	TTTPKGGTPAGSTRGSPTRPNPPVRNLHQSG
Q8VDN2-S16	0.148299	3.51035	1.07698	1.73192	0.265085	2.39191	0.768421	1.88438	0.57944	0.244002	1.26008	0.650604	0.116927	0.182372	0.404514	1.20733	0.431675	0.150658	0.122716	0.121446	0.0757417	0.347561	0.110636	0.661819	0.455945	0.359996	3.50026	0.00806621	S	1	Q8VDN2	16	Sodium/potassium-transporting ATPase subunit alpha-1	Atp1a1	MGKGVGRDKYEPAAVSEHGDKKGKKAKKERD
Q8R3F5-S41	3.5684	3.23804	3.46699	1.42648	13.9125	0.263013	9.29998	1.10529	4.9147	0.204693	4.14001	0.164807	4.51957	2.62256	0.110566	0.386492	0.361761	0.225108	0.134958	3.24314	0.124597	0.171228	0.132635	0.0998624	4.53605	1.20238	3.44317	0.0315554	S	0.964064	Q8R3F5	41	Malonyl-CoA-acyl carrier protein transacylase, mitochondrial	Mcat	PPPDAVDVAELLRDSSVAEEGAQEAVARRRP
P24270-S517	3.86621	2.40099	0.252357	3.07097	3.56006	2.32354	4.76814	1.47803	0.154612	0.15216	2.20271	0.162782	3.61039	0.15492	0.21788	3.19609	0.332313	0.188844	0.116763	0.286129	0.138532	0.0643657	0.334861	0.0619282	0.176732	0.645895	3.41032	0.0130606	S	0.999998	P24270	517	Catalase	Cat	AEKPKNAIHTYTQAGSHMAAKGKANL_____
Q8R4H2-S41	3.31969	0.155993	1.66572	4.37858	5.25515	0.610327	0.235998	1.70507	5.74388	0.22822	2.32986	0.159565	2.18989	0.15811	0.222599	0.184075	0.198719	0.185648	1.13276	0.0573819	1.11341	1.50851	2.03693	0.277419	0.194684	0.687122	3.39075	0.015378	S	0.929444	Q8R4H2	41	Rho guanine nucleotide exchange factor 12	Arhgef12	RESPTDKKQKVERSSSHDFDPTDSSSKKTKS
Q9R257-S111	1.64047	2.84958	2.98145	3.8977	4.96996	2.65908	3.98859	2.88838	1.77174	2.42548	3.00724	0.178166	1.30143	1.85427	1.92584	0.206033	2.1263	0.262384	1.17901	0.768633	1.13567	1.03146	0.0708286	0.250546	0.146299	0.888348	3.38521	5.73266e-06	S	1	Q9R257	111	Heme-binding protein 1	Hebp1	KKLKVWFRIPNQFQGSPPAPSDESVKIEERE
Q8CI04-S503	0.604445	1.25941	1.05489	0.303255	1.9644	1.47795	1.95501	0.264173	0.0943138	0.147716	0.912555	0.230183	0.200701	0.174194	0.264128	0.105873	0.603572	0.170563	0.103923	1.00936	0.108797	0.133093	0.143306	0.402815	0.17452	0.273216	3.34005	0.0058005	S	0.999477	Q8CI04	503	Conserved oligomeric Golgi complex subunit 3	Cog3	EQIAQSLKDEQKKAPSEASFSDVRLEEGEAS
Q6PD21-S304	2.12604	2.16502	3.68013	3.76736	2.88936	3.07316	2.693	3.11421	0.0962696	0.0752328	2.36798	2.64297	1.96199	0.144906	0.427439	0.225432	1.92479	0.158566	0.086232	0.133058	0.252744	0.211223	1.18321	0.289833	0.294706	0.709793	3.33616	0.00110887	S	0.945801	Q6PD21	304	SH2 domain-containing adapter protein B	Shb	QLYDTPYEPEGQSVDSDSESTVSLRLRESKL
Q9Z0U1-S239	1.66094	1.72898	0.183484	0.154232	0.0659423	0.984407	0.537806	1.44271	0.112459	1.58198	0.845294	0.659715	0.150912	0.157377	0.155838	0.270553	0.386003	0.173006	0.241879	0.385838	0.269065	0.216649	0.0935192	0.232871	0.163544	0.254055	3.32721	0.00573945	S	0.955365	Q9Z0U1	239	Tight junction protein ZO-2	Tjp2	RSYHEAYEPDYGGGYSPSYDRRAHPETRYER
O70451-S218	0.185247	9.38184	9.90601	45.99	10.821	30.9031	13.1998	35.1961	3.03069	4.24723	16.2861	0.825395	5.60512	4.01976	4.46481	21.4464	3.92567	7.68321	0.127137	0.206241	1.97755	0.955265	1.07241	6.40938	10.1854	4.9217	3.30904	0.018791	S	0.998846	O70451	218	Monocarboxylate transporter 2	Slc16a7	PNTKKSKSKVGSRHDSTLKKASKVSTAQKVN
Q9QZW0-S1113	1.07882	0.356807	0.894921	2.23668	0.449044	0.249752	0.148191	2.24017	0.556164	0.194328	0.840488	0.134186	0.279892	0.333857	0.1831	0.731781	0.391986	0.223609	0.327505	0.2211	0.121011	0.193933	0.232269	0.077341	0.115355	0.25478	3.29887	0.0130539	S	0.999737	Q9QZW0	1113	Phospholipid-transporting ATPase 11C	Atp11c	NLSCRRASDSLSARPSVRPLLLRTFSDESNI
Q923Q2-S557	0.10867	1.68505	0.128109	0.191391	1.88158	1.36294	2.9242	0.648538	2.34356	2.20937	1.34834	0.171189	0.145626	0.368207	0.311918	0.121773	1.29662	0.202999	2.19192	0.0428635	0.134829	0.224429	0.0925207	0.29061	0.245905	0.417243	3.23155	0.0101748	S	0.950039	Q923Q2	557	StAR-related lipid transfer protein 13	Stard13	SEGRTTPSDVERDRTSLNESEATGVRERRDS
Q71LX4-T146	0.157044	0.158613	0.933313	3.15738	1.71699	0.9817	2.37	1.54841	0.101359	0.863053	1.19879	0.0814549	0.134287	0.671753	0.111987	0.111702	0.963789	0.552355	0.235297	0.147466	0.138725	1.51029	0.200148	0.23589	0.103865	0.371358	3.22811	0.0112852	T	0.907473	Q71LX4	146	Talin-2	Tln2	LIQETIEEKKEEGTGTLKKDRTLLRDERKME
Q8K0H1-S18	3.43858	1.38889	1.37647	0.148305	0.123648	3.47166	0.328408	1.66732	0.124682	1.04756	1.31155	0.0762078	0.127402	0.4099	0.221024	1.13827	2.60648	0.173951	0.128419	0.198172	0.166339	0.147044	0.115256	0.0938907	0.204837	0.414799	3.1619	0.0358726	S	1	Q8K0H1	18	Multidrug and toxin extrusion protein 1	Slc47a1	RTEESAPGPGGADAASERRGLRCLLLPGFLE
Q8VDZ4-S432	3.87954	3.16041	2.48048	0.279845	0.1796	0.246671	0.231334	3.40528	2.32189	2.64713	1.88322	2.87541	0.214694	0.200936	0.294039	0.239117	0.352542	0.179194	0.196574	0.178133	2.11574	0.327612	0.22533	0.149629	0.797408	0.596169	3.15887	0.0128442	S	0.977316	Q8VDZ4	432	Palmitoyltransferase ZDHHC5	Zdhhc5	HFDPLSSGSRSSSLKSAQGTGFELGQLQSIR
Q8C180-S169	0.155129	0.105979	0.292581	0.731431	0.757815	0.963715	0.174386	0.12216	1.61664	1.1235	0.604333	0.0904529	0.602205	0.555489	0.053612	0.083684	0.0756371	0.167847	0.0685367	0.246885	0.233515	0.0574438	0.095176	0.127289	0.238781	0.192611	3.13758	0.0111965	S	1	Q8C180	169	Fibroblast growth factor receptor substrate 2	Frs2	PSFGDASSHPSSRHPSVGSARLPSVGEESTH
Q8BKX1-S326	0.144727	0.270564	0.186019	1.82677	2.37401	1.6386	0.14625	0.654969	0.946473	0.0789689	0.826734	0.120656	0.0873337	0.212026	0.321045	0.146087	0.427809	0.320746	0.205093	0.158012	0.23189	0.115259	0.113638	0.162782	1.06711	0.263534	3.1371	0.0258013	S	0.995695	Q8BKX1	326	Brain-specific angiogenesis inhibitor 1-associated protein 2	Baiap2	YNPWADRKAAQPKSLSPPQSQSKLSDSYSNT
Q8BUV3-S283	2.02061	0.985786	2.49947	2.86505	0.359948	0.565868	2.34147	1.14929	0.1807	1.89609	1.48643	0.187002	0.268394	0.327055	1.02005	0.189757	0.463599	0.18843	0.157192	0.773481	1.10553	0.362851	0.550529	0.520584	0.546562	0.475786	3.12415	0.00121722	S	0.996063	Q8BUV3	283	Gephyrin	Gphn	SESPRAQATSRLSTASCPTPKQIRRPDESKG
Q91XT4-S874	0.23506	0.440419	0.242384	0.309021	2.77955	4.10574	5.13062	3.3163	1.87855	0.291072	1.87287	0.0937443	1.05622	3.06094	0.0799871	0.139495	2.33526	0.17106	0.156533	0.221042	0.259192	0.177742	0.187616	0.209404	0.299891	0.603438	3.10367	0.0372963	S	0.997177	Q91XT4	874	Protein transport protein Sec16B	Sec16b	FSEDSAASAKEDEEGSSDGADKPSHPDASQK
P01899-S352	1.4696	2.95961	1.85468	0.174941	0.188719	0.305176	0.807408	0.293679	0.712604	0.138107	0.890452	0.135032	0.21869	0.125264	0.105964	0.595356	0.969441	0.142338	0.0610498	0.202039	0.769678	0.146212	0.200612	0.176556	0.192022	0.28859	3.08553	0.0319564	S	0.862751	P01899	352	H-2 class I histocompatibility antigen, D-B alpha chain	H2-D1	TGGKGGDYALAPGSQSSEMSLRDCKA_____
O35071-S1089	4.63682	1.76415	0.154806	2.32146	0.132176	8.7025	9.01022	4.36008	0.525994	4.75588	3.63641	2.82258	4.34538	0.138373	0.158104	0.172015	2.91458	0.157422	0.916177	1.05237	0.112209	2.35627	0.66876	0.573312	0.168197	1.18255	3.07505	0.0191108	S	1	O35071	1089	Kinesin-like protein KIF1C	Kif1c	RYPPYTTPPRMRRQRSAPDLKESGAAV____
E9Q4Z2-T1341	5.22531	0.0809167	3.21018	0.226866	2.94438	2.67601	1.13528	2.13285	1.30025	0.120287	1.90523	0.103719	2.60708	1.59586	0.254325	0.0979664	0.264262	0.175807	0.0979422	0.152264	0.248678	1.05248	1.61866	0.268715	0.188635	0.623314	3.05662	0.0187757	T	0.969468	E9Q4Z2	1341	Acetyl-CoA carboxylase 2	Acacb	AVPISVSNPDLLRHSTELFMDSGFSPLCQRM
P50136-S334	21.4835	15.2117	12.461	28.0254	54.8279	34.3127	62.1295	53.3631	12.5733	39.0491	33.3437	12.1913	26.0733	2.60672	8.61598	17.4205	29.9689	12.8965	4.09961	4.65263	0.118409	17.671	7.86939	4.34637	5.04702	10.9698	3.03958	0.000698889	S	0.998678	P50136	334	2-oxoisovalerate dehydrogenase subunit alpha, mitochondrial	Bckdha	QPFLIEAMTYRIGHHSTSDDSSAYRSVDEVN
P39447-S179	4.18644	2.45571	6.94047	14.4642	18.2767	19.1734	1.27701	12.8939	23.2138	7.03683	10.9918	0.659824	10.0105	11.8986	2.22948	0.222184	0.378145	0.219665	5.2183	0.730903	0.889183	5.45392	7.73436	4.79077	0.532602	3.6406	3.01924	0.00555155	S	1	P39447	179	Tight junction protein ZO-1	Tjp1	ERSLSPRSDRRSVASSQPAKPTKVTLVKSRK
Q9DBF1-S12	0.152395	2.19727	1.62319	1.82452	0.222135	1.31812	0.376853	3.11609	0.283245	0.48546	1.15993	0.146783	0.410699	0.524836	0.429761	0.692486	0.230758	1.0415	0.128416	0.140728	0.19787	0.269192	0.206221	0.119268	0.854629	0.385225	3.01104	0.0126147	S	1	Q9DBF1	12	Alpha-aminoadipic semialdehyde dehydrogenase	Aldh7a1	____MWRVPRRLCVQSVKTSKLSGPWSRPAA
Q6Y7W8-S26	1.05535	0.0588747	3.41309	0.152711	0.95698	0.951552	2.63709	3.01498	2.91335	3.20609	1.83601	0.925767	1.35617	0.445388	0.158612	0.131326	0.492356	0.737968	0.339895	0.808458	1.4997	0.688373	0.506351	0.123142	0.505664	0.622797	2.948	0.00378569	S	0.990885	Q6Y7W8	26	PERQ amino acid-rich with GYF domain-containing protein 2	Gigyf2	GPEWLRALSSGGSITSPPLSPALPKYKLADY
Q8BLY1-S310	0.0801659	2.21493	0.586322	0.495628	1.2402	0.619415	0.149976	0.306041	0.96084	0.563468	0.721699	0.2516	0.161487	0.240015	0.147198	0.390527	0.262225	0.592271	0.0745289	0.112372	0.341887	0.325542	0.111361	0.275247	0.146227	0.245178	2.94358	0.0113897	S	1	Q8BLY1	310	SPARC-related modular calcium-binding protein 1	Smoc1	TRYVMPSCESDARAKSVEADDPFKDRELPGC
Q8BYC6-S359	1.86814	2.77865	0.196865	1.04363	0.583943	3.18869	0.252614	2.07205	2.80512	1.21451	1.60042	1.29053	0.1604	2.24995	0.355604	0.28274	0.218242	0.259489	0.309952	1.70165	0.141051	0.271197	0.143434	0.18061	0.143537	0.550599	2.90669	0.00848131	S	0.758935	Q8BYC6	359	Serine/threonine-protein kinase TAO3	Taok3	LGSIHSIPSTSVSTGSRSSSVNSMQEVMDES
Q03141-T507	3.55276	0.922453	1.04414	1.76023	0.342032	1.259	4.42908	1.17701	0.63812	1.21995	1.63448	0.666231	1.31243	0.466739	0.132826	0.889156	0.576768	1.12566	0.592924	0.211601	0.162639	0.66439	0.734995	0.204742	0.136877	0.562712	2.90464	0.00805806	T	1	Q03141	507	MAP/microtubule affinity-regulating kinase 3	Mark3	VPSSNTASGGMTRRNTYVCSERCAADRHSVI
Q9JLV1-S360	14.4557	5.25859	3.91714	4.12649	2.53673	12.373	12.0153	0.157995	3.10804	7.34976	6.52987	3.98443	7.05542	4.48636	0.337765	3.90771	0.21969	0.441829	3.35112	0.135316	1.65504	0.197481	0.154622	2.30962	3.3047	2.25294	2.89838	0.00750612	S	0.999308	Q9JLV1	360	BAG family molecular chaperone regulator 3	Bag3	QVIRREADSKPVSQKSPPPAEKVEVKVSSAP
Q80UW5-S1481	0.419506	1.30135	0.397374	1.02535	0.812638	0.788293	0.932755	0.930082	0.822978	0.555152	0.798548	0.286705	0.392462	1.09826	0.269212	0.212554	0.137029	0.343085	0.195811	0.181167	0.141907	0.149556	0.189325	0.161831	0.120177	0.277077	2.88204	8.61089e-05	S	0.969488	Q80UW5	1481	Serine/threonine-protein kinase MRCK gamma	Cdc42bpg	QKSRGARSSGPQRPHSFSEAFRRPVSTGSDG
Q8BXB6-S309	0.194875	1.36684	1.2454	0.0763186	0.160324	1.61434	0.249598	1.72071	0.0754283	0.538434	0.724226	0.140681	0.421682	0.169358	0.445521	0.248968	0.287657	0.355684	0.114187	0.132895	0.261189	0.150915	0.174236	0.331521	0.298257	0.252339	2.87005	0.0174368	S	0.997634	Q8BXB6	309	Solute carrier organic anion transporter family member 2B1	Slco2b1	PKEKHEFHFRRKVLASAASTASKGEDLSSQH
Q8BL97-S186	0.11682	0.192592	0.885749	3.62171	4.24109	3.83676	3.33296	1.0259	1.6872	3.28302	2.22238	0.139007	0.282654	4.49144	0.0775409	0.152894	1.87413	0.393465	0.0910746	0.248036	1.52088	1.07111	0.200514	0.103641	0.211061	0.775532	2.86562	0.0194011	S	1	Q8BL97	186	Serine/arginine-rich splicing factor 7	Srsf7	RYSRSRSRSRGRRSRSASPRRSRSVSLRRSR
Q80XI3-S1151	0.376123	0.735983	0.991964	0.525658	1.95354	4.63647	0.267689	1.52764	1.45364	0.612638	1.30814	0.126243	0.76936	1.02074	0.478001	0.263888	1.2438	0.193907	0.150266	0.217126	0.433957	0.358087	0.796255	0.186804	0.1666	0.457503	2.8593	0.0277728	S	0.979878	Q80XI3	1151	Eukaryotic translation initiation factor 4 gamma 3	Eif4g3	IPAGTARPNTFLRGSSKDLLDNQSQEEQRRE
Q8BI84-S772	5.34558	3.24869	3.9725	2.53452	2.66256	2.39891	0.0374216	2.60054	0.108296	0.187368	2.30964	1.83283	0.0752312	0.202503	0.151649	0.289121	0.298666	0.159779	2.15021	1.83286	0.127134	1.96394	2.05928	0.0717053	0.223627	0.817039	2.82684	0.0119486	S	0.979806	Q8BI84	772	Melanoma inhibitory activity protein 3	Mia3	PANMILETGQESETTSEEAGDVGKESGHSVV
Q8BL97-S188	0.198865	0.0776353	0.885749	3.62171	4.24109	3.83676	3.33296	1.0259	1.6872	3.28302	2.21909	0.163414	0.282654	4.49144	0.0775409	0.201593	1.87413	0.147572	0.19983	0.333369	1.52088	1.07111	0.163338	0.22339	0.240294	0.78504	2.82672	0.0202991	S	1	Q8BL97	188	Serine/arginine-rich splicing factor 7	Srsf7	SRSRSRSRGRRSRSASPRRSRSVSLRRSRSA
Q8BL97-S184	0.0859943	0.0768532	0.885749	3.62171	4.24109	3.83676	3.33296	1.0259	1.6872	3.28302	2.20772	0.0972159	0.282654	4.49144	0.0775409	0.446941	1.87413	0.100296	0.121776	0.376785	1.52088	1.07111	0.125403	0.13966	0.211436	0.781233	2.82595	0.0217524	S	1	Q8BL97	184	Serine/arginine-rich splicing factor 7	Srsf7	GRRYSRSRSRSRGRRSRSASPRRSRSVSLRR
Q9ERU9-S2117	2.24793	0.261408	1.29676	1.00862	1.40198	2.33753	4.47404	1.17153	0.900185	0.735633	1.58356	0.222948	1.21703	0.732456	0.598812	0.823185	0.310178	1.1236	0.562052	0.353401	0.857322	0.396745	0.256852	0.291775	0.14656	0.56378	2.80883	0.00599681	S	0.999612	Q9ERU9	2117	E3 SUMO-protein ligase RanBP2	Ranbp2	TGFNFSFKSALSPSKSPAKLNQSGASVGTDE
Q3U9N9-S495	2.25724	4.76797	5.00089	4.86027	0.980355	3.67339	1.94065	7.02816	2.00652	2.26418	3.47796	1.94545	1.08213	3.60188	1.13838	0.418966	0.317249	0.349538	0.379535	0.420557	0.0828047	0.872639	2.40997	1.86776	2.46019	1.23908	2.8069	0.00123163	S	0.963252	Q3U9N9	495	Monocarboxylate transporter 10	Slc16a10	NAGGEKMEKMLENQSSLLSGSSGIFKKDSAS
O35929-S18	1.54526	0.173363	0.128552	0.154163	0.837321	0.466468	0.953817	0.563466	0.111044	0.163833	0.509729	0.291574	0.130314	0.194744	0.267719	0.102633	0.394934	0.083667	0.209823	0.0984244	0.0755381	0.361044	0.129113	0.119822	0.0835378	0.181635	2.80634	0.0200101	S	0.947508	O35929	18	GTP-binding protein REM 1	Rem1	LNTQQEAKTTLRRRASTPLPLSSRGHQPGRL
Q8CHG5-S337	1.09111	0.481233	0.109064	0.735823	0.878486	0.410913	0.0968953	0.182632	0.675124	0.778977	0.544026	0.154438	0.0710483	0.277087	0.222241	0.134685	0.24602	0.308716	0.199964	0.117693	0.116092	0.184319	0.436782	0.116812	0.136358	0.194447	2.79781	0.00145628	S	0.996156	Q8CHG5	337	Apoptosis-resistant E3 ubiquitin protein ligase 1	Arel1	SQRRPSTAIEEDDEDSPSECHTPEKVKKPKK
Q6P4S6-S493	0.243325	0.673963	1.50046	1.23129	1.06677	0.911093	0.959785	0.142072	0.0692064	0.23559	0.703356	0.155524	0.439523	1.12418	0.156353	0.19281	0.265312	0.201391	0.174509	0.111073	0.13152	0.0870807	0.238944	0.127482	0.13667	0.253027	2.77977	0.00946954	S	1	Q6P4S6	493	Serine/threonine-protein kinase SIK3	Sik3	TLQLLNGMGPLGRRASDGGANIQLHAQQLLK
P15508-S2051	0.927974	0.489814	1.23089	2.59111	0.149483	1.49973	1.95085	0.906853	1.44847	1.76331	1.29585	0.298873	1.21679	0.189382	0.212397	0.491591	1.13319	0.431695	0.303607	1.04064	0.0405273	0.087237	0.439173	0.55277	0.132931	0.469343	2.76098	0.00145266	S	0.999992	P15508	2051	Spectrin beta chain, erythrocytic	Sptb	EKLIKRHEAFEKSTASWAERFAALEKPTTLE
Q922E4-S163	0.0995661	0.715685	0.114507	0.450053	1.35093	1.01692	0.656826	0.0840508	0.0840752	0.636584	0.52092	0.0954405	0.224573	0.156666	0.186877	0.155668	0.190099	0.31459	0.0932781	0.164427	0.26539	0.176601	0.303905	0.144962	0.174936	0.189101	2.75472	0.0102685	S	0.911998	Q922E4	163	Ethanolamine-phosphate cytidylyltransferase	Pcyt2	DLVGRMLLVTKAHHSSQEMSSEYREYADSFG
Q8BTI8-S875	0.503038	0.108547	3.07674	3.56165	2.69144	0.169251	0.229309	0.698502	0.936055	0.801988	1.27765	0.0845237	0.145789	0.237072	1.16637	0.192733	0.703314	0.862516	0.540923	0.199819	0.791048	0.258857	0.308904	0.23481	0.7907	0.465527	2.74453	0.0357351	S	0.996585	Q8BTI8	875	Serine/arginine repetitive matrix protein 2	Srrm2	TPSRQSCSGSSPRVKSSTPPRQSPSRSSSPQ
P30204-S32	2.55252	0.264484	0.561085	0.143403	1.00913	1.06925	0.383729	1.31735	0.421978	1.23774	0.896067	0.994735	0.0555409	0.324792	0.160742	0.222811	0.222268	0.215021	1.29378	0.249578	0.182033	0.13766	0.119104	0.159337	0.282103	0.329965	2.71564	0.0180365	S	0.993304	P30204	32	Macrophage scavenger receptor types I and II	Msr1	EDADCSSESVKFDARSMTASLPHSTKNGPSL
Q8BYJ6-S598	0.610608	0.53085	0.442947	1.08514	0.280884	0.798831	0.418938	0.607539	0.239205	0.555602	0.557055	0.28573	0.183053	0.165258	0.16161	0.226913	0.218948	0.180003	0.129063	0.176927	0.47235	0.0932158	0.212565	0.215996	0.167638	0.206377	2.69922	6.67543e-05	S	1	Q8BYJ6	598	TBC1 domain family member 4	Tbc1d4	SRGANRMRGRLGSMDSFERANSLASEKDFSP
Q8R1S4-S598	0.173357	7.70627	2.98469	2.2234	1.98128	8.22863	4.27174	5.98183	2.07759	1.11871	3.67475	1.47915	3.22761	1.39443	0.199041	2.09002	2.7532	4.34631	1.40055	0.110777	0.0950835	0.599162	1.05103	0.131639	0.272884	1.36792	2.68638	0.0124738	S	0.999846	Q8R1S4	598	Metastasis suppressor protein 1	Mtss1	PAMVTPGVATIRRTPSTKPSVRRGTIGAGPI
Q8C180-S292	0.184494	0.0909452	0.865376	0.236321	1.16483	1.82699	0.0861999	0.977701	0.0990033	0.717358	0.624922	0.0798541	0.206114	0.406242	0.118692	0.194179	0.112152	0.247068	0.178978	0.183192	0.0628103	0.169064	0.145401	0.56138	0.607064	0.233728	2.67372	0.0270793	S	0.991178	Q8C180	292	Fibroblast growth factor receptor substrate 2	Frs2	SGSGAGNTEWDTGYDSDERRDVPPVNKLVYE
Q61391-S6	0.0897146	1.24246	0.891982	1.74336	0.276368	1.25801	0.617026	0.482305	0.108191	0.179427	0.688885	0.165988	0.202916	0.244161	0.166491	0.290036	0.657105	0.238284	0.133016	0.583293	0.229518	0.315031	0.122896	0.0737378	0.193511	0.258285	2.66715	0.0137642	S	0.962158	Q61391	6	Neprilysin	Mme	__________MGRSESQMDITDINAPKPKKK
Q3TLH4-S853	2.60001	1.19145	0.291846	1.85525	0.183683	2.33189	1.52874	1.93494	1.28193	0.0820467	1.32818	1.96468	2.16393	0.207181	0.250732	0.119664	0.115832	0.174932	1.15756	0.116153	0.174547	0.107067	0.117155	0.221026	0.123132	0.500971	2.6512	0.0199123	S	1	Q3TLH4	853	Protein PRRC2C	Prrc2c	ARDSTETEEQKFLSRSLEDVKPRHVDTNTQS
B1AZA5-S16	1.31277	0.417287	0.123177	0.117855	0.119351	1.24777	1.45137	0.777062	0.126455	1.386	0.707909	0.134356	0.658017	0.43385	0.199825	0.17025	0.277326	0.437772	0.170023	0.203746	0.310081	0.110467	0.268978	0.218404	0.175784	0.269206	2.62962	0.0135194	S	0.997829	B1AZA5	16	Transmembrane protein 245	Tmem245	MADRGGPAEAPSPRGSPRPESRAPRTVGPGE
A2A7S8-S838	2.91173	0.23457	1.01218	1.81841	1.51772	0.303589	0.126184	0.779502	1.084	1.16976	1.09576	0.233434	1.74189	0.155845	0.971851	0.165153	0.242185	0.224772	0.195772	0.223764	1.09103	0.234273	0.12516	0.157253	0.072338	0.416766	2.62921	0.0209261	S	0.980634	A2A7S8	838	Uncharacterized protein KIAA1522	Kiaa1522	SPGSSAPQKPLRRALSGRASPVTAPSSGLHA
O70305-S593	13.8601	4.21957	2.41782	1.12956	3.0388	7.62524	6.29172	5.53112	0.736264	5.80308	5.06533	3.3741	5.22349	0.209702	2.79907	0.192994	4.14682	1.28536	2.02253	1.00408	2.07367	1.27883	0.501144	1.17347	1.69889	1.92744	2.62801	0.0104409	S	1	O70305	593	Ataxin-2	Atxn2	STMPKRMSSEGPPRMSPKAQRHPRNHRVSAG
Q148V8-S561	0.301997	0.802878	0.472752	0.443802	0.690492	0.403195	0.563911	0.835816	0.315987	0.171633	0.500246	0.134519	0.190302	0.0773035	0.432641	0.216236	0.232234	0.180496	0.116078	0.170332	0.158925	0.372611	0.0969717	0.0995696	0.187278	0.190393	2.62745	0.000127606	S	0.990701	Q148V8	561	Protein FAM83H	Fam83h	RFPCQATLRQGLDTASEAEPERRGGPEGRAG
P11499-S445	1.73671	1.9432	1.16005	1.38601	0.176448	1.99607	1.562	1.78785	1.39937	0.470539	1.36183	1.23866	1.37548	0.167139	1.14742	0.16995	0.177322	0.392483	0.768021	0.241303	0.163393	0.706333	0.175304	0.0781294	0.494023	0.521069	2.61352	0.000781092	S	0.967914	P11499	445	Heat shock protein HSP 90-beta	Hsp90ab1	YEAFSKNLKLGIHEDSTNRRRLSELLRYHTS
Q923B1-S489	3.03108	3.18098	4.33272	0.149704	4.81251	6.67817	4.95042	3.12378	3.65788	2.81501	3.67323	3.80874	1.3788	0.726568	0.102782	0.0986694	0.242535	1.4042	0.225141	1.9159	2.48422	0.14607	3.23694	0.175065	3.83427	1.41285	2.59987	0.00189056	S	0.981151	Q923B1	489	Lariat debranching enzyme	Dbr1	IRNLPSSMFVSSDDASRSPASGEGKCGETVE
P35486-S300	60.2387	54.6639	90.2891	46.0533	111.357	134.64	248.956	115.232	31.8022	91.4039	98.4636	41.631	49.5978	18.0284	44.5677	37.5362	56.1259	55.8862	53.9144	17.2998	36.5176	38.2618	16.2125	23.2369	43.0993	37.994	2.59156	0.00189905	S	1	P35486	300	Pyruvate dehydrogenase E1 component subunit alpha, somatic form, mitochondrial	Pdha1	QTYRYHGHSMSDPGVSYRTREEIQEVRSKSD
P16015-T129	0.232151	1.63821	1.77578	1.28144	1.0727	2.30639	1.04737	1.67999	0.173546	1.49487	1.27024	0.629413	0.452699	0.645226	0.214827	0.65366	1.04628	1.03214	0.794347	0.131378	0.0996982	0.132447	0.157046	0.350062	0.555005	0.492445	2.57947	0.00103444	T	0.999995	P16015	129	Carbonic anhydrase 3	Ca3	YAAELHLVHWNPKYNTFGEALKQPDGIAVVG
P18653-S352	1.24941	0.119244	1.69202	1.80891	1.61217	0.972606	0.721671	1.25896	0.678769	0.824689	1.09385	0.772222	0.239874	1.86262	0.28371	0.570538	0.278732	0.142159	0.109952	0.158866	0.192718	0.0795171	0.180835	0.836732	0.243626	0.42515	2.57284	0.00386657	S	0.99998	P18653	352	Ribosomal protein S6 kinase alpha-1	Rps6ka1	TFYFDTEFTSRTPRDSPGIPPSAGAHQLFRG
Q8C5W0-S358	2.57816	0.225616	1.24631	0.126712	0.222181	0.363983	0.11614	2.485	1.56024	2.12016	1.10445	0.835272	0.138707	0.723906	0.196963	0.437688	0.316973	0.267522	0.115877	0.0889977	0.276543	0.0935323	0.246432	0.287702	2.03074	0.432633	2.55286	0.0445944	S	0.995243	Q8C5W0	358	Calmin	Clmn	SYPPPDKVFVCDQLESPTGFCLDSAPSHKLS
Q99MS7-S1383	2.71453	2.0563	1.62367	1.62151	2.10008	3.89182	3.58928	1.64426	1.00526	2.33333	2.25801	0.961203	1.40668	0.12967	0.372336	1.19882	1.66269	1.73571	0.0720421	0.938366	0.101454	0.161391	0.123873	1.46409	2.17074	0.892791	2.52915	0.000498407	S	0.997142	Q99MS7	1383	EH domain-binding protein 1-like protein 1	Ehbp1l1	KEAVNRGTGAIPKVASRDTDLSCSSKDGEAE
Q9EPC1-S19	0.152749	1.57531	1.20363	4.76855	4.10008	5.25589	5.71259	6.4568	5.2	4.1416	3.85672	1.03245	1.53151	0.217637	0.584459	0.363157	2.35448	0.217449	4.19053	0.263304	3.07318	1.89167	2.78327	1.80861	1.15365	1.53324	2.51541	0.0026739	S	0.99975	Q9EPC1	19	Alpha-parvin	Parva	SPQKSPLVPKSPTPKSPPSRKKDDSFLGKLG
Q8BXB6-S27	16.1253	10.6898	14.4241	1.82853	2.07776	32.354	4.52201	17.1707	6.0556	7.42445	11.2672	4.90189	4.6655	1.44705	4.53088	1.46461	8.99809	2.56267	10.6752	0.309482	5.08934	3.5112	8.9407	1.69658	3.94211	4.48109	2.51439	0.0178662	S	1	Q8BXB6	27	Solute carrier organic anion transporter family member 2B1	Slco2b1	TEDMHERKVSVEPQDSHQDAQPRGMFHNIKF
Q0P678-S838	18.8159	0.219385	6.62717	6.81954	5.6413	3.93221	6.71162	5.47504	0.198748	2.45609	5.6897	3.41592	3.94393	0.199117	2.59348	0.206313	1.6028	7.67369	5.40903	2.03463	0.384961	2.12534	1.95074	0.17572	0.237293	2.28235	2.49291	0.0402872	S	0.99988	Q0P678	838	Zinc finger CCCH domain-containing protein 18	Zc3h18	KGSRKRYEPSDKDRQSPPAKKANLSPDRGSR
Q91WG5-S135	0.527774	1.92628	2.07594	0.221562	2.98189	0.316206	0.497818	0.671646	2.04854	0.301322	1.1569	0.178742	1.90022	0.181485	0.251951	0.280075	0.78199	0.95191	0.170516	0.544161	0.138718	0.195911	0.125926	0.612074	0.215925	0.4664	2.48048	0.0345452	S	0.781536	Q91WG5	135	5'-AMP-activated protein kinase subunit gamma-2	Prkag2	RMSFSGIFRSSSKESSPNSNPSTSPGGIRFF
Q569Z6-S669	1.74579	1.84134	1.03967	0.251041	0.266694	2.24138	2.75873	1.56876	0.845373	0.179461	1.27383	3.42208	0.221465	0.264962	0.224437	0.382207	0.375927	0.120886	0.168888	0.127578	0.127053	0.0444943	0.585611	0.982238	0.180092	0.51628	2.46732	0.0499974	S	1	Q569Z6	669	Thyroid hormone receptor-associated protein 3	Thrap3	YLKRGNEQEAAKNKKSPEIHRRIDISPSTFR
Q9WVR4-S455	0.0861084	2.26323	1.10493	1.27601	2.47855	0.268202	2.07363	1.65154	0.147356	2.41926	1.37688	0.119236	2.28389	0.693741	0.359562	1.19976	1.74076	0.236564	0.119109	0.193113	0.252451	0.19602	0.125643	0.160228	0.141036	0.558652	2.46465	0.0228606	S	0.895601	Q9WVR4	455	Fragile X mental retardation syndrome-related protein 2	Fxr2	TGGPAYGPSSDPSTASETESEKREESNRAGP
A2AQ25-S1550	0.33479	0.769883	0.196937	0.181722	0.202494	0.598023	1.49487	0.407466	0.297136	0.202129	0.468545	0.166257	0.162167	0.17721	0.180333	0.272101	0.185032	0.346364	0.100231	0.252978	0.257662	0.134472	0.145198	0.138116	0.146739	0.190347	2.46153	0.019659	S	0.979735	A2AQ25	1550	Sickle tail protein	Skt	TPGVQGVRKAEQRKLSSADSPDSGNKCGMVD
Q3TEA8-T51	0.141091	14.9607	7.81448	4.68888	11.2691	18.2507	18.6049	8.6944	5.66005	7.31068	9.7395	0.263255	6.49359	8.03005	4.36168	7.89523	0.241022	3.80538	3.43235	4.02157	1.03995	3.73487	6.48641	0.920391	4.79352	3.96566	2.45596	0.00410015	T	0.998891	Q3TEA8	51	Heterochromatin protein 1-binding protein 3	Hp1bp3	DTTMPIRRAVNSTRETPPKSKLAEGEEEKPE
Q8R081-S182	0.470635	0.0607415	0.569763	0.517303	0.608414	1.51099	0.783212	1.05533	1.02417	1.70284	0.830339	0.148589	0.141524	0.448975	0.219194	0.2877	1.40295	0.134717	0.257431	0.834907	0.164831	0.071817	0.179961	0.228509	0.226307	0.339101	2.44865	0.0103035	S	0.997932	Q8R081	182	Heterogeneous nuclear ribonucleoprotein L	Hnrnpl	FVNYSTSQKISRPGDSDDSRSVNSVLLFTIL
Q6P4S6-S534	2.20734	4.15258	5.01242	5.45473	6.52636	5.21121	1.28791	3.2617	2.25912	1.79374	3.71671	0.640391	4.59158	0.388963	0.7388	0.290017	6.34459	0.544816	0.713272	1.33854	0.883751	1.05562	1.37884	2.03115	0.320883	1.51866	2.44736	0.00699785	S	0.998419	Q6P4S6	534	Serine/threonine-protein kinase SIK3	Sik3	MTPAVPAVTPVDEESSDGEPDQEAVQRYLAN
Q9EQU5-S62	0.683565	0.384978	0.200743	0.161599	0.780726	0.390739	0.454895	0.665269	0.0792308	0.568344	0.437009	0.116452	0.104804	0.121079	0.127464	0.0916365	0.200666	0.34578	0.0828838	0.0367042	0.159367	0.175272	0.198373	0.190127	0.55965	0.179304	2.43725	0.00260657	S	1	Q9EQU5	62	Protein SET	Set	IDEVQNEIDRLNEQASEEILKVEQKYNKLRQ
Q9CQU5-S216	1.83859	1.39165	2.12935	2.1948	1.69884	0.211805	0.290185	3.32115	0.14047	0.243682	1.34605	0.960568	0.140095	2.37355	0.0644823	1.33679	0.648025	0.495333	0.272043	0.0917699	0.135346	0.805016	0.1765	0.142408	0.130346	0.555162	2.42461	0.0366191	S	1	Q9CQU5	216	ZW10 interactor	Zwint	KQQAGQEQEKLQRNQSYLQLLCSLQNKLVIS
E9Q4Z2-S81	1.31668	0.140477	2.47772	1.34393	1.80467	2.31113	0.225394	0.148699	2.39043	1.86636	1.40255	0.710125	1.13094	0.221181	3.21606	0.118546	0.330293	0.145377	0.0791195	0.0833356	0.222296	1.2444	0.17523	0.139147	0.283056	0.578508	2.42442	0.0350582	S	0.999837	E9Q4Z2	81	Acetyl-CoA carboxylase 2	Acacb	CLSYRGPRDASQQRNSLPSSCQRPPRNPLSS
P35486-S293	76.1122	71.4459	100.968	50.7252	116.936	156.855	256.984	134.805	46.5016	110.479	112.181	51.8231	59.8483	18.0284	55.4033	54.4694	79.6615	67.4999	66.7556	19.2502	40.7816	44.7667	18.4802	26.0707	45.6531	46.3209	2.42183	0.00113126	S	0.999839	P35486	293	Pyruvate dehydrogenase E1 component subunit alpha, somatic form, mitochondrial	Pdha1	GPILMELQTYRYHGHSMSDPGVSYRTREEIQ
Q7TSH2-S19	4.77101	1.41373	5.409	2.04239	1.91672	6.25327	1.12916	1.92334	0.206797	2.47873	2.75442	0.220384	0.434948	1.1388	1.65975	1.03894	0.50756	0.515931	0.824726	2.534	1.26779	1.91617	1.70343	1.00607	1.21515	1.14169	2.41258	0.00974642	S	0.999138	Q7TSH2	19	Phosphorylase b kinase regulatory subunit beta	Phkb	SPDAAFSSPALLRSGSVYEPLKSINLPRPDN
Q8CGB6-S102	4.06041	0.177079	3.40936	3.97001	1.98261	8.05781	5.06148	2.42999	2.51405	4.74429	3.64071	1.35802	2.5086	0.235564	1.16849	1.75531	2.90564	1.50653	1.88641	1.53765	1.00507	1.98311	1.59773	0.538838	1.16552	1.51089	2.40964	0.00193681	S	0.991625	Q8CGB6	102	Tensin-2	Tns2	LRRSTAPVRRIEHLGSTKSLNHSKQRSTLPR
Q9D1F5-S140	1.30955	0.910895	0.218751	1.08406	1.39841	0.0953328	0.124319	0.0922094	1.13776	3.03838	0.940967	0.219225	0.146404	0.136693	0.273545	0.631596	0.571019	0.259862	0.17007	0.898861	0.193885	0.932596	0.546097	0.287334	0.211661	0.391346	2.40444	0.0430659	S	0.750601	Q9D1F5	140	UPF0544 protein C5orf45 homolog		PALKTQLSTSAERPSSPAQPRKRKWNQRTGQ
Q8BTI8-S2360	39.8901	20.7994	13.7311	16.8297	20.9125	16.5692	21.354	25.0549	18.8766	18.3541	21.2372	12.5922	15.3151	7.18042	12.7997	17.586	17.4436	6.55993	4.43127	8.17786	5.77672	3.95171	6.28187	3.81672	1.77992	8.83521	2.40369	7.58291e-05	S	1	Q8BTI8	2360	Serine/arginine repetitive matrix protein 2	Srrm2	RVSGRTSPLMLDRARSRTPPSAPSQSRMTSE
Q9QZQ1-S1795	0.944015	0.746855	0.645558	0.310836	0.148891	0.832859	0.219389	0.866582	1.03237	0.503164	0.625052	0.12625	0.59998	0.662178	0.448089	0.124123	0.247718	0.165015	0.138721	0.213212	0.151603	0.216515	0.186412	0.152689	0.218484	0.260785	2.39681	0.00150267	S	0.999998	Q9QZQ1	1795	Afadin	Mllt4	GAPENLTFKERQRLFSQGQDVSDKVKASRKL
Q8VDU5-S569	9.61802	3.91311	2.20354	2.68058	4.81441	5.96015	7.11868	5.40304	1.46386	0.155664	4.33311	8.4724	2.85659	0.249885	1.28783	0.259116	3.53918	0.190854	0.144747	0.863164	2.23463	0.117135	1.7064	0.26991	3.11996	1.80799	2.39665	0.0242909	S	0.929829	Q8VDU5	569	SNF-related serine/threonine-protein kinase	Snrk	LDKDSGFAYSWHRRDSSEGPPGSEGDGGGQS
Q148V8-S835	4.04995	1.78326	4.11811	4.21964	3.96349	0.385766	5.55127	7.96435	5.97056	3.3833	4.13897	1.72523	1.96877	0.217412	2.241	0.262814	1.26768	0.0893042	0.434727	8.88988	0.288858	3.23893	1.40301	0.152009	2.04483	1.73032	2.39203	0.0153968	S	0.998704	Q148V8	835	Protein FAM83H	Fam83h	DRLPSRFLSAQGRSLSPQGRDSPPPEGLGTH
Q9D1F5-S132	2.03831	2.19552	0.251469	3.0724	2.98485	0.145282	0.379708	0.0830346	1.30896	2.07867	1.45382	0.0793747	0.325267	0.908811	2.78233	0.278604	0.267386	0.250769	0.132156	0.122727	0.168907	1.79571	1.00171	0.146135	0.264317	0.608871	2.38773	0.0462658	S	0.958443	Q9D1F5	132	UPF0544 protein C5orf45 homolog		DQELDRGRPALKTQLSTSAERPSSPAQPRKR
Q3UIL6-S478	0.827099	2.82681	2.10305	3.52529	3.33706	0.227642	9.52286	1.85054	2.54513	2.70332	2.94688	1.32057	1.25614	0.217423	1.69752	1.35924	1.71109	1.30572	2.65382	0.934222	1.99282	1.74081	0.89659	0.104506	0.128039	1.23704	2.38221	0.0249818	S	0.999811	Q3UIL6	478	Pleckstrin homology domain-containing family A member 7	Plekha7	FPENYQSLPKSTRHLSGSSSPPPRNLPSDYK
Q9Z2M7-S43	0.171567	0.474594	0.561906	0.427439	0.498788	0.413237	0.346669	0.38483	0.21431	0.169957	0.36633	0.223472	0.0983354	0.173862	0.0954477	0.143225	0.150547	0.154271	0.139448	0.166349	0.125973	0.0699754	0.262304	0.201912	0.169531	0.155332	2.35836	2.95504e-05	S	1	Q9Z2M7	43	Phosphomannomutase 2	Pmm2	LQKLRQKTKIGVVGGSDFEKLQEQLGNDVVE
Q63932-T395	41.0802	35.3953	33.4053	38.7073	34.3612	51.7917	53.6786	16.8282	13.0187	6.89194	32.5158	30.3859	41.4101	17.9614	0.14196	38.5994	63.1774	0.207661	0.391896	0.0876183	0.431795	0.240363	0.22549	0.146238	0.180283	13.8277	2.3515	0.0270857	T	0.954823	Q63932	395	Dual specificity mitogen-activated protein kinase kinase 2	Map2k2	FAGWLCRTLRLKQPSTPTRTAV_________
B2RX12-S903	5.64017	3.63293	4.3587	4.95465	3.97762	4.69718	3.02544	5.32471	1.18109	5.36255	4.2155	3.79007	1.77642	1.19879	1.95051	0.124548	1.58666	1.54712	0.190131	4.35646	0.123564	2.86905	2.30957	1.75811	1.54222	1.79452	2.3491	0.000175752	S	0.999796	B2RX12	903	Canalicular multispecific organic anion transporter 2	Abcc3	EPAIYEVRKQFMREMSSLSSEGEVQNRTMPK
Q3UMF0-T328	3.67545	1.62274	0.284545	4.45824	4.75876	3.26406	5.20334	3.06473	2.55262	2.93638	3.18209	1.17427	2.00202	0.221976	2.16066	0.254434	0.307776	0.910328	2.08973	2.22231	2.81638	2.56475	1.91754	0.181688	0.171285	1.3568	2.34529	0.00151561	T	0.992439	Q3UMF0	328	Cordon-bleu protein-like 1	Cobll1	SFTRSNTISKPYISNTLPSDAPKKRRAPLPP
P32020-S425	1.22101	5.14199	3.82737	7.2326	2.86196	5.67876	0.235791	2.5512	0.249122	3.35045	3.23502	3.55875	1.79087	2.03851	0.15153	0.375531	0.307022	4.83911	4.22156	0.328199	0.209844	0.228928	0.24371	0.378451	0.672644	1.38176	2.34123	0.0320966	S	0.871158	P32020	425	Non-specific lipid-transfer protein	Scp2	AASSFRTHQVSAAPTSSAGDGFKANLVFKEI
P35486-S232	169.946	197.254	319.005	156.741	418.734	369.28	695.888	347.903	188.169	160.994	302.391	46.3826	435.114	159.099	130.591	61.859	92.2949	120.962	202.273	111.752	69.4743	182.035	73.5874	36.9451	94.441	129.772	2.33017	0.00486312	S	0.999996	P35486	232	Pyruvate dehydrogenase E1 component subunit alpha, somatic form, mitochondrial	Pdha1	PCIFICENNRYGMGTSVERAAASTDYYKRGD
Q6ZPJ0-S733	0.754062	0.349035	1.96734	1.92188	0.96324	0.374673	2.75061	0.536732	0.367864	0.718793	1.07042	0.238534	0.0865445	0.351743	0.846329	0.0994555	0.241404	0.345915	0.218895	1.14535	0.616869	0.805358	0.1575	1.10544	0.188223	0.46054	2.32428	0.0243358	S	0.999999	Q6ZPJ0	733	Testis-expressed sequence 2 protein	Tex2	PAGVSGSKSGLLPAHSRHSSPSGHLSHSRSS
Q69ZX8-S282	0.131093	3.87663	5.85088	8.56717	1.99549	2.86736	2.60913	5.94178	1.12004	0.536221	3.34958	3.294	1.06546	0.16707	0.551399	2.77746	3.27256	2.77019	0.220286	3.75964	0.489725	0.526762	0.156098	0.714191	0.478265	1.44594	2.31655	0.0339656	S	0.997969	Q69ZX8	282	Actin-binding LIM protein 3	Ablim3	AEKKLKHRRTSETSISPPGSSIGSPNRVICA
Q8BUV3-T286	14.9617	10.7381	17.7221	16.5936	9.20705	17.0918	21.5353	7.39299	4.25106	1.70928	12.1203	6.11639	7.12128	2.84341	5.69235	6.49187	8.83912	6.98052	3.86916	6.30724	4.21967	2.72395	3.25529	4.38738	4.40418	5.23227	2.31645	0.000957476	T	0.999974	Q8BUV3	286	Gephyrin	Gphn	PRAQATSRLSTASCPTPKQIRRPDESKGVAS
Q69ZK6-T322	1.85135	0.882468	0.170559	0.603796	0.798748	0.260497	0.805746	0.132438	0.140821	0.901798	0.654822	0.0940596	0.107829	0.137546	0.467933	0.112843	0.625778	0.184212	0.459354	0.335035	0.252443	0.426039	0.0895498	0.394485	0.275611	0.283051	2.31344	0.0216106	T	0.754723	Q69ZK6	322	Probable JmjC domain-containing histone demethylation protein 2C	Jmjd1c	QRTVELLPKDRLVSRTPTPKCVTDIKNDTHS
O88939-S537	1.36198	0.95269	0.754501	1.14988	1.29014	2.89692	3.12461	0.746458	0.515414	0.565629	1.33582	0.887474	0.866097	0.247755	0.501462	1.04868	1.93404	0.1228	0.701472	0.444382	0.121367	0.446586	0.455247	0.104232	0.254151	0.581125	2.29868	0.0168896	S	0.999013	O88939	537	Zinc finger and BTB domain-containing protein 7A	Zbtb7a	QEKHFKDEEEDEEEASPDGSGRLNVAGSGGD
Q91YP3-S292	1.45385	0.195594	1.0601	0.540605	0.658643	1.45767	0.491887	1.82398	0.211796	0.269812	0.816393	0.521088	0.217719	0.37693	1.72177	0.187014	0.26947	0.324361	0.176944	0.390115	0.153677	0.16868	0.192467	0.121599	0.161906	0.355981	2.29336	0.0340575	S	0.962201	Q91YP3	292	Deoxyribose-phosphate aldolase	Dera	GDEWLTPDLFRIGASSLLSDIERQIYHHVTG
Q6ZPF3-S1523	0.65544	1.69512	2.11474	0.963209	1.43315	1.83338	0.113245	1.87737	1.80647	1.23344	1.37256	1.19949	0.114597	0.135831	0.483559	0.189764	0.156725	2.23354	0.677834	0.193332	0.863072	1.05378	0.217829	0.260487	0.600878	0.598623	2.29285	0.00562973	S	0.973924	Q6ZPF3	1523	T-lymphoma invasion and metastasis-inducing protein 2	Tiam2	AKLASSRSLKGLRTSSSSEWPSEPSKGNSLD
Q8C0T5-S288	0.574032	1.20883	0.133539	0.337072	0.142297	0.98425	0.73597	0.526917	0.344456	0.240097	0.522746	0.0682036	0.126678	0.18597	0.171716	0.281371	0.38446	0.634369	0.533432	0.0963927	0.151382	0.177111	0.0479319	0.131384	0.205354	0.228268	2.29005	0.014193	S	0.980345	Q8C0T5	288	Signal-induced proliferation-associated 1-like protein 1	Sipa1l1	RLFKEREKPLKRRSKSETGDSSIFRKLRNAK
Q3TNA1-S262	0.440663	0.365292	1.50473	0.771061	0.766815	0.666193	0.133168	1.13703	0.774493	0.590059	0.714951	0.197737	0.373572	0.279725	0.260069	0.259021	0.216952	0.208474	0.23731	0.154938	0.403781	0.693109	0.475779	0.502856	0.1283	0.313687	2.27918	0.00203648	S	0.994358	Q3TNA1	262	Xylulose kinase	Xylb	ACLDVCAPHLEEKLGSPVPSCSVVGTISSYY
Q80WQ6-S60	2.14214	0.947144	2.17578	2.12065	1.1329	1.70288	3.18487	1.00653	1.76769	0.741632	1.69222	0.761468	1.02429	0.20715	0.618903	0.251908	0.598177	1.63135	0.562625	0.686854	0.278911	0.945012	1.81571	0.733327	0.294784	0.743605	2.2757	0.00108329	S	0.999924	Q80WQ6	60	Inactive rhomboid protein 2	Rhbdf2	MLPERRKNPAYLKSVSLQEPRGRWQEGAEKR
Q8R0F9-S401	0.550782	1.12388	1.22155	0.975588	0.205807	0.877155	0.108252	1.06942	0.610835	0.142316	0.688559	0.239127	0.194798	0.220122	0.363115	0.381977	0.424832	0.308589	1.11954	0.209849	0.244096	0.117413	0.136538	0.0946645	0.197992	0.303761	2.26678	0.0111149	S	0.846048	Q8R0F9	401	SEC14-like protein 4	Sec14l4	PDKACEEKLQGLGSVSPP_____________
Q8K382-S473	1.16271	0.589163	1.0139	0.193845	0.919862	1.25436	1.51403	1.46576	0.235701	0.153981	0.85033	0.172381	0.198865	0.530182	0.33065	0.166177	0.262828	0.293522	0.14574	1.11141	0.123511	0.576507	0.762776	0.30829	0.282352	0.376085	2.261	0.00883343	S	0.987811	Q8K382	473	DENN domain-containing protein 1A	Dennd1a	GCVSSAEDPLPKTMPSPQAETQDPRLREDRR
Q3U2P1-T227	20.5717	23.2233	13.0498	14.9271	20.4534	28.9963	28.2522	21.9163	15.9548	15.189	20.2534	14.1999	21.7186	12.8199	4.9231	8.50192	21.9625	7.21779	7.8735	3.32059	4.4488	4.97563	5.48126	5.08703	3.04159	8.96944	2.25804	0.000171519	T	1	Q3U2P1	227	Protein transport protein Sec24A	Sec24a	PAGGPPPSRGPAPQKTPPRAAPPPSFNSAVN
P10853-S56	4.05271	3.77331	0.269507	2.32493	3.88593	4.69875	3.99029	2.4633	2.35317	0.149864	2.79618	1.46704	1.66119	0.203446	1.62756	3.39243	0.767788	0.635599	0.228587	0.307562	0.2754	1.72658	1.94583	1.38449	1.74911	1.2409	2.25334	0.00576336	S	0.928238	P10853	56	Histone H2B type 1-F/J/L	Hist1h2bf	YVYKVLKQVHPDTGISSKAMGIMNSFVNDIF
B1AY13-S1296	0.174587	0.95428	1.20298	1.52174	1.49533	0.598476	2.47899	1.74053	0.637431	1.56298	1.23673	0.121704	0.885089	0.440644	0.86229	0.306528	0.284454	1.92148	0.123526	0.14777	1.13011	0.111581	0.505834	0.167651	0.710199	0.551347	2.24311	0.00958943	S	0.999994	B1AY13	1296	Ubiquitin carboxyl-terminal hydrolase 24	Usp24	MSLCGTPEKSSYRQLSVSDRSSIRVEEIIPA
Q8CJ19-S977	3.31279	0.428553	1.44455	2.14659	2.10842	5.10944	0.330844	0.0757983	1.08471	1.36544	1.74071	0.329605	0.747963	1.53793	0.511396	1.20998	0.117523	0.252052	2.31051	0.608499	0.55597	0.171979	0.479784	1.33608	0.695131	0.776028	2.24311	0.0441839	S	1	Q8CJ19	977	Protein-methionine sulfoxide oxidase MICAL3	Mical3	PWKEAVRIHALLKGRSEEELEASKNFEPEEE
P70302-S40	0.852373	0.680836	0.467249	0.529032	1.06033	0.683433	0.471733	0.971984	0.431302	0.113133	0.62614	0.138799	0.285158	0.818434	0.18409	0.677961	0.236894	0.156168	0.156268	0.206939	0.148311	0.0874848	0.465933	0.136378	0.211579	0.279314	2.24171	0.00272575	S	0.819173	P70302	40	Stromal interaction molecule 1	Stim1	HSHSEKNTGASSGATSEESTEAEFCRIDKPL
Q6ZQB6-S44	1.80133	1.72562	0.987938	0.516976	1.11409	1.76636	0.949	0.981611	1.75878	1.73772	1.33394	2.25911	0.0978289	0.355008	0.301114	2.53445	0.248039	0.833393	0.405593	0.157625	0.177972	0.681118	0.107307	0.0671357	0.151847	0.598395	2.2292	0.0161599	S	1	Q6ZQB6	44	Inositol hexakisphosphate and diphosphoinositol-pentakisphosphate kinase 2	Ppip5k2	RFFHHAEEEEEEEDESPPERQIVVGICSMAK
Q9Z2B9-S745	0.192256	0.254558	2.07464	3.502	4.82115	5.43934	12.0145	6.21736	3.32186	4.0064	4.18441	0.10598	3.2436	2.4885	0.264247	2.50377	5.81043	2.92306	1.15772	0.135248	0.351102	2.69986	2.90499	1.24206	0.523632	1.88244	2.22286	0.0378417	S	1	Q9Z2B9	745	Ribosomal protein S6 kinase alpha-4	Rps6ka4	RRKQKLRSAAASRRGSPVPASSGRLPASAAK
O88286-T1049	1.60586	0.988939	1.53374	1.46384	0.345725	0.495655	1.7902	1.22248	1.53129	0.161309	1.1139	0.132337	0.15048	0.249835	0.151925	0.329357	0.174989	1.61056	0.133643	2.32103	0.0973321	1.18981	0.112048	0.204386	0.159021	0.501197	2.22249	0.0331965	T	0.891626	O88286	1049	Protein Wiz	Wiz	NPEDKSPQLSLSPRPTSPKAQWPQSEDEGPL
P97872-S280	0.975888	1.1662	2.04185	2.60071	1.98689	2.68932	0.306448	1.12874	0.0966379	0.087883	1.30806	0.140541	1.20056	0.242306	0.362828	0.339054	0.239118	0.369494	0.0812054	1.17653	0.241404	0.134036	0.145904	1.80573	1.76309	0.588701	2.22194	0.0382543	S	1	P97872	280	Dimethylaniline monooxygenase [N-oxide-forming] 5	Fmo5	FDHEMFGLKPKHRALSQHPTVNDDLPNRIIA
Q69ZZ6-S410	0.226162	7.49657	8.66869	7.9819	5.95241	4.73824	0.115919	7.2525	5.8189	5.53077	5.37821	2.46504	0.134963	0.239544	8.30078	0.102187	0.149925	0.147881	6.89831	1.84742	6.21985	0.152836	0.170602	6.7648	0.314461	2.42204	2.22053	0.0303715	S	0.939043	Q69ZZ6	410	Transmembrane and coiled-coil domains protein 1	Tmcc1	DDGGKALGVISNFQSSPKYGSEEDCSSATSG
P51432-S537	0.503582	1.70111	1.20274	1.25121	1.17394	0.956043	0.270908	1.89233	1.33822	0.517099	1.08072	0.210409	0.560141	0.712526	0.171184	0.413056	0.678937	0.494267	1.1564	0.352411	0.613468	0.20443	0.69185	0.290114	0.292309	0.488679	2.21151	0.00153108	S	1	P51432	537	1-phosphatidylinositol 4,5-bisphosphate phosphodiesterase beta-3	Plcb3	GEEVGLEKTSLEPQKSLGEESLSREPNVPMP
Q6PAM1-S515	3.3175	0.104435	3.44589	2.48917	2.89653	2.86849	2.95461	1.62296	2.06413	1.04782	2.28115	0.131382	4.15252	1.233	1.05893	2.48496	0.282795	0.0815222	0.100378	0.145502	1.78747	0.339813	2.35234	0.176882	0.191681	1.03708	2.19958	0.018077	S	1	Q6PAM1	515	Alpha-taxilin	Txlna	RRPEATTASKEQGVESPGAQPASSPRATDAP
Q5DU09-S196	0.160517	0.446984	0.631694	0.563389	0.725692	1.18531	1.27965	0.419856	0.289097	0.689869	0.639205	0.170547	0.233492	0.271645	0.245954	0.108865	0.495584	0.602904	0.160235	0.0843204	0.643442	0.264798	0.354563	0.2803	0.166596	0.29166	2.19161	0.00460036	S	1	Q5DU09	196	Zinc finger protein 652	Znf652	VERVRVTQRRTRRAASAAAATTSPAPRTTRG
Q62219-S194	0.268879	3.64752	8.30977	5.1334	10.1937	5.40505	17.7384	5.09404	3.80792	2.56207	6.21608	0.224796	3.59108	9.08101	1.84624	5.50907	0.318132	7.6725	5.03647	0.272722	0.111322	3.78525	0.2734	1.07986	1.09116	2.8495	2.18146	0.0486591	S	0.999931	Q62219	194	Transforming growth factor beta-1-induced transcript 1 protein	Tgfb1i1	PPQPPAASPTREGCPSPPGQTSKGSLDTMLG
Q6PHZ5-S559	1.13445	0.229576	0.450818	0.320401	1.26841	1.00478	0.226943	0.359969	0.135806	0.463485	0.559464	0.171564	0.626197	0.279287	0.194235	0.334871	0.593368	0.211002	0.270205	0.112677	0.211657	0.144991	0.160068	0.104196	0.178328	0.256618	2.18015	0.0206345	S	0.999961	Q6PHZ5	559	Putative RNA-binding protein 15B	Rbm15b	EGDWTSLSKSSDRRNSLEGYSRSVRSRSGER
Q8BVZ1-S163	0.955099	1.2891	1.52699	1.66524	0.974433	1.731	1.64757	1.47277	0.100589	0.833195	1.2196	0.43612	0.695937	0.29943	0.124563	0.433187	0.139395	0.363544	0.15798	0.382076	1.69482	1.05447	1.08266	0.763682	0.207493	0.559668	2.17915	0.00300324	S	0.999995	Q8BVZ1	163	Perilipin-5	Plin5	AQRGRRWSGELRRSMSQAMDMVLGKSEKLVD
Q61037-T1465	0.438064	0.74598	0.493304	0.252822	0.716038	0.715498	0.778149	0.628274	0.254021	0.449637	0.547179	0.0930893	0.175071	0.311078	0.406679	0.396874	0.253706	0.557434	0.163192	0.0731002	0.119574	0.299978	0.409918	0.104131	0.161995	0.251844	2.17269	0.000388922	T	0.997937	Q61037	1465	Tuberin	Tsc2	SSSPRSPSGLRPRGYTISDSAPSRRGKRVER
O88844-S389	0.481056	0.406897	0.412721	0.386807	0.307506	0.52419	0.608221	0.546007	0.133181	0.1281	0.393469	0.0831407	0.148942	0.204881	0.342992	0.151364	0.263896	0.128806	0.0913877	0.204435	0.11477	0.0896318	0.196542	0.285204	0.229566	0.181111	2.17252	0.000341429	S	0.999767	O88844	389	Isocitrate dehydrogenase [NADP] cytoplasmic	Idh1	KDLAACIKGLPNVQRSDYLNTFEFMDKLGEN
Q64735-S460	0.373386	0.275626	0.372234	0.774412	0.174615	0.403511	0.235871	1.06579	0.335628	0.370902	0.438198	0.203502	0.256654	0.590377	0.124332	0.239599	0.222636	0.156044	0.0910704	0.167461	0.104293	0.16421	0.200114	0.211875	0.110751	0.203066	2.15791	0.00902797	S	0.999955	Q64735	460	Complement component receptor 1-like protein	Cr1l	GIHLNYKEDSCVRLQSLLTSQENSSTTSPAR
Q922B9-S1154	2.62185	1.85244	2.55093	4.20677	1.22882	5.07086	3.65558	4.4043	1.10688	2.07469	2.87731	0.0543253	1.17992	2.92028	1.29082	0.839781	0.393233	2.01817	1.74893	0.116678	1.9568	1.98242	1.04148	1.1729	2.02907	1.33891	2.14899	0.00249061	S	0.996315	Q922B9	1154	Sperm-specific antigen 2 homolog	Ssfa2	KKIFRASVALTPTAPSRTGSVQTPPDLESSE
Q91YD3-S543	0.520024	0.76228	0.886723	0.864725	0.948127	0.861969	0.798285	0.554272	0.883733	0.181695	0.726183	0.694909	0.384175	0.231773	0.227427	0.817745	0.263228	0.200664	0.118426	0.218599	0.472952	0.0952247	0.82454	0.042985	0.14093	0.338113	2.14776	0.00129257	S	0.822368	Q91YD3	543	mRNA-decapping enzyme 1A	Dcp1a	QQTVPRAADLERKASSPSPLTVGTAESQRKP
Q91X56-S342	0.736078	1.03533	0.906706	0.856798	1.22937	0.958909	1.03479	0.671646	0.820528	0.927662	0.917782	0.836019	0.163605	0.144706	0.412438	0.170711	0.501484	0.563425	0.097415	0.294569	0.0945751	0.373268	0.4607	0.723835	1.14606	0.427344	2.14764	0.000154245	S	0.999514	Q91X56	342	Sphingosine 1-phosphate receptor 5	S1pr5	GPCNQDSSNSLQRSPSAAGPSGGGLRRCLPP
Q9WV70-T512	0.11101	0.649593	0.526923	0.182949	0.714289	0.220559	0.140517	0.0769724	0.385794	0.507988	0.351659	0.49887	0.195275	0.184692	0.0421033	0.186891	0.152113	0.111046	0.197672	0.0977503	0.0667651	0.120568	0.220312	0.112388	0.11479	0.164374	2.13939	0.0157344	T	0.962597	Q9WV70	512	Nucleolar complex protein 2 homolog	Noc2l	SSKPINFSVILKLSSTNLQEKAYRDGLLEQL
Q91V09-S70	0.57739	0.639816	0.43772	0.288568	0.151234	0.67057	1.81689	0.560271	1.27201	0.914765	0.732923	0.411998	0.258674	0.248025	0.230296	0.167546	0.675475	0.642781	0.162403	0.133802	0.345923	0.127507	0.796281	0.352851	0.265379	0.34421	2.12929	0.0150374	S	0.99999	Q91V09	70	WD repeat-containing protein 13	Wdr13	LRLRGQLLGQRYGPLSEPGSARAYSNSIVRS
Q62313-S231	6.23199	9.63984	10.6638	11.4655	7.41479	13.4227	5.14913	0.503606	7.64602	6.34837	7.84857	0.20028	5.821	12.2403	7.43019	11.6986	0.339532	0.0801161	0.10136	0.19071	0.209177	9.55621	0.142599	0.11023	3.55089	3.6908	2.12653	0.0297805	S	0.999985	Q62313	231	Trans-Golgi network integral membrane protein 1	Tgoln1	GDSDFSLKPEKGDKSSEPTEDVETKEIEEGD
P70302-S521	24.6398	42.1373	20.1669	42.5968	63.9378	73.1745	33.832	25.1965	28.0289	20.1642	37.3875	5.67988	27.1029	21.6532	9.55823	18.5052	21.8971	35.8969	24.0636	11.1895	9.258	7.31219	17.1674	15.4457	21.5423	17.5909	2.12539	0.00178594	S	0.999988	P70302	521	Stromal interaction molecule 1	Stim1	PQLGLGSQRDLTHSDSESSLHMSDRQRVAPK
P16015-S219	0.576205	0.253182	0.934271	0.628044	0.730076	0.145872	0.192823	1.19685	0.064848	0.210324	0.49325	0.228801	0.38053	0.217947	0.256138	0.123243	0.538431	0.156279	0.209882	0.179671	0.369009	0.189851	0.157292	0.133202	0.136829	0.234079	2.10719	0.0248055	S	0.932419	P16015	219	Carbonic anhydrase 3	Ca3	ECIVWLLLKEPMTVSSDQMAKLRSLFSSAEN
Q8CCN5-S877	0.965896	0.72787	1.01709	0.635909	0.20255	0.937382	0.491226	1.23788	1.0432	0.644813	0.790382	0.541383	0.433809	0.784361	0.275331	0.3301	0.0953369	0.205879	0.122352	0.111508	0.465026	0.181332	1.10602	0.213377	0.404122	0.376424	2.09971	0.00261155	S	0.961361	Q8CCN5	877	Breast carcinoma-amplified sequence 3 homolog	Bcas3	LADAMAESPSRDVVGSGTELQREGSIETLSN
O55098-T950	0.709161	0.403088	0.561598	0.170726	0.489956	0.200896	0.580476	0.184088	0.674071	1.15339	0.512745	0.11845	0.172908	0.237717	0.215415	0.246061	0.149434	0.586288	0.586777	0.161843	0.17026	0.131043	0.0812306	0.231722	0.330282	0.244245	2.0993	0.00936764	T	0.978271	O55098	950	Serine/threonine-protein kinase 10	Stk10	EMFFKLSEEAEPRPTTPSKASNFFPYSSGDA
Q9Z1M4-S417	0.430452	0.153276	1.20316	0.83206	1.50743	0.314834	1.11792	2.07394	0.173897	0.152911	0.795988	0.128684	0.158161	0.480544	0.24035	0.81526	0.177069	0.15187	0.586323	0.188661	0.696746	0.174698	0.999935	0.354554	0.192128	0.381785	2.08491	0.0486935	S	1	Q9Z1M4	417	Ribosomal protein S6 kinase beta-2	Rps6kb2	FSFQPKLRSPRRLNSSPRTPISPLKFSPFEG
P16460-S407	0.689338	1.96378	0.367121	0.538671	0.644247	1.88426	1.3434	0.53022	0.119296	0.961636	0.904197	1.71485	0.232448	0.160357	0.185258	0.51904	0.665018	0.138751	0.166477	0.266297	0.246318	0.285386	0.337416	0.0621462	1.10991	0.434976	2.07873	0.0457053	S	0.999998	P16460	407	Argininosuccinate synthase	Ass1	ININSLRLKEYHRLQSKVTAK__________
Q8BVR6-S50	1.27942	3.00718	1.65014	2.14823	2.67964	2.38176	2.45726	1.46536	2.08114	2.09924	2.12494	0.129231	0.172296	0.251337	2.80354	3.19996	0.350974	0.175595	3.13845	0.158461	0.122979	1.49236	2.09611	0.138264	0.123442	1.02521	2.07268	0.0160905	S	0.999844	Q8BVR6	50	RING finger and SPRY domain-containing protein 1	Rspry1	GATATMGNSCICRDDSGAEDNVDTHQQQAEN
Q8K1Y2-S395	1.12864	1.07056	1.09174	1.02208	0.955589	1.34924	0.955705	0.631254	1.70664	0.462223	1.03737	0.23308	0.852988	0.128718	0.188332	0.234736	0.388186	0.226743	0.525922	0.173423	1.6683	0.40953	0.12095	1.49538	0.381317	0.501972	2.06658	0.00774685	S	0.964072	Q8K1Y2	395	Serine/threonine-protein kinase D3	Prkd3	VERDEETVKTISPSTSNNIPLMRVVQSIKHT
F6ZDS4-T2205	1.53963	1.12452	0.235981	0.693904	0.138003	0.43077	0.819233	0.493077	0.107367	0.743862	0.632635	0.245985	0.0937842	0.292583	0.107576	0.200815	0.400017	0.369567	0.11186	0.699158	0.446869	0.204853	0.150216	0.420281	0.56813	0.307978	2.05416	0.0238041	T	0.823887	F6ZDS4	2205	Nucleoprotein TPR	Tpr	MQQHFFDDEDRTVPSTPTLVVPHRTDGFAEA
Q921H8-T179	0.885626	0.642267	0.786659	0.766097	0.143224	0.499662	0.0854022	1.2452	0.330191	0.488434	0.587276	0.183758	0.12986	0.227419	0.23216	0.466063	0.134855	0.400825	0.215547	0.415453	0.259374	0.149202	0.462509	0.265199	0.465057	0.286234	2.05173	0.00753908	T	1	Q921H8	179	3-ketoacyl-CoA thiolase A, peroxisomal	Acaa1a	ISSRLLESEKARDCLTPMGMTSENVAERFGI
Q8BGU5-S25	2.52688	5.92841	0.411114	4.00372	2.51312	5.48109	3.10931	3.25078	1.15193	1.90301	3.02794	3.09927	0.121607	1.82449	2.19758	0.304838	0.356679	0.149353	1.84963	0.201825	2.18751	2.41335	2.17118	1.73438	2.0559	1.47626	2.05109	0.0119184	S	1	Q8BGU5	25	Cyclin-Y	Ccny	SSSPKLRRNAHSRLESYRPDTDLSREDTGCN
Q9QY23-S314	0.950937	0.856332	0.783266	0.236927	1.11041	0.0942181	0.154288	0.268884	1.2796	0.926573	0.666143	0.439655	0.409734	0.122414	0.181808	0.190877	0.172066	0.344708	0.153163	0.390305	0.28098	0.565556	0.281	0.752479	0.290564	0.326808	2.03833	0.0146759	S	0.98647	Q9QY23	314	Plakophilin-3	Pkp3	GLDSYTGHRTLQRLSSGFDDIDLPSAVKYLM
Q9D379-S47	1.63943	1.91139	1.13302	2.42891	0.729317	2.64713	1.15113	2.2159	0.652233	1.57071	1.60792	0.799686	0.823957	0.754551	0.862178	1.22547	0.642161	0.36802	0.849847	0.253967	1.05986	0.920591	0.727617	0.772106	0.993751	0.789555	2.03649	0.00049539	S	1	Q9D379	47	Epoxide hydrolase 1	Ephx1	GWWGPGSKPSAKEDESIRPFKVETSDEEIKD
P10637-S554	0.180537	0.351969	0.278752	0.964557	0.158422	0.554653	0.39119	0.41352	0.0622017	0.419018	0.377482	0.084834	0.111467	0.235938	0.194197	0.261856	0.46	0.173672	0.0892387	0.152568	0.149148	0.0676745	0.196287	0.11294	0.305291	0.185365	2.03642	0.0177109	S	0.940851	P10637	554	Microtubule-associated protein tau	Mapt	PVPMPDLKNVRSKIGSTENLKHQPGGGKVQI
Q9R1Z7-S18	0.824236	0.39906	0.459652	0.412118	0.11264	0.505844	0.134937	0.496906	0.213996	0.218223	0.377761	0.0751249	0.145168	0.117618	0.179621	0.126034	0.23824	0.301136	0.223653	0.0941296	0.144355	0.402152	0.14755	0.0637285	0.345734	0.186017	2.03078	0.00817254	S	0.998695	Q9R1Z7	18	6-pyruvoyl tetrahydrobiopterin synthase	Pts	AAGDLRRRARLSRLVSFSASHRLHSPSLSDE
Q6P4S6-S533	1.43591	3.20404	3.52494	3.79882	4.55831	3.9708	1.28791	3.2617	2.68737	1.79374	2.95236	0.640391	3.72856	2.51083	0.7388	0.137187	6.34459	0.544816	0.156107	0.177749	0.883751	1.05562	1.37884	2.03115	0.0941603	1.45875	2.02389	0.027327	S	0.998419	Q6P4S6	533	Serine/threonine-protein kinase SIK3	Sik3	TMTPAVPAVTPVDEESSDGEPDQEAVQRYLA
Q8BJ56-S430	0.681944	0.489522	0.913086	1.03902	0.662521	0.986325	0.53996	1.43057	0.186631	0.232909	0.716249	0.122743	0.402195	0.518035	0.17414	0.136251	0.438203	0.434472	0.631861	0.610067	0.75067	0.160367	0.161207	0.083313	0.371599	0.356794	2.00746	0.00801953	S	1	Q8BJ56	430	Patatin-like phospholipase domain-containing protein 2	Pnpla2	ATYSEALPNWVRNNLSLGDALAKWEECQRQL
Q8BTI8-T2362	25.2607	23.2934	5.05803	25.2145	30.0487	44.2662	26.369	16.7055	8.31006	6.88866	21.1415	11.3375	27.0172	0.271163	7.25138	19.9365	23.0241	20.0917	8.39826	8.17786	2.20307	3.95171	6.28187	3.81672	5.80711	10.5404	2.00575	0.0191942	T	0.999995	Q8BTI8	2362	Serine/arginine repetitive matrix protein 2	Srrm2	SGRTSPLMLDRARSRTPPSAPSQSRMTSERE
Q5HZI1-S894	0.822626	0.337828	0.194288	0.170624	0.452291	0.657392	0.286126	1.01123	0.223067	0.431207	0.458668	0.0678688	0.0763784	0.278932	0.167518	0.763441	0.385348	0.281686	0.134816	0.495023	0.0970874	0.0577146	0.114503	0.16453	0.120811	0.228976	2.00313	0.0298119	S	0.998906	Q5HZI1	894	Microtubule-associated tumor suppressor 1 homolog	Mtus1	LLSEREEALKQHKTLSQELVSLRGELVAASS
Q8K1N2-T546	0.526889	0.116345	0.633512	0.74522	0.573509	0.639205	0.660074	0.583069	0.588977	0.236617	0.530342	0.164832	0.553913	0.183118	0.142788	0.181219	0.126743	0.413562	0.216967	0.133075	0.22865	0.411392	0.384244	0.13221	0.452748	0.266104	1.99298	0.00100778	T	0.999118	Q8K1N2	546	Pleckstrin homology-like domain family B member 2	Phldb2	PRGSRSDELLGDLTRTPPSSSAAFLKATNES
Q6PDN3-S377	0.0641135	7.46695	1.04166	2.376	0.31429	3.37779	5.58169	4.29348	2.16486	4.93568	3.16165	0.0680175	1.46526	0.980443	2.36802	2.6837	1.70402	2.46078	0.203614	4.62271	0.180363	1.64896	1.72384	1.73014	0.373827	1.58669	1.9926	0.0479708	S	0.99988	Q6PDN3	377	Myosin light chain kinase, smooth muscle	Mylk	SLAAPQQATLPTRQSSLGGSVGNKFVTGNIP
Q6PDN3-S1460	0.44471	0.539211	0.294585	0.203428	0.314172	0.151485	1.03525	0.534264	0.714122	0.29043	0.452165	0.125952	0.148106	0.234835	0.202217	0.105067	0.420813	0.441019	0.456316	0.627284	0.0356061	0.108269	0.0770606	0.0893976	0.114348	0.227592	1.98674	0.0227087	S	0.999998	Q6PDN3	1460	Myosin light chain kinase, smooth muscle	Mylk	AVGEKPEEPKDEVEVSDDDEKEPEVDYRTVT
A2A7S8-S842	4.00844	0.668316	1.6925	1.81841	2.24332	0.824826	1.05759	0.779502	1.73266	1.16976	1.59953	1.01369	2.67895	0.257393	1.77561	0.465026	0.242185	0.123369	0.158706	0.858555	1.62593	0.381495	0.665336	0.510822	0.515862	0.805209	1.98648	0.0351578	S	0.999812	A2A7S8	842	Uncharacterized protein KIAA1522	Kiaa1522	SAPQKPLRRALSGRASPVTAPSSGLHAAVRL
P97287-T144	0.0694253	0.582859	0.518011	0.374489	0.490359	0.567199	0.682458	0.425559	0.501888	0.444882	0.465713	0.214711	0.163896	0.202346	0.192511	0.227198	0.217697	0.184333	0.145891	0.202906	0.179563	0.532005	0.439276	0.0990881	0.281667	0.234506	1.98593	0.000525861	T	0.757936	P97287	144	Induced myeloid leukemia cell differentiation protein Mcl-1 homolog	Mcl1	SEAAKSSGADGSLPSTPPPPEEEEDDLYRQS
Q922B9-S667	2.44869	2.1764	3.01213	3.10406	1.88239	3.48948	2.94875	3.05826	1.18848	3.01781	2.63264	1.50386	2.21701	1.67094	2.1286	1.34653	0.383158	0.204432	2.14804	2.42568	1.18605	1.18773	0.72679	1.41625	0.150842	1.33542	1.9714	0.000309619	S	0.999996	Q922B9	667	Sperm-specific antigen 2 homolog	Ssfa2	EFAQYTTHHILRSLASFEAQGSGMSSEKKTG
Q8C1D8-S667	0.667663	1.37469	2.77382	1.0658	1.05229	1.95929	2.14371	4.66706	5.96398	2.68551	2.43538	0.0766207	1.10327	0.177486	0.105297	1.49571	0.211303	3.34361	2.57041	0.43547	2.1058	0.786549	1.89247	1.99369	1	1.23555	1.97109	0.0422231	S	0.999867	Q8C1D8	667	Protein IWS1 homolog	Iws1	EQRDLEQMPQRRRLSSTGGQTPRRDLEKVLT
Q5HZI1-S1208	10.1521	7.46797	7.5192	8.86562	4.97376	7.00108	7.17478	7.66303	4.12734	5.59699	7.05419	8.13446	8.2498	8.19923	1.64998	2.21432	4.51035	1.24418	1.14029	0.80313	0.834539	0.557137	0.530398	4.55026	7.56343	3.58439	1.96803	0.00524178	S	0.994752	Q5HZI1	1208	Microtubule-associated tumor suppressor 1 homolog	Mtus1	FQSPRNSGSFSSPSISPR_____________
P62908-S104	0.329301	0.425736	0.711482	0.488846	0.475118	0.32249	0.431934	0.551157	0.498507	0.530947	0.476552	0.322175	0.0634037	0.273438	0.238787	0.269734	0.285976	0.164776	0.106565	0.347839	0.323573	0.207871	0.121994	0.0950374	0.570178	0.242239	1.96728	0.000165432	S	1	P62908	104	40S ribosomal protein S3	Rps3	EKVATRGLCAIAQAESLRYKLLGGLAVRRAC
P30204-S36	0.439915	0.264484	0.159525	0.365216	0.800181	0.616459	0.186864	0.825637	0.869813	0.40019	0.492828	0.40438	0.207346	0.39487	0.155552	0.185543	0.458065	0.143646	0.560747	0.0852848	0.148583	0.235053	0.114492	0.284204	0.139061	0.251202	1.96188	0.00947894	S	0.999989	P30204	36	Macrophage scavenger receptor types I and II	Msr1	CSSESVKFDARSMTASLPHSTKNGPSLQEKL
Q923T9-S319	0.67178	0.335829	0.818899	0.995976	0.458592	0.469717	0.690013	0.613175	0.159669	0.559509	0.577316	0.077901	0.631722	0.538134	0.360314	0.355508	0.256274	0.372483	0.0689072	0.270281	0.118612	0.207488	0.190035	0.148877	0.529488	0.294716	1.95889	0.00308919	S	1	Q923T9	319	Calcium/calmodulin-dependent protein kinase type II subunit gamma	Camk2g	ILTTMLVSRNFSAAKSLLNKKSDGGVKKRKS
Q8BZR9-S410	0.396475	0.50305	0.162098	0.382837	0.224396	0.513652	0.0660074	0.283594	0.606775	0.263538	0.340242	0.162895	0.177228	0.141401	0.11956	0.22028	0.304536	0.102046	0.0986191	0.165763	0.165188	0.174562	0.169463	0.303808	0.12931	0.173904	1.95649	0.00285542	S	0.986057	Q8BZR9	410	Uncharacterized protein C17orf85 homolog		DEMDYDLELKMISTPSPKKSMKMTMYADEVE
Q923T9-S315	0.67178	0.335829	0.818899	0.995976	0.458592	0.469717	0.690013	0.613175	0.159669	0.559509	0.577316	0.119737	0.631722	0.538134	0.360314	0.355508	0.256274	0.166908	0.168668	0.270281	0.290953	0.112189	0.190035	0.148877	0.529488	0.295649	1.95271	0.0025824	S	1	Q923T9	315	Calcium/calmodulin-dependent protein kinase type II subunit gamma	Camk2g	LKGAILTTMLVSRNFSAAKSLLNKKSDGGVK
Q8C0M0-S603	0.185256	2.55801	1.56269	1.73864	1.12322	1.68792	1.16065	0.277714	1.06871	1.73479	1.30976	0.0850021	1.41947	0.774007	0.694131	1.17008	0.210085	0.357998	0.427137	0.640741	0.543534	0.955497	0.64806	0.825393	0.644013	0.671082	1.95171	0.00833568	S	0.993574	Q8C0M0	603	WD repeat-containing protein 59	Wdr59	KIRTEAPGNLRLYSGSPTRSEKEQVSISSFY
Q9R1R2-S7	0.061887	0.648717	0.461129	1.87823	2.6339	1.36549	0.9694	1.14531	1.49525	0.540491	1.11998	0.894924	0.312913	0.329891	0.376074	0.260304	1.4499	0.789866	0.177354	0.902557	0.133526	0.372091	1.15278	0.540042	0.349551	0.574413	1.94978	0.0318462	S	1	Q9R1R2	7	Tripartite motif-containing protein 3	Trim3	_________MAKREDSPGPEVQPMDKQFLVC
Q5SX79-S224	1.94207	1.17764	0.711953	0.755413	0.446789	0.915945	1.99788	0.618904	1.2226	0.109224	0.989843	1.00907	0.104152	0.330138	0.369444	1.67465	0.54734	0.199143	0.966775	0.140182	0.0765533	0.581066	0.588634	0.400654	0.124115	0.507994	1.94853	0.0361552	S	1	Q5SX79	224	Protein Shroom1	Shroom1	AGRGRLSSQQRQCCFSEPGKLHRVGWSGGPT
P70266-S178	0.656119	0.708665	0.876252	1.05481	0.264486	1.11371	0.254808	1.17223	0.635852	0.817929	0.755486	0.777245	0.544052	0.164335	0.317387	0.814486	0.153094	0.225769	0.193188	0.265209	0.332918	0.50245	0.653022	0.32313	0.169881	0.388298	1.94564	0.00346488	S	0.999997	P70266	178	6-phosphofructo-2-kinase/fructose-2,6-bisphosphatase 1	Pfkfb1	DPDIIAENIKQVKLGSPDYIDCDQEKVLEDF
Q6PGL7-S783	2.52101	1.86309	2.31993	3.4732	0.113408	2.02099	0.181306	2.17249	1.14556	1.78544	1.75964	2.08977	0.200734	1.37991	0.173341	0.168276	0.223303	0.59917	2.88685	2.14199	0.138297	0.604284	0.352577	1.59385	0.112756	0.904651	1.94511	0.0459483	S	0.931862	Q6PGL7	783	WASH complex subunit FAM21	Fam21	SDQEAGGPSDIFSSSSPLDKGAKGRTRTVLS
Q7TT50-S474	1.82881	1.49053	1.49715	0.135849	1.36315	3.24352	1.911	2.28601	0.826451	1.11952	1.5702	0.889005	0.820005	2.0293	1.40788	1.15108	0.433136	0.389951	0.246537	0.877436	0.833184	0.697161	0.943585	0.110666	0.485544	0.808177	1.94289	0.0107563	S	0.952553	Q7TT50	474	Serine/threonine-protein kinase MRCK beta	Cdc42bpb	RKLQESTQTVQSLHGSTRALGNSNRDKEIKR
P16015-T216	2.17146	2.14284	5.00252	0.310035	1.75859	0.145622	1.40339	4.49301	0.405627	2.84059	2.06737	0.340595	1.04912	1.09505	1.13117	1.17773	0.829965	0.742689	0.16905	0.866252	2.60469	0.925929	0.900479	1.16703	1.89753	1.06409	1.94285	0.0493816	T	0.999821	P16015	216	Carbonic anhydrase 3	Ca3	PCEECIVWLLLKEPMTVSSDQMAKLRSLFSS
Q80U49-S360	2.13444	0.849823	1.31081	1.39516	0.98084	1.48991	1.62456	1.08367	1.09615	0.518292	1.24837	0.170796	0.442685	1.52321	0.134309	2.20852	0.487197	0.182162	1.06639	0.56285	0.337373	0.614247	1.00053	0.113811	0.155783	0.642847	1.94193	0.01484	S	0.999518	Q80U49	360	Centrosomal protein of 170 kDa protein B	Cep170b	HTRTLKGHKHEDGTQSDSEDPLAKTASVSGA
Q05AH6-S252	0.372673	0.332947	0.340003	0.531602	0.523049	0.413417	0.305623	0.462028	0.365495	0.17993	0.382677	0.137374	0.340794	0.111385	0.187791	0.24403	0.478216	0.153832	0.232582	0.0678971	0.132665	0.123576	0.205111	0.176578	0.168226	0.197147	1.94107	0.000326755	S	0.899505	Q05AH6	252	Uncharacterized protein C11orf84 homolog		MTKILDPDPDPPSPESPTETFAAPAEVRHFT
Q8BIK4-S936	1.09211	1.23565	1.55931	2.68058	2.11665	1.82514	1.86619	1.44352	1.57098	3.02144	1.84116	0.0843825	2.68842	0.148647	2.02364	1.841	0.193945	0.35689	1.54916	2.32503	0.21484	0.260932	0.906255	0.575143	0.11511	0.948814	1.94048	0.0153743	S	1	Q8BIK4	936	Dedicator of cytokinesis protein 9	Dock9	RSYVKFAYKAEPYVASEYKTVHEELTKSMTT
Q6PIC6-S207	0.625303	0.526837	0.528611	0.312551	1.28379	0.859396	0.896659	0.132062	0.440707	0.0850133	0.569093	0.193424	0.695451	0.340055	0.480523	0.495347	0.331605	0.139417	0.463682	0.102938	0.293552	0.0590707	0.09566	0.225039	0.209623	0.294671	1.93129	0.0246938	S	0.830949	Q6PIC6	207	Sodium/potassium-transporting ATPase subunit alpha-3	Atp1a3	DLRIISAHGCKVDNSSLTGESEPQTRSPDCT
Q8C5H8-S377	0.625522	0.771328	1.50261	0.162066	1.83951	0.179741	1.61268	1.09448	0.126806	0.961324	0.887607	0.701985	0.664335	0.190059	0.725986	1.02703	0.366208	0.133272	0.12026	0.763176	0.139241	0.189495	0.280511	0.37062	0.779979	0.460869	1.92594	0.037248	S	0.999936	Q8C5H8	377	NAD kinase 2, mitochondrial	Nadk2	LVEKVTNEYNESLLYSPEEPKILFSIREPIA
Q99K70-S384	0.542768	0.78668	0.1514	0.117984	0.196716	0.690699	0.699552	0.849231	0.207344	0.60714	0.484951	0.0803442	0.174934	0.378934	0.424603	0.245605	0.317225	0.766655	0.10813	0.119482	0.152792	0.174244	0.186445	0.187711	0.208471	0.251827	1.92573	0.0221638	S	0.999515	Q99K70	384	Ras-related GTP-binding protein C	Rragc	GVTSHRSCSHQTSAPSLKALAHNGTPRNAI_
P06537-T159	13.5865	7.66249	9.30439	11.2588	20.4928	13.7666	11.5978	6.76001	7.27284	8.16096	10.9863	5.73944	11.6496	19.3933	7.46166	6.5529	0.202589	11.3935	7.07876	0.104648	0.623008	5.28747	1.24737	3.0913	0.145265	5.7122	1.92331	0.019755	T	0.978136	P06537	159	Glucocorticoid receptor	Nr3c1	RPENPKSSTPAAGCATPTEKEFPQTHSDPSS
B1AY13-S1282	1.31978	0.919855	2.08909	1.22534	1.24775	0.187786	1.17769	0.961388	0.522552	1.09068	1.07419	1.34887	0.44555	0.291443	0.691832	0.153169	0.421571	0.590485	0.489317	1.26583	0.844799	0.21678	0.136059	0.521178	0.411223	0.559151	1.92111	0.0086432	S	1	B1AY13	1282	Ubiquitin carboxyl-terminal hydrolase 24	Usp24	SRPFRNVSRQTSRQMSLCGTPEKSSYRQLSV
Q8BRT1-S531	0.927675	0.151789	0.249817	0.308997	0.506966	0.648411	0.237528	0.246653	0.109805	0.338306	0.372595	0.107055	0.258316	0.161892	0.273096	0.406097	0.186627	0.377616	0.0927341	0.130586	0.12802	0.232147	0.130999	0.101862	0.130436	0.194106	1.91954	0.0252017	S	0.980881	Q8BRT1	531	CLIP-associating protein 2	Clasp2	RLSVARSSRIPRPSVSQGCSREASRESSRDT
Q9JJL3-S290	53.9744	170.33	85.385	128.134	41.7448	82.4195	35.7001	103.09	19.4203	63.8382	78.4035	82.2464	40.6198	37.8324	69.0961	53.8425	31.4541	42.9076	17.4748	18.575	15.6282	31.4502	14.7808	46.7433	69.8035	40.8896	1.91744	0.013694	S	1	Q9JJL3	290	Solute carrier organic anion transporter family member 1B2	Slco1b2	PKIPKRSQKERKNSASLHVLKTDEDKNPVTN
Q5U430-S1055	4.88944	2.13189	2.2063	2.8816	1.38084	3.40893	3.69827	2.01354	0.822148	2.06276	2.54957	0.766341	1.28301	0.123842	2.72697	2.15718	1.2751	1.66282	1.01324	1.3667	1.41764	1.54342	1.13782	1.94776	0.19783	1.32998	1.917	0.00460475	S	0.999988	Q5U430	1055	E3 ubiquitin-protein ligase UBR3	Ubr3	AERRKKFQEIINRSNSEANQVVRPKIPSKWS
Q4JIM5-S632	0.795065	0.326591	0.630444	0.815043	0.696752	0.230491	0.948849	0.0831567	0.557774	0.335085	0.541925	0.172969	0.0747245	0.704845	0.246829	0.321586	0.203209	0.312483	0.731535	0.280426	0.148667	0.276279	0.200474	0.132327	0.159184	0.283253	1.91322	0.0152594	S	0.995868	Q4JIM5	632	Abelson tyrosine-protein kinase 2	Abl2	ASSGSPALPRKQRDKSPSSLLEDAKETCFTR
Q9EPQ8-S588	2.32991	0.0950901	0.573724	1.75067	2.87398	2.37386	1.66869	1.0262	1.01475	1.20289	1.49098	0.295283	1.79253	2.52805	1.18361	0.226503	0.622004	0.173574	0.178644	1.34769	0.199867	0.333913	0.179811	1.22411	0.628911	0.779608	1.91247	0.0410588	S	0.944435	Q9EPQ8	588	Transcription factor 20	Tcf20	SDTTYKCGASEKAGSSPTQGAQNEAPRLSTS
Q91XU0-S65	0.298104	10.9859	4.79651	3.66379	7.03075	12.804	15.6996	7.60843	4.31373	4.91217	7.21129	0.285282	8.01345	4.43595	2.60218	3.9218	8.53883	7.27612	3.46773	2.07191	1.90218	1.8454	3.1076	1.77489	3.59896	3.77445	1.91056	0.0293971	S	1	Q91XU0	65	ATPase WRNIP1	Wrnip1	PAAGSHRAGERAKGPSPPGAKRRRLSESSAL
Q91YM2-S985	6.27982	1.74313	2.81716	3.68565	3.09129	4.47558	2.97501	3.52595	3.58225	2.4611	3.4637	0.138204	2.12365	0.246663	3.35335	0.161633	4.02989	4.04595	0.126279	2.54472	1.81903	0.352968	1.56052	1.93183	3.028	1.81876	1.90442	0.00824809	S	0.998975	Q91YM2	985	Rho GTPase-activating protein 35	Arhgap35	SPRAGSPLCNSNLQDSEEDVEPPSYHLFRED
Q8C196-S588	0.947936	0.777909	0.936754	0.339217	0.25665	0.180528	0.570201	0.28962	0.462576	0.292427	0.505382	0.176711	0.132268	0.126683	0.113984	0.190329	0.272823	0.0854544	0.232236	0.318378	0.297605	0.335706	0.340001	0.452314	0.645475	0.265712	1.90199	0.0146307	S	0.995437	Q8C196	588	Carbamoyl-phosphate synthase [ammonia], mitochondrial	Cps1	ALKAADTIGYPVMIRSAYALGGLGSGICPNK
Q9QXE0-S362	0.301074	0.304794	0.344166	0.522573	0.175111	0.518413	0.7596	1.20383	0.658601	0.108072	0.489624	0.0693308	0.376258	0.178396	0.177495	0.800017	0.625492	0.268967	0.0779701	0.123822	0.253982	0.252019	0.155575	0.085795	0.159557	0.257477	1.90162	0.045627	S	0.999992	Q9QXE0	362	2-hydroxyacyl-CoA lyase 1	Hacl1	PPDSQWWKTLREKMKSNEAISKELASQKSLP
P59997-S28	1.3	0.461095	0.43824	0.562774	0.606855	0.22068	0.779811	0.0804866	0.351898	0.371196	0.517304	0.101045	0.220204	0.17413	0.403282	0.203793	0.342665	0.121961	0.120179	0.17308	0.559789	0.457797	0.580972	0.0866261	0.267623	0.272368	1.89929	0.0284225	S	1	P59997	28	Lysine-specific demethylase 2A	Kdm2a	RLRGTMRRRYEDDGISDDEIEGKRTFDLEEK
E9Q286-S1820	0.113815	0.226899	0.59801	0.779355	1.0836	1.40414	0.136627	0.212515	0.760876	0.50434	0.582017	0.2169	0.231967	0.76724	0.34826	0.0946847	0.268815	0.114028	0.114815	0.217054	0.569876	0.554769	0.233462	0.252789	0.316656	0.307237	1.89436	0.0466216	S	1	E9Q286	1820	Little elongation complex subunit 1	Ice1	VSMLRSAKRLRLDNKSPEPDTREVTGEGVPE
Q67FY2-S25	1.49341	1.6744	0.282398	1.4811	0.169666	2.34204	1.26681	0.875548	0.831847	0.629253	1.10465	0.271429	0.12625	0.137704	1.31712	0.661098	0.320089	0.172494	0.121085	1.43675	0.902672	0.422754	0.674226	0.675107	0.936865	0.583974	1.8916	0.03131	S	1	Q67FY2	25	B-cell CLL/lymphoma 9-like protein	Bcl9l	LPHPRRREAPGSPPLSPRGHCPPAPAKPMHP
P28667-S104	1.65806	3.71392	1.62105	3.77901	3.11848	0.136404	2.50619	2.20026	1.65764	3.82815	2.42192	2.02479	2.77564	0.260723	0.247967	0.304559	0.29558	2.48236	1.50956	1.01189	0.202445	2.17393	1.1142	1.50619	2.03233	1.28158	1.88978	0.0151585	S	0.999986	P28667	104	MARCKS-related protein	Marcksl1	KKKFSFKKPFKLSGLSFKRNRKEGGGDSSAS
P28230-S233	8.27387	25.5684	13.8024	11.7566	21.1222	33.8207	24.8673	23.0299	11.2834	16.8183	19.0343	28.0185	18.9664	3.66245	6.09594	9.79206	21.4294	17.4209	3.64483	3.21306	4.07614	5.77397	2.42987	7.42632	9.81442	10.126	1.87974	0.0139166	S	1	P28230	233	Gap junction beta-1 protein	Gjb1	ARRAQRRSNPPSRKGSGFGHRLSPEYKQNEI
Q9D5V6-T262	26.4382	30.6263	33.7511	36.0619	19.3603	38.8483	28.3089	32.2988	18.0171	23.6376	28.7348	24.6336	21.1508	16.9148	22.7783	25.1415	31.7558	25.5192	25.5598	0.165773	0.282216	0.212383	19.6586	0.122944	0.282326	15.2984	1.87829	0.0047284	T	1	Q9D5V6	262	Synapse-associated protein 1	Syap1	NRDDNLPLTEAVRPKTPPVVIKSQLKSQEDE
Q8BI72-S124	1.84411	0.88937	0.135982	0.198436	1.34494	0.853258	1.18987	0.358655	0.597127	0.963382	0.837513	0.240718	0.667609	0.146073	1.01009	0.158202	0.297389	0.12978	0.0607231	0.844075	0.232282	0.159872	0.763034	0.609668	0.997576	0.451221	1.8561	0.0434577	S	0.995783	Q8BI72	124	CDKN2A-interacting protein	Cdkn2aip	TTRDELVAKVKKRGISSSNEGVEEPSKKRAV
O08648-S454	0.860663	0.573592	0.688317	0.305495	0.227097	0.668923	0.590318	0.495369	0.661142	0.687898	0.575881	0.2456	1.02933	0.122356	0.14562	0.113898	0.1456	0.328089	0.0731297	0.925726	0.0990374	0.238834	0.0965397	0.667802	0.13178	0.311667	1.84775	0.0299624	S	0.999592	O08648	454	Mitogen-activated protein kinase kinase kinase 4	Map3k4	DTEVELRELESGTEESDEEPTPSPRVPELRL
P49138-T324	2.43064	1.16025	0.240409	1.50335	2.9448	4.5663	1.2139	2.04967	1.01081	2.79011	1.99102	2.75294	1.07546	0.383907	0.633011	0.432933	0.145093	1.47371	2.19646	0.476975	2.09298	1.2363	1.0732	0.440942	0.695005	1.07921	1.84489	0.0387573	T	0.977592	P49138	324	MAP kinase-activated protein kinase 2	Mapkapk2	PWIMQSTKVPQTPLHTSRVLKEDKERWEDVK
O35607-S843	0.2504	0.236553	0.379323	0.194344	0.126911	0.27805	0.308834	0.392542	0.212396	0.250225	0.262958	0.0931157	0.145849	0.163556	0.0930902	0.227907	0.165476	0.178842	0.132551	0.0904199	0.21529	0.221294	0.0927872	0.0811349	0.0980702	0.142813	1.84127	0.000237147	S	1	O35607	843	Bone morphogenetic protein receptor type-2	Bmpr2	GAVPAGQAANIVAHRSQEMLQNQFIGEDTRL
Q9JM96-S103	1.46006	2.99229	2.18	1.93818	0.863563	2.23605	0.962203	1.88573	1.04644	1.61323	1.71777	2.07259	0.504585	0.825134	0.891265	0.941761	0.774783	1.11864	0.682182	0.429326	0.520203	0.814954	1.04207	1.01449	1.44125	0.933803	1.83955	0.00190265	S	1	Q9JM96	103	Cdc42 effector protein 4	Cdc42ep4	QSVTRGDREQRDMLGSLRDSALFVKNAMSLP
Q8K2C9-S138	1.57884	3.12699	2.13941	0.113998	2.08083	2.01406	2.18602	1.33004	1.55306	2.2991	1.84223	1.82315	0.142665	0.241666	1.53745	0.882694	1.66141	0.222983	0.948651	0.186352	1.23258	2.19679	1.21709	1.61918	0.111407	1.00172	1.83907	0.0125122	S	0.999995	Q8K2C9	138	Very-long-chain (3R)-3-hydroxyacyl-CoA dehydratase 3	Hacd3	KEEERLNKLRLEREGSPETLTNLKKGYLFMY
P50171-S58	1.29149	2.6352	0.167295	1.18236	4.16036	2.3892	3.92796	1.45376	2.58755	1.07612	2.08713	0.194239	0.942999	0.0922553	1.69427	0.214524	1.59751	1.75301	0.166259	1.56157	1.37202	2.513	1.14384	1.16308	1.49994	1.13632	1.83674	0.0310753	S	0.999974	P50171	58	Estradiol 17-beta-dehydrogenase 8	Hsd17b8	GAAAQDTVRLLGSPGSEDGAPRGKHAAFQAD
Q61037-S939	0.478633	4.67399	3.69263	3.76328	4.78026	8.35748	6.33365	4.83977	4.74117	3.75795	4.54188	0.467224	2.62882	4.33241	2.37025	2.72513	3.04653	1.2637	1.18079	2.10023	2.6119	3.42071	2.71143	3.35215	2.47628	2.47768	1.83312	0.00304696	S	0.999965	Q61037	939	Tuberin	Tsc2	FDDTPEKDSFRARSTSLNERPKSLRIARAPK
Q8K1N2-T400	1.28586	0.958819	1.34563	0.384438	1.39677	1.18542	0.804858	1.26735	1.1569	1.23712	1.10232	0.908814	0.742042	0.130218	0.299931	0.652721	0.273803	0.78197	0.485661	0.279115	0.935542	0.921741	0.958458	0.510466	0.575528	0.604001	1.82502	0.000474052	T	0.999918	Q8K1N2	400	Pleckstrin homology-like domain family B member 2	Phldb2	ELDDSDLESLRQSSETPQPVLRERKSSISSI
Q5ND52-S42	0.475606	1.18972	1.32998	1.6143	0.209295	1.05838	1.14541	1.22969	0.930345	0.148968	0.933169	0.3294	0.216392	0.870745	0.115379	1.50868	0.238378	0.111614	0.165937	0.112342	0.211723	0.699091	0.742632	0.860968	0.978516	0.511557	1.82417	0.0368128	S	0.999977	Q5ND52	42	rRNA methyltransferase 3, mitochondrial	Rnmtl1	RRWVRALRRSPVRVLSPSGQVEERKRAPDQQ
Q8K441-S1351	0.124053	0.0453799	0.555283	0.0781493	0.251427	0.124476	0.509945	0.722905	0.415701	0.362621	0.318994	0.0988225	0.125565	0.29224	0.141369	0.117297	0.443298	0.176903	0.117638	0.229308	0.154097	0.117935	0.112553	0.180225	0.140937	0.174871	1.82417	0.0455755	S	0.907446	Q8K441	1351	ATP-binding cassette sub-family A member 6	Abca6	ITKPTAGQVELKRLSSAVGHQGDSRAEFGYC
Q922D8-S811	0.771436	0.723463	0.532004	0.334844	0.317919	0.593059	0.331501	0.897941	0.149992	0.211947	0.486411	0.18555	0.212315	1.11102	0.171513	0.286075	0.160434	0.260933	0.215428	0.275569	0.180834	0.123013	0.103289	0.211548	0.238988	0.266893	1.82249	0.046425	S	0.814044	Q922D8	811	C-1-tetrahydrofolate synthase, cytoplasmic	Mthfd1	LALAQAVQRASQAPSSFQLLYDLKLSIEDKI
Q689Z5-S212	0.565477	0.548711	0.704209	0.861007	0.0796025	0.770286	1.1041	0.558667	0.52729	0.768655	0.6488	1.07851	0.155062	0.507952	0.175642	0.259072	0.369344	0.536047	0.117245	0.0728267	0.869196	0.272394	0.293611	0.132997	0.145311	0.356086	1.82203	0.02212	S	0.999084	Q689Z5	212	Protein strawberry notch homolog 1	Sbno1	EVARIWINDMKMRSFSPTMKVPVVKEEDEPE
Q8BJ05-S343	1.33944	0.198917	0.231587	0.763421	0.39597	0.537707	1.11163	0.3041	0.206544	0.767012	0.585634	0.712365	0.314205	0.232218	0.510034	0.346229	0.349735	0.393679	0.338275	0.248312	0.234559	0.323331	0.230699	0.21903	0.090342	0.324501	1.80472	0.0350283	S	0.999999	Q8BJ05	343	Zinc finger CCCH domain-containing protein 14	Zc3h14	LSSSVSVPAKPERRPSLPPSKQANKNLILKA
P53986-T462	16.7715	7.33021	5.79439	8.94999	9.59151	13.6684	8.84116	6.00838	9.31014	3.23358	8.94993	0.162489	3.32404	10.9437	3.7094	5.34007	9.84491	6.92418	0.308943	0.28014	6.85117	8.83316	4.1395	4.42721	4.37868	4.96197	1.8037	0.0148653	T	1	P53986	462	Monocarboxylate transporter 1	Slc16a1	AEEKQKREGKEDEASTDVDEKPKETMKAAQS
P39447-S175	30.4407	22.606	19.8114	25.6598	45.7475	39.5072	33.1595	25.8989	28.9381	22.4965	29.4266	14.8328	12.7238	24.9679	13.8371	18.8772	29.6153	21.647	19.4667	8.21834	12.3159	18.9386	17.3883	9.75	5.91181	16.3208	1.80301	0.000245952	S	1	P39447	175	Tight junction protein ZO-1	Tjp1	SASRERSLSPRSDRRSVASSQPAKPTKVTLV
Q80UG5-S60	1.10547	0.756297	1.56329	1.05287	0.20366	0.280562	1.09212	1.40132	0.126089	0.965595	0.854727	0.901029	0.367165	0.759085	0.256581	0.385531	1.31078	0.290977	0.277632	0.57589	0.142004	0.275105	0.832655	0.123775	0.141754	0.474283	1.80214	0.0398117	S	0.978621	Q80UG5	60	Septin-9	44083	RRVQTPLLRATVASSSQKFQDLGVKNSEPAA
Q80WQ6-S357	0.215178	0.779777	0.373902	0.124357	0.156011	0.255534	0.930999	0.487832	0.464864	0.506708	0.429516	0.288418	0.63561	0.182854	0.217305	0.300645	0.413985	0.1664	0.115685	0.107253	0.224405	0.226665	0.14906	0.176299	0.133295	0.23842	1.80151	0.0317628	S	0.930951	Q80WQ6	357	Inactive rhomboid protein 2	Rhbdf2	GLGVVGNWLNRSYRRSISSTVQRQLESFDSH
O08648-S1241	1.02448	1.91752	2.48827	1.51256	1.84695	2.88925	3.23266	0.372872	0.653357	2.47994	1.84179	0.769291	1.49595	1.11697	0.227993	1.08411	0.215236	2.03198	0.32189	1.33143	1.0747	1.30953	1.33517	1.32174	0.697722	1.02384	1.7989	0.0130733	S	0.981845	O08648	1241	Mitogen-activated protein kinase kinase kinase 4	Map3k4	SIAAELQFRSLSRHSSPTEERDEPAYPRSDS
Q58A65-T226	2.79904	4.02869	2.30857	3.2824	3.15136	3.12551	3.32106	5.79402	1.94679	4.79167	3.45491	0.503333	3.99292	3.49699	1.54216	1.55831	2.55677	1.94195	0.140111	1.8295	1.96761	1.34964	2.49758	0.151204	3.37053	1.92133	1.79819	0.00463459	T	0.99999	Q58A65	226	C-Jun-amino-terminal kinase-interacting protein 4	Spag9	AGDGLLTPDTQKGGETPGSEQWKFQELSQPR
Q5SU73-T122	0.812991	1.5508	1.47574	2.96392	1.61132	2.80598	2.60592	1.67177	0.32026	2.54668	1.83654	0.159379	1.91621	1.82879	0.386961	1.35675	1.83883	1.59842	1.33074	0.195846	0.186708	0.497536	0.10063	1.3396	1.58307	1.02282	1.79556	0.0206635	T	1	Q5SU73	122	Coilin	Coil	RKAKKRAFKLMEDEETDQGYKSLKKHCKRQE
Q3UPH7-T1072	0.785142	0.130644	0.91979	1.07957	0.971713	0.796755	1.11568	0.194234	0.326496	0.199525	0.651954	0.333433	0.332762	0.139625	0.387571	0.294994	0.172986	0.360191	0.343532	0.873372	0.760267	0.139501	0.560285	0.176385	0.211393	0.363307	1.7945	0.0328109	T	1	Q3UPH7	1072	Rho guanine nucleotide exchange factor 40	Arhgef40	LLGRAGGPDGPWGIGTPRMERKRSISAQQRL
Q80U49-S1349	0.645437	0.692365	0.558708	0.132026	0.696942	0.473396	0.932019	0.559624	0.511729	0.464972	0.566722	0.196978	0.400724	0.305929	0.221991	0.16177	0.605035	0.271166	0.472478	0.564098	0.419575	0.294722	0.135269	0.0955318	0.276285	0.315825	1.79442	0.00263751	S	0.953939	Q80U49	1349	Centrosomal protein of 170 kDa protein B	Cep170b	GDGDSLGSPGPTRSPSLGNVPNTPASTISAR
Q922Q1-T184	0.20735	0.398374	0.474197	0.443639	0.282971	0.295198	0.32523	0.448613	0.277404	0.326971	0.347995	0.33487	0.108151	0.220593	0.115637	0.154355	0.205803	0.230628	0.117751	0.180598	0.123151	0.207236	0.22009	0.327435	0.169666	0.193997	1.79381	0.000109575	T	0.842525	Q922Q1	184	Mitochondrial amidoxime reducing component 2	43892	TNYLKTQAYRLVQFDTSMKGRTTKKLYPSES
P40201-T1701	0.317067	0.145918	0.459765	0.275576	0.530299	0.187393	0.194416	0.105094	0.713262	0.629357	0.355815	0.251047	0.133773	0.285816	0.111393	0.185605	0.408527	0.139164	0.395968	0.216219	0.10319	0.108616	0.157926	0.154459	0.125803	0.198393	1.79348	0.0248581	T	0.943568	P40201	1701	Chromodomain-helicase-DNA-binding protein 1	Chd1	YGSRSPFEHSAEHRSTPEHTWSSRKT_____
Q9EQW7-S1600	0.276292	0.172901	0.403451	0.18456	0.675716	0.407038	0.191314	0.517951	0.693125	0.499896	0.402224	0.206565	0.170856	0.23088	0.242768	0.420585	0.291514	0.240685	0.116367	0.300774	0.239386	0.144031	0.0724062	0.190127	0.27825	0.224657	1.7904	0.00615771	S	0.99939	Q9EQW7	1600	Kinesin-like protein KIF13A	Kif13a	AEPPGPSLAPDVRRASNQELTEVGRGSGKDE
P59764-S1778	0.121963	0.78576	1.02799	0.889095	0.956832	0.571274	0.921762	0.233146	0.54363	0.845695	0.689714	0.778944	0.102666	0.0894621	0.580709	0.193068	0.42846	0.121452	0.135865	0.817626	0.408292	0.481274	0.591335	0.178101	0.48675	0.385286	1.79014	0.0148563	S	0.96536	P59764	1778	Dedicator of cytokinesis protein 4	Dock4	LSAPEKAVNPTPSSWSLDSGKEAKNMSDSGK
Q8K4G5-S789	1.24194	0.746665	0.745329	0.531521	1.76174	0.330783	0.49175	0.375393	0.757262	0.430342	0.741272	0.378503	0.128892	0.798944	0.599772	0.1679	0.165307	0.732135	0.158033	0.264568	0.413206	0.487653	0.486142	0.51372	0.513918	0.414907	1.7866	0.0261739	S	1	Q8K4G5	789	Actin-binding LIM protein 1	Ablim1	LPDGHMPAVRMDRGVSMPNMLEPKIFPYEML
Q6PDQ2-S1524	4.28613	2.03645	3.31407	3.45032	4.5482	4.21518	4.18598	3.73788	4.41771	3.9445	3.81364	0.0880044	3.18783	2.82517	3.39308	1.83354	1.49117	1.18125	2.41427	2.55208	1.95982	2.51314	3.81789	1.32645	1.36874	2.13946	1.78253	0.000206873	S	1	Q6PDQ2	1524	Chromodomain-helicase-DNA-binding protein 4	Chd4	WSMPELAEVEENKKMSQPGSPSPKTPTPSTP
Q8CFT2-S1301	0.77446	0.21084	0.266771	0.355881	0.333479	0.110924	0.411345	0.676553	0.335709	0.0761812	0.355214	0.0950692	0.157153	0.137716	0.128967	0.405395	0.221593	0.272364	0.0967259	0.120748	0.071665	0.160183	0.22153	0.493619	0.207791	0.199323	1.78211	0.0380945	S	0.999287	Q8CFT2	1301	Histone-lysine N-methyltransferase SETD1B	Setd1b	PPEEPGPNTQGDMLLSPELPARETEEAQLPS
Q9WUH1-T329	2.76754	5.26253	3.19167	3.75225	4.65759	3.31844	3.57813	1.23813	4.44069	3.17929	3.53863	2.81996	1.94767	0.811701	2.80956	0.174459	2.64258	2.93977	0.540172	0.112968	3.28386	2.6206	2.83651	0.135429	4.15089	1.98758	1.78037	0.00718444	T	0.927338	Q9WUH1	329	Transmembrane protein 115	Tmem115	AGAKTDSPLPLEEASTPPGKVTVPESSLITL
Q8R4H2-S22	6.91729	4.68888	3.39053	6.63691	4.26575	4.25399	7.52914	1.48679	1.92704	2.38019	4.34765	4.62949	4.20624	2.30852	2.68701	0.234793	3.48566	3.67115	1.80836	1.05051	0.297519	3.02935	1.72953	2.282	2.78224	2.44303	1.77962	0.0133565	S	1	Q8R4H2	22	Rho guanine nucleotide exchange factor 12	Arhgef12	TITDRFPLKKPIRHGSILNRESPTDKKQKVE
Q60902-S229	0.141659	1.10424	1.8727	1.20126	0.793921	1.06047	0.296582	1.4477	1.47854	1.38928	1.07863	0.473217	1.19317	0.162649	0.729982	0.97882	0.403447	0.514197	0.0660875	0.12374	1.16267	1.3166	1.08895	0.134256	0.156586	0.607454	1.77566	0.0310728	S	1	Q60902	229	Epidermal growth factor receptor substrate 15-like 1	Eps15l1	RKKTVFAGAVPVLPASPPPKDSLRSTPSHGS
Q3UPH7-S959	6.20175	6.74036	5.98172	6.21731	6.48462	7.65435	7.81946	5.89069	3.36448	3.31898	5.96737	6.38748	2.85186	2.82395	2.8618	3.30351	5.12047	3.93346	3.47188	4.2619	2.18434	3.05426	2.86635	1.86844	2.14692	3.3669	1.77236	0.000133191	S	1	Q3UPH7	959	Rho guanine nucleotide exchange factor 40	Arhgef40	QELERRIQQQLGEEASPRSHRRRRADSASSA
Q8CGB6-S825	0.155138	0.110156	3.20709	1.11993	2.44103	2.12246	1.15092	1.40563	2.51384	1.86324	1.60895	0.681821	1.98437	1.23212	0.899971	0.113102	1.08482	0.141878	1.31106	0.713383	0.264037	1.53001	1.23079	0.144794	1.39043	0.908756	1.77049	0.0436361	S	0.999828	Q8CGB6	825	Tensin-2	Tns2	GSPSEGRGYPSPGAHSPRAGSVSPGSPPYLQ
Q6QI06-S1301	0.696294	0.437046	0.365108	0.77004	0.56257	0.202901	0.395818	0.52631	0.490316	0.498911	0.494531	0.662142	0.312402	0.0877126	0.174438	0.112556	0.186105	0.284974	0.217255	0.575138	0.633772	0.215923	0.11338	0.135017	0.215061	0.28042	1.76354	0.0100891	S	0.999998	Q6QI06	1301	Rapamycin-insensitive companion of mTOR	Rictor	LVPPGSSHTLPRRAQSLKAPSIATIKSLADC
P83741-S2027	2.36429	4.23562	1.64462	4.76385	2.42059	3.3656	3.89792	2.62481	4.9308	2.28302	3.25311	2.24921	2.00701	0.39575	3.05579	0.142467	1.696	4.05825	2.37593	1.27674	1.5118	0.127517	1.70071	1.43403	3.80731	1.84561	1.76262	0.00919466	S	0.999961	P83741	2027	Serine/threonine-protein kinase WNK1	Wnk1	AFLSRGTEDGSGSPHSPPHLCSKSLPVQNLS
Q9WVL0-S137	1.88285	1.30718	3.21959	2.42748	1.64657	2.18957	2.27725	1.66988	1.08856	1.53309	1.9242	0.128196	1.35514	0.115187	1.64891	1.2268	2.58945	0.251228	1.62888	1.41737	1.55417	1.78106	1.0329	0.189054	0.373049	1.09224	1.7617	0.00991483	S	0.994026	Q9WVL0	137	Maleylacetoacetate isomerase	Gstz1	VGQENQMQWAQKVITSGFNALEKILQSTAGK
Q99KG3-S723	25.1768	17.2737	14.2628	11.957	2.66003	17.2696	28.7528	10.3318	10.9736	20.7676	15.9426	12.7303	12.0822	14.2282	25.274	14.2841	0.358181	21.7657	1.35893	2.36632	5.06052	0.0967379	0.175812	7.89105	9.19728	9.0621	1.75926	0.0479522	S	0.99969	Q99KG3	723	RNA-binding protein 10	Rbm10	HTSMDLPKLASDDRPSPPRGLVAAYSGESDS
Q6NZN0-S127	0.397513	14.262	6.39892	11.2915	13.9631	24.5577	18.7892	15.0365	12.1643	7.99689	12.4858	6.47766	12.7205	7.70488	7.20941	11.2421	20.6744	8.99337	7.84722	2.90489	3.65781	4.82451	4.92667	0.326122	0.141589	7.11794	1.75412	0.0397348	S	0.999999	Q6NZN0	127	RNA-binding protein 26	Rbm26	KEEEREKKFSRRLNHSPPQSSSRYRDNRSRD
Q99NH0-S2055	2.36383	1.09005	1.69348	1.65527	1.60287	2.5598	1.06084	1.82708	1.05748	1.53392	1.64446	0.910644	2.1537	1.2174	0.905998	1.52652	0.332132	1.74106	1.04661	1.30527	1.10218	0.201425	0.344974	0.188454	0.184736	0.940079	1.74928	0.00808668	S	1	Q99NH0	2055	Ankyrin repeat domain-containing protein 17	Ankrd17	SSPSPPAQPGGVSRNSPLDCGSASPNKGASA
P50136-S344	18.5284	18.3668	20.8178	21.1023	26.7858	16.8048	70.0516	49.6798	21.2376	19.1096	28.2484	18.0077	21.4641	7.25655	17.0782	10.3816	22.9842	17.8459	17.5175	19.8294	15.3327	23.5627	17.745	7.94885	9.20564	16.1543	1.74867	0.0232364	S	1	P50136	344	2-oxoisovalerate dehydrogenase subunit alpha, mitochondrial	Bckdha	RIGHHSTSDDSSAYRSVDEVNYWDKQDHPIS
P97364-S56	0.312569	0.528048	0.308372	0.403017	0.317864	0.196216	0.137566	0.323757	0.120833	0.146445	0.279469	0.0844868	0.266052	0.130089	0.121434	0.0945434	0.169699	0.212638	0.0965708	0.140138	0.162303	0.144768	0.10185	0.140723	0.374635	0.159995	1.74673	0.0103869	S	0.929133	P97364	56	Selenide, water dikinase 2	Sephs2	FEPQTLGFSPSWRLTSFSGMKGUGCKVPQET
Q8JZR0-S634	0.382217	0.108261	0.461454	0.701095	0.753051	0.910913	0.090206	0.129383	0.442115	0.669156	0.464785	0.149136	0.315369	0.380766	0.244061	0.542291	0.42068	0.198099	0.325206	0.143363	0.153437	0.193221	0.154163	0.316859	0.19919	0.266846	1.74177	0.0318857	S	1	Q8JZR0	634	Long-chain-fatty-acid--CoA ligase 5	Acsl5	ILEDLQKIGKEGGLKSFEQVKSIFVHPEPFT
Q8BK48-S552	677.207	291.845	152.236	141.878	309.719	444.918	274.4	249.74	82.6511	326.331	295.093	182.62	151.283	98.518	159.721	147.063	326.291	253.748	135.911	80.6682	247.255	164.924	116.98	129.952	179.398	169.595	1.73998	0.0195306	S	1	Q8BK48	552	Pyrethroid hydrolase Ces2e	Ces2e	FWTKTLPQKIQELKGSQERHKEL________
O55143-T441	0.416114	0.387254	0.614227	0.593152	0.139527	0.702297	0.305038	0.219598	0.0586792	0.377956	0.381384	0.259344	0.146758	0.185454	0.112714	0.197963	0.341097	0.164887	0.235715	0.106663	0.171173	0.195683	0.064637	0.695903	0.201806	0.219985	1.73368	0.0401523	T	0.999597	O55143	441	Sarcoplasmic/endoplasmic reticulum calcium ATPase 2	Atp2a2	DYNEAKGVYEKVGEATETALTCLVEKMNVFD
P97807-S363	0.135648	0.121428	0.551225	0.553644	0.651139	0.722516	0.911298	0.636687	0.441558	0.337099	0.506224	0.203838	0.196925	0.245152	0.161258	0.310113	0.814845	0.178168	0.204981	0.744408	0.143071	0.324618	0.119855	0.293766	0.167431	0.293459	1.72502	0.0367378	S	0.775121	P97807	363	Fumarate hydratase, mitochondrial	Fh	SGLGELILPENEPGSSIMPGKVNPTQCEAMT
Q9ESZ8-S210	0.587416	0.18164	0.569942	0.487375	0.168725	0.268834	0.215906	0.53812	0.416835	0.418551	0.385335	0.0413507	0.259886	0.179488	0.168735	0.227496	0.365273	0.301511	0.18589	0.390908	0.246783	0.356253	0.171255	0.0661443	0.16795	0.223494	1.72413	0.00733971	S	0.993338	Q9ESZ8	210	General transcription factor II-I	Gtf2i	LGGRVLAAEAERSMLSPSGSCGPIKVKTEPT
Q9CW07-S156	0.599869	0.343928	0.375172	0.277966	0.348861	0.361382	0.0761888	0.342955	0.172496	0.564263	0.346308	0.0713964	0.224182	0.55525	0.232248	0.0990433	0.234242	0.324413	0.0894408	0.175369	0.18112	0.17556	0.171377	0.169822	0.111052	0.201037	1.72261	0.0181111	S	1	Q9CW07	156	Protein phosphatase 1 regulatory subunit 3G	Ppp1r3g	AEEPQVPPAVLSRLHSFPLRAEDLQQLGGLL
B1AZA5-S12	4.91405	4.68027	5.59033	7.796	7.61061	8.93357	2.3411	6.33559	3.18427	6.43309	5.78189	2.71784	6.1759	1.33129	3.46586	5.91832	0.854377	6.10721	3.59008	5.41409	1.98634	1.63609	1.85719	3.83061	2.13312	3.35845	1.72159	0.00683348	S	1	B1AZA5	12	Transmembrane protein 245	Tmem245	____MADRGGPAEAPSPRGSPRPESRAPRTV
Q148V8-S871	85.7156	43.0727	37.7835	49.7426	51.839	50.8191	88.4796	42.5047	64.9904	46.6528	56.16	46.8083	39.4009	1.36513	19.1537	39.0412	53.4021	44.3519	26.6568	56.469	25.9619	19.2151	14.8441	29.9215	40.1735	32.6261	1.72132	0.00248183	S	1	Q148V8	871	Protein FAM83H	Fam83h	EPKGNPTPAYPERKGSPTPAYPERKGSPTPA
P35505-S309	0.972887	1.17242	1.20134	0.85878	1.06397	1.14778	1.29756	1.08035	0.974669	0.946404	1.07162	0.980359	0.357266	0.670908	0.692055	0.310769	0.370742	0.101981	0.536002	0.93595	1.46655	0.0934913	0.788968	0.543669	0.871076	0.622842	1.72053	0.00159361	S	0.999997	P35505	309	Fumarylacetoacetase	Fah	TFDINLSVSLKGEGMSQAATICRSNFKHMYW
P32020-S516	0.574619	1.10551	1.04467	1.2919	0.813966	0.783622	0.623543	1.45336	0.485791	0.569416	0.87464	0.181153	0.110324	1.15118	0.39391	0.627123	0.511093	0.313535	0.743156	0.602627	1.00868	0.476565	0.629117	0.126057	0.248249	0.508769	1.71913	0.0119539	S	1	P32020	516	Non-specific lipid-transfer protein	Scp2	DSDLLALMTGKMNPQSAFFQGKLKIAGNMGL
Q9JJG0-S510	7.06056	4.04533	5.05852	6.68124	6.49579	5.37052	14.0504	5.15039	9.74052	4.42047	6.80737	4.5451	5.27938	5.65203	0.240109	0.283489	4.55416	6.96941	6.59571	4.88416	4.26925	0.0910991	0.0958703	7.12208	4.91035	3.96373	1.71742	0.0226935	S	0.994995	Q9JJG0	510	Transforming acidic coiled-coil-containing protein 2	Tacc2	PKMKKTPEKLDNTPASPPRSPTEPSDTPIAK
Q9CXK9-S816	5.67409	4.15331	4.06601	4.6137	4.53239	13.5885	6.27151	7.26289	3.42685	5.8399	5.94292	3.39557	5.78225	0.424469	1.99196	4.64143	4.90391	4.61413	7.44421	2.76505	1.83964	2.46769	1.8736	3.01436	3.3185	3.46263	1.7163	0.0182825	S	1	Q9CXK9	816	RNA-binding protein 33	Rbm33	SRSSQGNTDAKAKPLSPEAQPKEEAKPEAEF
P15532-T94	1.4243	1.85842	1.80013	4.50993	4.08975	4.0755	3.0041	0.182262	1.79604	3.19934	2.59398	1.5953	1.16351	2.70356	1.41614	0.149511	2.31195	0.146521	0.79496	1.7767	1.57607	2.72176	1.13322	1.3846	2.28673	1.51147	1.7162	0.0259281	T	1	P15532	94	Nucleoside diphosphate kinase A	Nme1	EGLNVVKTGRVMLGETNPADSKPGTIRGDFC
Q8CFH6-S358	0.469041	0.718253	0.133089	0.42372	0.192761	0.577038	0.723976	0.258614	0.306865	0.442291	0.424565	0.208899	0.257616	0.239409	0.265706	0.251528	0.704762	0.19485	0.139484	0.21219	0.374355	0.165497	0.116623	0.119094	0.214573	0.247471	1.71562	0.0222863	S	0.819771	Q8CFH6	358	Serine/threonine-protein kinase SIK2	Sik2	SFPVEQRLDGRQRRPSTIAEQTVAKAQTVGL
Q78HU3-S168	0.777128	1.43786	1.50545	1.89911	1.33794	1.61064	1.36586	1.26309	0.369625	0.837068	1.24038	1.89167	0.592882	0.675069	0.407993	0.28593	0.754928	1.09495	0.124573	0.722343	0.671211	1.09224	0.674872	0.144385	0.995068	0.723437	1.71456	0.0119251	S	1	Q78HU3	168	Multivesicular body subunit 12A	Mvb12a	PVPKPRTLSQDMRGLSLDPPKEPSKGSHPER
Q62313-S28	8.32952	9.74885	9.63231	8.40619	9.27808	6.17226	6.22995	7.28634	13.204	7.35719	8.56447	0.831482	7.7798	16.9395	2.25171	0.24079	0.720419	12.0918	3.9328	3.25834	3.51457	3.00594	3.75457	4.97839	6.78579	5.00614	1.71079	0.0346586	S	1	Q62313	28	Trans-Golgi network integral membrane protein 1	Tgoln1	AVARALPSVYKRDADSGDSQNPPNQPSKQSS
Q9DB30-S324	0.093945	0.716633	0.243477	0.370976	0.240773	0.588681	0.376211	0.422472	0.0926517	0.226279	0.33721	0.12237	0.0917689	0.181167	0.128532	0.28418	0.458595	0.295596	0.116481	0.143947	0.259302	0.171809	0.11709	0.248628	0.140542	0.197143	1.71048	0.0352075	S	0.829399	Q9DB30	324	Phosphorylase b kinase gamma catalytic chain, liver/testis isoform	Phkg2	RVAVWTILAAGRVALSSHRLRPLTKNALLRD
A2A432-T140	0.544274	0.364119	0.871853	0.381872	0.721708	0.131091	0.506489	0.677632	0.532716	0.600674	0.533243	0.608689	0.580131	0.453884	0.286643	0.252813	0.298496	0.971035	0.117425	0.137687	0.0611424	0.101284	0.199022	0.181761	0.119647	0.312119	1.70846	0.0355236	T	0.947799	A2A432	140	Cullin-4B	Cul4b	SSNEREDFDSTSSSSTPPQPRDSASPSTSSF
Q9JJG0-S514	7.06056	4.04533	5.05852	6.68124	6.49579	5.37052	14.0504	5.15039	9.74052	4.42047	6.80737	4.5451	5.27938	5.65203	0.387994	0.396801	4.55416	6.96941	6.59571	4.88416	4.26925	0.127508	0.0958703	7.12208	4.91035	3.98498	1.70826	0.0228306	S	0.838867	Q9JJG0	514	Transforming acidic coiled-coil-containing protein 2	Tacc2	KTPEKLDNTPASPPRSPTEPSDTPIAKGTYT
G5E8Q8-S1309	0.461946	0.226993	0.524326	0.29059	0.285297	0.262755	0.221383	0.374611	0.31054	0.54815	0.350659	0.211889	0.144225	0.0892432	0.156181	0.104994	0.15121	0.201315	0.17091	0.119032	0.489408	0.212204	0.454807	0.203592	0.17071	0.205694	1.70476	0.00797826	S	0.851527	G5E8Q8	1309		Adgrf5	KSTSIGSSTPVFSMSSPISRRFNNLFGKTGT
Q8BWT1-T81	2.71867	0.276572	2.40548	2.70816	2.51354	2.2739	1.82513	2.62454	1.74643	2.48703	2.15795	1.80452	2.14654	4.36692	1.82722	0.275644	0.216236	0.0907244	1.29975	1.60197	2.07986	1.36683	0.268596	0.183032	0.225931	1.26813	1.70168	0.0492668	T	0.998222	Q8BWT1	81	3-ketoacyl-CoA thiolase, mitochondrial	Acaa2	AAYLARHVGLRVGVPTETGALTLNRLCGSGF
Q7TQH0-S597	1.19111	1.1005	1.6109	2.21564	1.52986	1.38665	1.03107	1.61743	1.21349	2.15698	1.50536	0.910289	1.79624	0.0808338	1.20622	1.4985	0.287158	0.718288	1.881	1.05739	0.126474	0.766522	0.514659	1.24157	0.316054	0.8858	1.69944	0.00939755	S	0.973675	Q7TQH0	597	Ataxin-2-like protein	Atxn2l	KEKEVDGLLTSDPMGSPVSSKTESILDKEDK
Q7TSC1-S1002	0.159016	3.72851	4.67265	4.93075	4.83717	4.98353	5.47893	2.93934	3.41642	4.66459	3.98109	0.142103	2.88921	0.25159	5.0019	3.99387	0.251053	3.88549	0.178441	4.04269	2.81797	3.06877	2.9873	3.22706	0.110123	2.34625	1.69679	0.0285782	S	0.999996	Q7TSC1	1002	Protein PRRC2A	Prrc2a	KGKVGPKETPPGGNLSPAPRLRRDYSYERVG
Q8BG30-T277	0.60525	0.661253	0.395743	0.506598	0.765508	0.944354	0.66338	0.561458	0.092982	0.332573	0.55291	0.408226	0.100615	0.170593	0.177891	0.640212	0.125397	0.110789	0.669612	0.457103	0.185672	0.692561	0.170371	0.475382	0.178209	0.325902	1.69655	0.0259005	T	0.99964	Q8BG30	277	Negative elongation factor A	Nelfa	LNTVGAGREAKRRRKTLDTEVVEKPTKEETV
Q6ZQ58-T626	5.27234	2.958	4.05318	4.58735	9.36218	4.22737	5.01615	3.54779	3.74151	3.43223	4.61981	1.96486	6.25724	8.15456	3.03502	2.28865	2.61079	2.01167	2.17176	2.90873	1.9395	0.494867	1.65071	2.38962	0.252779	2.72363	1.6962	0.0304985	T	1	Q6ZQ58	626	La-related protein 1	Larp1	EIDDRDVNKILIVTQTPPYMRRHPGGDRTGN
Q3UHC7-S747	0.337523	0.193284	0.311115	0.331508	0.445904	0.785604	0.38704	0.400995	0.229367	0.203804	0.362614	0.115389	0.395947	0.171786	0.257785	0.302886	0.264324	0.125341	0.167485	0.189743	0.31226	0.29082	0.0901352	0.158923	0.151997	0.213916	1.69513	0.0111087	S	0.998813	Q3UHC7	747	Disabled homolog 2-interacting protein	Dab2ip	ANEPDLQMANGSKSLSMVDLQDARTLDGEAG
Q3UMF0-T319	19.2735	10.0932	16.2887	21.5701	18.3235	17.4088	17.3877	10.4934	10.4452	10.3276	15.1612	9.72629	12.1192	9.14834	14.0389	6.80115	9.93712	6.43257	4.89376	2.22231	12.4571	10.3614	9.53858	7.86766	9.8092	8.95382	1.69326	0.00051361	T	0.998054	Q3UMF0	319	Cordon-bleu protein-like 1	Cobll1	TPLVSKHRPSFTRSNTISKPYISNTLPSDAP
Q80UU9-T205	30.7121	71.9537	36.5871	71.2473	57.8442	66.1815	29.9541	55.3975	24.3518	27.545	47.1774	25.8826	17.9087	25.852	28.2028	42.6311	46.1316	36.8647	24.2415	10.2966	23.4775	33.7349	17.9259	29.0436	28.4368	27.9022	1.69082	0.0037471	T	1	Q80UU9	205	Membrane-associated progesterone receptor component 2	Pgrmc2	YVGRLLKPGEEPSEYTDEEDTKDHSKQD___
Q8CFT2-S1283	0.77446	0.21084	0.336972	0.429555	0.25696	0.300319	0.411345	0.676553	0.335709	0.285641	0.401835	0.0950692	0.255108	0.354174	0.213491	0.188129	0.333799	0.236138	0.193797	0.100245	0.382074	0.201346	0.0971457	0.493619	0.185452	0.237828	1.68961	0.0138388	S	0.999846	Q8CFT2	1283	Histone-lysine N-methyltransferase SETD1B	Setd1b	LEEPPLPMGARKLEGSPEPPEEPGPNTQGDM
O08553-T509	0.482057	0.885284	0.849678	1.27337	0.704213	0.731497	0.814057	0.527834	0.138215	1.02967	0.743587	1.07427	0.367485	0.50961	0.674085	0.38907	0.28289	0.324688	0.315446	0.604403	0.0705302	0.110427	0.535191	0.654057	0.271264	0.441673	1.68357	0.0171763	T	0.996025	O08553	509	Dihydropyrimidinase-related protein 2	Dpysl2	VPRGLYDGPVCEVSVTPKTVTPASSAKTSPA
Q05AH6-S249	0.372673	0.165154	0.255832	0.16652	0.523049	0.413417	0.305623	0.462028	0.365495	0.201065	0.323086	0.244326	0.340794	0.309512	0.108229	0.154917	0.254819	0.304172	0.177336	0.142678	0.140367	0.134108	0.130521	0.0982748	0.156829	0.192634	1.6772	0.00519966	S	0.899505	Q05AH6	249	Uncharacterized protein C11orf84 homolog		SRHMTKILDPDPDPPSPESPTETFAAPAEVR
Q5U431-S397	2.45743	2.8182	2.80823	2.90325	0.746622	2.09006	0.755331	0.307374	1.27059	0.972908	1.713	2.30223	0.0776772	0.726331	1.13688	0.84315	1.24037	1.08991	0.785275	0.546737	0.380235	0.985668	0.838134	1.59984	1.79206	1.02461	1.67186	0.0451175	S	1	Q5U431	397	G-protein coupled receptor 39	Gpr39	KDSTSSARSPLIFLASRRSNSSSRRTNKVFL
P11881-S1588	6.00087	2.56939	5.44212	7.10451	3.12839	11.1129	5.97382	5.10388	2.74792	4.64799	5.38318	4.30929	4.11428	2.03482	4.17416	7.81681	4.02	3.81316	2.03577	2.42408	0.638161	2.98951	1.84027	2.40098	2.46813	3.21996	1.67182	0.0199771	S	1	P11881	1588	Inositol 1,4,5-trisphosphate receptor type 1	Itpr1	ALNWRLSARNAARRDSVLAASRDYRNIIERL
Q64727-S346	30.5166	21.996	13.5754	15.494	7.85638	21.6364	24.3195	20.3753	14.259	14.8861	18.4915	22.7796	1.77885	10.6449	10.3576	0.378165	9.96432	4.53279	10.2765	10.6595	14.7823	9.38934	11.1998	22.2352	16.1651	11.0817	1.66865	0.011694	S	1	Q64727	346	Vinculin	Vcl	MTDQVADLRARGQGASPVAMQKAQQVSQGLD
Q99MI1-S21	22.8955	18.3522	13.9451	25.5046	25.4495	27.1572	32.88	26.116	19.0042	18.4215	22.9726	11.4794	16.021	15.5522	9.83682	10.5385	38.5395	17.4979	22.0338	9.9088	11.0623	9.25259	8.96151	3.55638	8.57785	13.7728	1.66797	0.00664636	S	0.999955	Q99MI1	21	ELKS/Rab6-interacting/CAST family member 1	Erc1	RSVGKVEPSSQSPGRSPRLPRSPRLGHRRTN
Q91X84-S370	1.55619	0.978154	1.25715	1.28485	1.02527	1.13104	1.23794	1.35602	0.914025	0.61518	1.13558	0.669909	0.737425	1.94356	0.181983	0.138957	0.204573	0.215053	0.428442	0.09222	1.33393	1.04635	0.755915	0.919273	0.876301	0.681707	1.66579	0.0210956	S	0.999281	Q91X84	370	CREB-regulated transcription coactivator 3	Crtc3	ANASALHPSLRLFSLSNPSLSTTNLSGPSRR
Q8CDM8-S187	0.791857	0.626273	0.799386	0.488295	0.911768	0.96543	0.78459	0.671848	0.384548	0.577369	0.700136	0.216986	0.434398	0.269267	0.274836	0.188534	0.296923	0.579653	0.409369	0.883884	0.528734	0.521971	0.604825	0.474483	0.203339	0.420514	1.66495	0.00190464	S	0.999959	Q8CDM8	187	Protein FAM160B1	Fam160b1	FLENKSKSLVSRGALSVISEDGPKGQDPGSG
Q9JM96-S116	0.935897	1.38161	1.10401	0.320493	0.994688	1.02954	1.18362	0.988365	1.34429	0.96371	1.02462	1.02082	0.440728	1.2599	0.486104	0.531635	1.23755	0.261955	0.127128	0.756136	0.94109	0.119566	0.172497	1.03598	0.250232	0.617237	1.66001	0.014632	S	1	Q9JM96	116	Cdc42 effector protein 4	Cdc42ep4	LGSLRDSALFVKNAMSLPQLNEKEAAEKDSS
P54869-S440	0.791546	0.670432	0.570267	0.809855	0.457707	0.768977	0.823237	0.619538	0.478359	0.580498	0.657042	0.0848666	0.106688	0.113047	0.654999	0.226352	0.250061	0.852279	0.237546	0.712519	0.672796	0.72087	0.192475	0.579855	0.138861	0.395944	1.65943	0.0131725	S	0.993613	P54869	440	Hydroxymethylglutaryl-CoA synthase, mitochondrial	Hmgcs2	VSKDASPGSPLEKLVSSVSDLPKRLDSRRRM
O35685-T99	0.840024	0.615795	0.600834	0.245579	0.318542	0.251079	0.561701	0.449301	0.0620989	0.406967	0.435192	0.130381	0.496387	0.170125	0.596223	0.408617	0.263154	0.146484	0.195158	0.190036	0.529369	0.129536	0.104896	0.137147	0.176396	0.262422	1.65837	0.0437713	T	1	O35685	99	Nuclear migration protein nudC	Nudc	KAERAARLAKEAKAETPGPQIKELTDEEAER
P24549-S413	0.349504	0.627587	0.809516	0.761133	0.333179	0.434425	0.12058	1.00956	0.296741	0.58195	0.532417	0.744441	0.261225	0.284874	0.119798	0.417281	0.243507	0.19968	0.297124	0.283097	0.37068	0.70714	0.360365	0.0918316	0.132661	0.322408	1.65138	0.0389461	S	1	P24549	413	Retinal dehydrogenase 1	Aldh1a1	KEEIFGPVQQIMKFKSVDDVIKRANNTTYGL
Q3UMF0-S384	25.8621	16.4638	15.7368	13.4687	11.088	16.064	17.1217	20.3484	11.9375	15.9473	16.4038	8.22595	9.76199	20.4023	7.65319	8.78966	6.6039	7.58957	5.83911	14.9579	10.842	10.0602	9.35096	6.81599	12.3248	9.94411	1.6496	0.000825797	S	0.999977	Q3UMF0	384	Cordon-bleu protein-like 1	Cobll1	DTDKSSSEAIMVRTGSLQLSSTSIGTSSLKR
Q6ZQ58-T503	15.3641	13.1724	10.1834	8.70444	9.66444	14.1739	16.6261	8.45806	0.172266	8.80256	10.5322	5.84679	11.4572	6.24619	4.70188	4.98882	6.77524	8.47677	6.62971	5.84867	6.76701	3.48861	4.33358	5.41448	8.47691	6.38942	1.64838	0.00742458	T	1	Q6ZQ58	503	La-related protein 1	Larp1	YQKETESAPGSPRAVTPVPTKTEEVSNLKTL
P32020-S413	1.90999	3.88816	3.35546	3.88197	0.187937	4.28829	3.26722	3.93148	1.32506	2.89212	2.89277	3.16984	2.73561	3.85159	1.19495	2.28838	2.20381	0.770543	2.12689	2.06071	0.156546	2.23074	1.46102	0.256792	0.143376	1.76077	1.6429	0.0364981	S	0.968882	P32020	413	Non-specific lipid-transfer protein	Scp2	VVVTLYRMGFPEAASSFRTHQVSAAPTSSAG
Q6PHZ2-S319	2.59391	0.293564	2.78145	3.77206	1.6664	3.28143	2.55492	3.49575	1.55518	3.03198	2.50267	3.46297	2.19143	2.22606	1.42338	1.52917	0.279319	2.38964	0.336932	0.16785	1.26901	1.67798	0.883074	1.90624	1.60146	1.52461	1.64151	0.0242131	S	1	Q6PHZ2	319	Calcium/calmodulin-dependent protein kinase type II subunit delta	Camk2d	ILTTMLATRNFSAAKSLLKKPDGVKESTESS
Q6PHZ2-S315	2.59391	0.165702	2.78145	3.77206	1.6664	3.28143	2.55492	3.49575	1.55518	3.03198	2.48988	3.46297	2.19143	2.22606	1.42338	1.52917	0.396322	2.38964	0.17937	0.148003	1.26901	1.67798	0.883074	1.90624	1.60146	1.52029	1.63776	0.0277218	S	1	Q6PHZ2	315	Calcium/calmodulin-dependent protein kinase type II subunit delta	Camk2d	LKGAILTTMLATRNFSAAKSLLKKPDGVKES
Q8K371-S752	0.174244	0.38759	0.539699	0.188336	0.425605	0.539782	0.158662	0.202486	0.184575	0.222199	0.302318	0.245495	0.539637	0.169721	0.147165	0.103357	0.188162	0.168536	0.12971	0.120566	0.179357	0.189824	0.251754	0.0790102	0.0737455	0.184717	1.63665	0.0440193	S	0.999238	Q8K371	752	Angiomotin-like protein 2	Amotl2	EPDGLLGCNSSQRTPSLDSIAATRVQDLSDM
O35929-S51	0.40584	0.724119	0.854369	0.940963	1.14407	0.822276	1.12	0.801639	0.955869	0.751763	0.852091	0.173473	0.641289	1.1234	0.615644	0.557341	0.623013	0.416483	0.134146	0.56325	0.0619953	0.600942	0.607538	0.704835	0.466228	0.520684	1.63648	0.00380922	S	0.998055	O35929	51	GTP-binding protein REM 1	Rem1	APSAPSQHPRLGQSVSLNPPVRKPSPAQDGW
Q9ESC8-S1055	0.301314	0.531127	0.272642	0.379453	0.420652	0.333237	0.491264	0.366993	0.211495	0.612483	0.392066	0.14327	0.162507	0.517866	0.142509	0.180962	0.156606	0.309757	0.214291	0.152911	0.195716	0.592537	0.205967	0.106295	0.276889	0.239863	1.63454	0.0133115	S	1	Q9ESC8	1055	AF4/FMR2 family member 4	Aff4	SPGLGSKAVGMPSPVSPKLSPGNSGSYSSGG
Q9DBT9-S639	0.586278	1.47477	0.759825	0.908073	0.952322	0.981429	1.36289	0.849554	0.634596	0.910097	0.941984	0.0795706	0.826757	0.223899	0.947229	0.214561	0.27094	0.347686	0.548434	0.184651	0.960069	0.910146	0.578465	1.1382	0.840543	0.576511	1.63394	0.0134565	S	0.999566	Q9DBT9	639	Dimethylglycine dehydrogenase, mitochondrial	Dmgdh	GVAGPYARRVLQKLTSEDLSDDAFKFLQTKS
Q4LDG0-S137	0.139925	0.259128	0.370708	0.49906	0.467888	0.535563	0.326703	0.380732	0.492128	0.461411	0.393325	0.160845	0.105721	0.454016	0.186941	0.20803	0.219869	0.346301	0.254141	0.154258	0.152984	0.230017	0.207711	0.411227	0.299603	0.242262	1.62355	0.00347901	S	0.902527	Q4LDG0	137	Bile acyl-CoA synthetase	Slc27a5	QALAWPDRVALVCTGSEGSSITNSQLDARSC
Q0P678-S888	2.87643	2.82433	1.97448	2.90141	3.00656	4.42075	3.83842	3.82498	3.37299	5.02213	3.40625	2.24641	5.98266	1.35237	1.4578	3.1323	3.4859	2.66072	1.37804	0.249315	1.02724	2.40171	1.26082	1.13917	1.62836	2.1002	1.62187	0.017994	S	1	Q0P678	888	Zinc finger CCCH domain-containing protein 18	Zc3h18	NAKAPAAPADRKRPLSPQSKGSSKVTSVPGK
Q6PDN3-S333	7.32249	6.88571	7.90977	9.22169	4.97587	3.71401	4.35013	5.12626	4.51561	8.99291	6.30144	6.68173	4.00532	0.077326	3.64489	2.48077	2.99435	4.27687	3.36753	4.70335	5.45652	4.86215	6.21855	5.54414	0.19593	3.89353	1.61844	0.00817338	S	0.9873	Q6PDN3	333	Myosin light chain kinase, smooth muscle	Mylk	APRKVPQSSILQKSTSTITLQALKVQPEARV
A2ARZ3-S5241	0.561706	0.731606	0.955098	1.38064	0.379632	0.81492	0.184107	1.09935	0.19726	0.807244	0.711156	0.592073	0.223184	0.500981	0.430899	0.620633	0.539692	0.926755	0.659018	0.166021	0.132862	0.617984	0.120307	0.375182	0.253316	0.439922	1.61655	0.0453355	S	1	A2ARZ3	5241	Fibrous sheath-interacting protein 2	Fsip2	DAHKKGGSFLSKIAGSIIKEIMDHYLQLFLY
Q64700-S659	0.639619	0.557672	0.430886	0.64073	0.399279	0.792626	0.572694	0.576072	0.29914	0.541597	0.545031	0.554209	0.300938	0.205845	0.334769	0.479855	0.166899	0.85966	0.260714	0.427662	0.344307	0.191822	0.189916	0.181289	0.225248	0.337367	1.61555	0.00829341	S	0.822241	Q64700	659	Retinoblastoma-like protein 2	Rbl2	GEVRADAGGLGRSITSPTTLYDRYSSPTVST
Q8K2B3-S530	0.158919	1.57955	1.2911	0.896695	1.45191	1.55228	0.86706	0.2187	0.961052	0.944692	0.992196	0.992662	0.505813	0.586486	0.577762	0.779665	0.790433	1.04111	0.594367	0.139906	0.51663	0.522984	0.392371	0.545211	0.641505	0.616207	1.61017	0.021781	S	1	Q8K2B3	530	Succinate dehydrogenase [ubiquinone] flavoprotein subunit, mitochondrial	Sdha	MQKSMQNHAAVFRVGSVLQEGCEKISQLYGD
O35615-S286	12.9862	3.9531	4.32444	4.46539	7.21055	8.79615	10.5708	5.83757	4.75332	3.41961	6.63172	8.53195	2.79636	4.39433	1.91153	3.5722	2.0891	3.55684	5.18569	7.71145	3.5212	4.72636	1.33245	6.18769	2.24242	4.12568	1.60742	0.0320466	S	0.99998	O35615	286	Zinc finger protein ZFPM1	Zfpm1	QAHLLYYCASRQRAGSPVSATEEKPKETYPN
Q810V0-S346	1.33542	0.862563	1.21543	1.64686	1.47965	1.77642	0.425674	1.30303	0.911059	1.58053	1.25366	0.110439	1.31038	1.79424	0.211746	0.203271	0.247969	0.216417	1.83929	1.40587	0.699383	0.830272	0.648099	0.407279	1.00506	0.780694	1.60583	0.0441227	S	0.928972	Q810V0	346	U3 small nucleolar ribonucleoprotein protein MPP10	Mphosph10	KRVTFALPDDEAEDTSPLAVKQESDEVKSSF
Q3UZZ6-S261	5.04663	10.3024	5.96744	6.46817	7.8079	6.46358	13.2072	4.61246	5.4523	6.7066	7.20346	8.34189	3.20766	2.77763	4.19046	5.30831	4.98693	3.56192	3.42998	2.19975	3.99026	6.09949	4.31484	5.3711	5.07607	4.48973	1.60443	0.00459397	S	1	Q3UZZ6	261	Sulfotransferase 1 family member D1	Sult1d1	EEMDHSVSPFMRKGISGDWKNQFTVAQYEKF
Q9CY27-S58	1.09283	1.21967	1.23276	1.29613	1.87933	2.22558	1.79026	0.656587	1.54364	1.34156	1.42783	1.77198	0.286337	1.01249	1.267	0.977936	0.211296	0.329338	0.550469	0.189319	1.00844	1.09556	1.039	1.27489	1.49797	0.893717	1.59764	0.0135606	S	1	Q9CY27	58	Very-long-chain enoyl-CoA reductase	Tecr	WYPARQSLRLDPKGKSLKDEDVLQKLPVGTT
Q80TH2-S1150	0.564891	0.538015	0.674486	0.449256	0.606285	0.14041	0.733269	0.111327	0.491075	0.438403	0.474742	0.121761	0.32346	0.134135	0.146204	0.390541	0.199756	0.125406	0.502085	0.383175	0.113651	0.608553	0.149442	0.260735	0.701776	0.297191	1.59743	0.0430761	S	0.998645	Q80TH2	1150	Protein LAP2	Erbb2ip	QSARPSINEIPERTMSVSDFNYSRTSPSKRP
P41216-S621	2.4695	3.25541	3.32722	2.84626	2.37337	2.36551	0.209577	2.77136	0.759874	2.53942	2.29175	0.435527	1.5136	1.02761	3.00846	1.9395	0.15229	1.53498	1.29667	1.32644	0.126601	1.95888	1.1966	2.28911	2.307	1.43666	1.59519	0.0343904	S	1	P41216	621	Long-chain-fatty-acid--CoA ligase 1	Acsl1	VESLPSWAQKRGLQGSFEELCRNKDINKAIL
Q8C7E7-S64	8.27295	0.438577	12.9048	8.86399	9.33647	11.101	8.47623	12.0195	3.92395	7.13952	8.24769	5.93641	5.36775	10.378	7.25607	4.84743	5.89133	5.57989	2.48523	4.86672	6.10442	4.43971	4.289	4.825	0.134304	5.17152	1.59483	0.0204039	S	0.995164	Q8C7E7	64	Starch-binding domain-containing protein 1	Stbd1	AAPGDGPGGGGSGGLSPEPSDRELVSKAEHL
O54940-S114	12.225	9.88165	9.86461	12.1609	17.6865	17.8757	28.4449	12.7123	19.8242	13.228	15.3904	15.0219	12.2834	7.04778	6.73684	13.1003	15.8175	12.8167	7.31476	5.70098	6.55518	11.9527	0.193713	9.36984	11.4619	9.66953	1.59164	0.0103554	S	1	O54940	114	BCL2/adenovirus E1B 19 kDa protein-interacting protein 2	Bnip2	DDLPKPKTTEVIRKGSITEYTATEEKGDGRR
P26043-S533	0.678886	0.771503	0.826091	0.935529	0.855679	0.977141	1.00574	1.08217	0.662651	0.579685	0.837508	0.599989	0.265095	0.81566	0.648615	0.301128	0.571681	0.0875009	0.513035	0.693926	0.649624	0.821032	0.525643	0.528923	0.357492	0.527096	1.58891	0.000805011	S	0.99507	P26043	533	Radixin	Rdx	TQKNERVKKQLQALSSELAQARDETKKTQND
Q8BLK9-S301	0.684853	1.00414	0.728024	0.600507	0.892671	0.768436	0.710149	0.84973	0.847367	0.915698	0.800158	0.721906	0.441611	0.270437	0.503985	0.469141	0.251515	0.164307	0.524222	0.918621	0.838199	0.949721	0.437208	0.355384	0.207586	0.503846	1.5881	0.00307231	S	1	Q8BLK9	301	Ribosomal protein S6 kinase delta-1	Rps6kc1	EAVKRRTAEYLMRAESICSLRAAPQLHTGPQ
Q8C7E7-S192	16.1034	26.5315	12.3133	13.3659	18.3247	24.6773	18.2093	9.86963	10.4381	10.9006	16.0734	14.4051	9.58857	0.233399	9.17807	12.9603	15.272	14.403	5.0675	4.77663	10.424	11.8325	9.9257	8.49409	15.4236	10.1417	1.58487	0.0100761	S	1	Q8C7E7	192	Starch-binding domain-containing protein 1	Stbd1	AVSQDQAGHEDWEVVSRHSSWGSVGLGGSLE
P49429-S226	1.26367	1.32874	1.97919	0.849792	1.23995	1.18456	1.0963	1.15148	0.651696	1.33249	1.20779	0.816452	0.396913	0.536509	0.289713	1.08583	0.329966	0.748324	0.519162	1.17421	0.941205	1.47005	1.2224	0.554279	0.600251	0.763233	1.58246	0.00667929	S	0.999998	P49429	226	4-hydroxyphenylpyruvate dioxygenase	Hpd	SVDDTQVHTEYSSLRSIVVTNYEESIKMPIN
Q80UQ2-S167	1.6545	1.75014	2.13698	1.32117	1.35754	1.80228	1.18957	1.66071	1.35503	1.48138	1.57093	1.93144	0.62401	0.695134	0.256271	0.311608	1.21865	1.22759	0.882755	1.19665	1.61023	2.03636	1.62551	0.189482	0.0991193	0.9932	1.58169	0.0161911	S	0.999982	Q80UQ2	167	Ras association domain-containing protein 6	Rassf6	RTMSEAESPLLYRTMSEAALVRKRMRAPEMY
P51660-S308	4.02109	7.38129	5.44374	8.16208	3.91101	6.45546	3.64783	8.50512	3.61516	2.90958	5.40523	6.72411	2.38531	5.46863	2.7792	3.27037	6.78902	6.94838	3.5794	0.0850073	1.8552	1.16	2.01574	2.88487	1.98278	3.42343	1.57889	0.0370854	S	1	P51660	308	Peroxisomal multifunctional enzyme type 2	Hsd17b4	GGIVEVLHKVDSEGISPNRTSHAAPAATSGF
Q9ES00-S105	7.20613	8.84934	4.91502	5.51581	5.56331	5.73675	5.01502	6.07917	3.54297	4.47113	5.68946	6.89326	4.39488	4.31278	3.25178	3.40513	2.33809	2.62481	2.82281	3.02282	4.44577	3.17267	4.20695	5.48177	0.116579	3.60644	1.57759	0.00353438	S	0.999228	Q9ES00	105	Ubiquitin conjugation factor E4 B	Ube4b	SNSLETQSQSLSRSQSMDIDGVSCEKSMSQV
Q3UMR0-S961	5.88014	2.40799	3.00985	1.62449	2.46401	3.56214	2.96953	2.46882	1.46417	2.53302	2.83842	3.07911	2.01558	1.85748	1.47909	2.06081	2.71451	0.0822283	1.27301	1.39097	1.4385	1.83212	2.40622	1.83455	1.73973	1.80028	1.57665	0.0160547	S	1	Q3UMR0	961	Ankyrin repeat domain-containing protein 27	Ankrd27	RFQERTSRETMGRDRSVPDLAGRSLQEPEKQ
P49698-T432	4.53139	6.41742	12.3477	7.74616	7.98706	10.4436	7.20689	5.44942	5.89888	5.45315	7.34817	2.27516	3.69723	1.28399	7.09222	7.52023	5.99555	6.34131	5.7308	4.00877	1.04404	5.8754	4.95936	3.88671	5.87649	4.6848	1.56851	0.00830991	T	0.999877	P49698	432	Hepatocyte nuclear factor 4-alpha	Hnf4a	MCEWPRPRGQAATPETPQPSPPSGSGSESYK
Q9EPQ8-S603	0.119089	1.86075	1.96409	0.816964	0.949877	1.75063	1.74687	1.2878	1.32071	1.17265	1.29894	0.219915	1.47728	0.666576	0.966828	0.449433	1.2497	1.93076	1.01953	0.92699	0.155811	0.856472	0.763784	0.608566	0.307231	0.828491	1.56784	0.0424598	S	0.998801	Q9EPQ8	603	Transcription factor 20	Tcf20	SPTQGAQNEAPRLSTSPATRDEAASPGAKDT
P49698-S436	4.47136	6.9435	13.3663	7.93839	8.50199	10.127	8.07408	5.50874	6.81542	5.5147	7.72616	2.67657	5.08524	2.0384	7.38241	7.98415	7.16562	6.66746	6.45499	4.00877	0.134871	4.86489	4.95936	3.88671	5.87649	4.94185	1.56341	0.00998692	S	0.994774	P49698	436	Hepatocyte nuclear factor 4-alpha	Hnf4a	PRPRGQAATPETPQPSPPSGSGSESYKLLPG
Q3V3Q7-S387	0.73778	0.749409	0.667733	1.23304	0.357869	1.04468	0.547534	1.32291	0.42463	0.674706	0.776029	0.676052	0.530713	0.604284	0.464428	0.159581	0.40041	0.927509	0.518233	0.44299	0.442949	0.532032	0.202323	0.50989	0.53906	0.496461	1.56312	0.0139401	S	0.999536	Q3V3Q7	387	Phosphofurin acidic cluster sorting protein 2	Pacs2	FTEKLPPSGRIIKTESLVIPSTRSESKPAGR
P53986-S461	16.7715	5.52024	5.79439	8.94999	9.59151	13.6684	8.84116	12.4486	9.31014	5.72165	9.66176	2.99322	4.31149	10.9437	3.7094	5.34007	14.3839	6.92418	0.166033	1.66069	8.72813	8.83316	5.58243	7.35513	5.99206	6.20883	1.55613	0.0358631	S	1	P53986	461	Monocarboxylate transporter 1	Slc16a1	KAEEKQKREGKEDEASTDVDEKPKETMKAAQ
Q62417-S345	0.392002	0.489566	0.289605	0.105065	0.131485	0.341705	0.260185	0.379977	0.303879	0.0954985	0.278897	0.161655	0.39878	0.170161	0.117416	0.176583	0.254738	0.116666	0.108663	0.152247	0.0960567	0.163028	0.180238	0.106838	0.307356	0.179316	1.55534	0.0358362	S	1	Q62417	345	Sorbin and SH3 domain-containing protein 1	Sorbs1	GKSSVLTNEKMSRDISPEEIDLKNEPWYKFF
P26231-S652	25.7103	32.5526	14.6892	27.956	32.4368	60.0167	39.8292	31.738	32.356	21.1151	31.84	27.0981	10.1798	11.0087	10.6779	23.2041	27.4574	30.7586	26.7596	29.2073	3.99127	18.3007	33.1951	31.6978	3.16719	20.4788	1.55478	0.0235431	S	0.999997	P26231	652	Catenin alpha-1	Ctnna1	ELDDSDFETEDFDVRSRTSVQTEDDQLIAGQ
Q8VDU0-S564	0.509607	0.756326	0.298907	0.377758	0.146292	0.617475	0.356718	0.591806	0.291578	0.378994	0.432546	0.495827	0.166208	0.413329	0.108543	0.148349	0.463612	0.328739	0.12997	0.322906	0.316915	0.431227	0.144559	0.172855	0.259707	0.278768	1.55164	0.027009	S	0.999595	Q8VDU0	564	G-protein-signaling modulator 2	Gpsm2	LLASSQSRRLDDQRASFSNLPGLRLTKGNSP
Q91YE7-S624	8.59513	6.02939	15.1261	10.9082	6.8674	4.67845	6.99817	4.12023	5.47447	5.06985	7.38674	6.31504	3.87423	8.45436	6.89756	0.205002	5.91677	4.64508	0.429825	5.11424	3.55794	6.51248	4.66269	5.16262	5.11285	4.77576	1.54671	0.0335751	S	0.999997	Q91YE7	624	RNA-binding protein 5	Rbm5	ENPLKRGLVAAYSGDSDNEEELVERLESEEE
P04627-S255	15.4009	15.8378	11.5941	16.8275	15.9975	15.5059	13.1038	16.1514	8.72576	12.4774	14.1622	14.3927	9.67004	7.91534	10.7467	11.4666	19.958	12.8247	5.74503	10.4738	8.50146	5.2542	5.22231	5.96736	0.136284	9.16246	1.54568	0.00708609	S	0.999642	P04627	255	Serine/threonine-protein kinase A-Raf	Araf	STDAAGRGGDGAPRGSPSPASVSSGRKSPHS
Q6PDN3-S355	4.91842	3.65978	4.24847	7.69713	5.71212	4.83415	4.5052	5.701	3.31973	5.20436	4.98004	2.70383	3.90441	0.260692	4.01433	0.853865	4.40154	3.5512	4.51606	4.68991	4.51264	2.68863	2.76402	3.05622	3.19394	3.22224	1.54552	0.00348311	S	0.999869	Q6PDN3	355	Myosin light chain kinase, smooth muscle	Mylk	LKVQPEARVPAIGSFSPGEDRKSLAAPQQAT
Q8BK03-S224	4.92497	4.26101	3.94701	5.97749	2.45474	4.70259	3.50881	4.27204	2.28544	3.60218	3.99363	4.56844	3.74173	0.173445	2.59482	2.54704	0.362085	3.89743	4.79929	3.34475	2.74491	2.7683	1.50689	3.15266	0.103324	2.59322	1.54003	0.022905	S	0.996678	Q8BK03	224	Protein FAM73B	Fam73b	PGDSLQNPDTASEALSEPESQRREFAEKLES
Q8CGN4-S1348	0.386126	0.334895	0.200597	0.162441	0.335561	0.430838	0.204559	0.197003	0.146394	0.36103	0.275944	0.178728	0.223151	0.24572	0.0947626	0.0975711	0.318459	0.245209	0.217255	0.23027	0.157903	0.191529	0.174057	0.0778269	0.0703374	0.180199	1.53134	0.0146898	S	0.999864	Q8CGN4	1348	BCL-6 corepressor	Bcor	TDVLCTGEDEDCQAASPLQKYTDNIEKPSGK
Q9QXF8-S197	0.443606	1.01071	0.623594	0.554461	0.702464	0.631081	0.448197	0.233463	0.0920985	0.267207	0.500688	0.354414	0.370605	0.29239	0.490345	0.233416	0.274149	0.461572	0.355648	0.243878	0.101885	0.474936	0.254655	0.100846	0.576468	0.327515	1.52875	0.0498816	S	0.998959	Q9QXF8	197	Glycine N-methyltransferase	Gnmt	LSTGCAPPGKNIYYKSDLTKDITTSVLTVNN
Q8BTI8-S2656	9.51293	33.669	36.454	34.3847	39.7108	57.6473	59.8383	45.3197	32.7762	33.297	38.261	11.3627	41.1659	49.4722	15.9145	26.1395	48.5833	23.9202	25.0598	20.5159	18.3042	16.5854	17.8974	23.5962	13.2838	25.1286	1.52261	0.0250262	S	1	Q8BTI8	2656	Serine/arginine repetitive matrix protein 2	Srrm2	DSRSLSYSPVERRQPSPQPSPRDLQSSERVS
E9Q4Z2-S1332	46.6316	25.348	24.8746	28.673	20.9068	25.0113	13.2933	35.8244	27.2919	38.1726	28.6027	12.9785	13.1319	35.8158	15.1501	15.7131	18.1675	20.2956	21.3322	42.827	11.0276	13.2036	3.51023	22.4149	17.4314	18.7857	1.52258	0.0240739	S	0.999759	E9Q4Z2	1332	Acetyl-CoA carboxylase 2	Acacb	LPSSHPNRMAVPISVSNPDLLRHSTELFMDS
Q3UMF0-S1266	1.98335	2.61565	2.02432	2.22402	2.30087	3.09888	4.47196	2.55834	1.15862	1.56895	2.40049	1.13644	1.56796	0.991676	1.5287	3.25408	2.59132	3.49756	1.20856	2.15847	0.14262	1.17581	1.12416	1.02637	0.716531	1.58002	1.51928	0.0466956	S	0.996936	Q3UMF0	1266	Cordon-bleu protein-like 1	Cobll1	NTISVNGKSGLSQSMSIDAQDSR________
Q9ES52-S972	0.297554	0.168841	0.400286	0.233188	0.398984	0.197037	0.313394	0.332331	0.396019	0.505394	0.324303	0.123888	0.414255	0.39416	0.137179	0.313017	0.130346	0.103093	0.14677	0.0707201	0.182765	0.170546	0.227116	0.114548	0.460439	0.213489	1.51906	0.0352986	S	0.926995	Q9ES52	972	Phosphatidylinositol 3,4,5-trisphosphate 5-phosphatase 1	Inpp5d	GRGEGPPTPPSQPPLSPKKFSSSTANRGPCP
Q3UMT1-S411	0.61791	0.212007	0.240162	0.282428	0.434374	0.514013	0.45307	0.370728	0.234801	0.14597	0.350546	0.103193	0.387372	0.215012	0.196142	0.0867249	0.380669	0.244566	0.230912	0.136378	0.11275	0.165374	0.304725	0.304469	0.363845	0.230867	1.51839	0.0315988	S	1	Q3UMT1	411	Protein phosphatase 1 regulatory subunit 12C	Ppp1r12c	RALNGVSSPVSSNPKSPVLPEEAPFSRRFGL
Q8CHQ0-S11	1.9047	4.36623	4.08857	3.10529	4.41772	4.21857	4.32349	3.93243	3.75629	3.2353	3.73486	0.0752876	2.0496	3.34983	2.51334	3.77185	0.21942	3.46125	2.35992	0.15057	3.07231	4.69132	2.9329	2.99707	2.86646	2.46508	1.51511	0.017538	S	1	Q8CHQ0	11	F-box only protein 4	Fbxo4	_____MAGSEPRGAGSPPPASDWGRLEAAIL
Q60575-S1454	8.48544	5.70499	6.41337	6.34479	3.61128	7.54716	8.09769	6.85667	5.31937	6.49758	6.48783	5.67988	3.74046	3.0269	3.4288	3.48079	3.64693	3.36825	2.74355	4.51406	6.46612	3.72776	2.82836	6.85819	6.80146	4.30797	1.50601	0.00160359	S	0.99999	Q60575	1454	Kinesin-like protein KIF1B	Kif1b	TGIYELSLCKMADTGSPGMQRRRRKVLDTSV
Q80U49-S1166	2.32071	4.38038	4.66908	3.16126	3.73459	4.63241	3.50749	3.30632	2.91881	3.8055	3.64366	3.53821	2.21803	2.21209	3.16874	3.12843	2.00427	3.54525	2.21939	3.32427	2.13635	2.26619	1.62409	0.134768	2.36113	2.42009	1.50559	0.00214552	S	0.999969	Q80U49	1166	Centrosomal protein of 170 kDa protein B	Cep170b	LTRLDILAMPRKRAGSFTGPSDSETAPARTG
O08795-S168	0.404339	0.496527	0.287852	0.151998	0.474338	0.239665	0.40598	0.137206	0.551153	0.357279	0.350634	0.218125	0.259032	0.141411	0.300402	0.153663	0.313557	0.280415	0.342998	0.287945	0.295077	0.143565	0.146983	0.197889	0.182352	0.233101	1.50421	0.0143936	S	1	O08795	168	Glucosidase 2 subunit beta	Prkcsh	EEKQSKLLELQAGKKSLEDQVETLRAAKEEA
Q8CAQ8-S128	0.187	1.974	1.1792	1.84332	0.906562	1.42039	1.95746	1.2621	1.03054	1.15448	1.29151	1.73238	1.22798	0.95114	0.827421	0.984232	0.106874	1.77217	0.552683	0.722855	0.392628	0.628662	0.608611	0.713717	0.824451	0.860415	1.50103	0.0489668	S	1	Q8CAQ8	128	MICOS complex subunit Mic60	Immt	SVSEVMKDSKLPVAQSQKTKGDTPASAASTG
Q9ESL4-S634	4.41307	0.376105	5.06875	6.30168	6.37249	6.2632	6.21541	5.84768	3.32014	4.6907	4.88692	5.13676	3.06378	5.07918	2.52115	2.07738	5.01625	4.52764	0.221642	3.8278	4.09358	2.59829	2.39925	3.00029	2.09843	3.26153	1.49835	0.0246089	S	0.999909	Q9ESL4	634	Mitogen-activated protein kinase kinase kinase MLT	Zak	QTPVKYQQITPSINPSRSSSPTQYGLSRNFS
A2AAE1-S2603	0.350723	0.242842	0.225109	0.291218	0.280627	0.257878	0.44032	0.115075	0.382392	0.439903	0.302609	0.292358	0.109485	0.150581	0.450583	0.274413	0.153352	0.37211	0.0800293	0.192667	0.200937	0.0876901	0.138085	0.185021	0.14094	0.202018	1.49793	0.0320015	S	0.901869	A2AAE1	2603	Uncharacterized protein KIAA1109	Kiaa1109	TQTDIKLSRYTAGSASPTPTFKTRKHRDFRS
Q62417-S1209	7.18877	6.56393	6.55346	0.641833	6.22832	11.9106	9.27788	9.31242	3.64523	4.83731	6.61597	5.59138	3.94751	4.77803	5.52515	5.24259	8.7946	7.17692	4.42475	1.13644	4.24359	2.55558	2.73688	2.0981	3.59122	4.41734	1.49773	0.0499088	S	0.999994	Q62417	1209	Sorbin and SH3 domain-containing protein 1	Sorbs1	IDLPYSSSPSRSATVSPQQPQAQQRRVTPDR
Q6ZPJ0-S265	7.41241	5.79897	8.77177	8.45972	6.93021	8.57049	12.547	8.88342	4.53636	7.19537	7.91057	6.40335	5.05953	3.00545	6.8297	3.69149	5.50095	5.56402	7.55806	10.4919	6.07934	3.77361	3.73739	6.48735	0.0948905	5.3055	1.49101	0.0129238	S	0.991004	Q6ZPJ0	265	Testis-expressed sequence 2 protein	Tex2	TQPRNTGGDSKTAPSSPLTSPSDTRSFFKVP
Q9D1F4-T247	1.95966	2.77267	2.26474	2.68896	1.83091	3.88438	4.34824	3.34205	5.0449	3.63434	3.17708	3.70157	1.46398	1.87724	3.30915	2.50747	2.22935	2.33631	2.39095	1.30383	2.22454	2.34929	2.34898	0.181435	1.65233	2.13403	1.48877	0.0139518	T	0.999829	Q9D1F4	247	Proline-rich AKT1 substrate 1	Akt1s1	EDTQVFGDLPRPRLNTSDFQKLKRKY_____
P83510-S541	0.300199	0.470055	0.297398	0.226017	0.401471	0.31932	0.219435	0.28978	0.121687	0.700346	0.334571	0.220686	0.234324	0.311734	0.345246	0.237929	0.224457	0.225991	0.285296	0.128089	0.15749	0.185159	0.217194	0.177692	0.198215	0.224965	1.48722	0.027414	S	0.958052	P83510	541	Traf2 and NCK-interacting protein kinase	Tnik	VANRISDPNLPPRSESFSISGVQPARTPPML
P09470-S1305	0.624613	0.95269	0.338145	1.35292	1.34313	1.20979	1.51406	0.987543	1.43511	1.00102	1.0759	0.890611	0.633705	1.0224	0.149574	1.02378	0.706988	0.724676	0.528847	1.04303	0.714442	0.554673	1.04525	0.274642	0.825434	0.724146	1.48575	0.0152355	S	1	P09470	1305	Angiotensin-converting enzyme	Ace	NHHSLRRPHRGPQFGSEVELRHS________
Q5BL07-S1182	15.9057	17.8005	17.9948	25.0449	19.0622	24.4449	14.3609	24.2878	12.467	16.8842	18.8253	1.75071	20.8003	22.9285	8.05858	14.7922	12.8997	21.7307	8.27849	22.3447	11.9358	11.5123	6.57971	5.08652	9.83845	12.7526	1.47619	0.0228527	S	0.999999	Q5BL07	1182	Peroxisome biogenesis factor 1	Pex1	GKDPLFTQHPVFRTPSQEGCQDLTQEQRDQL
Q3UH60-T280	0.520427	0.331217	0.420772	0.266302	0.343823	0.311599	0.235392	0.128956	0.304203	0.169967	0.303266	0.18127	0.303884	0.122438	0.195649	0.174542	0.190502	0.35462	0.279632	0.171349	0.186976	0.151905	0.193731	0.225505	0.144614	0.205473	1.47594	0.0140446	T	1	Q3UH60	280	Disco-interacting protein 2 homolog B	Dip2b	PVNSRVSTKIQQLLNTLKRPKRPPLKEFFVD
Q9DBT9-S35	4.21024	5.70411	0.14808	4.85292	5.39953	6.07952	5.92452	4.09987	2.04651	3.75951	4.22248	3.2968	2.97055	2.89683	2.74103	3.50399	3.88928	3.61846	2.7313	2.20567	2.83598	2.63785	1.88562	2.27725	2.62006	2.86505	1.47379	0.0177373	S	0.999998	Q9DBT9	35	Dimethylglycine dehydrogenase, mitochondrial	Dmgdh	RPSSAGLREGQESPASPPEWKDRAETVIIGG
Q61337-S155	0.239772	0.356814	0.274728	0.426561	0.171602	0.421451	0.402731	0.269653	0.0393323	0.263094	0.286574	0.0996756	0.238359	0.131331	0.272244	0.176703	0.149218	0.247704	0.201396	0.096539	0.332478	0.181316	0.11911	0.128764	0.350408	0.19466	1.47217	0.0382303	S	1	Q61337	155	Bcl2-associated agonist of cell death	Bad	NLWAAQRYGRELRRMSDEFEGSFKGLPRPKS
Q8C7E7-S167	178.765	216.604	159.579	132.074	273.044	175.979	284.921	106.434	133.893	95.9976	175.729	115.883	88.8312	122.944	95.8747	78.4497	163.845	135.143	123.016	134.747	124.416	188.605	127.295	81.7766	94.3532	119.656	1.46862	0.00996473	S	0.999406	Q8C7E7	167	Starch-binding domain-containing protein 1	Stbd1	ETAVKVAGSVAAKLPSSSLLVDRAKAVSQDQ
Q9JM52-S746	3.33774	2.66541	3.22284	4.84658	3.92766	4.07889	3.03451	2.97642	1.82479	3.82936	3.37442	4.04548	2.47241	0.21943	2.89238	2.48576	2.8885	3.13939	0.169927	0.085722	3.31787	2.27605	2.44563	2.94842	2.92623	2.30809	1.462	0.0284403	S	0.97865	Q9JM52	746	Misshapen-like kinase 1	Mink1	ERNRNRVGASTKLDSSPVLSPGNKAKPEDHR
A2RSQ0-S178	2.88057	1.7443	4.06081	3.38148	4.47611	6.30765	7.45509	4.66423	2.89725	2.5242	4.03917	1.60355	2.05676	3.18593	2.55285	3.33471	5.50484	2.17077	3.48394	4.37454	3.08715	1.7812	1.49565	2.15335	1.95572	2.76721	1.45965	0.0432231	S	1	A2RSQ0	178	DENN domain-containing protein 5B	Dennd5b	DEGDATSLLKLQRYNSYDINRDTLYVSKSIC
Q8VDU5-S518	0.557739	1.31492	0.600737	0.548885	0.686023	0.735242	0.591545	0.594664	0.66504	0.726694	0.702149	0.548757	0.650574	0.734655	0.186639	0.682766	0.207768	0.324001	0.752051	0.421101	0.628282	0.154917	0.485599	0.436467	0.522069	0.481118	1.45941	0.0196626	S	0.984351	Q8VDU5	518	SNF-related serine/threonine-protein kinase	Snrk	ENLPPKLSRLKMNIASPGTVHKRYHRRKSQG
Q63ZW7-S647	4.5215	4.79628	4.77492	3.87379	3.3339	4.65024	5.36012	4.33042	2.94402	3.69104	4.22762	3.66274	2.49402	0.183996	3.18414	3.50206	3.48092	3.35496	0.338057	3.58619	3.54584	3.13996	3.42701	3.26571	3.4069	2.89804	1.45879	0.0042553	S	1	Q63ZW7	647	InaD-like protein	Inadl	PFTLVCCRRLFDDEASVDEPRTMEPALLEAE
Q9D0F9-T357	2.22608	2.36874	3.27202	2.80581	2.05999	2.99124	2.55662	2.66269	1.96501	3.14004	2.60482	2.15157	2.17583	0.378886	1.61823	0.970922	2.73536	1.34206	1.00269	2.43864	2.67646	1.73123	1.22014	2.19623	2.43406	1.79088	1.4545	0.00477654	T	0.999601	Q9D0F9	357	Phosphoglucomutase-1	Pgm1	DRVANATKIALYETPTGWKFFGNLMDASKLS
O88738-S483	11.7456	9.36987	10.7735	17.4318	11.7634	6.44282	13.2362	6.72293	7.59205	6.64281	10.1721	10.8713	1.55939	0.141679	5.05056	5.2738	8.62609	7.43999	8.42652	9.00509	5.52007	7.29521	12.4504	9.15018	7.70366	7.03671	1.44557	0.0375089	S	0.997472	O88738	483	Baculoviral IAP repeat-containing protein 6	Birc6	DIPKLEGDSDDLLEDSDSEEHSRSDSVTGHT
Q78PG9-S187	1.57769	2.15655	2.71798	1.89872	2.04861	2.14002	1.09293	1.40658	1.08603	2.37673	1.85018	2.35507	0.891471	0.721899	0.857111	1.20181	0.39776	0.362748	1.22443	1.55727	1.47016	1.84239	2.07285	1.45898	1.50598	1.27999	1.44546	0.0253112	S	0.986808	Q78PG9	187	Coiled-coil domain-containing protein 25	Ccdc25	EEMKKKREMDELRSYSSLMKVENMSSNQDGN
P26231-T654	62.8868	68.822	43.2883	21.0553	43.4753	34.6511	62.0521	46.6234	41.9021	48.4889	47.3245	40.7311	7.80883	14.3801	32.0579	27.0284	32.3285	45.0026	40.3775	36.2204	30.3297	21.3259	31.023	57.7685	42.815	32.7998	1.44283	0.0160262	T	0.999997	P26231	654	Catenin alpha-1	Ctnna1	DDSDFETEDFDVRSRTSVQTEDDQLIAGQSA
Q7TPH6-S3512	1.01434	0.126716	1.20459	1.7813	1.10084	1.48463	1.22688	1.3341	0.9943	1.36641	1.16341	0.942047	0.292121	0.683325	0.989598	0.98379	1.09203	0.245074	1.12661	0.821258	0.983298	0.683718	0.676539	0.92534	0.857095	0.807275	1.44116	0.0209819	S	0.999751	Q7TPH6	3512	E3 ubiquitin-protein ligase MYCBP2	Mycbp2	TDTDLAKRTVFQRSYSVVASEYDKQHSILPA
Q6TCG2-S33	5.69697	4.74988	4.43158	3.2252	3.71498	3.24398	5.4812	4.9278	5.2731	3.62552	4.43702	6.58838	3.17453	3.62252	2.31734	1.00246	4.41991	1.92739	2.21722	2.07703	4.76064	3.88655	2.80666	2.03505	2.67482	3.10789	1.42766	0.0184016	S	1	Q6TCG2	33	Progestin and adipoQ receptor family member 9	Paqr9	STSRRSHPASASAPRSPPAATTKPLLRWDEV
Q9DBC7-S83	13.5209	25.5567	24.847	26.4157	19.8436	25.2324	19.8787	22.5783	9.87264	18.3696	20.6116	15.1635	10.272	15.0115	15.3562	16.6689	23.0686	22.1739	15.727	9.92544	13.4987	10.7169	6.38407	15.1699	12.9864	14.4374	1.42765	0.00626622	S	1	Q9DBC7	83	cAMP-dependent protein kinase type I-alpha regulatory subunit	Prkar1a	LQKTGIRTDSREDEISPPPPNPVVKGRRRRG
Q9QZW0-S1126	14.2281	9.87085	12.0417	6.00731	9.54704	6.26749	10.3479	4.39702	6.18782	8.00242	8.68976	8.52262	6.92919	3.52	6.25913	4.68202	0.217375	6.77697	4.6222	8.05802	6.95723	5.23367	6.7858	10.9063	5.7791	6.08925	1.42707	0.0324463	S	0.999997	Q9QZW0	1126	Phospholipid-transporting ATPase 11C	Atp11c	RPSVRPLLLRTFSDESNIL____________
Q80XI6-S743	0.216048	0.152818	0.345189	0.247875	0.150435	0.172038	0.191318	0.148031	0.167333	0.230429	0.202151	0.0766098	0.110852	0.210259	0.140781	0.191953	0.205493	0.178861	0.0679906	0.112366	0.160465	0.0833826	0.107394	0.218052	0.137235	0.142978	1.41386	0.0179778	S	0.989726	Q80XI6	743	Mitogen-activated protein kinase kinase kinase 11	Map3k11	SAKSPRREETRGRTVSPPPGISRSAPGTPGT
P26443-T169	0.110575	0.202055	0.248924	0.296842	0.394365	0.417461	0.205965	0.281828	0.137309	0.218084	0.251341	0.206979	0.185963	0.129266	0.114159	0.2902	0.179764	0.221158	0.0804677	0.130828	0.159855	0.1517	0.172346	0.179878	0.289279	0.177989	1.41212	0.0348198	T	0.997738	P26443	169	Glutamate dehydrogenase 1, mitochondrial	Glud1	TDVSVDEVKALASLMTYKCAVVDVPFGGAKA
Q5SX79-S293	2.7795	3.01418	3.69199	2.60827	2.2467	3.70115	3.40284	2.72552	2.06585	2.78216	2.90181	1.42469	2.19066	1.2441	1.54484	1.88159	1.5614	2.77459	2.2688	0.393792	4.6089	2.40582	1.72462	2.02115	2.73563	2.05576	1.41156	0.021332	S	0.998707	Q5SX79	293	Protein Shroom1	Shroom1	PADLGNAHRPAGRSQSVSGEVMGPCKGSERT
Q3UMF0-S896	138.003	61.0265	77.8202	75.1696	70.0883	77.0895	105.563	55.8532	52.1124	54.7666	76.7492	40.059	52.8168	32.1046	57.6512	46.7733	123.815	52.716	52.685	65.3141	47.9163	45.0679	49.3494	55.1533	42.2382	54.5471	1.40703	0.0343171	S	0.99972	Q3UMF0	896	Cordon-bleu protein-like 1	Cobll1	PKPSSGTERHLHRTLSSPTGTETNPPKAPRV
O08648-S492	1.8264	1.3059	1.78114	1.34093	1.36125	1.46489	1.63998	1.27029	1.3695	1.54455	1.49048	1.49682	1.07525	0.850206	1.05679	0.257227	1.27962	1.53498	1.37508	0.105594	1.28685	1.50304	0.953031	1.97946	0.275544	1.07353	1.38839	0.0317245	S	0.999999	O08648	492	Mitogen-activated protein kinase kinase kinase 4	Map3k4	SRSQGCVSRKLERLESEEDSIGWGTADCGPE
Q148V8-S970	7.93455	5.89295	6.20883	7.60929	5.24861	10.4037	12.0619	6.89928	7.15742	6.10944	7.5526	5.77584	4.28208	5.57928	4.37462	7.02759	7.25465	4.99068	5.20882	3.67036	4.32934	6.61009	6.49843	5.72211	5.04075	5.45462	1.38463	0.00464334	S	0.999502	Q148V8	970	Protein FAM83H	Fam83h	ERRGSPVPPVPERRGSLTFAGESSKTGPTEE
Q9QXG4-S30	402.028	296.194	418.402	163.205	461.164	427.566	272.756	311.245	350.986	258.748	336.23	324.322	200.496	496.887	195.73	220.656	295.821	195.663	134.227	170.053	287.028	204.06	144.487	217.996	315.005	243.031	1.38349	0.0255282	S	1	Q9QXG4	30	Acetyl-coenzyme A synthetase, cytoplasmic	Acss2	RAREETGAEGRVRGWSPPPEVRRSAHVPSLQ
Q9JIX8-S838	8.80762	5.54855	6.69502	8.46646	9.99705	11.1905	9.71572	6.48268	5.89685	6.5944	7.93949	1.23043	7.11322	12.1709	6.19617	8.20092	6.01003	8.17998	5.08884	7.02326	4.86584	3.43591	5.02113	3.49181	3.36217	5.81362	1.36567	0.0458867	S	0.99952	Q9JIX8	838	Apoptotic chromatin condensation inducer in the nucleus	Acin1	KISVVSATKGVQAGNSDTEGGQPGRKRRWGA
D3YXK2-S366	27.749	19.7224	24.274	18.8503	18.3203	23.0346	23.3883	13.3724	16.9722	19.7389	20.5422	8.93897	22.1458	17.2444	10.8197	12.0062	12.8432	24.0694	28.657	17.1846	14.5272	10.4463	9.14292	3.4996	19.5607	15.0776	1.36244	0.0350145	S	1	D3YXK2	366	Scaffold attachment factor B1	Safb	EATSQELVRAPTAALSPEPQDSKEDVKKFAF
Q3UMF0-T304	57.1997	54.2743	53.8206	65.1332	59.5599	33.1641	64.7532	41.8899	42.0864	67.768	53.9649	53.7686	35.2931	26.2885	41.1166	41.5017	26.6576	45.3756	41.7195	49.9152	20.8577	48.1424	54.0864	40.6315	30.2466	39.6858	1.35981	0.00460052	T	0.999509	Q3UMF0	304	Cordon-bleu protein-like 1	Cobll1	QRSKKKREQTASAPATPLVSKHRPSFTRSNT
Q9Z1T1-S276	11.9042	8.54479	4.01779	7.01258	7.63969	6.82959	12.7927	8.37771	6.97478	8.62569	8.27196	8.65126	4.82856	5.28558	3.94669	4.57239	6.28524	4.46732	6.74078	5.22833	6.749	4.87557	10.4904	6.02769	7.82027	6.14065	1.34708	0.0254561	S	1	Q9Z1T1	276	AP-3 complex subunit beta-1	Ap3b1	REDGGLEDNEKNFYESEEEEEEKEKSSRKKS
Q5SWU9-T609	0.41409	0.453127	0.395123	0.188036	0.271697	0.30199	0.161787	0.369312	0.259818	0.381691	0.319667	0.273415	0.296822	0.193175	0.225438	0.223951	0.319283	0.311671	0.156425	0.2362	0.156532	0.227349	0.211352	0.176296	0.323921	0.237988	1.34321	0.0182271	T	1	Q5SWU9	609	Acetyl-CoA carboxylase 1	Acaca	IKLLETESFQLNRIDTGWLDRLIAEKVQAER
Q70FJ1-S3694	0.85389	1.38241	0.859759	0.828036	0.786228	0.756431	1.07497	0.892697	0.803853	1.0245	0.926277	1.25481	0.575744	0.672464	0.631337	0.549692	0.70395	0.600722	0.599941	0.595667	0.749229	0.620065	0.66133	0.726988	0.83001	0.697997	1.32705	0.00630803	S	1	Q70FJ1	3694	A-kinase anchor protein 9	Akap9	TSTSSININRDGFGLSPGIEKTDPFYHSPGG
Q6PDQ2-S1528	10.0304	16.1151	16.2481	15.7806	20.4416	27.5837	25.6436	19.9709	19.1976	18.61	18.9621	15.012	20.5829	19.4387	13.1837	13.2745	18.9592	17.4352	15.9889	15.6098	8.04263	11.952	15.7628	13.2391	2.39394	14.3483	1.32156	0.0321581	S	0.998214	Q6PDQ2	1528	Chromodomain-helicase-DNA-binding protein 4	Chd4	ELAEVEENKKMSQPGSPSPKTPTPSTPGDTQ
Q5BL07-S1212	40.1798	53.5009	40.988	83.0119	37.7316	47.3441	27.355	49.967	32.2568	46.4246	45.876	50.2399	25.7472	24.4654	36.9534	39.4582	29.8435	37.4594	36.9503	32.8698	26.3467	24.9507	36.459	47.9297	36.5099	34.7274	1.32103	0.029613	S	0.999832	Q5BL07	1212	Peroxisome biogenesis factor 1	Pex1	LRAEISIIKGRYRSQSGEDESLNQPGPIKTT
P30999-S269	7.60719	7.70204	2.992	4.43863	5.2914	8.05871	10.5506	6.23286	7.82532	5.65128	6.635	6.27359	4.38644	2.96752	3.99625	4.82479	5.1777	5.38309	9.13134	5.06672	5.17523	3.76745	4.62896	6.22803	3.64117	5.04631	1.31482	0.0445	S	1	P30999	269	Catenin delta-1	Ctnnd1	QDVYGPQPQVRVGGSSVDLHRFHPEPYGLED
B1AY13-S2044	14.9893	14.0294	17.4202	17.6773	11.7686	13.7183	21.0782	10.5869	9.03769	14.9599	14.5266	11.8698	9.72196	8.06287	12.5624	9.09867	10.8104	10.8503	11.7865	14.6813	8.95452	11.267	10.1731	17.2421	8.48046	11.1115	1.30734	0.0115496	S	1	B1AY13	2044	Ubiquitin carboxyl-terminal hydrolase 24	Usp24	WNAYMLFYQRVSDQNSPVLPKKSRVSVVRQE
Q9CQV4-S26	13.6727	16.1151	14.0925	14.37	16.7409	17.4102	13.5492	17.9405	14.264	13.9051	15.206	26.9823	8.18572	8.14814	10.3607	8.90371	11.3082	8.49423	8.18618	8.0801	12.1137	13.4767	12.8779	14.4984	11.9511	11.6834	1.30151	0.0420508	S	0.999999	Q9CQV4	26	Protein FAM134C	Fam134c	PGPASGLAFRGRRAMSGSWERDQQVEAAQRT
Q60575-S1057	4.52782	2.57056	4.44668	4.22455	2.20559	3.10926	4.17484	2.17101	2.62825	3.45868	3.35172	3.69803	2.25717	2.119	1.98161	1.48985	2.76648	2.90287	3.25744	2.97609	2.69735	2.48973	1.96534	3.34384	2.57325	2.60843	1.28496	0.0277947	S	1	Q60575	1057	Kinesin-like protein KIF1B	Kif1b	NQSDFSSAAMTRSGLSLEELRIVEGQGQSSE
O70305-T710	6.16059	5.12258	6.21045	3.7069	5.06503	4.76036	4.80913	3.97584	3.02967	4.28095	4.71215	4.21053	3.50232	3.66786	3.7815	3.87734	3.58829	4.87878	3.99862	3.56699	3.16194	4.82944	2.66349	3.15656	2.9883	3.70514	1.27179	0.00666737	T	0.999874	O70305	710	Ataxin-2	Atxn2	AASPTPASPASNRALTPSIEAKDSRLQDQRQ
Q922D4-S588	39.5095	22.6673	35.8257	27.2573	22.8042	32.8662	32.0942	24.6424	22.9385	18.9108	27.9516	27.2698	19.1697	15.5316	18.0532	19.6173	18.2272	29.1707	30.7441	21.9591	20.1386	17.7504	21.7829	31.9944	19.5515	22.2115	1.25843	0.029245	S	1	Q922D4	588	Serine/threonine-protein phosphatase 6 regulatory subunit 3	Ppp6r3	EACCKERIQQFDDGGSDEEDIWEEKHIAFTP
P98203-S269	17.6764	17.6035	16.7643	11.086	15.9516	13.7639	19.2233	11.0992	13.3883	13.9914	15.0548	11.8364	10.2118	11.6478	9.76784	11.048	11.5343	17.1253	14.4449	13.8875	10.4502	12.6597	11.668	14.2355	15.6234	12.5815	1.19658	0.0237598	S	1	P98203	269	Armadillo repeat protein deleted in velo-cardio-facial syndrome homolog	Arvcf	EHFQAEPYGLEDDTRSLAADDEGGPDLEPDY
P62908-T221	159.609	262.455	200.305	182.861	234.745	157.794	206.267	172.219	230.458	179.512	198.623	271.709	277.538	229.6	258.232	202.198	239.928	251.78	226.188	162.101	238.637	214.067	208.28	251.809	306.228	238.45	0.832975	0.0129156	T	0.996062	P62908	221	40S ribosomal protein S3	Rps3	DHVSIVEPKDEILPTTPISEQKGGKPEPPAM
Q9QZK2-S365	6.61201	9.11377	8.98638	9.35427	7.18989	10.1426	6.82042	6.82121	5.08489	7.83887	7.79643	10.0457	8.76661	13.5599	7.85454	6.46922	9.04402	11.4205	9.83892	11.3421	8.53806	6.57614	7.11569	11.7132	10.3586	9.47452	0.822884	0.0444287	S	0.999951	Q9QZK2	365	Breast cancer anti-estrogen resistance protein 3	Bcar3	MDTSPCPSSPVFRTGSEPTLSPALVRRFSSD
Q64012-S270	73.0007	52.4254	80.648	58.0344	77.5562	75.2979	86.3848	59.3828	55.6994	72.1732	69.0603	102.319	57.1626	90.7796	89.9636	79.5985	97.1066	115.161	77.9464	69.255	74.8523	77.1218	79.1074	82.9698	102.092	85.3882	0.80878	0.00959408	S	1	Q64012	270	RNA-binding protein Raly	Raly	CSSSSRLPAPQEDTASEAGTPQGEVQTRDDG
Q69ZZ6-S378	13.483	16.1399	13.8866	13.2152	11.3996	12.4032	11.2495	13.1458	10.4077	12.8651	12.8196	13.7763	14.4748	23.7142	15.8232	12.5789	21.9544	22.7628	17.8494	17.0981	12.1709	15.4109	9.76237	12.1744	13.3448	15.9211	0.805192	0.0414379	S	1	Q69ZZ6	378	Transmembrane and coiled-coil domains protein 1	Tmcc1	SKPREIASLIRNKFGSADNIPNLKDSLEEGQ
Q91VM5-S205	42.4128	69.7721	62.1581	69.7357	72.2467	61.066	46.5726	50.753	47.028	52.1196	57.3865	44.1347	61.0352	94.1937	96.6605	84.3537	95.8878	100.5	73.0883	68.7478	69.9801	50.1259	63.8162	47.0382	63.1118	72.3338	0.793355	0.0379208	S	1	Q91VM5	205	RNA binding motif protein, X-linked-like-1	Rbmxl1	PPRREPLPSRRDVYLSPRDDGYSTKDSYSSR
Q3UPF5-S324	3.38764	4.15302	3.97558	3.65011	2.85985	1.69032	2.91438	2.38159	4.06903	3.12794	3.22095	5.49616	2.18376	3.52778	3.85829	4.76652	5.01201	3.88795	4.39787	4.4275	3.27132	3.77101	4.81645	4.58924	3.77262	4.12704	0.78045	0.0140979	S	1	Q3UPF5	324	Zinc finger CCCH-type antiviral protein 1	Zc3hav1	SSKAAGVRGPSQMRASQEFLEDGDPDGLFSR
O09044-S110	23.9603	26.2747	21.0841	26.0582	22.8147	29.5898	31.826	25.2491	17.5301	20.4305	24.4817	38.9201	18.5763	15.782	27.5443	32.701	44.9375	43.9075	38.0255	22.8151	35.8893	36.5562	27.8689	29.6724	28.7544	31.5679	0.775527	0.0285401	S	0.999872	O09044	110	Synaptosomal-associated protein 23	Snap23	SGKNYKATWGDGGDNSPSNVVSKQPSRITNG
Q80TJ7-S820	2.76305	2.54575	2.48827	2.17703	2.3953	2.64667	2.23135	1.97673	1.95195	1.71808	2.28942	4.37128	3.12504	2.31715	1.68719	2.82053	3.18254	4.3102	3.30843	2.80537	2.37384	2.09878	2.66284	3.61079	2.77492	2.96064	0.773286	0.0174076	S	0.997457	Q80TJ7	820	Histone lysine demethylase PHF8	Phf8	GACFKDAEYIYPSLESDDDDPALKSRPKKKK
Q64012-T274	41.8471	17.7728	49.3336	32.871	54.164	47.2832	50.4448	39.2582	36.6922	50.325	41.9992	66.1955	30.501	52.3415	63.9708	49.369	52.7485	73.5984	49.9041	42.9582	50.1427	57.6658	52.7878	48.8958	69.4671	54.3247	0.773114	0.0137439	T	1	Q64012	274	RNA-binding protein Raly	Raly	SRLPAPQEDTASEAGTPQGEVQTRDDGDEEG
Q8BTI8-S2019	26.3956	29.6544	17.55	19.5874	20.2774	19.5834	24.7766	20.2216	21.2528	16.5816	21.5881	33.9109	7.60343	18.2902	37.4534	25.6935	27.4924	25.9148	31.936	33.3483	26.2688	23.3642	28.1699	35.6384	35.9373	27.9301	0.772933	0.0320999	S	1	Q8BTI8	2019	Serine/arginine repetitive matrix protein 2	Srrm2	RRSRSRTPRAARGKRSLTRSPPAIRRRSASG
Q8BTI8-S2023	26.3956	29.6544	17.55	19.5874	20.2774	19.5834	24.7766	20.2216	21.2528	16.5816	21.5881	33.9109	7.60343	18.2902	37.4534	25.6935	27.4924	25.9148	31.936	33.3483	26.2688	23.3642	28.1699	35.6384	35.9373	27.9301	0.772933	0.0320999	S	1	Q8BTI8	2023	Serine/arginine repetitive matrix protein 2	Srrm2	SRTPRAARGKRSLTRSPPAIRRRSASGSSSD
Q8BTI8-T2021	26.3956	29.6544	17.55	19.5874	20.2774	19.5834	24.7766	20.2216	21.2528	16.5816	21.5881	33.9109	7.60343	18.2902	37.4534	25.6935	27.4924	25.9148	31.936	33.3483	26.2688	23.3642	28.1699	35.6384	35.9373	27.9301	0.772933	0.0320999	T	1	Q8BTI8	2021	Serine/arginine repetitive matrix protein 2	Srrm2	SRSRTPRAARGKRSLTRSPPAIRRRSASGSS
Q62422-S214	62.4349	91.752	70.5898	86.2968	54.9228	55.1133	45.3259	59.221	46.6453	61.2742	63.3576	94.8339	26.3035	82.175	97.6115	91.6328	92.4539	132.135	80.7787	71.6599	65.9092	60.3611	86.4868	81.7495	89.0366	82.3662	0.769218	0.0358671	S	1	Q62422	214	Osteoclast-stimulating factor 1	Ostf1	ARTLSNAEDYLDDEDSD______________
P42128-S414	2.67072	0.483729	2.28844	2.18398	1.66307	2.19384	2.69734	1.74592	1.77255	2.59336	2.02929	2.62953	1.48751	0.936151	2.7667	2.27725	2.83145	3.1153	2.891	2.86937	3.3157	2.26989	2.81544	4.14078	2.88861	2.65962	0.763001	0.0482212	S	0.999993	P42128	414	Forkhead box protein K1	Foxk1	SSRSAPASPTHPGLMSPRSSGLQTPECLSRE
Q9D8Y0-S74	9.65597	13.716	12.9589	7.30879	9.46504	8.42224	0.220698	8.69858	10.0281	10.9666	9.14409	11.7711	11.2654	6.58963	12.6245	12.4627	14.2253	17.6646	8.94693	15.2976	11.2027	15.5478	10.064	7.90766	12.8842	12.0324	0.759954	0.0486965	S	0.99363	Q9D8Y0	74	EF-hand domain-containing protein D2	Efhd2	LLRRADLNQGIGEPQSPSRRVFNPYTEFKEF
Q3UMU9-S367	22.1113	21.4138	17.0257	23.6211	26.4886	31.6838	20.2848	22.0417	18.5223	21.8084	22.5002	20.9294	34.0794	46.6536	28.897	24.3308	18.4798	37.5689	41.8895	32.4154	20.7352	17.6956	23.3619	36.6943	31.5381	29.6621	0.75855	0.0303085	S	1	Q3UMU9	367	Hepatoma-derived growth factor-related protein 2	Hdgfrp2	EEKERRKERAERGGSSGEELEDEEPVKKRSR
Q8BTI8-S2648	16.7152	13.1699	10.7758	15.2167	14.4021	13.8332	13.7053	11.8768	14.0656	15.6278	13.9388	24.783	14.7856	17.9167	14.9802	15.7659	8.60984	20.9832	25.0558	17.3318	15.0056	15.5916	17.1312	28.4029	21.1327	18.3911	0.75791	0.0163692	S	0.999996	Q8BTI8	2648	Serine/arginine repetitive matrix protein 2	Srrm2	RKPIDSLRDSRSLSYSPVERRQPSPQPSPRD
Q8CHY6-S103	14.8789	20.922	19.8601	18.5706	20.2392	15.4739	22.4023	14.7116	11.082	14.3499	17.249	28.4106	10.0334	22.2129	21.4914	24.3998	32.8722	31.7918	26.9513	17.359	16.4798	18.6675	21.77	26.2436	20.7227	22.8147	0.756049	0.0191251	S	0.999395	Q8CHY6	103	Transcriptional repressor p66 alpha	Gatad2a	MKSEKRPPSPDVIVLSDSEQPSSPRVNGLTT
Q61033-S422	0.280982	0.917374	1.08086	1.35706	1.11696	1.27033	1.12533	1.09408	0.965891	0.966442	1.01753	1.06983	0.837488	1.4328	1.32681	1.46124	2.11842	1.89093	1.33412	1.06373	1.1647	1.29464	1.36773	1.14188	1.34456	1.34635	0.755771	0.0192618	S	0.998473	Q61033	422	Lamina-associated polypeptide 2, isoforms alpha/zeta	Tmpo	CKRLSQSSYQDSESLSPPRKVPRLSEKPARG
Q8CHY6-S96	16.4587	22.9285	19.8601	18.5706	20.2392	15.4739	22.4023	14.7116	12.1197	14.3499	17.7115	28.4106	12.6237	22.2129	21.4914	24.6641	32.8722	31.7918	26.9513	20.1526	16.4798	18.6675	21.77	26.2436	24.5371	23.4906	0.75398	0.00959091	S	1	Q8CHY6	96	Transcriptional repressor p66 alpha	Gatad2a	MRTSHSDMKSEKRPPSPDVIVLSDSEQPSSP
Q3UMU9-S366	22.1113	21.4138	17.141	23.6211	26.4886	31.3228	20.2848	22.0417	18.5223	21.8084	22.4756	20.9294	35.0526	48.4807	28.897	24.3308	18.4798	37.6376	41.8895	32.4154	20.7352	17.6956	23.3619	36.6943	31.5381	29.867	0.752522	0.0296149	S	1	Q3UMU9	366	Hepatoma-derived growth factor-related protein 2	Hdgfrp2	REEKERRKERAERGGSSGEELEDEEPVKKRS
P12367-S96	118.939	98.3335	99.6347	200.723	115.054	106.316	116.702	85.5176	74.9719	106.224	112.242	202.703	85.8168	107.129	185.517	229.636	199.322	121.815	110.952	86.7356	112.821	182.733	159.347	162.887	147.294	149.622	0.750168	0.041449	S	1	P12367	96	cAMP-dependent protein kinase type II-alpha regulatory subunit	Prkar2a	ADLEVPVPSKFTRRVSVCAETFNPDEEEEDN
Q99PL5-S167	0.396796	2.48125	1.63439	1.79825	1.53209	2.55258	2.37472	2.10225	1.81578	2.49395	1.9182	3.22231	3.28887	1.90536	1.89044	1.66534	2.1978	2.87386	1.76958	2.94825	2.49258	2.12821	2.36022	2.47708	4.61609	2.55971	0.749382	0.0474532	S	1	Q99PL5	167	Ribosome-binding protein 1	Rrbp1	AVSSIVNSIQVLASKSAILEATPKEVPMVAV
P26039-S2040	8.47854	10.3861	9.03151	11.9979	9.94035	8.01133	14.6382	8.32095	8.76292	11.305	10.0873	10.8721	10.4472	9.50193	14.6675	9.94505	14.9562	12.6259	12.488	11.046	16.1844	10.8219	11.8873	16.2724	27.0846	13.4857	0.747995	0.0380171	S	1	P26039	2040	Talin-1	Tln1	VLVEDTKVLVQNAAGSQEKLAQAAQSSVATI
Q8R4U0-S2503	2.30312	1.19121	1.99558	1.34928	1.34486	0.835342	0.748966	0.709396	1.02811	0.850864	1.23567	1.42833	1.04889	1.41341	2.30931	1.88711	1.84982	1.43364	1.6148	2.24215	1.55345	1.71303	1.52266	1.79861	1.31977	1.6525	0.74776	0.0304197	S	1	Q8R4U0	2503	Stabilin-2	Stab2	YFRLNQRTTGFRRFESEDDIDALAFGKQQPE
Q8K4G5-S496	15.1836	26.3214	21.1068	16.02	6.74072	17.8913	27.1415	16.3442	22.817	18.897	18.8463	24.3554	19.6327	17.2129	20.8467	25.02	31.1881	44.8399	22.9015	19.135	22.0552	25.0205	27.3107	29.1876	25.5277	25.3024	0.744843	0.0253245	S	0.998882	Q8K4G5	496	Actin-binding LIM protein 1	Ablim1	EGYQDVRDRMIHRSTSQGSINSPVYSRHSYT
Q6AW69-S203	6.28396	8.39944	4.64473	11.6167	9.80714	3.90694	6.80059	5.26849	6.84914	7.95902	7.15361	9.84392	9.79154	4.9753	13.2538	12.2462	10.0897	10.8412	9.94051	7.82265	10.1311	7.49535	10.0274	9.07222	9.19707	9.62342	0.743354	0.0114175	S	0.99651	Q6AW69	203	Cingulin-like protein 1	Cgnl1	KSRNCFPKSYGSQPNSPTSEDLAKTNMTAIR
Q05D44-S215	104.196	77.947	81.1123	79.7598	66.992	84.0283	87.1328	0.215424	65.4977	84.056	73.0937	130.104	90.4976	99.3673	67.8215	81.0123	94.7997	106.567	132.062	89.2029	97.8687	66.554	85.298	127.24	110.299	98.4782	0.742233	0.0182048	S	0.999998	Q05D44	215	Eukaryotic translation initiation factor 5B	Eif5b	GQKKNQKNKSVPTVDSGNEDDDSSFKIKTVA
Q60817-S166	252.366	161.968	464.944	413.854	252.24	297.342	192.913	344.114	218.015	295.194	289.295	303.915	256.411	536.171	571.824	536.575	530.665	192.723	295.286	359.308	278.756	351.804	400.744	483.449	359.77	389.814	0.742135	0.0413473	S	1	Q60817	166	Nascent polypeptide-associated complex subunit alpha	Naca	SNIQENTQTPTVQEESEEEEVDETGVEVKDI
P58468-S38	4.28371	4.40096	4.00805	2.30021	4.07984	4.25783	4.06434	3.86704	2.78578	4.54512	3.85929	6.83818	5.14842	6.79976	3.80472	4.07616	7.53409	7.6356	1.79354	5.54546	5.9302	4.15334	3.42546	4.82636	5.67565	5.22764	0.738247	0.0249426	S	1	P58468	38	Protein FAM207A	Fam207a	APGPVPRAVEPALPQSPAGGAGAKDWTFVHN
Q9D8C8-S85	0.622015	0.708957	0.398078	0.310653	0.195125	0.357365	0.479326	0.512289	0.506859	0.434129	0.45248	0.793693	0.438682	0.385584	0.47809	0.538066	0.557373	0.60965	0.434213	0.651573	0.764691	0.836842	0.57809	0.521584	1.01193	0.61429	0.736589	0.0292011	S	1	Q9D8C8	85	Protein phosphatase 1 regulatory subunit 35	Ppp1r35	GSRRGRQVRFQLAPPSPVRSEPLLVAGAPGD
Q9DBT5-S109	8.69413	4.35747	6.29048	5.24391	6.77381	7.28089	3.10931	5.64599	5.42476	4.7009	5.75217	8.37942	11.3973	10.0859	5.77338	5.31688	8.54342	12.6751	10.0138	4.95728	5.24599	3.03113	6.26714	8.76036	9.35611	7.84309	0.733405	0.0446626	S	1	Q9DBT5	109	AMP deaminase 2	Ampd2	PDILLRAKQDFLKTDSDSDLQLYKEQGEGQG
Q8R0S1-T53	4.223	4.62219	3.68419	2.26508	3.74829	3.2442	2.57286	2.67618	1.87389	3.18776	3.20976	5.48702	2.6911	4.79901	6.49776	6.33667	3.4776	5.53029	3.40113	3.79804	2.92475	2.49083	3.5154	4.79636	5.62362	4.38354	0.732231	0.0260752	T	0.984371	Q8R0S1	53	Cyclic AMP-dependent transcription factor ATF-7	Atf7	GPARTDSVIIADQTPTPTRFLKNCEEVGLFN
Q6ZQ58-S751	21.986	20.1617	24.511	30.4012	14.8363	15.0052	5.82856	25.9097	19.0416	31.2552	20.8936	28.1081	21.8478	29.3344	27.2183	30.6768	15.7069	28.9045	41.2748	42.3437	31.6872	13.7217	25.1773	34.6672	29.5005	28.5835	0.730968	0.028876	S	1	Q6ZQ58	751	La-related protein 1	Larp1	EPSTIARSLPTTVPESPNYRNARTPRTPRTP
P39447-S131	0.0994972	53.7154	32.6391	33.061	25.9849	26.9045	42.4718	38.4223	35.696	36.1826	32.5177	52.3142	13.2087	41.1112	45.0387	58.5563	50.1731	26.6099	44.0716	37.9228	42.1391	60.4391	51.232	52.0567	49.977	44.6322	0.728571	0.035867	S	0.999998	P39447	131	Tight junction protein ZO-1	Tjp1	VSHPDPEPVSDNEDDSYDEEVHDPRAGRGAL
P11499-S261	5.5138	6.07857	3.69052	5.36505	6.81829	6.05583	6.35878	4.48155	5.12832	3.88779	5.33785	12.2259	8.314	10.8764	5.7294	7.34847	8.5957	5.54656	5.61419	6.96166	5.08113	5.45899	4.52339	10.1198	6.31453	7.33644	0.727581	0.021114	S	1	P11499	261	Heat shock protein HSP 90-beta	Hsp90ab1	EKPKIEDVGSDEEDDSGKDKKKKTKKIKEKY
Q9EPU0-S1105	4.71156	3.85795	5.11469	3.9884	3.57271	3.11648	4.63384	3.18553	4.73996	3.26107	4.01822	4.08824	1.7401	4.23733	6.45624	5.31025	6.19339	4.53636	5.51991	6.97686	8.07476	5.48992	7.05612	6.84887	4.82696	5.52538	0.727229	0.0116117	S	0.959535	Q9EPU0	1105	Regulator of nonsense transcripts 1	Upf1	GDEFKSQIDVALSQDSTYQGERAYQHGGVTG
P39447-S125	0.10603	53.7154	32.6391	33.061	25.9849	26.9045	42.4718	38.4223	35.696	36.1826	32.5184	52.3142	13.2087	41.1112	45.0387	58.5563	50.1731	26.6099	44.0716	37.9228	42.1391	61.9436	51.232	52.0567	49.977	44.7396	0.726835	0.035485	S	0.999997	P39447	125	Tight junction protein ZO-1	Tjp1	KKVQIPVSHPDPEPVSDNEDDSYDEEVHDPR
Q9JMD3-S284	1185.13	768.424	1688.45	1406.72	1426.45	806.729	557.319	1094.1	903.921	1178.65	1101.59	2797.37	1510.92	2317.32	1405.01	1468.81	990.956	1926.48	1134.18	1081.09	1132.24	1189.41	1285.12	1261.67	1775.78	1519.74	0.724854	0.0380372	S	1	Q9JMD3	284	PCTP-like protein	Stard10	TESREERAGGAGGEGSDDDTSLT________
P51859-S133	70.0364	95.2223	46.1129	65.0985	82.3536	54.2648	44.4438	56.3022	45.1824	77.0851	63.6102	121.85	33.4054	54.9706	113.599	69.232	87.3454	88.5331	81.012	67.5798	77.6508	83.2968	111.189	105.595	139.478	88.1954	0.721241	0.0232894	S	1	P51859	133	Hepatoma-derived growth factor	Hdgf	AHEGDGDKKGSAEGSSDEEGKLVIDEPAKEK
Q91WB4-S226	1.89286	12.3331	9.5164	8.3972	9.38684	10.5258	8.84116	9.59783	9.24615	12.3534	9.20907	12.0767	6.99761	12.8944	14.9865	9.24005	15.4473	17.8217	18.2332	8.44987	12.4194	16.8702	13.6941	9.92576	9.80773	12.776	0.720809	0.0166352	S	1	Q91WB4	226	Pleckstrin homology domain-containing family F member 2	Plekhf2	LSTGDMAACQPTRSDSYSQSLKSPLNDASDD
Q8R411-S101	0.225021	1.37256	1.13542	1.60404	0.712076	0.669871	0.786555	0.954485	0.665334	0.907019	0.903238	1.58718	1.20391	1.9643	1.14019	1.08536	1.37052	1.49661	0.949185	1.24986	1.78185	0.433308	0.841933	0.999729	1.47837	1.25588	0.719208	0.0427636	S	1	Q8R411	101	Myc target protein 1	Myct1	RSNLSLASLTFQRQASMELVNSFPRKSSFRA
Q9DB29-S9	0.305464	0.478038	0.293404	0.29484	0.168964	0.279448	0.384145	0.352365	0.113987	0.210166	0.288082	0.608484	0.385876	0.508493	0.292073	0.306906	0.480971	0.393965	0.252752	0.111999	0.48569	0.317117	0.440981	0.564177	0.458349	0.400559	0.719199	0.0381424	S	0.99522	Q9DB29	9	Isoamyl acetate-hydrolyzing esterase 1 homolog	Iah1	_______MSLCERAASGSALLWPRVLLFGDS
Q9EPU0-S1102	5.46379	3.85795	7.15492	5.09989	4.21664	3.11648	5.38071	3.18553	5.16548	3.26107	4.59024	4.08824	2.78677	5.52717	8.15055	6.80888	7.96863	4.53636	6.39016	6.97686	9.13854	5.48992	8.19488	7.76563	5.8627	6.40609	0.716544	0.0127126	S	0.999983	Q9EPU0	1102	Regulator of nonsense transcripts 1	Upf1	SYLGDEFKSQIDVALSQDSTYQGERAYQHGG
P57776-S162	663.351	439.089	257.918	489.582	496.849	480.323	497.516	413.708	433.074	607.988	477.94	686.357	397.821	653.008	826.305	694.033	1049	198.889	179.757	632.644	705.81	768.247	904.447	759.156	887.022	667.321	0.716206	0.0372289	S	1	P57776	162	Elongation factor 1-delta	Eef1d	TPAEDDEDKDIDLFGSDEEEEDKEAARLREE
Q6PDG5-S283	7.67423	8.38601	4.20058	8.82191	12.9385	6.43267	2.60668	4.49571	4.16328	5.88485	6.56044	14.7828	10.0856	6.35447	10.9202	9.80615	10.7422	12.2545	7.10446	8.08378	6.82537	6.90508	7.85001	8.18817	8.41547	9.16558	0.715769	0.0278908	S	1	Q6PDG5	283	SWI/SNF complex subunit SMARCC2	Smarcc2	RRKKISAKTLTDEVNSPDSDRRDKKGGNYKK
P49586-S331	9.98482	16.6973	13.2663	14.8421	14.7099	17.3578	18.8189	12.8958	13.8823	17.0935	14.9549	29.8912	14.2357	17.6545	17.384	27.4722	35.1961	33.5694	30.3192	15.0013	14.1603	15.9612	13.9822	14.0804	14.0708	20.927	0.71462	0.0391839	S	0.999882	P49586	331	Choline-phosphate cytidylyltransferase A	Pcyt1a	PKQSPSSSPTHERSPSPSFRWPFSGKTSPSS
Q8VHR5-T121	7.04941	5.7241	5.43644	3.54531	4.2061	1.87185	4.09172	4.59035	2.36836	3.32452	4.22082	8.27542	4.18897	7.52081	5.73208	6.99224	4.15919	6.31115	5.1096	5.70194	4.11952	6.43856	5.46498	4.9672	7.83093	5.91519	0.713556	0.0101786	T	1	Q8VHR5	121	Transcriptional repressor p66-beta	Gatad2b	VDMSARRSEPDRGRLTPSPDIIVLSDNEASS
P10711-S100	20.0175	29.31	23.912	19.9156	29.3194	30.4518	24.7918	17.5563	16.6007	17.2697	22.9145	40.0721	22.8684	38.2046	32.587	37.2491	53.1619	46.185	25.5243	32.9034	19.6977	34.496	20.2129	25.347	22.28	32.1992	0.711646	0.0153781	S	1	P10711	100	Transcription elongation factor A protein 1	Tcea1	DPEEKKKEPAISSQNSPEAREESSSSSNVSS
Q05512-S453	3.2914	2.2142	3.04752	3.2634	4.33278	2.08277	4.39886	2.53327	4.12815	3.69606	3.29884	3.67936	2.99868	4.62983	3.23928	3.90329	6.8088	6.76904	6.0755	5.33169	4.89812	4.45669	4.82898	4.72958	2.89592	4.66034	0.707854	0.00756205	S	1	Q05512	453	Serine/threonine-protein kinase MARK2	Mark2	EETGRKASSTAKVPASPLPGLDRKKTTPAPS
Q0P678-S92	4.25324	3.89487	5.22199	6.50188	2.53083	4.27272	3.57058	4.48236	3.64462	2.33938	4.07125	5.27735	5.08383	5.90005	6.79733	6.3839	4.25387	2.87069	8.24271	5.43425	5.36588	4.32993	7.12163	7.47174	6.39122	5.78031	0.70433	0.00559287	S	1	Q0P678	92	Zinc finger CCCH domain-containing protein 18	Zc3h18	DQDSEAHELSRGPAGSPCEEGDDVEEDGTSD
Q61136-S94	4.44572	4.23299	4.02266	4.69685	9.35502	3.76027	3.86015	3.08118	4.54092	4.98081	4.69766	10.725	4.31635	2.80016	9.24973	8.95203	4.84385	5.12756	6.38186	4.93696	5.71836	7.66071	8.16658	6.8248	7.7954	6.67852	0.703397	0.0270618	S	1	Q61136	94	Serine/threonine-protein kinase PRP4 homolog	Prpf4b	HKRKEVIEASDKEGLSPAKRTKLDDLALLED
Q60953-S17	46.3452	29.6413	40.4685	40.5969	43.077	37.632	39.6271	27.4332	40.1375	36.9986	38.1957	37.391	48.2434	36.5094	45.1191	34.0071	52.5825	63.052	73.1594	37.5612	54.4298	43.8058	59.6116	77.2394	98.6332	54.3818	0.702363	0.0145412	S	1	Q60953	17	Protein PML	Pml	ETEPVSVQKVPAPPGSPCRQQDSALTPTPTM
Q6AW69-S199	4.45561	5.05852	1.83991	7.43933	6.7169	1.36955	4.70845	1.83153	4.81123	4.37967	4.26107	4.26355	5.78903	1.28192	8.92203	8.5276	5.97047	8.00738	5.34737	5.30545	8.01063	4.84039	7.26105	6.00329	5.85559	6.09898	0.698653	0.0385375	S	0.999997	Q6AW69	199	Cingulin-like protein 1	Cgnl1	TNCKKSRNCFPKSYGSQPNSPTSEDLAKTNM
P58871-S1612	11.4234	8.5426	11.2427	11.9946	14.1365	14.2714	11.7042	8.15566	9.94989	11.1309	11.2552	8.41116	13.2074	22.6125	17.0547	19.1092	16.1736	23.6964	18.7283	15.4304	12.5715	9.54745	14.8764	19.6285	14.7164	16.126	0.697952	0.00391018	S	1	P58871	1612	182 kDa tankyrase-1-binding protein	Tnks1bp1	LFQDSTEPRASRVPSSDEEVVEEPQSRRTRM
Q569Z6-S379	1.08256	2.4096	3.20255	3.71323	2.70872	3.42089	3.77836	2.61564	3.34646	0.672251	2.69503	5.21835	3.74608	6.1995	2.9944	3.37586	4.74846	5.78264	5.24835	2.85561	4.68326	0.513757	3.99659	2.63555	2.34107	3.88139	0.694345	0.0490854	S	1	Q569Z6	379	Thyroid hormone receptor-associated protein 3	Thrap3	QTNADKEKLKEKGGFSDADVKMKSDPFAPKT
Q61233-S5	7.63755	6.02822	3.53598	3.99698	7.52334	3.06075	4.1414	3.44263	4.36972	5.48375	4.92203	5.56692	7.32424	6.91074	5.95285	7.18609	10.283	6.92418	6.97737	4.3499	8.72021	7.0584	6.55412	7.19327	8.62194	7.11594	0.691691	0.00225892	S	1	Q61233	5	Plastin-2	Lcp1	___________MARGSVSDEEMMELREAFAK
Q63918-S293	15.9551	10.2561	7.81205	7.60582	1.47419	6.2896	9.60711	10.1541	6.34546	8.62569	8.41252	9.75168	11.5929	22.8551	9.20687	8.22771	10.4586	11.1955	11.5557	11.8865	12.9418	13.1953	7.67712	12.2081	17.5927	12.1675	0.691391	0.0271524	S	0.999995	Q63918	293	Serum deprivation-response protein	Sdpr	NHQKASSGKSSPFKVSPLSFGRKKVREGESS
Q8BWR8-S654	0.387126	4.94615	3.97071	3.98717	4.60911	3.29452	4.50936	3.39638	1.85354	3.72701	3.46811	3.85336	2.78715	4.79597	4.0621	6.8746	5.28015	3.98722	4.02708	4.82639	7.34055	4.73129	4.43553	6.35159	6.9697	5.02305	0.690439	0.0121867	S	0.994238	Q8BWR8	654	Rhophilin-2	Rhpn2	SFLSWGTSKNRQKSASTLCLPEVGLARSQNK
Q6AW69-S23	0.55445	0.353661	0.156261	0.157252	0.316654	0.346318	0.147187	0.213865	0.0824492	0.159673	0.248777	0.467094	0.329705	0.234196	0.256848	0.401331	0.319996	0.44947	0.552312	0.297818	0.427414	0.149129	0.272254	0.421552	0.491515	0.362188	0.686873	0.0413035	S	0.997118	Q6AW69	23	Cingulin-like protein 1	Cgnl1	YQHVQQEYGVHLRLASGDTPKPRNSQPSKAG
Q8VHR5-S123	5.47643	5.7241	4.08402	3.33653	3.43612	1.11637	2.9038	3.48105	2.05491	1.60987	3.32232	6.67034	3.08399	6.46105	4.59093	6.99224	4.15919	5.20097	4.24963	3.46795	4.3132	4.79905	4.58645	3.27062	6.32518	4.86934	0.682294	0.0131323	S	1	Q8VHR5	123	Transcriptional repressor p66-beta	Gatad2b	MSARRSEPDRGRLTPSPDIIVLSDNEASSPR
P51859-S132	61.108	91.9651	35.5611	55.1315	75.4147	45.8706	38.2048	48.6309	37.3776	69.4001	55.8664	109.671	32.317	47.7533	104.699	58.9429	79.6439	78.7764	72.4558	61.4164	78.0312	79.8021	98.6613	105.595	139.478	81.9459	0.681748	0.0176266	S	1	P51859	132	Hepatoma-derived growth factor	Hdgf	EAHEGDGDKKGSAEGSSDEEGKLVIDEPAKE
Q8BTI8-S2646	12.6505	7.50737	7.29322	11.5546	10.7978	9.24113	9.41029	8.95231	10.9554	11.8344	10.0197	19.7494	10.9632	13.8238	11.084	10.3783	8.60984	15.4958	20.251	14.3161	12.6244	11.366	13.6928	22.7979	21.1327	14.7347	0.680008	0.00504074	S	0.999999	Q8BTI8	2646	Serine/arginine repetitive matrix protein 2	Srrm2	SPRKPIDSLRDSRSLSYSPVERRQPSPQPSP
Q61136-S88	4.02948	3.67379	2.92723	3.69913	7.88209	2.10599	2.54982	1.85512	3.47463	2.58696	3.47842	8.06594	2.6801	2.80016	7.51791	6.77105	3.00904	3.61889	5.44421	4.52286	4.76497	5.84762	6.63165	4.69941	5.4976	5.13367	0.67757	0.0298448	S	1	Q61136	88	Serine/threonine-protein kinase PRP4 homolog	Prpf4b	KHKHKKHKRKEVIEASDKEGLSPAKRTKLDD
O70293-S484	6.97294	5.01824	5.4353	4.07174	4.49887	4.50356	3.43004	3.90533	4.30685	4.10909	4.6252	8.83441	3.02567	7.16045	7.00962	6.9533	8.83735	7.83915	7.98854	7.24823	5.22725	6.19381	6.38097	6.31803	6.59875	6.82968	0.67722	0.000510309	S	1	O70293	484	G protein-coupled receptor kinase 6	Grk6	PQAIYCKDVLDIEQFSTVKGVDLEPTDQDFY
Q9D824-T481	2.42707	1.5991	1.24553	1.03448	3.55037	2.71347	2.53565	1.85472	1.75179	2.14938	2.08616	3.9736	1.94895	1.045	2.60375	3.89391	4.21501	4.83315	3.39203	2.16503	3.25172	2.97459	3.28372	2.58182	2.97806	3.08145	0.677004	0.013958	T	1	Q9D824	481	Pre-mRNA 3'-end-processing factor FIP1	Fip1l1	RERTRERERERDHSPTPSVFNSDEERYRYRE
P49769-S367	4.47412	6.69148	5.7637	5.52766	1.3648	5.67041	4.6497	3.01875	4.71111	2.73098	4.46027	10.0506	2.07338	1.28947	7.80633	6.82683	9.46407	5.94017	6.41763	5.14816	5.71836	5.56193	10.4	8.93714	6.66646	6.5929	0.676527	0.0372115	S	0.999489	P49769	367	Presenilin-1	Psen1	RSTPESRAAVQELSGSILTSEDPEERGVKLG
Q80W04-S435	1.12809	1.32912	1.98731	2.07755	1.98097	1.48226	1.64058	2.91616	1.30542	2.58593	1.84334	4.50981	1.90802	1.5495	0.996562	2.23522	4.29273	2.86529	1.90193	4.08893	2.0447	4.05341	2.23359	3.44316	2.04554	2.72631	0.676128	0.0355889	S	1	Q80W04	435	Transmembrane and coiled-coil domains protein 2	Tmcc2	SKPREFASLIRNKFGSADNIAHLKDPMEDGP
Q8R310-S216	1.12809	1.32912	1.98731	2.07755	1.98097	1.48226	1.64058	2.91616	1.30542	2.58593	1.84334	4.50981	1.90802	1.5495	0.996562	2.23522	4.29273	2.86529	1.90193	4.08893	2.0447	4.05341	2.23359	3.44316	2.04554	2.72631	0.676128	0.0355889	S	1	Q8R310	216	Transmembrane and coiled-coil domains protein 3	Tmcc3	NKSREFANLIRNKFGSADNIAHLKNSLEEFR
P70257-S288	1.50881	1.69075	2.16133	1.57759	2.06033	0.368483	1.16632	1.10989	0.615117	0.833921	1.30925	2.4852	1.16678	2.35264	1.29241	0.16942	2.06334	1.37654	2.5376	1.57979	2.65743	3.21292	1.94054	2.20623	2.15402	1.94249	0.674007	0.0407693	S	0.999996	P70257	288	Nuclear factor 1 X-type	Nfix	SSTKRPKSIDDSEMESPVDDVFYPGTGRSPA
Q9DBS5-S590	15.2158	8.92464	9.85909	0.179185	11.3956	5.49395	9.45335	12.4091	11.3685	11.5726	9.58718	21.2375	9.4172	9.48704	12.9522	15.6013	19.0288	12.0093	11.2993	18.5046	16.4697	14.9045	9.21477	12.1671	16.8483	14.2244	0.673995	0.0103097	S	1	Q9DBS5	590	Kinesin light chain 4	Klc4	GTEPRPSSSSMKRAASLNYLNQPNAAPLQVS
Q8K4B0-S522	0.258138	0.0912752	0.228379	0.190724	0.173318	0.26478	0.465318	0.234169	0.0809736	0.12787	0.211495	0.351935	0.413283	0.533024	0.281648	0.228158	0.226587	0.396362	0.387963	0.132997	0.197668	0.249918	0.287437	0.272572	0.441839	0.314385	0.672725	0.0344749	S	0.808609	Q8K4B0	522	Metastasis-associated protein MTA1	Mta1	AIKAECTARLPEASQSPLVLKQVVRKPLEAV
Q8R311-S573	11.4796	10.0616	5.49634	10.2335	13.2791	10.487	17.1716	11.2592	10.352	7.74136	10.7561	15.9495	1.70096	9.78582	17.5045	19.2798	19.3196	24.7185	26.9592	15.5859	14.9278	11.4042	12.201	18.6963	16.3758	16.0292	0.671033	0.0226143	S	1	Q8R311	573	cTAGE family member 5	Ctage5	DRLSDAPRAPSDRSLSPPWEQDRRMTAHPPP
Q8K031-S237	0.17506	0.387897	0.492963	0.310733	0.111962	0.195641	0.116822	0.345692	0.310864	0.322441	0.277007	0.445063	0.119403	0.376734	0.433352	0.25859	0.660519	0.413284	0.643028	0.380892	0.349238	0.235736	0.293277	0.590583	0.589378	0.413506	0.6699	0.035842	S	1	Q8K031	237	StAR-related lipid transfer protein 8	Stard8	GDHKPGTFPRSLSIESLCPDEGRHLADWQSS
P22893-S178	0.614886	2.32948	2.7295	1.82264	1.18213	0.185796	1.4722	0.430345	1.77721	1.27035	1.38145	2.96036	2.37329	1.46183	2.68857	1.19758	2.55857	0.938023	2.56646	1.4867	1.78661	1.53685	2.51593	2.44674	2.47419	2.07084	0.6671	0.0306105	S	0.999974	P22893	178	Tristetraprolin	Zfp36	DLALPGQPHVLRQSISFSGLPSGRRSSPPPP
Q9R020-S188	8.19959	17.3044	15.4562	16.2396	16.8904	12.9809	11.8296	12.1709	9.99716	14.0752	13.5144	14.4308	22.798	26.5812	18.4957	26.5355	36.8049	29.1247	16.8892	13.074	25.1607	8.18472	18.7438	13.6579	14.237	20.337	0.664522	0.0157765	S	1	Q9R020	188	Zinc finger Ran-binding domain-containing protein 2	Zranb2	EDEDDADLSKYNLDASEEEDSNKKKSNRRSR
P47757-S263	0.640619	1.03876	1.07794	0.614193	1.12434	0.784999	0.121641	0.848934	0.0664293	0.391635	0.670949	1.45389	0.731107	1.16022	0.203655	0.840002	1.64905	1.16569	0.89663	0.806762	1.13661	0.881057	0.977155	1.02402	1.21469	1.01004	0.66428	0.0326871	S	0.999999	P47757	263	F-actin-capping protein subunit beta	Capzb	AIPDNHKFKQLQRELSQVLTQRQVYIQPDN_
Q99PP2-S557	0.20827	0.136443	0.17395	0.135824	0.176592	0.310608	0.203719	0.170547	0.196947	0.139128	0.185203	0.21413	0.42368	0.307256	0.322412	0.353618	0.498128	0.128468	0.411305	0.308938	0.226878	0.194656	0.19646	0.24642	0.0776695	0.279287	0.663127	0.0278463	S	1	Q99PP2	557	Zinc finger protein 318	Znf318	SMLADPTITQEKRRRSFPDIEDEEKFLYGDE
Q8BTI8-S1338	4.92555	2.62003	1.76117	2.58008	3.23378	3.64112	2.2119	1.86038	2.43437	4.12275	2.93911	2.40903	7.92163	4.39568	4.92176	4.98633	3.15576	5.14502	5.82627	6.04499	1.95478	2.63018	3.51591	5.42686	3.81672	4.43935	0.662059	0.0184414	S	1	Q8BTI8	1338	Serine/arginine repetitive matrix protein 2	Srrm2	DPSVDMKEQSRSSRRSSSELSPEVVEKVGLF
Q4VA36-S176	0.593361	0.693737	0.748543	0.645265	0.554349	0.656986	0.398825	0.573875	0.594393	0.133813	0.559315	1.389	0.546764	0.659809	1.16055	1.21478	0.44142	1.14137	0.0669069	0.759288	0.26926	1.0721	1.04944	0.867104	1.20054	0.845595	0.661445	0.0459765	S	0.997316	Q4VA36	176	Coiled-coil domain-containing protein 84	Ccdc84	SRQEVVRSVLEPQAESDPEEGSSAPESWKAT
Q9CWU4-S156	2.09098	4.04854	3.8587	4.09442	2.58858	1.70611	3.7249	1.99399	3.14013	1.3847	2.8631	5.31973	5.96079	2.48603	2.58723	5.08712	2.83806	4.42051	3.37444	2.64984	5.22019	2.84181	4.64537	6.05786	7.24995	4.33849	0.65993	0.015888	S	0.999989	Q9CWU4	156	UPF0690 protein C1orf52 homolog		AKKARLLPEGEETVESDDDKDERASKIRRVE
Q8BP78-S285	3.44985	0.496819	0.357072	5.14913	0.728558	3.17289	2.46671	3.18337	3.62953	2.83904	2.5473	5.03482	4.22785	4.72322	4.32864	0.3314	3.96877	4.33321	3.58454	3.66156	3.83938	3.90872	3.81362	4.52738	3.94274	3.87328	0.65766	0.0228661	S	0.962236	Q8BP78	285	Protein FRA10AC1 homolog	Fra10ac1	SEDSRNRNAEEEDSASDSELWKGPLPETDEK
Q60875-S646	0.643321	0.147623	0.527735	0.453424	0.74306	0.432846	0.244693	0.337279	0.366487	0.540819	0.443729	1.025	0.636672	0.637748	0.57986	0.627924	0.88967	1.07075	0.511651	0.575154	0.470228	0.111572	0.460376	0.840206	1.03085	0.676261	0.65615	0.0264606	S	0.999891	Q60875	646	Rho guanine nucleotide exchange factor 2	Arhgef2	GMPPPALPRGLFRLESFESLRGERLLKDALR
Q9QZS3-S636	6.20095	3.77784	9.58799	4.12853	8.13819	8.30332	6.71918	6.40974	2.64232	6.40733	6.23154	10.2759	7.3025	20.248	8.72938	7.4291	5.92631	13.2016	9.90019	8.44795	7.28175	7.77446	7.51883	6.84039	12.0901	9.49761	0.656117	0.0211253	S	0.999997	Q9QZS3	636	Protein numb homolog	Numb	QWAALESKSKQRTNPSPTNPFSSDLQKTFEI
Q3TX08-S121	3.92485	2.70729	5.23514	3.35676	3.1111	1.27475	2.99881	0.310968	1.87318	1.10074	2.58936	3.28635	3.85863	5.67571	4.32105	4.62624	4.65202	4.1503	2.73999	2.91577	2.92605	3.49943	3.65818	5.0489	3.89321	3.94656	0.656106	0.00932035	S	0.999999	Q3TX08	121	tRNA (guanine(26)-N(2))-dimethyltransferase	Trmt1	KVPGEKDSEKIAVDLSDQEEETAGKNENLAP
Q8R0W0-S1088	0.440421	0.296676	0.296813	0.400658	0.103064	0.336398	0.248228	0.318296	0.673413	0.252369	0.336634	0.592838	0.347048	0.578974	0.414604	0.503466	0.602381	0.653375	0.726099	0.324922	0.545134	0.345453	0.544004	0.533584	0.478495	0.513598	0.655442	0.00401395	S	0.999996	Q8R0W0	1088	Epiplakin	Eppk1	QRGCIDREMEAALSRSPETFPTPDGRGHTSY
Q8CHY6-S110	14.8789	22.9285	18.3779	18.5706	19.0095	14.3181	0.484751	14.7116	11.082	14.3499	14.8712	27.2866	10.0334	20.7721	21.4914	22.0352	31.2732	31.7918	26.9513	19.6086	16.4798	18.6675	21.77	26.2436	24.5371	22.7816	0.652773	0.00390336	S	0.970862	Q8CHY6	110	Transcriptional repressor p66 alpha	Gatad2a	PSPDVIVLSDSEQPSSPRVNGLTTVALKDTS
P23881-S262	0.197691	0.2666	0.362339	0.245306	0.316552	0.177239	0.172112	0.104791	0.105439	0.259976	0.220804	0.181896	0.422235	0.779861	0.186628	0.250182	0.351752	0.290634	0.180679	0.306906	0.302937	0.524886	0.193563	0.399536	0.367544	0.338517	0.652269	0.049672	S	0.998219	P23881	262	Transcription elongation factor A protein 3	Tcea3	PRNPGLRRNVLSGAISPELIAKMTAEEMASD
Q99KR3-T279	0.419345	0.124335	0.243632	0.187923	0.246998	0.115445	0.18811	0.136532	0.162139	0.271992	0.209645	0.285114	0.394214	0.165129	0.449919	0.248004	0.300686	0.325851	0.319972	0.314522	0.396259	0.482287	0.199351	0.387909	0.231996	0.321515	0.652054	0.00778849	T	0.824359	Q99KR3	279	Beta-lactamase-like protein 2	Lactb2	HLRKLEKDGKIFYTTTPVKKWKAVL______
Q8C729-T306	3.2484	2.18209	1.8162	2.79253	2.50954	1.37596	2.08364	2.16588	1.78267	2.86722	2.28241	4.55611	2.10267	2.11748	2.55173	2.77359	5.14379	4.32171	4.12946	2.79641	3.7901	3.76567	3.80716	4.71382	2.58433	3.511	0.650075	0.00222313	T	0.998932	Q8C729	306	Protein FAM126B	Fam126b	PDSSQEGQKVLKVEVTPTVPRISRTAITTAS
P20152-S325	1.11372	0.698844	1.16828	0.804094	0.478174	0.727322	0.167651	1.02951	0.599708	0.601625	0.738893	1.20242	0.713279	1.27045	0.957341	1.0589	1.18989	1.389	1.25848	0.259825	0.982174	1.42186	1.1971	1.13525	1.8827	1.13705	0.649833	0.0105401	S	0.999976	P20152	325	Vimentin	Vim	RQAKQESNEYRRQVQSLTCEVDALKGTNESL
O70251-S106	111.767	125.831	81.161	102.041	87.9624	58.119	63.2969	59.3626	9.94351	51.2949	75.078	134.189	117.567	164.607	125.83	87.2063	112.496	159.176	96.47	76.7177	96.2605	120.477	113.781	104.936	108.464	115.584	0.649553	0.00264807	S	1	O70251	106	Elongation factor 1-beta	Eef1b	GAADAKDDDDIDLFGSDDEEESEEAKKLREE
Q60710-T25	16.6439	11.7919	20.649	13.8773	15.6615	17.0117	11.5659	14.8531	12.7808	14.7476	14.9583	12.4587	19.469	20.0277	30.0176	29.9809	41.1326	25.6017	23.0062	17.2758	15.2794	16.8743	22.6034	22.0047	26.8777	23.0436	0.64913	0.00341459	T	0.983836	Q60710	25	Deoxynucleoside triphosphate triphosphohydrolase SAMHD1	Samhd1	AKRPRCDGSPRTPPSTPPATANLSADDDFQN
Q9JMH9-S2037	0.193872	15.8451	3.70319	8.17842	8.28995	8.38681	12.6479	11.0014	14.2174	9.51366	9.19777	23.7673	2.7241	5.87095	9.02114	12.8711	11.2655	12.3684	17.248	10.0026	16.9309	13.4139	22.0258	21.9251	19.2031	14.1884	0.64826	0.0457074	S	0.99999	Q9JMH9	2037	Unconventional myosin-XVIIIa	Myo18a	PVDSISRPRFSHSYLSDSDTEAKLTETSA__
Q9DBR1-S499	31.333	17.6823	0.330789	22.1605	29.9391	35.8651	27.4419	19.8886	38.957	29.2704	25.2869	28.5525	29.4458	49.4958	58.5195	19.9547	22.6302	37.5197	68.4396	61.9588	31.5301	22.8919	49.7022	33.7825	32.5873	39.0722	0.647184	0.0265302	S	1	Q9DBR1	499	5'-3' exoribonuclease 2	Xrn2	GSPSPLGGIKRKAEDSDSEPEPEDNVRLWEA
Q61035-S27	0.23373	0.127637	0.142593	0.146393	0.22032	0.159405	0.133881	0.124126	0.134547	0.241797	0.166443	0.550494	0.078697	0.0823413	0.344301	0.41524	0.197788	0.220283	0.299061	0.195936	0.243984	0.224949	0.216362	0.334096	0.197983	0.257251	0.647005	0.0404638	S	0.999997	Q61035	27	Histidine--tRNA ligase, cytoplasmic	Hars	RLQGAHVRGLKEQKASAEQIEEEVTKLLKLK
Q6DFW4-S509	18.9044	27.6158	17.4754	13.253	21.1285	22.9985	10.9516	14.7183	17.2851	17.7593	18.209	42.9249	33.1176	26.5389	26.4728	38.3702	28.495	38.2546	33.2464	21.4231	10.5368	22.7441	24.2108	28.5182	19.2242	28.1484	0.646893	0.00335368	S	1	Q6DFW4	509	Nucleolar protein 58	Nop58	KKKKDKKKHIKEEPLSEEEPCTSTAVPSPEK
P58871-S1611	12.1768	7.48563	9.40748	13.3188	14.1365	12.7187	10.4139	6.96021	10.0219	12.3437	10.8983	16.8699	14.0221	24.3314	21.5584	13.6219	14.9802	21.9113	16.7797	17.967	11.4327	10.4198	16.5278	20.2353	16.9181	16.9697	0.642225	0.000333195	S	1	P58871	1611	182 kDa tankyrase-1-binding protein	Tnks1bp1	RLFQDSTEPRASRVPSSDEEVVEEPQSRRTR
Q9DBR1-S501	30.3913	17.6823	0.172208	22.1605	28.8388	35.8651	26.6504	19.8886	38.957	28.7725	24.9379	28.5525	28.8908	48.0747	58.0753	19.9547	22.6302	37.5197	68.4396	61.9588	30.9566	22.8919	49.7022	33.7825	32.5873	38.8583	0.641764	0.0245639	S	1	Q9DBR1	501	5'-3' exoribonuclease 2	Xrn2	PSPLGGIKRKAEDSDSEPEPEDNVRLWEAGW
Q8BZ03-S214	3.30911	2.38464	3.91779	3.24747	2.6672	0.193449	1.79981	1.64008	3.0888	2.8814	2.51298	4.17188	3.44861	4.8809	3.07922	4.38296	4.50929	0.952744	5.14241	3.78652	3.56875	2.72381	3.84567	5.10873	5.30428	3.92184	0.640764	0.0063422	S	0.999952	Q8BZ03	214	Serine/threonine-protein kinase D2	Prkd2	TSLASGHSVRLGSSESLPCTAEELSRSTTDL
Q9EQU5-S30	16.0862	32.0112	24.0775	16.3542	25.3546	27.0309	23.5394	25.0415	17.2112	24.3257	23.1032	41.1493	36.1282	25.4957	35.0224	33.4162	47.6507	42.9116	42.3342	29.6617	25.8783	35.936	35.2858	36.4316	37.5883	36.0636	0.640625	2.20121e-05	S	1	Q9EQU5	30	Protein SET	Set	KPRPAAAPKLEDKSASPGLPKGEKEQQEAIE
Q05CL8-S253	11.4383	17.5904	15.6382	20.5201	18.021	16.7702	14.2217	15.5164	11.4383	13.5819	15.4737	30.5297	20.3885	48.2033	27.6023	32.2149	19.8106	26.7544	15.6506	20.4151	14.2344	20.3033	20.6109	20.9742	20.7833	24.1768	0.640021	0.00587438	S	1	Q05CL8	253	La-related protein 7	Larp7	SSSGVCKATKRPRTASEGSEAETPEAPKQPA
Q8VH51-S136	66.0454	50.8975	56.0121	40.027	54.126	44.4377	48.1933	28.0722	34.2371	34.1425	45.6191	98.7659	63.6198	49.6684	85.6017	75.9009	95.8525	50.2361	36.9009	35.6699	58.5497	80.0717	59.9734	89.5663	117.611	71.2849	0.639954	0.00586879	S	1	Q8VH51	136	RNA-binding protein 39	Rbm39	SRRRSRSKSPFRKDKSPVREPIDNLTPEERD
Q8BVI5-S41	5.56992	4.56425	7.01758	6.69697	3.30607	2.96891	4.30271	3.7511	2.64435	1.37631	4.21982	10.3805	0.284358	5.77925	6.01536	12.0984	7.15043	4.25783	12.1439	3.51371	6.92999	7.31055	5.58734	5.31889	6.03678	6.62909	0.63656	0.0445823	S	1	Q8BVI5	41	Syntaxin-16	Stx16	EQVSSHTTSSPLHSRSIAAELDELADDRMAL
P63038-T428	0.233674	0.155567	0.266045	0.336125	0.229688	0.374898	0.14974	0.444407	0.0888179	0.168072	0.244703	0.173039	0.445946	0.496481	0.348349	0.129303	0.553522	0.360455	0.111232	0.320746	0.461827	0.552743	0.301418	0.483907	0.668255	0.38623	0.633569	0.0303897	T	0.999987	P63038	428	60 kDa heat shock protein, mitochondrial	Hspd1	EVNEKKDRVTDALNATRAAVEEGIVLGGGCA
Q05CL8-S256	10.4508	16.4244	15.6382	18.9857	18.021	16.7702	12.7045	15.5164	11.4383	13.5819	14.9532	30.5297	18.5635	43.8655	27.6023	32.2149	19.8106	26.7544	15.6506	20.4151	14.2344	20.3033	20.0643	20.9742	19.5375	23.6086	0.633378	0.0031913	S	1	Q05CL8	256	La-related protein 7	Larp7	GVCKATKRPRTASEGSEAETPEAPKQPAKKK
Q9JMA1-S143	3.92542	3.29568	3.16375	2.55168	2.45853	2.47698	3.1418	4.7249	1.79573	2.287	2.98215	2.46075	4.85977	6.95574	2.68098	4.18551	10.9069	8.33909	4.69493	4.85711	3.61501	2.91929	2.80821	2.98436	3.66479	4.70946	0.633225	0.0451739	S	1	Q9JMA1	143	Ubiquitin carboxyl-terminal hydrolase 14	Usp14	ELKDALKRYAGALRASGEMASAQYITAALRD
Q9CRC6-S44	0.316159	0.35569	0.169298	0.159332	0.119104	0.247497	0.328517	0.302105	0.214279	0.172699	0.238468	0.646235	0.250544	0.181548	0.349733	0.197818	0.615488	0.572987	0.174401	0.332059	0.632029	0.243324	0.579861	0.114567	0.384033	0.376759	0.632945	0.0467914	S	0.811413	Q9CRC6	44	UPF0693 protein C10orf32 homolog		TDVIALTKQVLKGSRSSELLGQAARNMVLQE
O35691-S100	1.98048	4.36856	5.71841	5.86227	3.25949	3.67407	6.51895	4.68284	3.21667	3.71352	4.29953	9.18149	3.99048	2.10337	9.9116	9.57888	6.44174	8.28513	9.8401	4.76655	2.69332	8.90886	7.08325	9.27815	3.05747	6.79431	0.632812	0.0205324	S	1	O35691	100	Pinin	Pnn	RLGGERRTRRESRQESDPEDDDVKKPALQSS
P35505-S84	2.24563	1.48703	1.15811	1.4245	1.37428	0.289436	1.08417	0.310113	1.07469	1.37294	1.18209	2.51396	0.938458	1.16485	2.30685	1.59407	2.00964	1.64215	1.08906	2.11127	2.11589	2.89985	1.85836	1.75539	2.186	1.87041	0.631994	0.00728999	S	1	P35505	84	Fumarylacetoacetase	Fah	NFMGLGQAAWKEARASLQNLLSASQARLRDD
Q9D6W8-S173	0.631811	0.521773	0.558059	0.410361	0.492148	0.939029	0.468144	0.395643	0.469602	0.881241	0.576781	0.780138	0.174726	0.743317	0.665915	2.03789	0.654701	1.38222	1.11711	0.917885	0.769144	0.957373	1.18888	0.824511	0.569363	0.913083	0.631685	0.0326688	S	0.999966	Q9D6W8	173	Uncharacterized protein C17orf59 homolog		GRAGRSFPSRLQDSRSLDGLSGACGGGGSSS
P26151-S347	0.148008	0.188692	0.212672	0.240206	0.335072	0.159967	0.213731	0.248954	0.316503	0.225883	0.228969	0.302907	0.166365	0.490347	0.561274	0.427471	0.23436	0.491132	0.598537	0.136163	0.111359	0.31943	0.331292	0.291402	0.613689	0.362552	0.631548	0.0271862	S	1	P26151	347	High affinity immunoglobulin gamma Fc receptor I	Fcgr1	NLEVPLVSEQGKKANSFQQVRSDGVYEEVTA
F8VPU2-T24	2.72833	13.909	15.3379	10.7836	11.5768	13.3857	19.4197	10.6397	4.94578	8.29305	11.102	19.4881	22.2353	14.7516	19.4435	20.9361	23.4996	23.2508	25.4254	14.1416	13.9485	9.10926	11.967	15.675	12.7377	17.615	0.630258	0.00465289	T	1	F8VPU2	24	FERM, RhoGEF and pleckstrin domain-containing protein 1	Farp1	TPASRLGAPENSGISTLERGQKPPPTPSGKL
Q9D9Z5-S95	2.17549	0.138067	2.60791	2.03463	2.63832	0.27054	1.34918	1.78218	0.556715	1.82417	1.53772	2.42658	3.10023	3.4168	3.13034	0.126328	1.71992	2.75578	0.234391	2.39864	3.11093	2.54202	2.99944	3.20096	3.01317	2.44111	0.629927	0.0404965	S	0.913274	Q9D9Z5	95	DET1- and DDB1-associated protein 1	Dda1	EGESSAPPRKVARTDSPDMPEDT________
P97360-S22	3.96935	2.52357	2.43097	0.359036	3.38322	2.62998	0.137044	3.47903	3.07857	2.62241	2.46132	4.0972	3.45884	3.67869	4.86216	5.95587	5.00601	4.58477	3.56201	2.48168	1.7049	3.00758	4.8065	3.26639	4.42696	3.9214	0.627663	0.00688884	S	0.999995	P97360	22	Transcription factor ETV6	Etv6	QSSIKQERISYTPPESPVASHRSSTPLHVHT
Q5F2E7-S649	4.69984	8.22929	4.01584	4.81063	3.98858	5.01715	3.24701	5.24166	6.12424	6.0344	5.14086	10.5778	4.20061	7.03255	7.87017	5.80123	10.7281	7.97802	2.03182	13.2609	6.35257	6.4539	8.5404	14.1101	9.78704	8.19466	0.627343	0.0122799	S	1	Q5F2E7	649	Nuclear fragile X mental retardation-interacting protein 2	Nufip2	SAKEQRYQRGLERNDSWGSFDLRAAIVYHTK
P16546-S1217	15.8988	15.8582	0.236583	1.14686	14.4466	12.6735	16.9489	11.1261	10.4249	11.9668	11.0727	17.4663	15.7333	30.6551	12.5917	15.469	21.4877	21.1284	32.0051	14.3478	11.4521	14.8223	13.8789	12.8444	13.4702	17.668	0.62671	0.0183446	S	1	P16546	1217	Spectrin alpha chain, non-erythrocytic 1	Sptan1	VATFNSIKELNERWRSLQQLAEERSQLLGSA
Q2TBE6-S462	6.71446	10.6907	4.12428	7.6289	3.88761	5.58624	7.39295	6.02376	4.19153	6.53717	6.27776	16.4386	5.66101	5.14448	8.53963	12.6982	14.2684	13.6551	9.42148	8.21514	7.12252	12.8496	9.68614	9.42221	7.35444	10.0341	0.625644	0.00540848	S	0.999951	Q2TBE6	462	Phosphatidylinositol 4-kinase type 2-alpha	Pi4k2a	PPVIVETARSHQRSASESYTQSFQSRKPFFS
Q99J08-S116	0.0949452	0.469997	0.24733	0.31389	0.2941	0.142543	0.106335	0.186105	0.259666	0.3412	0.245611	0.520864	0.217314	0.188131	0.371565	0.320548	0.464248	0.192272	0.327918	0.48896	0.325862	0.489117	0.397591	0.589143	0.61674	0.393591	0.624027	0.0124151	S	0.995769	Q99J08	116	SEC14-like protein 2	Sec14l2	DIIGPLDAKGLLFSASKQDLLRTKMRDCELL
Q60710-T21	26.6428	20.4608	35.9329	27.2594	29.5217	25.2053	26.1423	26.6256	21.9281	23.4526	26.3172	20.6512	32.4705	31.4929	73.3688	59.8321	66.1768	61.7744	41.9705	26.5641	23.881	29.1436	33.9768	40.901	48.9321	42.224	0.623275	0.00892545	T	0.995221	Q60710	21	Deoxynucleoside triphosphate triphosphohydrolase SAMHD1	Samhd1	LEQPAKRPRCDGSPRTPPSTPPATANLSADD
P25444-S264	1.03867	2.73108	1.59455	3.05667	1.53645	1.87348	1.61655	0.210521	1.85729	2.05463	1.75699	5.06264	0.733384	0.198942	3.32388	2.59125	3.69286	1.97369	1.73663	2.77481	2.06877	5.01314	4.31549	3.73638	2.29446	2.82259	0.622473	0.049414	S	0.999999	P25444	264	40S ribosomal protein S2	Rps2	SYLTPDLWKETVFTKSPYQEFTDHLVKTHTR
P62960-S312	3.01797	3.10203	3.34881	4.08829	6.69329	5.20422	5.60945	4.40929	0.14794	3.69986	3.93212	0.117932	5.07744	11.5676	5.53296	11.0505	8.57698	7.39396	5.34124	6.99206	3.37954	7.0265	4.70882	6.45413	5.2581	6.31984	0.622186	0.0320406	S	0.955535	P62960	312	Nuclease-sensitive element-binding protein 1	Ybx1	DGKETKAADPPAENSSAPEAEQGGAE_____
P59808-S1011	0.164369	1.41914	0.837113	1.15101	0.83047	1.25183	1.66181	0.79595	0.188051	0.903008	0.920275	2.51172	0.908928	0.986432	1.30502	2.30138	1.58726	1.42293	1.60494	2.36408	1.21923	1.16135	1.33052	0.740106	1.39526	1.48851	0.618252	0.0153397	S	0.99736	P59808	1011	SAM and SH3 domain-containing protein 1	Sash1	SPEAPILPLKKASPASPVSPSDCPSPREPRP
Q9D8E6-S295	1.31472	0.643551	1.05961	0.752227	0.905276	1.08563	1.41499	0.727394	0.958663	1.39872	1.02608	1.32044	1.39313	1.13152	1.18128	1.96951	4.19734	1.95135	1.59008	1.71942	1.20522	2.44305	0.786267	1.05756	1.30708	1.66095	0.617767	0.0338513	S	1	Q9D8E6	295	60S ribosomal protein L4	Rpl4	PMHKMMNTDLSRILKSPEIQRALRAPRKKIH
Q6ZQ58-S743	14.1165	23.4641	15.6879	17.0583	4.5893	13.5251	1.73769	17.1774	8.58261	9.76158	12.5701	38.0837	17.644	19.3507	19.5915	20.4217	21.2602	35.1057	20.4408	24.2264	13.9065	21.5915	7.41843	15.3564	10.813	20.3722	0.617021	0.0208643	S	0.999933	Q6ZQ58	743	La-related protein 1	Larp1	ANKLFGAPEPSTIARSLPTTVPESPNYRNAR
Q9QZK2-S466	0.462521	0.12685	0.204904	0.148793	0.574036	0.249729	0.449236	0.119146	0.615107	0.421508	0.337183	0.543604	0.326656	0.530723	0.146211	0.50029	0.37449	0.160756	0.48572	0.689958	1.03706	0.548158	1.07634	0.671328	0.59791	0.549229	0.613921	0.0447839	S	1	Q9QZK2	466	Breast cancer anti-estrogen resistance protein 3	Bcar3	MLLTAKQNGPSGPRNSGINYMILDGDDQARH
P97360-T18	3.96935	2.52357	2.43097	0.147363	3.38322	2.62998	0.202881	3.47903	3.07857	2.62241	2.44673	4.0972	3.45884	3.67869	4.86216	5.95587	5.72176	4.58477	3.56201	2.48168	1.7049	3.29313	4.8065	3.26639	4.42696	3.99292	0.612768	0.00586335	T	0.999964	P97360	18	Transcription factor ETV6	Etv6	ETPAQSSIKQERISYTPPESPVASHRSSTPL
Q8BTI8-S1151	3.41133	7.52459	5.03385	2.30246	3.9715	5.4917	2.9191	3.35756	2.82901	3.53423	4.03753	8.95633	2.73075	2.11	5.76423	11.6527	9.78308	9.62663	7.55114	8.27867	1.2027	7.89328	5.96633	6.88615	3.94692	6.59635	0.612086	0.0273241	S	0.999883	Q8BTI8	1151	Serine/arginine repetitive matrix protein 2	Srrm2	IQEDVASSCIPRDKFSPTQDRPESSTVLKVT
Q9D6Z1-S536	85.5224	114.139	112.049	109.313	161.12	98.0278	71.4002	56.7996	61.454	84.4502	95.4275	347.286	148.124	285.65	145.4	272.471	124.316	152.01	43.7494	90.1181	108.505	57.5508	95.5266	141.494	174.255	156.176	0.611027	0.0497319	S	1	Q9D6Z1	536	Nucleolar protein 56	Nop56	SSAKRKKSSPKEEVASEPEEAASPTTPKKKR
Q6P5G6-S266	14.9686	9.25459	1.04316	7.38029	6.90787	6.47847	10.4086	6.91694	3.99674	3.17168	7.05269	12.747	7.89746	10.4318	11.5151	12.5629	2.03448	14.6463	14.6005	20.5335	9.76179	9.73348	15.162	8.93612	11.0466	11.5435	0.610967	0.0152219	S	1	Q6P5G6	266	UBX domain-containing protein 7	Ubxn7	KKCARSESLIDASEDSQLEAAIRASLQETHF
Q8BRF7-S300	4.71639	5.30149	7.54679	9.79163	12.0334	5.02392	6.98098	5.48555	0.0809918	0.195714	5.71569	13.8733	8.38293	6.97165	8.52914	10.7569	15.4812	9.3223	5.67546	7.05063	2.75514	11.2252	11.7576	8.90781	10.3032	9.3566	0.610872	0.0189969	S	1	Q8BRF7	300	Sec1 family domain-containing protein 1	Scfd1	HLNRVNLEESTGVENSPAGARPKRKNKKSYD
Q04735-S119	0.767423	1.04179	1.08326	0.518957	0.184385	0.46798	0.634329	0.830221	0.685947	0.908195	0.712249	1.02492	1.74892	2.06578	0.655379	0.268571	0.85572	0.78693	0.706829	1.161	1.96833	0.968214	1.16996	1.38025	1.57436	1.1668	0.610431	0.0206739	S	1	Q04735	119	Cyclin-dependent kinase 16	Cdk16	HPPRKISTEDINKRLSLPADIRLPEGYLEKL
Q62048-S116	5.47908	6.12935	8.11464	12.8814	8.19193	8.53823	8.44279	0.558572	3.75619	6.1416	6.82338	13.1043	6.63836	19.2505	10.8724	10.739	13.6423	16.6175	8.14725	11.1436	8.59801	7.71478	10.6702	10.7537	9.21254	11.2217	0.60805	0.0049657	S	1	Q62048	116	Astrocytic phosphoprotein PEA-15	Pea15	RIPSAKKYKDIIRQPSEEEIIKLAPPPKKA_
Q99L88-S218	3.39086	5.34133	6.76612	10.2504	9.05971	5.33554	8.95317	10.5913	7.02965	7.57382	7.4292	7.36749	12.2321	9.58449	22.4948	16.7763	26.1036	15.2224	6.504	13.4676	7.84074	12.494	6.93246	9.27696	5.16384	12.2472	0.606604	0.0291614	S	1	Q99L88	218	Beta-1-syntrophin	Sntb1	GSPVSEIGWETPPPESPRLGGGSAEPLSSQS
Q9CWK8-S119	8.6141	7.13875	4.97979	5.06251	5.31754	4.2901	7.11075	4.36965	4.41679	5.97286	5.72728	10.2735	11.4921	12.7435	6.36337	5.27518	11.5876	9.38103	5.31337	14.7277	8.43531	8.17185	6.27605	9.86983	13.0111	9.49439	0.603228	0.00141762	S	0.999991	Q9CWK8	119	Sorting nexin-2	Snx2	TPTTLIAPRIESKSISAPVIFDRSRDEIEEE
Q501J7-S505	2.51871	2.97143	1.56467	3.66502	3.33748	4.95464	3.19337	2.624	2.85159	3.14056	3.08215	3.67992	0.520316	6.88672	3.99268	4.63673	6.0927	6.86228	3.19419	8.97533	4.9255	5.93112	4.9989	5.81261	5.23615	5.12465	0.601435	0.00619625	S	1	Q501J7	505	Phosphatase and actin regulator 4	Phactr4	PSLPLCLREEEKESDSDSEGPIKYRDEEEDD
Q571B6-S779	1.04161	1.23616	2.22269	1.56325	1.54288	1.09547	1.50265	0.155745	0.0784446	0.882417	1.13213	1.88943	2.02594	1.39673	2.16829	0.134225	1.66527	2.53331	2.60164	1.57936	1.97236	0.876403	1.91353	2.9291	2.70282	1.88489	0.600637	0.0178353	S	0.995868	Q571B6	779	WASP homolog-associated protein with actin, membranes and microtubules	Whamm	SIREALERIKKVSADSEEDNDEPSPTEWDR_
Q8CGA3-S297	0.651313	0.454368	0.585137	0.752063	0.523076	0.626275	1.35647	0.660577	0.346623	0.666701	0.662261	0.644443	1.56233	0.999323	1.33297	1.43484	1.6718	0.112831	1.50325	0.140052	0.70362	0.9964	1.06574	1.47272	1.81264	1.10378	0.599991	0.0270479	S	0.971609	Q8CGA3	297	Large neutral amino acids transporter small subunit 4	Slc43a2	AKEQAALQEGHKLCLSTVDLEVKCQPDAAAA
Q9D6Z1-S513	78.9212	76.6118	92.8718	66.745	53.3187	77.4213	82.7487	41.3587	49.7079	33.8883	65.3593	148.97	65.0318	107.525	97.0868	124.063	152.194	74.0825	92.4143	81.1898	99.5158	102.847	124.495	140.633	122.132	109.441	0.597208	0.000243211	S	1	Q9D6Z1	513	Nucleolar protein 56	Nop56	LPKSKKKKAPKEELASDLEEMATSSAKRKKS
Q80XU3-S19	20.3774	26.7417	25.7674	22.8693	37.1098	40.8024	43.4937	15.662	16.4023	22.7611	27.1987	75.3309	28.2795	15.7782	47.9854	77.7152	79.4884	31.2312	32.6277	11.9466	40.0654	43.7455	47.3298	53.8567	52.7649	45.5818	0.596701	0.0193304	S	1	Q80XU3	19	Nuclear ubiquitous casein and cyclin-dependent kinase substrate 1	Nucks1	PVRNRKVVDYSQFQESDDADEDYGRDSGPPA
Q8BG95-T645	2.3935	2.97989	0.301039	0.218075	0.169391	2.26329	2.21152	0.225656	1.45019	2.18638	1.43989	3.4835	2.31958	2.30866	3.11472	0.198903	3.89811	2.37876	2.4289	1.75094	1.85117	1.98105	3.04738	1.89573	3.22027	2.41983	0.595038	0.0272227	T	0.942172	Q8BG95	645	Protein phosphatase 1 regulatory subunit 12B	Ppp1r12b	LRKARSRQARQTRRSTQGVTLTDLQEAEKTF
Q8C1D8-S183	4.5438	2.81864	1.09117	3.99248	6.20134	3.99856	5.97797	3.50855	6.77068	3.75674	4.26599	9.24367	8.46184	5.90614	3.87838	4.70301	3.58864	14.5229	11.074	7.45656	1.88561	6.91384	8.61483	5.32042	9.05559	7.18753	0.593527	0.0187044	S	1	Q8C1D8	183	Protein IWS1 homolog	Iws1	QASDSENEEPPKPRISDSESEELPKPRVSDS
P0DOV2-S190	2.90161	1.63777	1.94266	1.58423	1.78646	1.16475	1.70902	1.55461	1.28507	2.17618	1.77423	2.42919	3.99164	5.13941	2.04277	1.48264	1.95648	3.92132	3.85018	1.91238	1.52708	1.83294	2.47251	5.90397	3.42069	2.99166	0.593061	0.0153701	S	1	P0DOV2	190			PDQPPCCEEPTARCQSPILHSSSSASSNIPS
Q8C1D8-S185	4.5438	2.81864	1.09117	3.28505	6.20134	3.99856	5.97797	3.50855	6.21931	3.66667	4.13111	9.24367	8.46184	5.17764	3.87838	5.74876	3.58864	13.256	11.074	7.45656	1.88561	6.35712	7.92405	5.32042	8.18098	6.96812	0.592858	0.0141743	S	1	Q8C1D8	185	Protein IWS1 homolog	Iws1	SDSENEEPPKPRISDSESEELPKPRVSDSES
Q52KI8-S389	28.3388	26.7913	9.33085	29.4554	27.3865	37.3928	21.6014	18.8586	18.8958	21.3295	23.9381	83.5925	36.5195	30.1611	84.3494	27.2471	23.435	37.7669	30.1413	51.6033	22.4832	34.6246	36.3931	37.1333	29.931	40.3844	0.592757	0.021175	S	1	Q52KI8	389	Serine/arginine repetitive matrix protein 1	Srrm1	KRTSSPPRKTRRLSPSASPPRRRHRPSSPAT
Q99NH0-S2401	1.83721	1.05751	0.875635	0.148512	1.92568	2.06302	2.67241	1.65491	0.785397	0.215941	1.32362	1.26637	2.53085	2.39213	2.8589	2.52879	3.75256	4.46455	2.74513	1.37224	0.127877	2.19638	1.45585	1.73506	1.87471	2.23581	0.592009	0.0363885	S	0.999351	Q99NH0	2401	Ankyrin repeat domain-containing protein 17	Ankrd17	NESPAQSVSSGVRAPSPAPSSVPLGSEKPSS
Q64735-S477	9.82821	15.9078	8.35701	1.39187	11.0337	8.08015	7.16363	6.84993	9.08872	10.7365	8.84375	13.0565	16.5722	22.7709	13.3118	15.3136	18.1114	17.0896	12.8505	11.5695	10.3859	8.46671	11.6233	19.8217	18.8433	14.9848	0.590183	0.000990668	S	0.999671	Q64735	477	Complement component receptor 1-like protein	Cr1l	LTSQENSSTTSPARNSLTQEVS_________
Q921T2-S140	2.72476	1.37551	2.09883	2.54065	2.26103	4.98082	4.1125	3.18404	1.39036	3.23167	2.79002	2.37972	8.05259	3.42458	6.05018	5.04322	11.4958	6.83927	5.16672	4.69007	2.80111	3.43303	1.81223	1.61936	3.47106	4.73421	0.589331	0.0450251	S	0.998944	Q921T2	140	Torsin-1A-interacting protein 1	Tor1aip1	RRSARLEQHSQQPQLSPATSGRGLRDSPSSS
Q922Y1-S200	5.92406	4.9749	5.36745	3.58474	6.97721	3.8485	7.44848	10.0071	2.8441	8.9381	5.99147	11.3982	13.7688	5.6456	11.7334	8.86532	12.6885	11.5451	8.24726	6.03011	14.5171	12.8946	6.6208	8.11834	10.5703	10.1888	0.588043	0.00111605	S	0.95576	Q922Y1	200	UBX domain-containing protein 1	Ubxn1	SRSSPPATDPGPVPSSPSQEPPTKREYDQCR
E9Q557-S2221	6.12471	6.73555	7.00313	8.22786	4.91221	8.08151	8.28205	6.86234	4.62282	5.12362	6.59758	10.8564	9.16768	9.49448	17.161	14.9441	19.1429	29.3771	7.27147	9.78559	4.10828	7.00433	5.60078	6.25938	6.94462	11.2227	0.587877	0.0480643	S	1	E9Q557	2221	Desmoplakin	Dsp	PHTGLLLLSVQKRSMSFQGIRQPVTVTELVD
P16460-S352	0.682945	0.189295	0.248544	0.2404	0.301056	0.19032	1.06016	0.453885	0.587731	0.838935	0.479327	0.838857	0.634894	1.26277	0.332193	0.741861	0.727408	0.954926	0.195697	0.945566	0.65242	0.759308	0.811231	0.865426	1.69659	0.815654	0.58766	0.0257945	S	1	P16460	352	Argininosuccinate synthase	Ass1	CIQKSQERVEGKVQVSVFKGQVYILGRESPL
O09173-S173	0.171309	0.188284	0.0914734	0.279028	0.197734	0.132111	0.111168	0.306041	0.192259	0.346093	0.20155	0.146817	0.425612	0.584963	0.55126	0.236364	0.481328	0.335952	0.148088	0.119628	0.49804	0.10841	0.213526	0.313791	0.641087	0.343205	0.587259	0.0358609	S	1	O09173	173	Homogentisate 1,2-dioxygenase	Hgd	PQKGKLLIYTEFGKMSLQPNEICVIQRGMRF
Q02248-S552	16.8784	11.2757	4.92638	2.53125	15.9256	27.7552	20.3396	10.9548	3.38281	0.255809	11.4226	25.5783	21.1955	23.835	17.8443	35.3796	35.6038	25.6755	13.8911	13.0996	8.82526	16.4924	12.5613	13.1984	9.2372	19.4584	0.587026	0.0383242	S	0.990698	Q02248	552	Catenin beta-1	Ctnnb1	VQLLVRAHQDTQRRTSMGGTQQQFVEGVRME
Q9QYG0-T348	54.2607	36.0885	32.7235	30.8894	21.9611	37.7403	47.1978	44.4056	45.2745	50.8696	40.1411	136.859	39.0505	102.978	80.7666	76.0915	23.0887	18.3014	43.0319	43.075	93.7415	78.9821	82.6556	88.6358	52.9007	68.5827	0.585295	0.0162096	T	0.968912	Q9QYG0	348	Protein NDRG2	Ndrg2	LTSAASIDGSRSRSRTLSQSSESGTLPSGPP
P26231-S641	168.922	130.006	220.029	143.353	97.5423	74.2125	119.731	43.3783	82.6137	50.6898	113.048	178.361	89.7865	214.272	222.964	204.49	202.038	167.27	180.344	191.862	160.028	167.744	262.731	230.301	237.22	193.529	0.584137	0.000520579	S	1	P26231	641	Catenin alpha-1	Ctnna1	RKAVLMIRTPEELDDSDFETEDFDVRSRTSV
P35492-T396	0.840069	0.92346	0.182548	0.822009	0.50802	0.668652	0.828564	0.7249	0.0959227	1.27794	0.687209	1.41383	1.10066	0.774988	1.10362	0.794687	1.14227	1.47812	0.80502	1.56731	0.949924	1.2396	0.847347	1.34523	1.96832	1.18078	0.581995	0.00248015	T	0.999999	P35492	396	Histidine ammonia-lyase	Hal	IAESHRFCDRVQDAYTLRCCPQVHGVVNDTI
Q8C1D8-S187	1.42626	0.107343	0.280178	1.01463	1.16335	1.20252	1.24996	0.936931	1.7277	1.11373	1.02226	2.56866	2.43609	2.13958	0.104286	1.498	0.45309	2.74277	2.90602	1.76822	0.139456	1.86073	2.09443	1.73421	2.15862	1.75744	0.581676	0.0314049	S	1	Q8C1D8	187	Protein IWS1 homolog	Iws1	SENEEPPKPRISDSESEELPKPRVSDSESED
Q8BP78-S283	3.12295	1.6153	0.357072	4.45967	0.120539	2.64622	1.77821	2.47395	2.97723	2.83904	2.23902	5.03482	3.53404	4.72322	3.75114	0.3314	2.96785	4.33321	3.58454	3.00762	4.84062	3.33571	4.75831	5.13076	4.63198	3.85466	0.58086	0.00600537	S	0.999354	Q8BP78	283	Protein FRA10AC1 homolog	Fra10ac1	KKSEDSRNRNAEEEDSASDSELWKGPLPETD
Q8BJU0-T82	16.7611	10.5999	11.067	17.6262	12.1297	17.8813	23.3109	11.5704	5.76028	11.3734	13.808	31.8702	10.3567	23.6692	22.5729	20.0163	22.7475	0.211021	7.51873	29.0601	28.3094	24.2499	38.1	38.1502	36.4075	23.8028	0.580101	0.0171468	T	0.999993	Q8BJU0	82	Small glutamine-rich tetratricopeptide repeat-containing protein alpha	Sgta	SSKQEMPQDPRAPDRTPPSEEDSAEAERLKT
Q6PCP5-S131	3.28887	3.60126	5.34115	5.23942	4.80324	6.3045	2.66032	4.48505	7.33591	7.48945	5.05492	13.1937	6.77226	8.98491	7.09891	7.27529	8.63492	14.5467	6.44945	6.30036	10.5058	12.2964	7.6368	8.77934	3.70073	8.72683	0.579238	0.00195397	S	1	Q6PCP5	131	Mitochondrial fission factor	Mff	EESRAVGRLKRERSMSENAVRQNGQLVRNDS
Q91Z58-T68	0.46428	0.0747699	0.781448	0.182027	0.230679	0.108253	0.698683	0.157971	0.134175	0.0718004	0.290409	0.564721	0.449195	0.585606	0.612028	0.225768	0.373408	0.620958	0.72693	0.393245	0.362611	0.56134	0.49719	0.635176	0.413566	0.501553	0.579019	0.0174837	T	0.978607	Q91Z58	68	Uncharacterized protein C6orf132 homolog		YGDNRFNTVSESGTATLKARPRVRPLLTFIP
Q5U465-S492	0.375663	0.453463	0.058338	0.178824	0.172641	0.584417	0.295744	0.26979	0.591315	0.332244	0.331244	0.719553	0.740546	0.897983	0.483559	0.314158	0.313618	0.190795	0.511434	0.603187	0.157507	0.433801	0.705651	0.947035	1.04612	0.576068	0.575009	0.023489	S	0.996615	Q5U465	492	Coiled-coil domain-containing protein 125	Ccdc125	PPKVSDCPRTLKRSCSLPSTLFYK_______
Q9D6Z1-S543	31.4675	51.9029	43.1259	52.2879	79.6725	13.8178	32.7157	24.4847	35.3123	44.3015	40.9089	124.86	77.5588	141.707	72.2437	135.308	36.2326	21.5907	16.0745	45.8271	65.853	33.8841	56.557	73.5038	95.814	71.2152	0.57444	0.0394126	S	0.989726	Q9D6Z1	543	Nucleolar protein 56	Nop56	SSPKEEVASEPEEAASPTTPKKKRKFSEEPE
P59808-S503	0.615863	0.291057	0.27834	0.155585	0.3817	0.102612	0.430819	0.208593	0.260334	0.286238	0.301114	0.285145	0.553018	1.03005	0.188857	0.200519	0.700334	0.919454	0.408598	0.48744	0.601363	0.538356	0.49038	0.431315	0.521358	0.525442	0.573069	0.0157419	S	1	P59808	503	SAM and SH3 domain-containing protein 1	Sash1	EHVDKPKLKAGGSVESLRSSLSGQSSMSGQT
P70313-T1174	0.432706	0.339492	0.255684	0.212601	0.07008	0.120158	0.398746	0.280533	0.117666	0.113225	0.234089	0.375796	0.108245	0.633011	0.565685	0.3073	0.604783	0.42364	0.813638	0.166674	0.127201	0.504545	0.685273	0.301073	0.104312	0.408655	0.572828	0.043901	T	0.999999	P70313	1174	Nitric oxide synthase, endothelial	Nos3	FGLTLRTQEVTSRIRTQSFSLQERQLRGAVP
Q501J7-S503	1.907	2.97143	1.56467	3.66502	3.33748	3.25368	3.19337	2.624	2.85159	2.61618	2.79844	3.67992	0.0843604	6.88672	3.99268	4.63673	4.83926	6.86228	3.19419	8.97533	4.40254	5.93112	4.37738	5.81261	5.02215	4.90695	0.570302	0.00515203	S	1	Q501J7	503	Phosphatase and actin regulator 4	Phactr4	ATPSLPLCLREEEKESDSDSEGPIKYRDEEE
Q91Z49-T14	0.0832791	0.0956367	0.254558	0.210432	0.147823	0.188733	0.103588	0.0724112	0.0979549	0.226694	0.148111	0.168451	0.0777574	0.247611	0.314843	0.333499	0.41712	0.287466	0.238363	0.548172	0.145445	0.22406	0.117069	0.217522	0.300356	0.259838	0.570012	0.0164712	T	0.975231	Q91Z49	14	UAP56-interacting factor	Fyttd1	__MNRFGTRLVGATATPPPPPKARSNENLDK
O70255-T214	0.401522	0.236625	0.445058	0.283257	0.208967	0.120237	0.188822	0.213878	0.176232	0.367869	0.264247	0.485054	0.433918	0.547574	0.697413	0.155232	0.257136	1.11003	0.325803	0.257144	0.236375	0.247057	0.421729	0.592414	0.725664	0.463753	0.569801	0.031575	T	1	O70255	214	Myelin protein zero-like protein 2	Mpzl2	EKLNQGNKVSVFVEDTD______________
Q9CQS5-S433	2.94461	0.414339	1.79965	0.310511	1.72306	0.250015	0.319325	1.34235	2.0132	2.05394	1.3171	2.40212	1.49275	0.208856	1.45938	3.69094	3.52752	2.21664	2.45044	2.84585	0.0982949	2.07099	2.8922	3.28689	3.72727	2.31215	0.569642	0.0371157	S	1	Q9CQS5	433	Serine/threonine-protein kinase RIO2	Riok2	EESRRTENDGQPGQRSPAGSEDCDDEPPHLI
Q91W50-S276	0.295069	0.403059	0.145775	0.106589	0.13809	0.10813	0.525623	0.071299	0.15117	0.235814	0.218062	0.507347	0.236633	0.479243	0.360783	0.330802	0.719777	0.629171	0.0714161	0.599315	0.327521	0.146962	0.269011	0.494856	0.194563	0.383386	0.568779	0.0337714	S	1	Q91W50	276	Cold shock domain-containing protein E1	Csde1	EHFEGTVTKVIPKVPSKNQNDPLPGRIKVDF
Q03147-S164	0.270561	1.67031	3.99166	2.4857	1.36722	0.674226	0.126045	0.941771	3.43383	3.76539	1.87267	0.0665789	3.59351	4.58043	1.65641	1.68263	3.15417	6.84046	3.58277	5.08464	4.13797	1.8866	2.79722	3.21757	3.8326	3.29383	0.56854	0.0421206	S	1	Q03147	164	Cyclin-dependent kinase 7	Cdk7	GVLKLADFGLAKSFGSPNRAYTHQVVTRWYR
P97855-S149	188.596	46.8844	181.426	185.257	93.0633	42.0841	65.3104	43.5347	59.2318	79.0819	98.4469	196.804	130.833	272.569	235.685	293.265	109.602	77.6574	161.435	117.34	111.09	196.915	178.716	203.014	142.489	173.387	0.567788	0.00896354	S	1	P97855	149	Ras GTPase-activating protein-binding protein 1	G3bp1	QDEVFGGFVTEPQEESEEEVEEPEERQQTPE
P48193-S658	0.171616	0.799113	0.651548	0.359209	0.510781	0.381939	0.141694	0.250024	0.60147	0.138355	0.400575	1.23991	0.847693	0.658659	0.235409	0.802999	0.15414	0.0900091	0.555252	0.689334	0.888074	0.966558	0.995904	0.961831	0.798454	0.706016	0.567373	0.0226153	S	1	P48193	658	Protein 4.1	Epb41	KKRERLDGENIYIRHSNLMLEDLDKSQEEIK
P11531-S3617	9.42922	2.15261	0.781172	1.07138	0.921801	5.92359	7.44602	5.74778	0.819151	3.96369	3.82564	10.735	3.86771	6.05603	5.10056	0.767128	7.20519	6.15046	5.8909	4.36462	6.12805	5.4698	8.92714	10.0217	13.7615	6.74613	0.567087	0.0387641	S	0.999999	P11531	3617	Dystrophin	Dmd	TTVSSPSTSLQRSDSSQPMLLRVVGSQTSES
Q9CVD2-S219	0.831986	0.163455	0.901349	0.461003	0.334507	0.406287	0.193909	0.551885	0.448635	0.508956	0.480197	0.97093	0.345346	0.340843	0.749425	0.810814	0.941991	0.674324	0.550865	1.01262	1.11814	1.47019	1.16749	0.8088	0.907398	0.847798	0.566405	0.00492142	S	1	Q9CVD2	219	Ataxin-3	Atxn3	ALKADLERVLEAADGSGIFDEDEDDLQRALA
Q62377-S353	0.51677	0.572498	0.573335	0.429482	0.551377	0.148196	0.272287	0.164578	0.480567	0.170492	0.387958	0.151857	1.1232	1.29208	1.3196	0.973877	0.301243	1.133	0.134719	0.640148	0.628743	0.597081	0.556744	0.102347	0.64558	0.685729	0.56576	0.0498614	S	0.979029	Q62377	353	U2 small nuclear ribonucleoprotein auxiliary factor 35 kDa subunit-related protein 2	Zrsr2	NPNNEYRDANRDLYPSPDWTSSSFGKNSERR
P52760-Y21	1.97852	0.107723	0.969449	1.03356	1.01212	2.07356	1.33728	1.42761	0.040674	0.125893	1.01064	2.98968	1.33596	1.56317	2.82452	2.00712	1.66643	3.70845	0.266001	0.928094	1.931	0.723006	0.983758	1.52123	2.59603	1.78889	0.564954	0.0438162	Y	0.837285	P52760	21	Ribonuclease UK114	Hrsp12	RKVISTTKAPAAIGPYSQAVQVDRTIYISGQ
Q61165-S701	0.606515	0.87631	1.38923	1.2328	1.04045	0.37808	0.151676	0.547099	0.540178	2.57659	0.933893	3.53391	1.91953	0.130723	1.77152	0.492254	2.09698	1.7121	1.76844	1.02861	2.73237	0.550416	1.73638	1.37172	2.31515	1.65429	0.564527	0.0476627	S	0.991217	Q61165	701	Sodium/hydrogen exchanger 1	Slc9a1	NYLTVPAHKLDSPTLSRARIGSDPLAYEPKA
Q64459-T136	0.392335	0.0947676	0.207991	0.214067	0.143849	0.190817	0.110789	0.203484	0.128508	0.13298	0.181959	0.10162	0.418475	0.504872	0.359801	0.342374	0.24659	0.440352	0.0966696	0.337147	0.297677	0.15196	0.109115	0.653735	0.457513	0.322707	0.56385	0.0240644	T	0.978902	Q64459	136	Cytochrome P450 3A11	Cyp3a11	SKDDEWKRYRALLSPTFTSGKLKEMFPVIEQ
B2RRE7-S1000	0.211439	0.0939251	0.195857	0.622324	0.851316	0.119504	0.421469	0.63515	0.195281	0.406017	0.375228	1.28097	1.0038	0.156986	0.850303	0.848922	0.888045	0.322775	0.692282	0.833067	0.591809	0.299595	0.397488	0.582617	0.57419	0.665917	0.563476	0.0236972	S	0.999752	B2RRE7	1000	OTU domain-containing protein 4	Otud4	KPEKVKDPKTAADVVSPGANSVDRLQRPKEE
O70318-S610	0.206614	0.799113	0.651548	0.359209	0.510781	0.381939	0.195789	0.250024	0.60147	0.0697686	0.402626	1.23991	0.847693	0.658659	0.343465	0.802999	0.124282	0.132974	0.555252	0.689334	0.888074	0.966558	0.995904	0.961831	0.798454	0.714671	0.563372	0.017259	S	1	O70318	610	Band 4.1-like protein 2	Epb41l2	KNTLRVDGDNIYVRHSNLMLEDLDKAQEAIL
P32020-S8	6.2996	7.22105	6.71629	9.11383	13.9616	15.139	8.83569	8.93344	3.94743	8.97735	8.91453	19.8652	13.4133	10.5099	17.7791	35.2249	26.3654	24.2106	9.1847	16.5797	9.2129	15.4301	5.07721	10.2937	8.86938	15.8583	0.562136	0.0208432	S	1	P32020	8	Non-specific lipid-transfer protein	Scp2	________MPSVALKSPRLRRVFVVGVGMTK
Q61176-S7	0.297729	0.861731	0.544244	0.101462	0.787029	0.592201	0.721501	0.865072	1.11164	1.05161	0.693422	1.41019	1.53982	1.9953	0.729692	0.802695	1.00823	0.973733	0.926752	0.838427	1.28273	1.07454	1.19934	1.2994	2.1931	1.23385	0.561997	0.00302769	S	1	Q61176	7	Arginase-1	Arg1	_________MSSKPKSLEIIGAPFSKGQPRG
Q5SV77-S360	0.0680475	0.550404	1.18766	1.07346	0.39382	0.366143	0.486674	0.410931	0.478987	0.218378	0.52345	0.70064	0.725595	0.988225	1.1599	1.61923	0.174108	1.14296	0.875679	1.29387	0.572024	1.20528	0.93361	1.16152	0.504556	0.932656	0.561247	0.0126889	S	1	Q5SV77	360	Gametogenetin-binding protein 2	Ggnbp2	KVQGISRLEQLCEEFSEEERVRELKQEKKRQ
Q9JMH9-S1966	0.316727	9.18294	4.43012	8.8313	5.56373	4.57487	6.82137	7.2339	6.90391	3.82382	5.76827	22.1654	1.8066	6.61941	7.62596	9.01499	12.6171	6.64246	8.9327	5.00608	8.29236	13.9408	15.1387	15.0767	11.0675	10.2819	0.561012	0.0193194	S	1	Q9JMH9	1966	Unconventional myosin-XVIIIa	Myo18a	MVTKYQKKKNKLEGDSDVDSELEDRVDGVKS
Q6DFW4-S521	7.82233	11.2617	5.82734	6.78828	8.45014	8.51453	0.145583	6.35824	6.46816	8.43862	7.00749	23.6198	16.4789	11.4824	8.58852	14.9355	9.97704	11.8438	9.85572	5.53186	10.5368	8.17295	11.5997	13.0732	19.2242	12.4943	0.560855	0.00373612	S	0.999999	Q6DFW4	521	Nucleolar protein 58	Nop58	EPLSEEEPCTSTAVPSPEKKKKKKKKKDAED
Q9Z1R2-S995	4.69558	5.43487	2.26344	2.26569	3.0173	0.0515243	6.98683	4.97391	2.33657	1.78562	3.38113	11.5089	3.46677	7.48224	0.266598	9.01803	8.42613	6.13617	9.97845	8.93613	6.25184	1.8751	1.18811	6.91649	3.04493	6.03542	0.560215	0.0449088	S	1	Q9Z1R2	995	Large proline-rich protein BAG6	Bag6	QGAERTSPEPQRENASPAPGTTAEEAMSRGP
P15920-S695	2.07476	0.74344	1.90078	1.60124	0.666379	0.369873	0.124712	0.641864	0.99346	0.489739	0.960625	2.3743	1.32355	1.65565	2.33855	2.16353	2.49509	0.135046	1.52317	0.12736	1.15555	1.55944	2.37935	2.60894	2.2953	1.72392	0.557234	0.0243854	S	0.999951	P15920	695	V-type proton ATPase 116 kDa subunit a isoform 2	Atp6v0a2	CFGMSRSGYTLVRKDSEEEVSLLGNQDIEEG
Q91W92-S210	1.15328	0.0676842	0.788688	0.113947	0.0885688	0.418291	0.669443	0.581411	0.59498	0.463918	0.494022	0.992532	0.202108	0.626548	1.01469	0.280176	1.20925	1.26084	1.08538	0.94403	0.810488	1.35654	1.12256	0.621091	0.948568	0.891057	0.554422	0.0112447	S	1	Q91W92	210	Cdc42 effector protein 1	Cdc42ep1	EPTPNPELRRSDSLLSFRFDLDLGPSLLSEL
Q8K2H1-S147	2.184	2.65257	2.28324	2.67344	2.94922	3.23517	3.35128	2.40802	2.20192	2.91044	2.68493	8.82321	1.67909	0.254245	4.56548	4.37081	12.4875	5.95524	3.3191	4.64575	2.43652	6.57094	4.38397	5.0428	3.41526	4.85356	0.553187	0.0366406	S	1	Q8K2H1	147	Periphilin-1	Pphln1	RDRSPHKRDAPFFRESPVGRKDSPHSRSGSS
Q52KI8-S915	16.9934	9.44488	0.993669	0.945661	3.38343	3.28166	6.5131	2.90267	9.6826	6.95764	6.10987	10.0877	7.82839	13.9778	8.65527	4.85737	7.08825	11.2788	16.4941	22.9847	8.23789	0.136647	12.2964	17.6522	13.5785	11.0824	0.551311	0.0381331	S	1	Q52KI8	915	Serine/arginine repetitive matrix protein 1	Srrm1	QEEPAAAPEPRKETESEAEDDNLDDLERHLR
Q8C2Q3-S620	0.207031	0.327657	0.296862	0.182988	0.277934	0.468476	0.217578	0.116258	0.375933	0.21178	0.26825	0.721682	0.595068	0.298399	0.107956	0.339022	0.709249	1.00972	0.42605	0.664949	0.157661	0.385164	0.503469	0.549567	0.344222	0.486584	0.551291	0.0143382	S	0.999956	Q8C2Q3	620	RNA-binding protein 14	Rbm14	DRRLAELSDYRRLSESQLSFRRSPTKSSLDY
Q9D5R2-S432	3.53252	3.71903	2.91911	1.28279	6.76032	8.01449	7.96037	3.08616	4.41679	3.15024	4.48418	7.50975	4.92486	9.31481	10.7398	18.8576	17.3408	11.7133	8.99516	4.76511	4.37459	5.93413	2.83948	3.43621	3.3373	8.14878	0.550289	0.045474	S	0.999852	Q9D5R2	432	WD repeat-containing protein 20	Wdr20	TTPGNSVPPPLPRSNSLPHSAVSNAASKGSV
Q6PDG5-S347	2.60242	0.261402	3.76228	2.45955	0.157883	0.113531	2.7474	3.60387	3.14479	4.20003	2.30532	2.47195	2.67614	2.46782	4.48133	4.88388	4.67286	7.05432	6.54887	5.35649	3.85192	3.2585	3.01275	3.74858	4.30533	4.19934	0.548971	0.00555124	S	1	Q6PDG5	347	SWI/SNF complex subunit SMARCC2	Smarcc2	REEEQEDLTKDMDEPSPVPNVEEVTLPKTVN
Q8BTI8-S1972	41.5976	23.1941	18.9867	24.712	22.9159	25.7401	27.3418	22.2938	20.9804	26.658	25.442	42.5011	15.0618	28.1319	24.6624	27.3573	36.0065	30.1996	58.8655	88.1084	23.5842	66.8373	70.8041	69.3378	69.0094	46.4619	0.547589	0.0109924	S	1	Q8BTI8	1972	Serine/arginine repetitive matrix protein 2	Srrm2	RSRSRTSPVTRRRSRSRTPPAIRRRSRSRTP
Q8BTI8-T1974	41.5976	23.1941	18.9867	24.712	22.9159	25.7401	27.3418	22.2938	20.9804	26.658	25.442	42.5011	15.0618	28.1319	24.6624	27.3573	36.0065	30.1996	58.8655	88.1084	23.5842	66.8373	70.8041	69.3378	69.0094	46.4619	0.547589	0.0109924	T	1	Q8BTI8	1974	Serine/arginine repetitive matrix protein 2	Srrm2	RSRTSPVTRRRSRSRTPPAIRRRSRSRTPLL
O35711-S386	5.62246	4.51595	0.329375	4.16673	0.31459	0.162892	5.62097	0.228025	3.1131	3.65335	2.77275	5.85855	0.314218	0.0883799	6.13568	6.3966	8.21805	8.93624	7.73001	5.51362	4.2227	5.35386	3.86221	4.70365	3.86061	5.08531	0.545246	0.0340411	S	0.999999	O35711	386	Liprin-beta-2	Ppfibp2	PQKSLESRAQKKLSCSLEDLRRESGDKCVDG
Q9JMH9-S1970	0.176817	8.36325	3.91698	8.13695	4.90631	4.57487	6.82137	6.91653	6.27206	3.82382	5.3909	21.6183	1.89907	5.88245	7.19423	9.01499	11.7625	5.90366	8.9327	4.3683	7.88699	13.473	14.6606	14.8487	11.0675	9.89379	0.544876	0.0177393	S	1	Q9JMH9	1970	Unconventional myosin-XVIIIa	Myo18a	YQKKKNKLEGDSDVDSELEDRVDGVKSWLSK
Q4VBD9-S611	0.168616	0.214605	0.195062	0.393916	0.187989	0.445482	0.837649	0.617273	0.405971	0.220277	0.368684	0.611994	1.21768	1.01282	0.215561	0.386436	1.70331	0.857438	0.528867	0.864396	0.314624	0.180255	0.48684	0.537533	0.575716	0.678106	0.543697	0.0454499	S	1	Q4VBD9	611	GDNF-inducible zinc finger protein 1	Gzf1	DKNTPWKSFLVIVDGSPKNDEGHKTEQPDDE
E9Q557-S22	0.163848	35.5179	29.6343	38.8523	27.6036	36.5331	51.1532	45.6123	39.0734	41.6165	34.576	64.9969	58.2586	96.3457	39.2459	43.3656	86.6212	120.014	51.4003	86.4268	48.948	43.2582	46.0041	34.8808	70.7565	63.6087	0.543574	0.00341222	S	1	E9Q557	22	Desmoplakin	Dsp	SHPRINTLGRMTRAESGPDLRYEMTYSGGGG
Q99PG2-S616	0.218911	0.10597	0.249471	0.333868	0.176626	0.197326	0.278926	0.190546	0.332358	0.252702	0.23367	0.420321	0.287053	0.209331	0.12222	0.51661	0.242334	0.254397	0.953039	0.350299	0.310809	0.156446	0.696412	0.604905	0.903135	0.430522	0.54276	0.0343636	S	0.929373	Q99PG2	616	Opioid growth factor receptor	Ogfr	SLGEDPDSDTTGTSMSESEELARIEASVEPP
Q9D6Z1-S529	17.6028	22.5695	19.4721	17.7891	27.6458	16.6238	13.5404	11.572	15.8292	11.593	17.4238	62.0545	25.8585	41.1112	26.7228	43.6445	41.9876	31.0447	23.3185	21.0679	25.4849	15.2111	22.6176	33.3774	36.7816	32.1631	0.541732	0.00156063	S	0.971868	Q9D6Z1	529	Nucleolar protein 56	Nop56	DLEEMATSSAKRKKSSPKEEVASEPEEAASP
Q99LG1-S114	28.8781	0.133469	9.59173	6.50515	0.333621	0.294047	39.3325	10.2621	23.2321	11.5716	13.0134	15.2288	19.0457	24.9398	25.7852	33.858	51.1835	32.8235	21.3282	8.21674	17.075	14.1119	20.62	20.4336	31.9582	24.0434	0.541247	0.0354725	S	1	Q99LG1	114	Transmembrane protein 51	Tmem51	IQQQAGTVPHSQEEDSQEEEEDVSSRYYVPS
P70441-S285	25.5206	23.486	205.419	243.81	322.724	233.527	293.515	205.978	213.763	206.777	197.452	551.558	317.236	457.806	413.51	622.263	499.682	487.006	318.609	467.983	22.3478	26.4113	363.091	294.334	280.606	365.889	0.539651	0.0125615	S	0.997439	P70441	285	Na(+)/H(+) exchange regulatory cofactor NHE-RF1	Slc9a3r1	EPASESPRPALARSASSDTSEELNSQDSPKR
Q5SX79-S103	1.75016	0.0728664	0.135162	0.146773	0.257593	1.56339	0.212392	1.24588	0.135952	1.32815	0.684832	1.73415	0.979934	0.187929	1.56077	0.215882	1.50435	1.68901	1.55496	1.78822	0.130377	1.91767	1.40947	1.52536	1.58104	1.26994	0.539264	0.0423115	S	1	Q5SX79	103	Protein Shroom1	Shroom1	AVAGHSDPRSPEVQGSPGPLNRQDTPLLYAL
P51859-S128	23.4934	20.1938	16.0051	24.0521	34.7006	16.5423	12.3379	14.7102	9.80916	28.5235	20.0368	45.1485	23.9797	25.3861	53.5639	18.3823	35.4978	37.4495	39.7233	31.9418	27.354	38.014	42.943	40.2586	60.6729	37.1654	0.539126	0.000497663	S	1	P51859	128	Hepatoma-derived growth factor	Hdgf	EVEPEAHEGDGDKKGSAEGSSDEEGKLVIDE
Q9D279-S364	0.140886	0.233538	0.300882	0.246323	0.150091	0.162173	0.132103	0.125214	0.276908	0.18448	0.19526	0.523926	0.0996914	0.297398	0.144225	0.525005	0.177388	0.492203	0.58322	0.293177	0.116399	0.39554	0.600948	0.535262	0.303888	0.363448	0.537243	0.0107078	S	0.976398	Q9D279	364	Mitotic interactor and substrate of PLK1	Misp	DWPSQDPQPGLQRSLSSDCILSPDARATDPA
Q9CZV8-T417	4.4908	0.185908	2.33957	0.595992	2.43218	1.76474	2.96424	1.06308	1.59801	1.37384	1.88084	1.35039	3.77921	7.4599	2.32828	2.02184	8.235	2.92394	1.83386	2.99242	3.58893	2.26072	2.51773	2.83216	4.93312	3.50411	0.536752	0.0372335	T	1	Q9CZV8	417	F-box/LRR-repeat protein 20	Fbxl20	THLPNIKVHAYFAPVTPPPSVGGSRQRFCRC
Q569Z6-S238	7.49922	2.44958	7.1757	3.88299	3.85979	4.13801	0.106775	0.111538	4.70108	4.96335	3.8888	11.8982	7.83978	7.02951	7.58287	6.9406	1.04508	0.758997	10.8436	8.51371	9.47661	5.23956	6.74458	9.06866	8.54169	7.25167	0.536263	0.0109482	S	0.999569	Q569Z6	238	Thyroid hormone receptor-associated protein 3	Thrap3	WPDATTYGAGSASRASVSDLSPRERSPALKS
O08547-S137	19.7174	25.7318	20.7594	7.7529	6.76159	24.0342	4.58756	9.72753	10.7033	14.272	14.4048	38.2125	12.1657	17.2478	34.8773	49.5126	27.4472	50.0496	22.6683	16.4101	25.2126	34.6315	21.4986	16.9229	9.38704	26.8746	0.536	0.0125383	S	1	O08547	137	Vesicle-trafficking protein SEC22b	Sec22b	TKKLYIDSRARRNLGSINTELQDVQRIMVAN
Q8BGQ1-S119	0.867608	2.86037	1.32269	1.20138	1.32519	2.98312	1.98844	2.22925	0.253866	4.33835	1.93703	2.51956	0.78165	6.9395	1.32042	1.80151	3.07514	0.250215	4.02569	4.66287	2.27253	5.93933	6.34066	5.22669	5.45455	3.61502	0.535827	0.0394856	S	0.998665	Q8BGQ1	119	Spermatogenesis-defective protein 39 homolog	Vipas39	TYSLSSFFRGRTRPGSFQSLSDALSDTPAKS
Q8BRK8-S377	1.66048	2.58865	2.53778	1.06341	1.61978	1.42899	0.761263	3.06554	1.54435	2.17324	1.84435	9.01029	2.50911	6.22995	3.94759	3.87154	3.32728	1.53557	0.937029	1.75318	2.56881	3.33242	1.36773	3.95163	3.85559	3.44269	0.535728	0.0327419	S	1	Q8BRK8	377	5'-AMP-activated protein kinase catalytic subunit alpha-2	Prkaa2	GLKPHPERMPPLIADSPKARCPLDALNTTKP
A2RTL5-T161	2.04625	4.68859	1.52199	1.69634	2.15543	2.42125	1.94141	2.15119	2.75642	1.10328	2.24821	5.7723	0.112374	2.02084	4.74831	5.61649	4.74422	3.44764	3.41654	3.70316	5.41055	4.43492	5.01983	4.76551	5.71223	4.20892	0.534154	0.00224707	T	1	A2RTL5	161	Arginine/serine-rich coiled-coil protein 2	Rsrc2	KRIEKPRRFSRSLSRTPSPPPFRGRNTAMDA
A2RTL5-S163	2.04625	4.68859	1.52199	1.69634	2.15543	2.42125	1.94141	2.15119	2.75642	1.10328	2.24821	5.7723	0.170874	2.02084	4.74831	5.61649	4.74422	3.44764	3.41654	3.70316	5.41055	4.43492	5.01983	4.76551	5.71223	4.2131	0.533624	0.00210378	S	1	A2RTL5	163	Arginine/serine-rich coiled-coil protein 2	Rsrc2	IEKPRRFSRSLSRTPSPPPFRGRNTAMDAQE
A2RTL5-S159	2.04625	4.68859	1.52199	1.69634	2.15543	2.42125	1.94141	2.15119	2.75642	1.10328	2.24821	5.7723	0.170992	2.02084	4.74831	5.61649	4.74422	3.44764	3.41654	3.70316	5.41055	4.43492	5.01983	4.76551	5.71223	4.21311	0.533623	0.00210349	S	1	A2RTL5	159	Arginine/serine-rich coiled-coil protein 2	Rsrc2	RKKRIEKPRRFSRSLSRTPSPPPFRGRNTAM
A2RTL5-S157	2.04625	4.68859	1.52199	1.69634	2.15543	2.42125	1.94141	2.15119	2.75642	1.10328	2.24821	5.7723	0.218371	2.02084	4.74831	5.61649	4.74422	3.44764	3.41654	3.70316	5.41055	4.43492	5.01983	4.76551	5.71223	4.2165	0.533195	0.00199347	S	1	A2RTL5	157	Arginine/serine-rich coiled-coil protein 2	Rsrc2	RDRKKRIEKPRRFSRSLSRTPSPPPFRGRNT
O54825-S97	0.112605	12.4705	12.8676	16.5284	0.169093	12.6458	7.324	0.276522	12.3445	15.5908	9.03298	15.6371	8.41631	9.51919	23.3654	19.1362	15.2671	11.1947	10.1036	12.133	23.0582	19.341	23.7082	27.1639	19.8186	16.9902	0.531659	0.00579858	S	1	O54825	97	Bystin	Bysl	RERATRLGPGLPQDGSDEEDEEWPTLEKAAK
Q14CH1-S820	1.48122	1.49885	1.41592	0.653518	1.44909	1.40254	0.294131	0.639613	0.851336	1.64091	1.13271	3.89444	0.108586	2.01617	2.17338	2.30555	0.161316	3.1743	3.84129	2.4764	1.82725	1.68264	1.86831	1.53404	2.79833	2.133	0.531041	0.0150035	S	0.970204	Q14CH1	820	Molybdenum cofactor sulfurase	Mocos	NQQTGQRNQDVFQTLSESRGRKVNFGVYLMH
Q99J09-T5	1.19629	0.873639	1.38072	1.1975	1.20279	1.16712	1.30593	1.91242	1.30937	2.09855	1.36443	1.4139	1.37752	1.03218	3.39933	4.25648	4.26871	3.00552	1.81937	5.30161	1.84065	3.35994	1.18573	2.01776	1.87482	2.58239	0.528359	0.0111854	T	1	Q99J09	5	Methylosome protein 50	Wdr77	___________MRKDTPPPLVPPAAREWNLP
A2AR02-S254	1.44971	1.92175	1.1607	0.245497	0.897835	1.41396	2.25496	1.56769	2.30164	2.21784	1.54316	1.97214	0.290711	3.61542	2.72608	3.08094	3.53353	2.87517	3.06157	2.9737	2.10364	2.73901	4.13834	3.38401	4.43615	2.9236	0.527828	0.00111337	S	0.999883	A2AR02	254	Peptidyl-prolyl cis-trans isomerase G	Ppig	HKKEKKKRKKSKKSPSSESEAENVDAQPQST
Q63943-S180	0.132695	0.710562	0.295197	0.400127	0.475186	0.116585	0.659621	0.183007	0.32842	0.283533	0.358493	0.778309	0.812421	1.23252	0.829431	0.527821	0.541729	0.0804762	0.102289	0.82185	0.944534	0.802716	0.155231	0.822156	1.08867	0.68144	0.526082	0.0177695	S	1	Q63943	180	Myocyte-specific enhancer factor 2D	Mef2d	TPSLVTSSLTDPRLLSPQQPALQRNSVSPGL
Q922E4-S145	0.394543	0.391559	0.216256	0.151846	0.435365	0.230041	0.199872	0.269856	0.364715	0.184459	0.283851	0.735797	0.452328	1.09105	0.611023	0.157991	0.671059	0.797048	0.373634	0.0730562	0.638629	0.620503	0.175548	0.644599	0.516385	0.539904	0.525744	0.0108197	S	0.806761	Q922E4	145	Ethanolamine-phosphate cytidylyltransferase	Pcyt2	KQAGRYRECKRTQGVSTTDLVGRMLLVTKAH
A2AR02-S255	1.44971	1.92175	1.1607	0.100906	0.897835	1.41396	2.25496	1.56769	2.30164	2.21784	1.5287	1.97214	0.0909693	3.61542	2.72608	3.08094	3.53353	2.87517	3.06157	2.9737	2.10364	2.73901	4.13834	3.38401	4.43615	2.90933	0.525447	0.0015982	S	0.999883	A2AR02	255	Peptidyl-prolyl cis-trans isomerase G	Ppig	KKEKKKRKKSKKSPSSESEAENVDAQPQSTV
P11031-S118	0.220228	0.200128	0.120822	0.232554	0.315705	0.152263	0.217506	0.112932	0.0979191	0.095816	0.176587	0.339053	0.352752	0.419368	0.16953	0.196403	0.558115	0.521009	0.125476	0.324714	0.21865	0.117918	0.491091	0.241759	0.63651	0.336596	0.524627	0.0100441	S	1	P11031	118	Activated RNA polymerase II transcriptional coactivator p15	Sub1	ISLNMEQWSQLKEQISDIDDAVRKL______
Q62245-S1120	1.04415	0.857135	0.209574	0.137104	0.217977	0.141522	0.123333	0.62276	0.208426	0.253962	0.381595	1.38735	0.653656	0.60672	0.362475	0.242975	0.462481	1.02599	0.0746082	0.87414	1.3305	1.40804	0.764947	0.66509	0.334822	0.728128	0.524076	0.0454619	S	0.999487	Q62245	1120	Son of sevenless homolog 1	Sos1	FDSDHSASPFHSRSASVSSISLSKGTDEVPV
Q69ZX8-S277	0.200589	1.21236	0.913573	0.803072	0.929031	1.41434	0.38184	0.834643	0.541413	0.169165	0.740003	2.60077	0.137043	0.254436	0.894904	1.48941	2.78619	1.39063	2.55994	1.94646	1.90924	0.819362	0.121547	1.67324	1.20061	1.41313	0.523663	0.0389608	S	0.886421	Q69ZX8	277	Actin-binding LIM protein 3	Ablim3	KQAARAEKKLKHRRTSETSISPPGSSIGSPN
A2AR02-S257	1.44971	1.92175	1.1607	0.114686	0.897835	1.41396	2.25496	1.56769	2.30164	2.21784	1.53008	1.97214	0.290198	3.61542	2.72608	3.08094	3.53353	2.87517	3.06157	2.9737	2.10364	2.73901	4.13834	3.38401	4.43615	2.92356	0.52336	0.00112108	S	0.999855	A2AR02	257	Peptidyl-prolyl cis-trans isomerase G	Ppig	EKKKRKKSKKSPSSESEAENVDAQPQSTVRP
Q6NZF1-S740	2.99888	4.03175	0.116655	0.147678	2.37	2.61869	4.18806	0.0667383	1.87733	1.82417	2.024	4.84998	5.45012	0.992759	5.82852	0.310855	6.11531	3.00924	3.27522	4.904	2.46188	4.91075	5.12514	4.47992	2.50219	3.87256	0.52265	0.0153744	S	0.933211	Q6NZF1	740	Zinc finger CCCH domain-containing protein 11A	Zc3h11a	SGPSSSQTATKPRRLSSASTGKPPLSVEDDF
Q9DBE0-S62	0.073116	0.310247	0.248941	0.547557	0.283868	0.547297	0.093018	0.421717	0.189728	0.420315	0.31358	0.561845	0.67041	0.472863	0.36431	1.25101	0.787748	0.87073	0.12916	0.160981	0.67856	0.46727	0.610678	0.542025	0.832372	0.599998	0.522636	0.0110031	S	0.997997	Q9DBE0	62	Cysteine sulfinic acid decarboxylase	Csad	KEPEELKQLLDLELQSQGESREQILERCRTV
P18654-S415	0.28585	0.357091	0.467087	0.468828	0.126906	0.284818	0.136786	0.223451	0.275764	0.262854	0.288943	0.385691	0.612551	0.850376	0.60542	0.734432	0.573165	0.171829	0.511019	0.711175	0.334683	0.564776	0.557313	0.591634	0.536426	0.552892	0.522604	0.000348799	S	0.999995	P18654	415	Ribosomal protein S6 kinase alpha-3	Rps6ka3	QTVGVHSIVQQLHRNSIQFTDGYEVKEDIGV
Q5DU09-S57	1.58516	0.1289	1.86231	1.68586	1.78532	0.211419	0.146964	0.149402	1.41486	0.13852	0.910871	3.01936	1.48713	1.86638	1.58013	1.77616	1.91207	2.12971	2.34628	1.69333	0.231971	1.3886	1.42174	1.66707	1.99615	1.75115	0.520156	0.00812272	S	0.993455	Q5DU09	57	Zinc finger protein 652	Znf652	QELDLSTKVYKRESGSPYSVLADTKMSKPHL
Q9CXL3-S48	1.37037	0.469541	1.32736	0.459717	0.212826	0.239632	2.03037	1.25137	0.187289	0.395251	0.794374	3.50012	1.59993	0.196173	1.65567	2.27087	0.18305	0.234591	1.73845	0.858347	1.75519	1.58134	2.2407	1.61645	1.99841	1.53066	0.518974	0.0409016	S	0.999513	Q9CXL3	48	Uncharacterized protein C7orf50 homolog		AGPDKETASTLVQEASPELSPEERRVLERKL
Q80X41-S376	1.49122	1.19966	1.9175	1.42971	0.151908	0.170859	1.39901	0.423186	0.620088	0.273783	0.907692	2.39652	1.28455	2.26274	2.05657	2.07252	1.90087	0.314142	1.30811	0.506048	1.3602	2.11274	2.67434	2.36437	1.88915	1.7502	0.518621	0.00688927	S	0.985945	Q80X41	376	Serine/threonine-protein kinase VRK1	Vrk1	EAEESAVCAVEDMECSDTQVQEAAQTRSVES
Q91W40-S501	0.322034	0.17795	0.21347	0.323317	0.503668	0.122381	0.135108	0.227733	0.0839926	0.112016	0.222167	0.147307	0.348378	0.868207	0.256545	0.490846	0.621882	0.647026	0.483724	0.412893	0.340174	0.158537	0.617152	0.266318	0.34838	0.429098	0.517754	0.0103912	S	0.878887	Q91W40	501	Kinesin light chain 3	Klc3	LSTRHLSEAPRTLSISTQDLSPR________
Q62433-S330	6.94293	4.09932	6.29129	2.39275	4.04591	4.58593	5.67915	5.26863	2.87973	4.55602	4.67417	6.37946	3.72281	9.38925	16.4469	12.4894	7.11899	8.25616	3.37464	8.85836	7.95977	8.2674	8.71006	16.0948	9.38245	9.03217	0.517502	0.00246781	S	0.99994	Q62433	330	Protein NDRG1	Ndrg1	MPSASMTRLMRSRTASGSSVTSLEGTRSRSH
Q9D824-S235	0.556658	0.289144	0.727793	0.208288	0.147689	0.263024	0.472375	0.695684	0.592864	0.783489	0.473701	0.194628	1.03952	1.88858	1.00815	0.971226	1.55511	1.03059	0.856073	0.764984	1.07188	0.728536	0.165924	0.141479	1.40558	0.915875	0.517211	0.0186529	S	0.972468	Q9D824	235	Pre-mRNA 3'-end-processing factor FIP1	Fip1l1	SEKEAALPSTKAEFTSPPSLFKTGLPPSRNS
Q8BWT1-T33	0.565684	0.273858	0.575689	0.427051	0.652573	0.517398	0.385958	0.194905	0.0754643	0.147345	0.381593	0.567652	0.12693	0.209241	0.419553	0.827603	0.9758	1.69555	0.71849	0.444286	0.719832	0.819676	0.776408	0.931527	1.09877	0.737951	0.517097	0.0159061	T	0.999995	Q8BWT1	33	3-ketoacyl-CoA thiolase, mitochondrial	Acaa2	GAYGGLLKDFSATDLTEFAARAALSAGKVPP
P11862-S184	1.4266	5.35461	5.01956	0.771756	6.11787	1.14008	0.768686	4.04891	0.865631	1.12135	2.66351	1.35983	3.50782	6.11964	1.37141	4.69831	10.5112	7.21144	7.46477	7.83481	8.16468	1.8083	5.01479	5.04398	2.20899	5.16571	0.515612	0.0304892	S	0.926059	P11862	184	Growth arrest-specific protein 2	Gas2	KLEKEIEQEETLSAPSPSPSPSSKSSGKKST
Q9R0L6-S65	0.522451	0.299799	0.1244	0.849894	0.699176	0.612397	0.128615	1.93534	1.56045	2.00294	0.873546	0.695898	0.280927	0.567537	1.60897	2.00897	0.200349	3.14824	3.69206	1.69733	2.41736	1.92972	1.51969	3.00792	0.98069	1.69683	0.51481	0.0493196	S	0.999432	Q9R0L6	65	Pericentriolar material 1 protein	Pcm1	KKFGVASDKRVTNAISPESSPGVGRRRTKIP
Q8C1D8-S345	1.76994	0.712708	8.26253	2.53289	10.6566	2.36754	6.07922	2.24206	6.66792	8.67497	4.99663	14.6332	11.7702	17.4399	8.80371	10.5321	1.26895	11.924	10.2773	11.2429	6.57362	6.08717	11.0766	11.8296	2.54963	9.71493	0.514325	0.00991987	S	1	Q8C1D8	345	Protein IWS1 homolog	Iws1	DEEKVAKRKAAVLSDSEDDAGNASAKKSRVV
E9Q784-S951	0.0870137	0.106058	0.271483	0.163284	0.238143	0.288135	0.229946	0.396263	0.395766	0.472476	0.264857	0.987173	0.251904	0.186263	0.39211	0.290812	0.548988	0.131801	0.87062	0.179499	0.66647	0.593071	0.616222	0.852189	0.646792	0.515279	0.514006	0.0155485	S	0.999987	E9Q784	951		Zc3h13	KHRLLSQVVRPQESRSLSPSHLTEDRQGRWK
Q91WK0-S115	1.24907	0.147554	1.20488	0.801745	0.166748	0.204637	0.816985	1.1486	1.44898	1.22668	0.841587	1.5411	0.269651	1.15862	0.193647	1.86298	2.15226	1.33996	2.25576	2.33815	2.09154	2.75804	2.12389	2.64504	0.218471	1.63922	0.513406	0.0178347	S	0.826019	Q91WK0	115	Leucine-rich repeat flightless-interacting protein 2	Lrrfip2	TPLSGQSSRRGSGDTSSLIDPDTSLSELRES
Q9CSN1-S232	6.40458	5.01065	6.60379	4.53138	4.1376	3.24104	2.29331	6.72522	3.11644	0.209372	4.22734	12.8554	6.61125	10.1174	8.7892	7.95101	14.032	5.43507	5.76243	7.73193	7.20163	6.17464	4.30438	7.13361	11.492	8.25657	0.511997	0.00109338	S	0.987342	Q9CSN1	232	SNW domain-containing protein 1	Snw1	KIPRGPPSPPAPVMHSPSRKMTVKEQQEWKI
Q80UG5-S228	0.630696	0.572527	1.55655	0.119733	1.07344	1.47822	0.967662	1.18395	0.744039	0.340265	0.866708	0.988704	0.765024	0.683359	2.31667	4.38931	3.21624	2.27084	0.223302	2.35832	0.66585	1.5671	1.05315	1.71692	1.55636	1.69794	0.510447	0.0408693	S	1	Q80UG5	228	Septin-9	44083	EAPMSQLQSRLEPRPSVAEVPYRNQEDSEVT
P97801-S25	2.08891	2.56355	3.82364	0.148952	1.99366	0.479466	1.85355	1.40348	1.02245	1.7545	1.71321	4.52307	4.95428	3.42526	2.72965	3.42833	3.81827	2.55493	2.4453	1.90294	3.15993	2.83469	4.2974	3.5718	3.56782	3.3724	0.50801	0.000310572	S	0.97539	P97801	25	Survival motor neuron protein	Smn1	SEQEDTVLFRRGTGQSDDSDIWDDTALIKAY
P63085-Y185	2.4718	0.878586	0.776221	0.141182	1.15499	1.29409	2.91192	1.19053	1.90933	0.133755	1.28624	3.45307	0.243608	0.704879	1.3427	3.1508	4.77708	1.30556	3.92173	1.93526	3.498	3.8155	3.47637	3.16791	0.663302	2.53256	0.507882	0.0259451	Y	0.996503	P63085	185	Mitogen-activated protein kinase 1	Mapk1	RVADPDHDHTGFLTEYVATRWYRAPEIMLNS
Q9D8N6-S138	0.72251	0.193227	0.225254	0.202011	0.17257	0.377854	0.148476	0.140076	0.762081	0.871387	0.381545	1.2983	0.395977	0.50115	0.107895	0.168127	0.600685	0.105691	1.18443	0.832251	1.08463	0.845795	1.08284	0.709344	1.60069	0.751271	0.507865	0.0374872	S	0.999999	Q9D8N6	138	Protein lin-37 homolog	Lin37	MRNSPTVRERERSPGSPLPPLPEDGEGSEVI
Q9D0E1-S431	0.435063	0.49104	0.245531	0.719664	0.262671	0.673481	0.188203	0.400537	0.366406	0.541252	0.432385	0.274789	0.709967	1.44373	1.21796	0.857731	1.43676	0.207771	1.62364	0.546033	0.662809	0.0516236	1.04986	0.739276	1.09904	0.8515	0.507792	0.0166672	S	1	Q9D0E1	431	Heterogeneous nuclear ribonucleoprotein M	Hnrnpm	ERMGAGLGHGMDRVGSEIERMGLVMDRMGSV
Q5U3K5-T597	7.61444	0.142853	4.13516	0.471177	0.278487	0.245517	0.498134	5.92251	4.57888	5.36653	2.92537	0.125416	1.83576	5.31197	7.33219	6.00226	5.75814	6.77221	9.90809	8.48635	3.76992	4.8987	6.2997	8.25393	6.10784	5.77589	0.506479	0.0187284	T	1	Q5U3K5	597	Rab-like protein 6	Rabl6	RRMGRFPVREDLSDVTDEDTGPAQPPPPSKL
Q9CRB9-S58	0.130236	0.21248	0.208787	0.137978	0.106042	0.227868	0.850154	0.121697	0.0776487	0.523202	0.259609	0.318067	0.686012	0.261308	0.139548	0.866705	0.250321	1.08384	0.0854909	0.158811	0.740179	0.533264	0.466398	0.694802	0.897492	0.513017	0.506044	0.0472324	S	0.976549	Q9CRB9	58	MICOS complex subunit Mic19	Chchd3	GSKSQRYSSVYGASVSDEDLKRRVAEELALE
O09130-S79	4.75721	0.179133	3.3777	6.44182	6.40305	4.57735	5.89656	4.46133	6.12313	3.75207	4.59694	12.1308	0.118364	5.82899	7.02391	8.31773	7.91846	12.7302	9.8988	8.26634	11.4617	7.18981	9.95516	13.6682	12.7319	9.0886	0.505792	0.00152558	S	1	O09130	79	NFATC2-interacting protein	Nfatc2ip	VPVARLPAPAKPEQDSDSDSEGAAEGPAGAP
O09130-S81	4.75721	0.198247	3.3777	6.44182	6.40305	4.57735	5.89656	4.46133	6.12313	3.75207	4.59885	12.1308	0.178779	5.82899	7.02391	8.31773	7.91846	12.7302	9.8988	8.26634	11.4617	7.18981	9.95516	13.6682	12.7319	9.09292	0.505762	0.001477	S	1	O09130	81	NFATC2-interacting protein	Nfatc2ip	VARLPAPAKPEQDSDSDSEGAAEGPAGAPRT
O09130-S83	4.75721	0.176691	3.3777	6.44182	6.40305	4.57735	5.89656	4.46133	6.12313	3.75207	4.59669	12.1308	0.180612	5.82899	7.02391	8.31773	7.91846	12.7302	9.8988	8.26634	11.4617	7.18981	9.95516	13.6682	12.7319	9.09305	0.505517	0.0014756	S	1	O09130	83	NFATC2-interacting protein	Nfatc2ip	RLPAPAKPEQDSDSDSEGAAEGPAGAPRTLV
A2A4P0-S484	0.141249	0.0750919	0.165069	0.404866	0.29488	0.295266	0.124256	0.425991	0.389398	0.219699	0.253577	0.277697	0.36925	0.592103	0.244545	0.279338	0.486185	0.208877	0.0967479	0.512816	0.70202	0.595699	0.934165	0.856104	0.868443	0.501714	0.505421	0.0130212	S	0.999968	A2A4P0	484	ATP-dependent RNA helicase DHX8	Dhx8	EPPFLRGHTKQSMDMSPIKIVKNPDGSLSQA
P70279-S97	0.106349	0.502131	0.183804	0.150605	0.247376	0.238196	0.180782	0.32813	0.143407	0.207026	0.228781	0.848322	0.161297	0.219447	0.651182	0.0662905	0.216302	0.412927	0.394604	0.351115	0.582831	0.636396	0.730395	0.583431	0.482717	0.452661	0.505412	0.0104052	S	0.99983	P70279	97	Surfeit locus protein 6	Surf6	NPMVSKQEKGLSSLGSPKDSQGTARESVFAL
Q6PGL7-S1049	0.662006	0.588696	0.565705	0.530029	1.42622	0.304901	0.772501	0.765737	1.3448	0.26575	0.722634	4.29099	1.45106	1.10307	1.06918	0.89802	1.04564	1.90719	2.21544	1.3636	1.11112	1.03611	0.693013	0.598007	1.26025	1.43162	0.504767	0.0337212	S	0.999832	Q6PGL7	1049	WASH complex subunit FAM21	Fam21	RPQTRAARRLAAQESSEAEDVTVDRGPVAQL
O70439-T79	0.583484	0.514797	0.911609	0.199444	0.472525	0.139648	0.126942	0.135126	0.0553289	0.11347	0.325237	0.116303	0.587881	0.464844	0.617541	0.187702	1.39091	1.30258	0.897223	0.615748	0.60841	0.158582	0.223752	0.800698	1.05536	0.644824	0.504382	0.0449014	T	0.872281	O70439	79	Syntaxin-7	Stx7	KETDKYIKEFGSLPTTPSEQRQRKIQKDRLV
Q6P9R1-S77	5.27533	3.21265	1.65501	1.68024	0.247475	4.31627	3.24909	2.47813	0.0864002	0.163153	2.23637	4.63434	5.28782	0.228806	4.13108	6.08235	11.2294	5.9608	2.58484	2.16247	2.5727	2.41225	1.83458	3.96536	9.08067	4.44053	0.503627	0.0490076	S	0.999959	Q6P9R1	77	ATP-dependent RNA helicase DDX51	Ddx51	AAGKRRRRPRRRRRVSGSATPNSEAPRAKRR
Q6ZPJ0-S221	0.149847	0.126119	0.249762	0.697581	0.619059	0.21228	0.104273	0.1413	0.258642	0.148792	0.270766	0.188231	0.296064	0.48874	0.17914	0.411482	0.163648	0.416511	0.974464	1.30222	0.734732	0.176588	0.99394	0.637565	0.589801	0.539509	0.501875	0.0449218	S	0.982215	Q6ZPJ0	221	Testis-expressed sequence 2 protein	Tex2	PPRHRHLMKTLVKSLSTDTSRQESDTVSYKP
Q61029-S384	0.0999704	0.566953	0.07313	0.175859	0.548258	0.237671	0.160213	0.454842	0.194077	0.671819	0.318279	0.223562	0.604008	1.08097	0.555506	0.482396	0.297838	0.847201	0.916257	0.978207	0.636885	0.079491	0.9429	0.807105	0.430094	0.634459	0.501655	0.0109743	S	0.979081	Q61029	384	Lamina-associated polypeptide 2, isoforms beta/delta/epsilon/gamma	Tmpo	AAGRPLELSDFRMEESFSSKYVPKYAPLADV
P15105-S343	6.73504	2.04448	3.78176	4.44292	2.64697	2.00774	3.78516	1.57618	3.16352	3.05636	3.32401	4.10298	11.3734	14.0898	8.25256	4.16011	12.6316	6.98211	0.140887	8.40171	5.3764	6.90371	1.87089	1.94641	6.54692	6.62711	0.501578	0.0247879	S	1	P15105	343	Glutamine synthetase	Glul	TVGQEKKGYFEDRRPSANCDPYAVTEAIVRT
Q8BY35-S654	2.0981	0.735444	1.16667	0.9685	1.49891	0.567493	0.747247	0.841411	1.00072	0.199151	0.982365	2.65734	2.00036	3.7467	0.880505	1.83691	2.42313	2.74174	2.72774	1.47725	1.15251	1.63692	1.18227	0.770665	2.19018	1.95887	0.501495	0.00394529	S	1	Q8BY35	654	FYVE, RhoGEF and PH domain-containing protein 2	Fgd2	AASGRTPEGPDEEDVSD______________
Q9D0L8-T34	0.302166	0.52815	0.0918869	0.165184	0.124618	0.437404	0.489545	0.175214	0.0498695	0.289592	0.265363	0.816284	0.482536	0.394363	0.755988	0.180154	0.64428	0.824148	0.255315	0.354875	0.344122	0.630072	0.636586	0.70148	0.393396	0.529543	0.501117	0.00372506	T	1	Q9D0L8	34	mRNA cap guanine-N7 methyltransferase	Rnmt	GNEPAAASGQRLPENTPPCQQVDQPKMQKEF
Q91XF0-S176	0.246233	2.06287	0.89893	0.16393	0.0664827	0.652496	2.32882	0.4323	0.826116	1.27808	0.895625	3.43123	3.00533	0.134656	3.22968	2.32555	1.41267	2.22874	1.04605	1.20513	1.61469	1.75902	1.82889	0.589566	1.30301	1.79387	0.499269	0.0242909	S	0.99941	Q91XF0	176	Pyridoxine-5'-phosphate oxidase	Pnpo	RPKSSQIGAVVSRQSSVIPDREYLRKKNEEL
Q5U3K5-S594	7.61444	0.232191	4.13516	0.24164	0.348916	0.158504	0.223438	5.92251	4.57888	5.36653	2.88222	0.131171	1.83576	5.31197	7.33219	6.00226	5.75814	6.77221	9.90809	8.48635	3.76992	4.8987	6.2997	8.25393	6.10784	5.7763	0.498973	0.0178413	S	1	Q5U3K5	594	Rab-like protein 6	Rabl6	DTQRRMGRFPVREDLSDVTDEDTGPAQPPPP
Q8JZP9-S493	0.154953	0.149428	0.213884	0.229104	0.0881896	0.124213	0.105565	0.415542	0.269001	0.284813	0.203469	0.623177	0.452699	0.695473	0.304699	0.669097	0.489508	0.146808	0.419152	0.168099	0.118033	0.940837	0.269088	0.167019	0.245731	0.407816	0.498925	0.0235457	S	1	Q8JZP9	493	GAS2-like protein 1	Gas2l1	PRALSPAAPRPSRGPSPGPELAATPASIFRT
Q3UYI5-S568	2.63266	0.110407	1.6589	1.41052	1.97338	0.0849833	4.01636	2.66849	0.886163	1.07609	1.6518	4.67934	2.45297	2.84716	2.15445	5.01505	3.49929	4.37448	2.54096	0.0931742	4.45413	3.85479	1.48467	1.6326	7.26917	3.31087	0.4989	0.0199548	S	1	Q3UYI5	568	Ral guanine nucleotide dissociation stimulator-like 3	Rgl3	SPPSSPRNREPPPPGSPPASPGPQSPSTKLS
P46062-S903	0.461647	0.515016	0.362819	0.244425	0.482874	0.28212	0.475529	0.141007	0.148972	0.131607	0.324602	0.721047	0.118992	0.893415	0.678461	0.263385	0.129018	0.718526	1.52031	0.535617	0.505548	0.547432	0.641987	0.956475	0.880293	0.65075	0.498812	0.0144498	S	0.998011	P46062	903	Signal-induced proliferation-associated protein 1	Sipa1	DSGPELRASILPRTLSLRNSISKIMSEAGSE
Q9CZV8-S421	3.36959	0.170338	1.87156	0.595992	2.43218	1.76474	2.96424	1.06308	1.59801	1.37384	1.72036	1.35039	3.77921	7.4599	2.32828	2.02184	8.235	2.92394	1.83386	2.99242	2.90371	2.26072	2.51773	2.83216	4.93312	3.45516	0.497909	0.0224643	S	0.954727	Q9CZV8	421	F-box/LRR-repeat protein 20	Fbxl20	NIKVHAYFAPVTPPPSVGGSRQRFCRCCIIL
Q9JLB2-S84	0.159873	0.132742	0.108612	1.21253	0.742365	0.160075	0.260434	0.492983	0.103753	0.946542	0.431991	1.4372	0.252252	0.358606	0.960109	1.643	0.922101	0.840773	1.37263	0.81425	0.960069	0.206684	0.238891	1.15249	1.00109	0.868581	0.497353	0.0249845	S	0.840215	Q9JLB2	84	MAGUK p55 subfamily member 5	Mpp5	RREEEGKKQELDLNSSMRLKKLAQIPPKTGI
Q8R010-S36	2.30818	0.162672	0.200303	0.345781	3.12923	4.20683	3.45063	2.82529	0.352181	0.0975284	1.70786	5.4015	3.61192	1.76051	2.7705	3.18836	7.33731	3.72991	0.0624389	4.00637	2.77805	4.57907	2.40971	2.75538	3.72539	3.43689	0.496921	0.0203956	S	0.983669	Q8R010	36	Aminoacyl tRNA synthase complex-interacting multifunctional protein 2	Aimp2	PTCMYRLPNVHSKTTSPATDAGHVQETSEPS
P26231-S690	0.0951604	0.0896017	0.0974535	0.193073	0.284136	0.648299	0.171406	0.116233	0.0946578	0.276577	0.20666	0.40888	0.461294	0.884686	0.0908769	0.16005	0.512047	0.208017	0.73867	0.510148	0.155143	0.26851	0.535217	0.407146	0.49534	0.416859	0.495755	0.022093	S	1	P26231	690	Catenin alpha-1	Ctnna1	QLPQEQKAKIAEQVASFQEEKSKLDAEVSKW
Q8VH51-S129	0.175913	5.37329	0.219243	2.45833	3.13829	0.140601	4.57302	2.94649	5.3794	2.55999	2.69646	0.0911214	9.87096	9.73439	2.50753	1.18209	0.397348	4.63715	4.62002	4.2251	6.90204	7.11233	7.02885	10.1232	7.82696	5.44708	0.495028	0.0357145	S	1	Q8VH51	129	RNA-binding protein 39	Rbm39	LPHSIKLSRRRSRSKSPFRKDKSPVREPIDN
Q8VH51-S127	0.11395	5.37329	0.204023	2.45833	3.13829	0.19326	4.57302	2.94649	5.3794	2.55999	2.694	0.154781	9.87096	9.73439	2.50753	1.18209	0.277609	4.63715	4.62002	4.2251	6.90204	7.11233	7.02885	10.1232	7.82696	5.44307	0.494942	0.0360987	S	1	Q8VH51	127	RNA-binding protein 39	Rbm39	IGLPHSIKLSRRRSRSKSPFRKDKSPVREPI
Q8VH51-S125	0.0638331	5.37329	0.132877	2.45833	3.13829	0.27754	4.57302	2.94649	5.3794	2.55999	2.69031	0.1356	9.87096	9.73439	2.50753	1.18209	0.308599	4.63715	4.62002	4.2251	6.90204	7.11233	7.02885	10.1232	7.82696	5.44392	0.494186	0.0358603	S	1	Q8VH51	125	RNA-binding protein 39	Rbm39	GKIGLPHSIKLSRRRSRSKSPFRKDKSPVRE
P35492-S648	196.461	264.265	130.808	88.17	47.1007	88.0495	62.7812	118.451	49.5945	154.407	120.009	525.251	252.689	229.928	205.101	188.651	284.678	256.965	146.827	148.278	164.568	172.439	174.336	366.062	289.551	243.237	0.493381	0.00342272	S	1	P35492	648	Histidine ammonia-lyase	Hal	PLSPTAFSLESLRKNSATIPESDDL______
Q91XD4-S519	0.484391	0.0948375	0.177249	0.162607	0.160172	0.270254	0.193333	0.0927504	0.382493	0.769398	0.278749	0.770635	0.389521	1.07677	0.312496	0.328709	1.15177	0.94457	0.63947	0.127906	0.154738	0.839868	0.399685	0.560092	0.261275	0.568394	0.490415	0.0267457	S	0.955579	Q91XD4	519	Formimidoyltransferase-cyclodeaminase	Ftcd	DMTDDVFKEKTHHRISSLLQEAKTQAALVLG
P59808-S1014	0.695248	0.922453	0.169098	0.671556	1.12352	0.95417	0.790295	2.62656	0.11867	2.0102	1.00818	2.98333	1.77488	2.19723	2.7676	2.72996	1.63442	1.82038	2.67003	2.41016	2.44546	2.17516	1.87257	0.0381722	1.29737	2.05834	0.489802	0.00317069	S	0.99012	P59808	1014	SAM and SH3 domain-containing protein 1	Sash1	APILPLKKASPASPVSPSDCPSPREPRPSSG
Q99JF8-S274	15.8953	0.31096	13.4534	0.282445	0.148671	21.1806	32.5457	0.0707088	20.7891	24.9136	12.959	34.1349	2.0441	18.3613	25.8633	19.3403	28.4844	25.9497	25.9117	17.0565	37.6502	0.211689	33.3656	42.5213	61.5987	26.6067	0.487059	0.0315731	S	0.993053	Q99JF8	274	PC4 and SFRS1-interacting protein	Psip1	KRKNLAKPGVTSTSDSEDEDDQEGEKKRKGG
Q8BTI8-S926	1.48041	6.18568	3.82883	8.51222	9.87712	1.51383	7.55445	7.44354	8.32515	9.26141	6.39826	16.5331	16.9278	11.4858	6.50512	6.22539	0.277433	8.5216	17.6757	23.612	11.9221	10.1695	13.2276	19.62	21.5026	13.1575	0.486281	0.00637838	S	1	Q8BTI8	926	Serine/arginine repetitive matrix protein 2	Srrm2	SPSRVTSRTPQRKSRSISPCPKVDSRLRHSR
Q8BJU0-S307	0.0633123	8.21367	15.7085	9.0554	8.29712	6.62921	5.28173	15.1902	20.4985	9.44934	9.8387	0.103609	23.9056	10.3705	3.82593	10.2957	36.2927	23.3675	23.0398	31.8522	49.9769	23.3546	10.2752	14.0845	22.5664	20.2365	0.486185	0.0318231	S	0.997663	Q8BJU0	307	Small glutamine-rich tetratricopeptide repeat-containing protein alpha	Sgta	FVEQIRSQVVRSRTPSASHEEQQE_______
Q8BL97-S210	27.8479	31.105	22.4526	27.7946	37.3037	27.4506	26.0158	29.9179	37.1761	26.4333	29.3497	164.396	65.7991	67.5678	26.4393	32.8087	47.0006	60.5087	54.875	41.7165	43.0268	60.5172	37.4062	59.4515	84.4911	60.4289	0.485691	0.00877158	S	1	Q8BL97	210	Serine/arginine-rich splicing factor 7	Srsf7	VSLRRSRSASLRRSRSGSIIGSRYFQSRSRS
Q8BTI8-S928	1.48041	6.18568	3.82883	8.51222	9.87712	1.51383	7.55445	7.44354	8.32515	9.26141	6.39826	16.5331	16.9278	11.4858	6.50512	6.22539	0.562851	8.5216	17.6757	23.612	11.9221	10.1695	13.2276	19.62	21.5026	13.1779	0.485529	0.00600053	S	1	Q8BTI8	928	Serine/arginine repetitive matrix protein 2	Srrm2	SRVTSRTPQRKSRSISPCPKVDSRLRHSRSR
Q8BTI8-S2644	4.03443	1.71293	0.887177	3.99881	3.64753	2.38492	1.89891	1.83423	3.6672	3.57365	2.76398	8.77093	6.20161	4.85721	3.53484	4.40477	1.83424	3.87585	8.0255	4.99584	4.86771	4.14759	5.02629	9.57204	9.59561	5.69357	0.485456	0.00171171	S	1	Q8BTI8	2644	Serine/arginine repetitive matrix protein 2	Srrm2	SRSPRKPIDSLRDSRSLSYSPVERRQPSPQP
Q8BL97-S212	27.5707	34.3271	22.4526	29.6351	37.3037	26.7465	24.8541	29.9179	38.1582	25.427	29.6393	162.409	65.7991	67.5678	26.4393	34.5484	45.5451	59.0208	57.3456	40.7373	44.5197	62.3337	38.8314	62.9294	87.8224	61.1321	0.48484	0.00745656	S	1	Q8BL97	212	Serine/arginine-rich splicing factor 7	Srsf7	LRRSRSASLRRSRSGSIIGSRYFQSRSRSRS
Q64459-S134	3.25518	1.50527	1.84348	2.04208	1.19929	0.434719	0.959559	1.79728	0.169656	1.58425	1.47908	4.06975	3.56883	5.1482	2.94216	0.249894	4.89048	3.34488	2.8657	1.183	3.10863	3.29738	2.67072	3.41503	2.17241	3.06622	0.482378	0.00279001	S	0.999643	Q64459	134	Cytochrome P450 3A11	Cyp3a11	SISKDDEWKRYRALLSPTFTSGKLKEMFPVI
Q91WM3-S470	2.46536	2.91554	0.9669	0.946458	2.02706	2.49278	3.13915	2.03416	0.707035	0.237994	1.79324	4.88396	3.73585	3.10672	2.71	3.80361	7.51925	6.40876	4.21702	1.60277	2.87345	0.184145	2.66207	4.02366	4.37304	3.72174	0.48183	0.00663814	S	1	Q91WM3	470	U3 small nucleolar RNA-interacting protein 2	Rrp9	ARNSVCIIPLRRLPVSPVAGS__________
P63085-T183	2.4718	0.878586	0.776221	0.203678	1.15499	1.29409	2.91192	1.19053	1.90933	0.171429	1.29626	3.45307	0.276292	0.704879	1.3427	3.80112	5.50873	2.27878	3.92173	1.93526	3.498	3.8155	3.47637	3.16791	0.663302	2.70312	0.479541	0.0165967	T	0.999898	P63085	183	Mitogen-activated protein kinase 1	Mapk1	LARVADPDHDHTGFLTEYVATRWYRAPEIML
Q9QZK7-S274	1.19065	0.0579877	0.315856	0.243705	0.236439	0.268031	0.661597	0.596012	0.779788	0.293223	0.464329	1.13917	0.606438	1.47662	0.795723	1.07829	1.49431	1.08035	0.127647	0.843563	1.13278	1.55601	0.238327	0.0733692	1.92633	0.969209	0.479081	0.0193242	S	0.999993	Q9QZK7	274	Docking protein 3	Dok3	PELAMSPPCPLPRALSLPSLEPPGELREVAP
Q9ESV0-S80	1.91988	0.261138	0.139843	2.86955	3.21164	4.97473	0.165646	1.70992	3.51554	2.09907	2.08669	5.15244	3.29603	8.72099	5.78208	3.66167	2.90899	3.80185	6.49135	0.1249	2.13678	7.32766	4.65377	4.66348	2.29906	4.35865	0.478748	0.0125325	S	1	Q9ESV0	80	ATP-dependent RNA helicase DDX24	Ddx24	LFSSEETKKRKAQAVSEEEEEEEGQSSSPKK
P46062-S907	0.461647	0.515016	0.362819	0.350669	0.482874	0.0931756	0.475529	0.186045	0.118626	0.134312	0.318071	0.721047	0.268082	0.893415	0.678461	0.339914	0.137107	0.718526	1.52031	0.535617	0.505548	0.547432	0.641987	0.956475	0.880293	0.667444	0.476552	0.00706447	S	0.994139	P46062	907	Signal-induced proliferation-associated protein 1	Sipa1	ELRASILPRTLSLRNSISKIMSEAGSETLED
Q9QYG0-T330	47.7894	86.1337	47.694	61.4234	68.0459	46.0511	47.0864	39.8514	35.6393	36.6355	51.635	194.899	50.1886	129.113	132.1	196.214	69.4022	118.323	76.5056	92.6366	83.1181	87.216	98.0915	119.493	71.001	108.45	0.476117	0.000795907	T	1	Q9QYG0	330	Protein NDRG2	Ndrg2	GYMASSCMTRLSRSRTASLTSAASIDGSRSR
Q6PHU5-S819	2.1932	7.15539	4.46226	0.104419	6.29787	0.382376	3.4036	3.40083	3.62579	3.6862	3.47119	9.99851	0.766137	17.9702	5.2066	0.257543	5.94185	11.8938	11.7476	6.9447	4.51321	4.07176	7.99757	7.75953	7.22027	7.30638	0.475091	0.0246962	S	0.99905	Q6PHU5	819	Sortilin	Sort1	ALDSTSHAKSGYHDDSDEDLLE_________
Q5NBX1-S272	1.25263	0.903642	0.661564	0.60735	0.419493	0.671902	2.06947	0.197248	1.15588	0.120652	0.805984	2.48576	1.17315	0.338327	1.40409	0.529833	2.57815	2.02329	1.71477	0.497307	3.4784	0.108606	1.96263	3.15283	2.36322	1.70074	0.473902	0.0253022	S	0.999831	Q5NBX1	272	Protein cordon-bleu	Cobl	RSNSKAEHLGLSGADSDEDPAKSASGGDLNG
Q5HZI1-S150	0.648312	0.0717106	0.79786	0.911056	0.0904188	0.259407	0.134086	0.201905	0.348273	0.37334	0.383637	1.17042	0.740725	0.224976	0.88122	0.686135	0.344712	1.24045	0.861014	1.05075	0.816526	0.826644	0.790389	0.890917	0.832476	0.81124	0.472902	0.00148716	S	0.999983	Q5HZI1	150	Microtubule-associated tumor suppressor 1 homolog	Mtus1	KPCECRSDDDYACGDSPEVLELKQTYGMKVD
Q8BL97-S208	21.0144	21.3715	16.2135	23.7253	33.5371	21.073	20.4983	24.3808	31.0814	24.2911	23.7186	137.733	65.6533	54.189	21.997	32.8087	33.6211	47.9149	42.941	36.75	40.7787	53.967	27.268	44.6586	62.836	50.2226	0.47227	0.00796371	S	1	Q8BL97	208	Serine/arginine-rich splicing factor 7	Srsf7	RSVSLRRSRSASLRRSRSGSIIGSRYFQSRS
Q60953-S528	3.80319	0.621954	5.62686	0.123963	6.31242	0.297246	6.21635	5.20998	5.32281	7.70159	4.12364	12.575	5.56675	0.584963	6.70848	9.88623	14.6471	13.3694	11.0056	6.49909	3.33991	8.32736	9.74713	12.4356	7.76447	8.74694	0.471438	0.00474484	S	0.995622	Q60953	528	Protein PML	Pml	TSSPEQSWPSTFKATSPPHLDGTSNPESTVP
Q9DBE9-S335	6.72677	2.80288	5.78156	3.73264	3.21755	2.38334	1.57564	0.294955	2.87072	0.495263	2.98813	8.2196	1.00362	10.9691	0.185318	7.6699	6.81764	7.6114	8.68762	9.79583	5.00735	0.132935	7.57866	9.66238	5.71682	6.3613	0.469736	0.0138004	S	0.979292	Q9DBE9	335	pre-rRNA processing protein FTSJ3	Ftsj3	AKKLKEQAKALDISLSSEEEEEGDEEEAVAE
Q9DBE9-S336	6.72677	2.80288	5.78156	3.73264	3.21755	2.38334	1.57564	0.302755	2.87072	0.495263	2.98891	8.2196	1.00362	10.9691	0.102364	7.6699	6.81764	7.6114	8.68762	9.79583	5.00735	0.311378	7.57866	9.66238	5.71682	6.36812	0.469356	0.0134126	S	0.979292	Q9DBE9	336	pre-rRNA processing protein FTSJ3	Ftsj3	KKLKEQAKALDISLSSEEEEEGDEEEAVAET
A2AJ88-T1284	0.140962	1.02587	1.7391	1.32671	0.196132	0.231992	1.28894	0.145352	0.222518	0.341313	0.665889	0.142711	0.126263	0.869493	1.81097	1.94648	1.65838	1.47931	2.16464	1.80502	1.51238	1.56875	1.60729	2.35352	0.843824	1.42064	0.468723	0.0108284	T	0.999163	A2AJ88	1284	Patatin-like phospholipase domain-containing protein 7	Pnpla7	EPAKVAAVDDESDYQTEYEEELPAIPKETYA
Q3UDW8-S238	0.0608803	0.148437	0.365657	0.0946922	0.0848913	0.240144	0.178779	0.106218	0.281423	0.277645	0.183877	0.294891	0.552915	0.779624	1.00096	0.275584	0.23432	0.114352	0.627315	0.0868684	0.431161	0.126198	0.438811	0.38396	0.164213	0.393655	0.467101	0.0294575	S	0.835807	Q3UDW8	238	Heparan-alpha-glucosaminide N-acetyltransferase	Hgsnat	IASRETDRLINSELGSPSRADPLSADYQPET
Q9CWY3-S14	1.04315	0.677334	0.117799	0.799518	0.119735	0.136484	0.549895	0.5097	0.685147	1.36285	0.600161	1.78258	0.943523	1.88502	1.17064	0.604231	0.740938	0.618855	0.15724	0.859131	1.92351	0.647717	0.716634	3.31554	2.78976	1.29681	0.462799	0.0356752	S	0.983336	Q9CWY3	14	N-lysine methyltransferase SETD6	Setd6	__MAAPAKRARVSGGSPLVAPCPSPRAARAP
Q6WVG3-S187	0.155709	0.909173	1.01753	0.786117	1.85737	0.852988	0.940783	0.137905	1.75605	1.36509	0.977871	1.14893	2.58892	4.37876	1.68502	0.126932	1.96365	2.41955	2.86431	1.66869	2.53653	1.60406	2.246	0.0927419	4.35381	2.11985	0.461292	0.0146115	S	0.959245	Q6WVG3	187	BTB/POZ domain-containing protein KCTD12	Kctd12	ASAGAPSPTLELASRSPSGGAAGPLLTPSQS
Q9CQJ6-S73	0.296336	0.179156	0.253136	2.64463	0.386476	0.107874	0.244742	0.9595	1.59092	1.72137	0.838414	2.39913	2.05024	0.64888	1.93314	2.07793	0.355012	0.134907	3.21158	2.46248	2.35525	3.17199	1.1621	1.98081	1.53037	1.81956	0.460779	0.0172323	S	1	Q9CQJ6	73	Density-regulated protein	Denr	EKNFPNEFAKLTVENSPKQETGITEGQGPVG
Q62172-S93	0.15272	0.160595	0.194298	0.451422	0.359438	0.716604	0.129222	0.65753	0.0997124	0.675985	0.359753	1.41355	0.254992	0.482298	0.144243	0.185603	0.719212	1.17133	0.21165	1.16009	1.28732	0.723197	1.11578	0.912001	1.16006	0.781522	0.460323	0.0144522	S	0.999992	Q62172	93	RalA-binding protein 1	Ralbp1	KEKRTEGYAAFQEDSSGDEAESPSKVKRSKG
Q99LL5-S493	2.19768	1.90395	1.00932	0.182262	0.219925	0.439548	0.756842	1.21986	1.79988	1.40856	1.11378	3.86737	2.70159	4.28233	0.22266	0.141246	1.40567	2.39801	1.73114	2.24023	2.44647	2.65865	2.76234	3.26571	3.84472	2.4263	0.459047	0.00676605	S	0.999998	Q99LL5	493	Periodic tryptophan protein 1 homolog	Pwp1	GGTKGLSVSGPCGSRSPQQTPMES_______
P59808-S805	0.326929	0.910107	0.198217	1.49759	0.980882	0.636113	2.03264	1.28102	0.149197	0.287508	0.83002	2.04402	1.84676	3.1141	0.699667	0.779637	2.13541	3.02766	2.26169	2.37016	0.224793	1.21942	2.03434	1.98708	1.74713	1.82085	0.455843	0.00461812	S	1	P59808	805	SAM and SH3 domain-containing protein 1	Sash1	SCDVPSVTDLSKNRRSLPVSICRSCETLEGP
A2AR02-S354	0.666329	1.05319	0.13159	0.146169	3.50378	1.48608	1.73042	1.04286	1.34288	0.8426	1.19459	4.24189	3.31662	5.35731	1.74581	0.0853647	3.42062	5.77153	1.78233	1.71029	1.1618	1.31515	2.591	2.00929	2.23783	2.62477	0.455121	0.021235	S	1	A2AR02	354	Peptidyl-prolyl cis-trans isomerase G	Ppig	YRTPSRSRSRDRFRRSETPPHWRQEMQRAQR
Q62172-S92	0.167055	0.160377	0.201804	0.161974	0.134544	0.716604	0.254078	0.65753	0.321499	0.675985	0.345145	1.41355	0.291724	0.107655	0.191822	0.29432	0.719212	1.17133	0.092171	1.16009	1.28732	0.723197	1.11578	0.912001	1.16006	0.760016	0.454129	0.0197687	S	0.999996	Q62172	92	RalA-binding protein 1	Ralbp1	KKEKRTEGYAAFQEDSSGDEAESPSKVKRSK
Q69ZR2-S357	0.200792	2.13802	7.91529	0.131578	12.3711	0.389055	0.210029	18.4218	8.79046	6.8029	5.7371	1.27537	8.93556	18.1651	8.91488	13.6517	20.3014	35.8334	10.0423	10.9519	11.9154	9.18934	7.84161	12.8462	7.14127	12.6432	0.453768	0.0351572	S	0.980641	Q69ZR2	357	E3 ubiquitin-protein ligase HECTD1	Hectd1	SAGSTGRIPGLRRLDSSGERSHRQLIDCIRS
Q6VN19-S369	0.278341	0.214119	0.866512	0.680401	1.69395	0.946859	0.935268	0.167558	0.636247	0.174163	0.659341	0.472396	0.648527	0.196982	0.214517	2.96054	0.258304	1.36702	0.902579	0.802314	2.37124	2.10521	2.1894	2.172	3.78955	1.46076	0.45137	0.0492886	S	0.981053	Q6VN19	369	Ran-binding protein 10	Ranbp10	RSPKSQDSYPGSPSLSPRHGPSSSHIHNTGA
Q9QZK2-S370	0.536938	0.217386	0.174192	0.177064	0.115672	0.057169	0.143077	0.140701	0.416399	0.458247	0.243685	0.86703	0.634561	0.250151	0.0881065	0.148249	0.194396	0.828433	0.0755353	0.612388	1.2856	0.266481	1.11705	1.04669	0.168032	0.541622	0.449916	0.0474386	S	0.998925	Q9QZK2	370	Breast cancer anti-estrogen resistance protein 3	Bcar3	CPSSPVFRTGSEPTLSPALVRRFSSDARTGE
Q9D8N6-S135	0.72251	0.122518	0.258189	0.0957976	0.125297	0.377854	0.202728	0.13717	0.51185	0.871387	0.34253	1.2983	0.226216	0.50115	0.301362	0.240449	0.600685	0.163017	1.18443	0.832251	1.08463	0.845795	1.08284	0.709344	1.60069	0.762225	0.449382	0.0156574	S	1	Q9D8N6	135	Protein lin-37 homolog	Lin37	RAWMRNSPTVRERERSPGSPLPPLPEDGEGS
A2AR02-T356	0.666329	1.05319	0.11673	0.127858	3.50378	1.48608	1.73042	1.04286	1.34288	1.06122	1.21313	4.24189	3.31662	5.62157	1.74581	0.359774	3.42062	5.77153	2.04526	1.71029	1.1618	1.53192	2.74942	2.00929	2.23783	2.70883	0.447844	0.01564	T	1	A2AR02	356	Peptidyl-prolyl cis-trans isomerase G	Ppig	TPSRSRSRDRFRRSETPPHWRQEMQRAQRMR
P20152-S56	1.8241	1.20745	1.95013	0.157389	0.297408	1.24795	1.59615	0.106928	0.0458883	0.537915	0.897131	0.144214	1.57704	2.08016	1.68786	2.63781	2.96919	3.03186	3.37128	1.72966	2.50728	0.23912	0.172572	2.84995	3.05183	2.00356	0.447769	0.0133143	S	0.974623	P20152	56	Vimentin	Vim	GSALRPSTSRSLYSSSPGGAYVTRSSAVRLR
Q9QYG0-S328	42.7681	74.7103	39.4101	88.3416	91.8407	40.4752	43.6939	53.1339	46.9258	77.6798	59.8979	228.132	56.8582	126.115	167.547	240.057	108.108	140.213	102.184	106.827	120.675	125.419	137.703	130.364	94.489	134.621	0.444938	0.000180307	S	1	Q9QYG0	328	Protein NDRG2	Ndrg2	GMGYMASSCMTRLSRSRTASLTSAASIDGSR
Q3UYI5-S572	2.63266	0.245216	1.6589	1.41052	1.97338	0.274377	4.01636	0.115023	0.886163	1.07609	1.42887	4.57908	2.10063	2.84716	2.15445	4.25372	3.49929	4.37448	2.54096	0.0931742	4.45413	3.75637	1.48467	1.6326	7.26917	3.21713	0.444143	0.0116434	S	0.999915	Q3UYI5	572	Ral guanine nucleotide dissociation stimulator-like 3	Rgl3	SPRNREPPPPGSPPASPGPQSPSTKLSLTMD
Q52KI8-S781	0.260357	4.65035	3.53874	0.275144	0.246374	4.75742	4.13064	3.63852	0.650056	4.29167	2.64393	8.75338	6.32554	12.6985	1.92667	2.69036	4.06168	10.0099	10.6372	11.701	4.62706	3.79031	0.117497	0.1788	5.82696	5.9532	0.444118	0.0312373	S	1	Q52KI8	781	Serine/arginine repetitive matrix protein 1	Srrm1	SKSPKADSLSRAASPSPQSVRRVSSSRSVSG
P70429-S329	1.35255	0.151251	0.715589	0.083325	1.08937	0.469198	0.363827	0.558829	0.775536	0.0911657	0.565064	1.62405	1.90444	2.04595	1.109	0.898462	1.43786	1.80879	1.2273	0.872188	1.23931	0.121337	1.56956	0.0848429	1.97427	1.27981	0.441521	0.00494972	S	0.999843	P70429	329	Ena/VASP-like protein	Evl	PNSSEAGRKPWERSNSVEKPVSSLLSRTPSV
Q61136-S576	0.326289	0.223428	0.330207	0.0933435	0.0850097	0.065397	0.46769	0.166583	0.472751	0.413053	0.264375	1.30085	0.946592	0.140036	1.10385	0.668683	0.287666	0.113898	0.150829	1.03262	0.85993	0.311162	0.969389	0.22612	0.284159	0.599699	0.440846	0.026697	S	1	Q61136	576	Serine/threonine-protein kinase PRP4 homolog	Prpf4b	ISVPSEPSSPQSSTRSRSPSPDDILERVAAD
Q52KI8-T913	13.3691	5.2904	0.19194	0.0643796	0.0958142	1.96559	4.31613	1.90541	6.20291	5.39748	3.87992	7.90687	5.75386	10.0545	5.16195	4.85737	4.52095	13.7869	12.7894	14.5214	8.23789	0.0970832	12.8449	13.2582	9.8767	8.83343	0.439231	0.00994658	T	1	Q52KI8	913	Serine/arginine repetitive matrix protein 1	Srrm1	SAQEEPAAAPEPRKETESEAEDDNLDDLERH
Q80YV2-S343	2.15031	0.175113	1.44391	3.6783	3.52022	0.136832	0.165352	3.62261	2.57459	4.19243	2.16597	6.5992	4.85414	0.121083	4.81595	5.29506	6.53112	9.40602	4.82656	4.86592	3.85235	4.61767	4.56965	4.39179	4.36698	4.93668	0.43875	0.00139754	S	0.957255	Q80YV2	343	Nuclear-interacting partner of ALK	Zc3hc1	SQDATVSPGSEQSEKSPGPIVSRTRSWESSS
Q9DBJ3-T276	0.937403	0.165486	0.16352	0.6622	1.0947	0.798244	0.196377	1.40752	0.562654	0.836307	0.682441	0.097294	1.19497	0.105501	1.55394	1.89819	2.83198	4.15308	2.91649	0.834539	1.59582	1.4079	1.48997	1.02522	0.672957	1.55556	0.438711	0.0288863	T	0.999433	Q9DBJ3	276	Brain-specific angiogenesis inhibitor 1-associated protein 2-like protein 1	Baiap2l1	SPMIERSKMIGKDYDTLSKYSPKMPPAPSVK
P30999-S920	2.45743	7.7035	4.23321	8.1488	4.58276	5.68102	4.24359	3.55898	1.76556	4.67842	4.70533	7.36749	14.0208	16.278	27.9974	12.1904	7.88278	16.0687	13.5245	6.07059	5.10001	3.64685	5.45244	6.15549	8.44702	10.7287	0.438572	0.0103555	S	1	P30999	920	Catenin delta-1	Ctnnd1	STLNERGDHNRTLDRSGDLGDMEPLKGAPLM
Q01279-S1047	0.937208	0.109228	0.21194	0.169498	0.334163	0.0624401	1.19633	0.184459	0.394278	0.117239	0.371678	0.901888	0.605607	0.592441	1.34085	0.969182	1.05592	1.75019	0.842376	0.253985	1.37911	1.03645	0.171812	0.0867226	0.899958	0.849036	0.437765	0.0158936	S	0.827769	Q01279	1047	Epidermal growth factor receptor	Egfr	SRTPLLSSLSATSNNSTVACINRNGSCRVKE
Q9D6W8-S130	3.39328	1.81683	2.13941	1.96928	2.22478	2.01121	0.0690695	1.66975	2.30954	2.22735	1.98305	7.28739	2.28236	0.194674	3.93799	6.76691	8.0838	4.11538	3.87271	2.43688	2.80284	6.18861	5.13044	4.86653	5.46311	4.53069	0.437693	0.00196591	S	1	Q9D6W8	130	Uncharacterized protein C17orf59 homolog		PSEDQPSALRVCRRGSPGGVEMNVELPQQEG
P70271-S119	1.40533	0.187176	0.629276	0.182226	0.0884697	0.903647	0.359718	0.810794	0.843571	1.11165	0.652186	2.3364	1.50797	0.264804	1.90477	0.184867	3.81509	3.2535	0.363958	0.748248	0.825648	0.102426	1.75033	1.46375	2.43657	1.49703	0.435655	0.0413166	S	0.978823	P70271	119	PDZ and LIM domain protein 4	Pdlim4	DPESQDCSPATSRRSSVSGISLEDNRSGLGS
Q9DAT2-S195	1.13457	1.16095	0.733219	1.30346	0.769597	1.69546	1.09864	1.13458	1.63364	0.0753944	1.07395	2.13177	1.56847	0.221206	4.0871	3.63184	3.29736	2.96377	2.1261	1.65429	0.162005	3.22305	2.5972	2.71639	4.1396	2.46573	0.435551	0.00302451	S	0.914963	Q9DAT2	195	MRG/MORF4L-binding protein	Mrgbp	SRVTDKVLTANSNPSSPSAAKRRRT______
Q5HZG4-S297	0.193202	1.3377	0.373401	0.171148	0.282513	0.308822	0.143907	0.138342	0.0861493	1.64974	0.468492	2.04141	1.17873	1.54243	0.146004	0.15637	1.7491	2.06809	0.117849	1.17717	0.846701	1.21174	1.19797	1.38372	0.255592	1.07663	0.435145	0.0301495	S	1	Q5HZG4	297	Transcription initiation factor TFIID subunit 3	Taf3	KTKSPKAALSPARLGSPIRSPKTIPKEKKSP
Q6P2L6-S457	0.0926393	0.146714	0.213946	0.186546	0.160921	0.130062	0.180634	0.174089	0.227775	0.142405	0.165573	0.175957	0.55124	0.508019	0.402058	0.160203	0.468811	0.239183	0.532345	0.608867	0.0987924	0.69174	0.304196	0.404417	0.209976	0.382558	0.432806	0.00157803	S	0.98268	Q6P2L6	457	Histone-lysine N-methyltransferase NSD3	Whsc1l1	QSSTDLRRQSQRRHTSLEEEEPPPVKIAWKT
O08715-S55	27.9801	3.38091	6.47149	5.94439	7.51934	1	0.0848352	9.06799	8.06982	20.7676	9.02865	22.1019	12.3725	48.9545	19.4276	11.3713	10.9719	5.11566	10.9313	27.5193	33.6283	38.9722	6.43641	1.01503	43.9373	20.9111	0.431764	0.0390273	S	1	O08715	55	A-kinase anchor protein 1, mitochondrial	Akap1	VETLKVGPAIKDRRLSEEACPGVLSVAPTVT
Q9Z0G9-T207	0.139785	0.288648	0.792211	0.270319	0.681049	0.157796	0.704652	0.220686	0.0728258	0.352801	0.368077	2.12953	0.101388	0.192686	1.58781	0.341267	1.78178	0.369716	0.845261	0.746168	0.883808	0.114715	1.44112	0.271789	1.15599	0.854502	0.430751	0.0414441	T	0.987656	Q9Z0G9	207	Claudin-3	Cldn3	PTKILYSAPRSTGPGTGTGTAYDRKDYV___
Q8BTI8-S924	0.105495	4.48954	2.37025	7.64116	8.87043	0.359856	6.00008	5.97832	8.11608	7.15785	5.10891	16.5331	14.173	11.7889	6.50512	5.33123	0.482541	8.37837	15.5199	20.2966	9.81339	10.1695	11.6591	17.0438	19.3891	11.9346	0.428077	0.00235166	S	1	Q8BTI8	924	Serine/arginine repetitive matrix protein 2	Srrm2	SPSPSRVTSRTPQRKSRSISPCPKVDSRLRH
Q99JX3-S448	1.04895	1.0034	0.852015	1.30354	0.114185	0.0768858	0.238538	0.0908374	0.0873589	0.35209	0.51678	1.36086	0.918226	1.06158	0.294635	1.42971	2.47523	1.52887	1.15053	1.67045	1.60547	1.13082	0.343816	1.74912	0.195744	1.20822	0.42772	0.00811066	S	0.753758	Q99JX3	448	Golgi reassembly-stacking protein 2	Gorasp2	DCTPAVEKPVSDADASEPS____________
Q91W92-S207	2.70039	0.25097	0.788688	0.450012	0.126541	0.756882	1.27914	1.81009	1.74258	1.97268	1.1878	0.992532	2.45744	4.26609	3.34643	1.53395	3.95676	3.50181	1.08538	3.30027	2.64836	2.75735	2.21421	2.40233	4.49237	2.78252	0.426879	0.000930101	S	0.999938	Q91W92	207	Cdc42 effector protein 1	Cdc42ep1	FPSEPTPNPELRRSDSLLSFRFDLDLGPSLL
P49312-S4	0.191344	0.104479	0.188543	0.0873053	0.325531	0.304016	0.252844	0.385248	0.120206	0.19186	0.215138	0.163423	1.15236	1.03922	0.17657	0.301292	1.02289	1.13971	0.200729	0.30129	0.206953	0.835829	0.210451	0.120362	0.188893	0.504283	0.42662	0.0459829	S	1	P49312	4	Heterogeneous nuclear ribonucleoprotein A1	Hnrnpa1	____________MSKSESPKEPEQLRKLFIG
Q62093-S206	3.71017	0.171009	3.76195	0.289197	7.16144	0.149944	0.262648	3.54833	4.76932	0.673098	2.44971	0.205713	0.299664	7.95797	9.62989	8.42073	7.63336	2.08098	9.46082	11.0892	13.0602	0.376215	4.93236	0.0885157	5.17931	5.74392	0.426487	0.0479151	S	1	Q62093	206	Serine/arginine-rich splicing factor 2	Srsf2	SPPPVSKRESKSRSRSKSPPKSPEEEGAVSS
Q61136-S580	0.326289	0.0993366	0.205217	0.0912353	0.182352	0.220266	0.46769	0.081693	0.472751	0.413053	0.255988	1.30085	0.946592	0.243931	1.10385	0.668683	0.248663	0.29532	0.160736	1.03262	0.85993	0.049001	0.969389	0.214552	0.31372	0.60056	0.426249	0.0228389	S	1	Q61136	580	Serine/threonine-protein kinase PRP4 homolog	Prpf4b	SEPSSPQSSTRSRSPSPDDILERVAADVKEY
Q9JIW5-S430	0.556302	0.314625	0.383792	0.393733	0.0902438	0.701823	0.0834771	0.108922	0.3081	0.194603	0.313562	1.39426	0.248213	0.435271	0.844208	0.375721	0.357505	0.57509	0.225437	0.745592	1.12364	1.42871	0.116	1.3153	1.13699	0.737281	0.425295	0.0138827	S	0.961834	Q9JIW5	430	Mothers against decapentaplegic homolog 9	Smad9	VLTQMGSPHNPISSVS_______________
P15864-S36	1.06403	0.743543	1.12341	0.805912	0.301574	0.245909	1.38345	0.189544	1.17421	1.38802	0.841959	1.27763	1.65198	1.24142	3.22678	0.179006	5.0597	3.24172	1.00684	2.22279	1.66974	1.95888	1.16094	1.54187	2.28798	1.98052	0.42512	0.0100883	S	1	P15864	36	Histone H1.2	Hist1h1c	KKAKKTGAAAGKRKASGPPVSELITKAVAAS
Q9QXF8-S233	0.173869	10.4673	23.899	7.45077	11.5914	5.82025	0.197696	0.880833	8.39572	20.4461	8.93228	0.0817379	13.9082	19.1135	9.49684	10.5145	21.2792	40.6341	28.0976	38.2604	34.2897	16.1515	14.649	23.881	24.3051	21.0473	0.42439	0.00936782	S	1	Q9QXF8	233	Glycine N-methyltransferase	Gnmt	TLDYTVQVPGTGRDGSPGFSKFRLSYYPHCL
Q8C5L3-S165	0.784992	0.149423	0.128915	0.289948	0.850031	1.13503	0.219548	0.662559	0.414455	0.475356	0.511026	0.161436	1.05517	0.957366	1.47438	1.70577	2.46725	1.65476	1.89179	0.8731	0.713347	0.833584	0.957773	1.01942	1.13396	1.20708	0.423357	0.00256878	S	0.999997	Q8C5L3	165	CCR4-NOT transcription complex subunit 2	Cnot2	GIPSRTNSMSSSGLGSPNRSSPSIICMPKQQ
Q8R502-T198	0.401603	0.0942122	0.0907841	0.153174	0.352254	0.176512	0.266637	0.174386	0.0873161	0.162836	0.195971	0.638263	0.200754	0.433444	0.257357	0.444672	0.148707	0.453994	0.550153	0.257301	0.454118	0.210934	1.13442	0.710124	0.595026	0.463519	0.42279	0.00599609	T	0.767173	Q8R502	198	Volume-regulated anion channel subunit LRRC8C	Lrrc8c	SEEKDNRKNNMNRSGTIQSGPEGNLVRSQSL
Q5U4C3-S518	0.478412	0.114519	0.124724	0.150599	0.289608	0.189586	0.143422	0.221081	0.690472	0.298565	0.270099	0.513359	0.135724	0.278205	0.561689	0.230106	0.20738	0.303309	0.403419	1.20415	0.443597	0.935827	1.33065	1.48013	0.949613	0.641225	0.421223	0.0230351	S	0.84304	Q5U4C3	518	Splicing factor, arginine/serine-rich 19	Scaf1	ARRERQRSGDPAPPDSPSWEAKKHRSRERKL
Q9R1C7-S884	0.3969	0.136539	0.152566	3.93038	3.73627	0.286438	0.178428	2.25972	7.12077	3.37448	2.15725	0.27878	11.5492	8.10313	2.16722	4.66518	6.9964	0.256343	6.24943	3.05322	5.10664	4.37989	6.89861	4.70263	8.0094	5.17257	0.417055	0.0178142	S	0.993326	Q9R1C7	884	Pre-mRNA-processing factor 40 homolog A	Prpf40a	KKKSKKRRHKSDSPESDTEREKDKKEKDRDS
A2AR02-S395	0.478366	0.0822244	1.349	1.08259	0.268567	0.522565	1.45205	0.658191	0.499965	0.69981	0.709333	3.18329	0.144419	1.00643	2.17939	1.79176	1.89147	1.26037	1.47256	0.698038	1.83402	1.7916	1.54669	3.00419	2.22173	1.71614	0.413331	0.00190421	S	1	A2AR02	395	Peptidyl-prolyl cis-trans isomerase G	Ppig	KGDKSELNEIKENQRSPVRVKEKKITDHRHM
Q8VDV3-S69	0.126308	0.221982	0.150428	0.210633	0.191794	0.181602	0.1591	0.139934	0.723123	0.557313	0.266222	0.0377819	1.46846	0.228362	0.668706	0.350543	0.140509	1.28528	0.206924	0.656325	0.81275	0.102377	0.995426	1.20522	0.963511	0.651584	0.408577	0.0270359	S	0.996068	Q8VDV3	69	Guanine nucleotide exchange factor for Rab-3A	Rab3il1	HPAPAPLDVSRLRSSSMEIREKGSEFLKEEL
Q8BTI8-S1048	0.208027	0.885401	0.192356	1.6458	0.11049	0.120384	0.346896	0.212993	0.453889	0.213143	0.438938	0.146102	2.23875	2.26423	1.62426	0.418248	0.352954	0.203726	1.91904	0.152743	1.57924	1.17169	1.11245	0.10563	1.82759	1.07976	0.406514	0.0400716	S	0.998994	Q8BTI8	1048	Serine/arginine repetitive matrix protein 2	Srrm2	WPDTSSPEVMQTQVESPLLQSKSQTSPKGSL
P08775-S1920	0.200388	0.105466	0.146962	0.1275	0.0934143	0.313765	0.151986	0.386798	0.46539	0.146765	0.213844	0.156237	0.350091	0.543412	0.219384	0.709055	0.27427	1.0692	1.28803	0.895789	0.272742	0.889805	0.39838	0.306187	0.0718263	0.531743	0.402156	0.0180892	S	0.839631	P08775	1920	DNA-directed RNA polymerase II subunit RPB1	Polr2a	TSPKYSPTSPTYSPTSPKYSPTSPTYSPTSP
Q9R0P5-S24	0.248813	0.739398	0.196757	0.327424	0.0820489	0.255046	0.12829	0.116827	0.238587	0.752213	0.308541	0.21025	0.491898	0.297275	0.50394	0.218717	1.48117	1.28862	2.18618	0.43651	0.857812	0.0884564	1.13512	0.672768	0.914566	0.770234	0.40058	0.029445	S	0.904199	Q9R0P5	24	Destrin	Dstn	DEVCRIFYDMKVRKCSTPEEIKKRKKAVIFC
Q9QX47-S1975	0.997838	0.306059	0.218347	0.426355	0.325633	0.151524	0.226306	0.107229	0.523544	0.197618	0.348045	2.75966	0.104198	0.619442	0.803313	0.572999	0.524316	0.344396	1.11195	0.89134	0.629392	0.235224	1.25507	2.00963	0.321144	0.870147	0.399984	0.0430704	S	0.999998	Q9QX47	1975	Protein SON	Son	SRRRRSRSVGRRRSFSISPSRRSRTPSRRSR
Q8C1D8-S343	0.341628	0.0959148	6.43967	0.453109	8.32726	0.212401	4.13215	0.171151	5.56336	6.28233	3.2019	11.149	9.10808	12.7763	6.9152	9.92434	0.235203	9.72186	10.2773	10.388	6.57362	5.76685	9.50873	10.3634	0.37208	8.07714	0.396415	0.00335694	S	1	Q8C1D8	343	Protein IWS1 homolog	Iws1	EGDEEKVAKRKAAVLSDSEDDAGNASAKKSR
Q9QZS3-S440	0.0868975	0.120667	0.0959921	0.891629	0.767848	0.987612	1.22637	0.798997	1	0.731518	0.670752	0.387222	3.28439	0.709515	3.23705	2.87052	1.94118	3.12526	0.729558	2.9985	1.70692	1.57518	0.571681	0.533771	0.0520596	1.69449	0.395844	0.0180422	S	0.999933	Q9QZS3	440	Protein numb homolog	Numb	AASPGLFQAGHRRTPSEADRWLEEVSKSVRA
Q9JIX8-S387	1.96656	0.0613682	0.219909	0.144813	0.132008	0.14333	0.12565	1.18593	1.92097	2.04582	0.794636	3.57256	0.355739	0.289247	3.06695	2.21387	0.286984	0.410665	3.4871	4.27358	2.40857	0.155752	2.68326	4.70145	0.209441	2.00823	0.39569	0.0492418	S	0.982589	Q9JIX8	387	Apoptotic chromatin condensation inducer in the nucleus	Acin1	QEENEVKSSQSLEEKSQSPSPPPLPEDLEKA
P17563-S125	0.598811	0.807095	0.410854	0.137876	0.415362	0.209116	0.0718276	0.306405	0.47108	0.931656	0.436008	1.72185	1.08295	0.882283	1.21182	1.56797	0.28232	0.75868	1.37112	0.685894	1.3364	0.573413	1.13354	1.62311	1.21394	1.10324	0.395209	0.000256331	S	1	P17563	125	Selenium-binding protein 1	Selenbp1	GSEPRAPKLHKVIEASEIQAKCNVSNTHTSH
Q5UAK0-S483	0.100875	1.8987	2.35061	0.205596	3.38596	0.116708	0.174249	2.43175	2.06473	2.31051	1.50397	1.88215	2.41025	0.183359	6.29194	6.17817	6.36543	9.35246	0.112479	7.80217	1.45373	4.23041	1.80305	1.95861	3.44535	3.81925	0.393786	0.0280351	S	0.769193	Q5UAK0	483	Mesoderm induction early response protein 1	Mier1	DEKNERPAKRRRINSSGKESPGSSEFFQEAV
P59325-S417	0.115921	0.133587	0.152524	0.194263	0.153067	0.841818	0.304555	0.562132	0.231874	0.153157	0.28429	0.843505	0.50525	0.179608	0.310386	0.293877	1.45372	1.1797	0.181338	0.402452	0.90198	1.00913	0.909085	1.06385	0.877638	0.722251	0.393616	0.00583144	S	0.998578	P59325	417	Eukaryotic translation initiation factor 5	Eif5	VYSKTASVPKVETVKSDNKDDDIDIDAI___
P70302-T504	1.9507	0.14031	0.149232	0.810692	0.134905	0.184152	0.188053	0.21676	0.449232	1.2954	0.551943	4.06602	1.0111	0.808723	1.32989	1.45188	0.348777	0.170747	2.06503	2.75737	1.32929	0.961753	1.24849	0.811461	1.35202	1.40804	0.391994	0.0262129	T	1	P70302	504	Stromal interaction molecule 1	Stim1	SMQSPSLQSSVRQRLTEPQLGLGSQRDLTHS
Q9QX47-S1973	0.997838	0.306059	0.2762	0.185959	0.325633	0.170592	0.169326	0.273283	0.523544	0.154988	0.338342	2.75966	0.287122	0.619442	0.803313	0.572999	0.44712	0.344396	1.11195	0.89134	0.629392	0.0923132	1.25507	2.00963	0.289085	0.865202	0.391056	0.0417379	S	1	Q9QX47	1973	Protein SON	Son	TPSRRRRSRSVGRRRSFSISPSRRSRTPSRR
Q3UND0-S272	3.6129	0.314514	0.271224	0.292983	0.136515	0.258394	0.330311	2.15914	0.178154	0.303867	0.7858	2.54644	2.03898	0.12418	0.150874	3.45484	1.41126	0.394097	1.63184	0.198296	2.08793	2.42321	2.84568	4.80839	4.03845	2.01103	0.390744	0.0406508	S	0.935238	Q3UND0	272	Src kinase-associated phosphoprotein 2	Skap2	DEIYEELPEEEEDTASVKMDEQGKGSRDSVH
O08796-S444	0.147055	1.05594	0.98263	0.0932643	0.176756	0.209854	0.0803914	0.692651	1.10607	0.216215	0.476082	0.187249	1.98885	1.43764	0.480144	0.206472	1.81527	2.9735	2.76905	1.2401	1.09185	0.600298	0.808918	0.0809526	1.41641	1.22119	0.38985	0.0270062	S	0.99996	O08796	444	Eukaryotic elongation factor 2 kinase	Eef2k	DNHRDSENSGDSGYPSEKRSDLDDPEPREHG
Q8CJF7-S1928	0.14336	0.237746	0.491161	0.141747	0.176853	0.858697	0.126987	0.157627	0.291345	0.607382	0.323291	0.923358	0.798903	0.278715	0.794116	1.29782	1.58164	1.58874	1.1193	0.715223	0.764951	0.522901	0.545994	0.117553	0.605684	0.832493	0.38834	0.00330127	S	0.999983	Q8CJF7	1928	Protein ELYS	Ahctf1	QQLPLKRKRVREREVSVSSVTEEPKLDSSQL
Q63918-S359	0.168967	0.900957	2.76862	1.43825	1.39013	0.272882	0.167479	0.189861	3.70051	4.82642	1.58241	0.0671688	1.01765	3.97814	11.4394	4.53401	3.32746	2.22823	4.02866	4.30254	0.88401	7.19008	4.40323	5.31669	4.40752	4.08034	0.387813	0.0212444	S	0.999989	Q63918	359	Serum deprivation-response protein	Sdpr	GSAEDAEKSARRGNNSAVGSNADLTIEEDEE
Q5HZG4-S301	0.19786	1.3377	0.166377	0.116306	0.143245	0.185059	0.235104	0.0974895	0.145352	1.64974	0.427423	2.04141	1.17873	1.54243	0.106711	0.2335	1.7491	2.06809	0.120628	1.17717	0.846701	1.21174	1.19797	1.38372	0.58073	1.10276	0.387594	0.0154454	S	1	Q5HZG4	301	Transcription initiation factor TFIID subunit 3	Taf3	PKAALSPARLGSPIRSPKTIPKEKKSPGRSK
Q8K4B0-S449	0.333061	0.208507	0.146395	0.148682	0.173732	0.204652	0.12893	0.725021	0.393437	0.501521	0.296394	0.721196	0.602448	0.160077	1.24906	0.882528	0.16544	2.08102	0.825991	0.629844	0.444159	0.74447	0.699422	0.926137	0.6186	0.767885	0.385987	0.00719362	S	1	Q8K4B0	449	Metastasis-associated protein MTA1	Mta1	TRLDGERPGPNRNNMSPHGIPARSSGSPKFA
E9Q7G0-S167	0.90914	0.0643708	0.395513	1.05083	0.368696	0.325991	0.755993	0.782724	0.486864	0.0815026	0.522162	0.142912	2.7365	2.37271	0.175339	3.14445	3.20112	1.43927	0.111591	2.28503	1.70288	0.953855	0.176593	0.186943	0.385664	1.35821	0.38445	0.0449522	S	0.999886	E9Q7G0	167		Numa1	EKVPYTHASTLSEELSPPSHQTKRKIRFLEI
Q8CJF7-S1931	0.305246	0.181124	0.491161	0.255145	0.12048	0.214772	0.124034	0.574634	0.105265	0.607382	0.297924	0.923358	0.798903	0.185219	0.794116	1.29782	1.58164	1.58874	1.1193	0.113781	0.764951	0.522901	0.545994	0.165988	0.605684	0.786314	0.378887	0.00630399	S	0.917981	Q8CJF7	1931	Protein ELYS	Ahctf1	PLKRKRVREREVSVSSVTEEPKLDSSQLPLQ
P63017-S254	0.134408	0.146272	0.0603122	0.244644	0.336614	0.148376	0.216962	0.0868495	0.100355	1.28525	0.276004	0.174271	0.210994	0.438807	0.737148	0.80935	0.127701	0.427242	1.09054	1.41243	1.73978	0.514483	1.04728	0.805495	0.76092	0.73546	0.375281	0.0172719	S	1	P63017	254	Heat shock cognate 71 kDa protein	Hspa8	NHFIAEFKRKHKKDISENKRAVRRLRTACER
Q8BP67-T83	1.3606	0.283965	0.138809	1.04178	0.274826	0.213252	0.106887	0.095706	1.32779	1.16746	0.601108	1.67377	1.37228	0.338269	2.47338	2.37556	4.45029	0.146003	0.0934322	2.55416	2.12064	0.493443	0.952281	1.79099	1.75601	1.61361	0.372524	0.0204891	T	1	Q8BP67	83	60S ribosomal protein L24	Rpl24	QKKRTRRAVKFQRAITGASLADIMAKRNQKP
P62046-T581	0.602019	0.452252	0.729615	0.647982	0.171055	0.109696	0.104777	0.267763	0.15811	0.113505	0.335677	0.765837	1.67551	0.845266	1.28312	0.620164	1.02462	1.42356	0.568752	1.91238	0.689123	0.765044	0.365081	0.562092	0.161778	0.904453	0.371139	0.00333411	T	0.999999	P62046	581	Leucine-rich repeat and calponin homology domain-containing protein 1	Lrch1	FLRPQRNLESIDPQFTIRRKMEQMREEKELV
Q99PT1-S47	0.356771	0.238037	0.206498	0.281636	0.20677	0.127259	0.251824	0.124517	0.143406	0.149509	0.208623	1.55427	0.54372	0.394938	0.119567	0.704581	0.301232	0.654962	0.138247	0.101024	0.376704	1.06716	0.430102	0.865545	0.650721	0.564483	0.369582	0.0118037	S	1	Q99PT1	47	Rho GDP-dissociation inhibitor 1	Arhgdia	QKSIQEIQELDKDDESLRKYKEALLGRVAVS
Q8BL97-S262	0.159025	0.192628	2.26003	0.132393	0.26572	0.322606	0.095456	0.168526	1.69014	2.07019	0.735671	0.117741	1.59635	0.385245	0.659754	0.19103	1.82636	3.40555	5.7146	1.72774	3.30821	1.31914	3.93095	1.49991	2.60857	2.0208	0.36405	0.0329206	S	1	Q8BL97	262	Serine/arginine-rich splicing factor 7	Srsf7	PKRSRSPSGSPHRSASPERMD__________
Q3UZA1-S179	0.150752	0.171109	0.203271	0.128591	0.222579	0.216336	0.0874827	0.142901	0.657842	0.405031	0.238589	0.162111	0.240813	0.352793	0.0714585	0.269131	0.159648	1.97853	0.141591	0.860812	0.704657	0.525461	0.939941	1.7737	1.05214	0.659485	0.361781	0.0457382	S	0.996287	Q3UZA1	179	CapZ-interacting protein	Rcsd1	SIKRRPPSRRFRRSQSDCGDFRDYRAVEPSQ
Q61686-S93	2.77593	4.81511	0.23335	0.131596	2.61282	0.171609	0.191184	0.129162	2.32179	2.8463	1.62288	8.75133	0.332589	2.49384	3.26651	0.182424	8.96418	14.8387	3.93517	2.19751	3.37839	3.63166	3.23384	3.12757	4.73333	4.50479	0.360258	0.0395818	S	0.998344	Q61686	93	Chromobox protein homolog 5	Cbx5	NNKPREKSEGNKRKSSFSNSADDIKSKKKRE
Q8R344-S165	0.776116	0.631147	0.136194	1.02884	0.191184	1.3684	0.851533	1.47129	0.0804993	0.902005	0.743721	3.0315	0.200999	0.0553161	3.31585	2.61075	0.401285	0.230663	1.76954	2.45208	0.155429	3.10696	3.82758	3.34367	4.44472	2.0676	0.359703	0.017362	S	1	Q8R344	165	Coiled-coil domain-containing protein 12	Ccdc12	LASAVDATTGQEACDSD______________
Q921N6-S23	0.418219	9.79249	12.1893	10.4592	0.193497	9.87318	5.46363	0.287584	7.67264	0.071175	5.64209	18.9597	3.42367	17.9563	15.5571	21.0985	17.1723	14.9347	20.5929	14.4187	13.1236	10.5302	16.9425	19.1895	18.1906	15.8636	0.355663	3.37573e-05	S	0.999983	Q921N6	23	Probable ATP-dependent RNA helicase DDX27	Ddx27	IRTIGENDEVPVEPESDSGDEEEEGPIVLGR
Q921N6-S25	0.307503	9.79249	12.1893	10.4592	0.175403	9.87318	5.46363	0.168806	7.67264	0.111258	5.62134	18.9597	3.42367	17.9563	15.5571	21.0985	17.1723	14.9347	20.5929	14.4187	13.1236	10.5302	16.9425	19.1895	18.1906	15.8636	0.354355	3.38313e-05	S	0.999999	Q921N6	25	Probable ATP-dependent RNA helicase DDX27	Ddx27	TIGENDEVPVEPESDSGDEEEEGPIVLGRKQ
P17563-S53	0.0711666	0.346744	0.101885	0.233699	0.140582	0.393044	0.354262	0.186411	0.0885839	0.0942534	0.201063	2.25388	0.587958	0.307464	0.2311	0.196123	0.950894	0.747332	0.268049	0.285464	0.358633	0.464423	0.293665	0.534838	0.559373	0.574228	0.350145	0.0406792	S	1	P17563	53	Selenium-binding protein 1	Selenbp1	TEAPDYLATVDVDPKSPQYSQVIHRLPMPYL
Q9Z2F7-S85	0.197763	0.653256	0.433943	0.134228	0.201039	0.371993	0.20152	0.154086	0.13327	0.136087	0.261718	0.902784	0.0973972	0.390118	0.18645	1.14854	1.35187	1.47102	0.995019	0.186334	0.0923999	1.31441	0.777558	0.898612	0.708276	0.751484	0.348269	0.00617854	S	0.811712	Q9Z2F7	85	BCL2/adenovirus E1B 19 kDa protein-interacting protein 3-like	Bnip3l	MEKILLDAQHESGQSSSRGSSHCDSPSPQED
Q9JJY4-S569	0.156578	0.572761	0.0878235	0.148896	0.128311	0.141147	0.546627	0.0605106	0.171499	0.482694	0.249685	0.105647	0.182587	1.09525	0.763489	0.396012	0.463365	0.822918	0.721336	0.689062	0.948742	0.105803	1.00371	1.33667	1.48209	0.72262	0.345527	0.00424125	S	0.998866	Q9JJY4	569	Probable ATP-dependent RNA helicase DDX20	Ddx20	VEDSSSNSQHQAKDSSPGSLPKIPCLSSFKV
Q8VCT9-S369	0.265182	0.139488	0.264335	0.108055	0.456885	0.138815	0.383332	0.472207	0.285473	0.119746	0.263352	0.0830774	1.73639	0.170309	1.17385	0.0949772	1.18455	1.24541	0.151585	2.15735	1.45834	0.704881	0.166723	0.137515	0.215874	0.762917	0.345191	0.0411835	S	0.998645	Q8VCT9	369	Dual specificity testis-specific protein kinase 2	Tesk2	KSPRPRRTIWLSRSQSDIFSHKPPRTVSVLD
Q8CHT0-S43	0.695616	0.233736	0.186347	0.242703	0.102147	0.0755814	0.102913	0.127698	0.1034	0.0740342	0.194417	0.325162	0.7269	0.933545	0.673483	0.174098	0.996043	0.139579	0.193596	0.853611	0.490359	1.00226	0.34188	0.28074	0.762424	0.563834	0.344813	0.00361925	S	0.995002	Q8CHT0	43	Delta-1-pyrroline-5-carboxylate dehydrogenase, mitochondrial	Aldh4a1	SLKVTNEPILAFSQGSPERDALQKALKDLKG
Q8VCR2-S33	0.317446	0.149526	0.587231	0.19911	0.173554	0.197848	0.164122	0.302093	0.073758	0.0771671	0.224186	0.0838843	0.600389	2.12909	0.254635	1.18341	0.962058	0.298649	0.0822334	0.309349	0.109271	0.440139	0.14455	1.2821	1.25854	0.652735	0.343456	0.0442512	S	0.971546	Q8VCR2	33	17-beta-hydroxysteroid dehydrogenase 13	Hsd17b13	YLESLVKFFIPRRRKSVTGQTVLITGAGHGI
O88273-S56	0.284572	0.304458	0.0741767	0.220668	0.154599	0.195115	0.185335	0.0802182	0.263746	0.255757	0.201864	0.832191	0.336842	0.516038	0.665201	1.02474	1.0219	0.721541	0.420496	0.336459	0.340635	0.628169	0.84484	0.04495	0.496656	0.587905	0.343363	0.0004215	S	0.823311	O88273	56	Gremlin-2	Grem2	NSERWHHQIKEVLASSQEALVVTERKYLKSD
O54749-S351	0.194103	1.28653	0.201396	1.05542	0.167457	0.185241	1.76096	1.02673	0.321464	0.567341	0.676665	0.744964	3.22377	0.216408	1.77581	1.11104	3.95888	2.61409	1.874	3.52155	2.12209	0.693506	1.94751	1.75997	2.05049	1.97243	0.343061	0.00239898	S	0.999385	O54749	351	Cytochrome P450 2J5	Cyp2j5	VQAEIDRVIGHKRQVSLSDRESMPYTNAVIH
P62754-S240	47.295	589.236	84.5976	244.137	55.3549	148.434	55.4504	12.2834	41.6814	79.936	135.841	1378.09	348.633	241.588	645.467	528.346	484.208	442.963	125.315	176.806	258.019	693.999	46.5842	240.369	26.5559	402.639	0.337376	0.0373232	S	0.98926	P62754	240	40S ribosomal protein S6	Rps6	QEQIAKRRRLSSLRASTSKSESSQK______
Q61879-S1956	0.744955	0.128269	0.932452	0.640117	0.56765	0.115262	0.127138	0.214896	0.746064	0.337743	0.455455	0.81718	2.01443	0.983995	1.96281	0.175856	0.245934	0.197286	0.37696	0.995584	0.935167	2.50808	3.57393	3.07741	1.06081	1.35182	0.336921	0.0207296	S	0.997002	Q61879	1956	Myosin-10	Myh10	SGRRQLHIEGASLELSDDDTESKTSDVNDTQ
P17563-S360	0.149797	0.110867	0.138708	0.246763	0.33934	0.322705	0.358116	0.242825	0.196607	0.132244	0.223797	0.424675	0.266233	0.246813	1.20361	0.29171	0.181221	1.02412	0.279	0.210353	1.44998	0.341729	0.973434	1.37015	1.16675	0.673555	0.332262	0.0091638	S	1	P17563	360	Selenium-binding protein 1	Selenbp1	LAGQIFLGGSIVRGGSVQVLEDQELTCQPEP
E9Q6P5-S681	0.159039	0.611301	0.234225	0.233736	0.376043	0.205712	0.119407	0.420085	0.26569	0.140742	0.276598	1.87786	0.157686	0.446099	1.11072	0.192706	0.330607	0.261089	1.20536	1.40904	1.03085	0.943917	0.174773	1.60777	0.951682	0.835725	0.330968	0.00703391	S	0.812862	E9Q6P5	681		Ttc7b	SRVEQALSEVASSLQSSAPKQGPLHPWMTLA
Q9JKS5-S108	5.69191	0.058827	0.244489	0.15966	0.256707	4.5417	2.13615	3.50249	3.8957	5.94502	2.64327	11.1652	7.54319	10.6808	7.80008	7.37774	10.053	7.82843	6.06443	5.94339	6.79151	13.2878	10.3627	0.288673	6.74002	7.99478	0.330624	0.000153762	S	1	Q9JKS5	108	Intracellular hyaluronan-binding protein 4	Habp4	KERKSLAASGAQQPDSPGGPQPPGQKRTPRR
Q3TWW8-S301	2.29772	1.27468	0.277584	1.09003	1.27947	2.63223	0.250712	0.28545	2.4126	0.400156	1.22006	5.9183	0.229429	1.05576	5.49635	3.3742	9.56935	0.114119	4.06384	3.53115	8.9257	1.48429	5.48488	1.06181	1.40575	3.69392	0.330289	0.0224848	S	0.999997	Q3TWW8	301	Serine/arginine-rich splicing factor 6	Srsf6	KGDIKSKSRSRSQSRSHSPLPAPPSKARSMS
Q6PFR5-S82	1.02604	1.76575	0.207687	0.657195	1.40881	0.863842	1.05051	0.943416	1.43551	1.20007	1.05588	8.62773	5.71741	1.62628	2.13108	1.98677	2.93058	2.46419	2.87123	1	2.49935	2.68425	3.45686	3.42808	3.46938	3.20666	0.329279	0.00214169	S	0.99999	Q6PFR5	82	Transformer-2 protein homolog alpha	Tra2a	RYTRSRSHSHRRRSRSRSYTPEYRRRRSRSH
P51450-S203	0.119147	0.189715	0.179537	0.154492	0.127304	0.321562	0.183056	0.179438	0.0981169	0.109349	0.166172	1.01585	0.956824	0.14294	0.117239	0.185196	1.25426	0.302646	0.46805	0.246884	0.240684	0.1016	0.671758	0.746106	0.624869	0.50535	0.328825	0.0105413	S	0.999968	P51450	203	Nuclear receptor ROR-gamma	Rorc	LAKTEVQGASCHLEYSPERGKAEGRDSIYST
Q6PFR5-S84	1.02604	1.76575	0.190227	0.657195	1.40881	0.863842	1.05051	0.943416	1.43551	1.20007	1.05414	8.62773	5.71741	1.62628	2.13108	1.98677	2.93058	2.46419	2.87123	1	2.49935	2.68425	3.45686	3.42808	3.46938	3.20666	0.328734	0.00213265	S	0.999706	Q6PFR5	84	Transformer-2 protein homolog alpha	Tra2a	TRSRSHSHRRRSRSRSYTPEYRRRRSRSHSP
Q62261-S2168	8.02251	0.112561	0.19076	4.20167	6.55987	0.306885	4.71827	0.096869	0.17233	0.121747	2.45035	8.12139	0.648758	5.14008	9.54216	0.332284	10.6949	5.67036	17.6725	10.9719	10.4531	11.3609	1.34525	11.2957	1.23191	7.46294	0.328335	0.0128874	S	0.974798	Q62261	2168	Spectrin beta chain, non-erythrocytic 1	Sptbn1	AAEQRTSSKESSPVPSPTLDRKAKSALPAQS
Q6PFR5-T86	1.02604	1.76575	0.151958	0.657195	1.40881	0.863842	1.05051	0.943416	1.43551	1.20007	1.05031	8.62773	5.71741	1.62628	2.13108	1.98677	2.93058	2.46419	2.87123	1	2.49935	2.68425	3.45686	3.42808	3.46938	3.20666	0.327541	0.00211334	T	0.999757	Q6PFR5	86	Transformer-2 protein homolog alpha	Tra2a	SRSHSHRRRSRSRSYTPEYRRRRSRSHSPMS
Q9ER00-S139	0.190318	0.112083	0.255164	0.394701	0.44966	0.152257	0.183563	1.72691	0.14292	1.93465	0.554222	0.0714165	2.20908	4.81356	1.35895	0.179642	3.71405	3.41201	1.68823	0.107052	1.78632	0.598177	1.37742	1.24554	1.25087	1.70088	0.325844	0.028018	S	1	Q9ER00	139	Syntaxin-12	Stx12	VSEKEKESIARARAGSRLSAEDRQREEQLVS
Q8BXK8-S521	0.227321	0.945189	0.104629	0.203963	0.071235	0.101123	0.226886	0.215442	0.116998	0.193111	0.24059	0.648289	0.978987	0.163446	0.21506	0.281246	1.1009	0.202669	1.16942	0.652965	1.68055	0.117121	0.162307	1.46559	1.51511	0.739547	0.32532	0.017203	S	1	Q8BXK8	521	Arf-GAP with GTPase, ANK repeat and PH domain-containing protein 1	Agap1	PSISSSTSPKLDPPPSPHANRKKHRRKKSTS
Q62261-S2164	22.9484	0.139551	0.0823653	0.107306	14.7465	0.25393	15.7547	0.211739	0.0833742	0.210564	5.45385	8.624	14.3162	16.2097	25.7249	26.6683	11.2164	31.4744	19.0084	22.8423	7.95861	10.2668	2.82462	15.2084	23.4838	16.8448	0.323771	0.00385562	S	0.977909	Q62261	2164	Spectrin beta chain, non-erythrocytic 1	Sptbn1	MVNGAAEQRTSSKESSPVPSPTLDRKAKSAL
P57016-S62	1.15098	0.0958079	0.124077	0.297781	0.945977	0.102631	1.68599	0.0903861	0.179897	0.333887	0.500742	0.221172	2.58661	0.203057	3.64913	3.23254	1.68233	3.13352	1.88289	0.234116	0.893651	1.36434	0.813014	1.74844	0.109469	1.55388	0.322253	0.0190158	S	1	P57016	62	Ladinin-1	Lad1	KLTQNGAQRSVERLPSVEEAEVSKPSPPASK
Q64464-S501	6.71009	0.480343	0.785864	4.7283	9.13412	3.34326	8.03045	3.01403	2.54837	3.21162	4.19865	4.12576	9.69651	1.84435	20.1029	11.8286	22.2084	14.8022	11.6462	0.119677	21.803	19.4505	3.235	3.07944	38.8088	13.0537	0.321645	0.0192578	S	0.999994	Q64464	501	Cytochrome P450 3A13	Cyp3a13	ENPLLLKVVSRDETVSDE_____________
Q6P8I4-S119	4.86415	0.17717	0.24721	9.14712	0.18212	0.173079	0.146694	0.08263	4.25501	6.65335	2.59285	9.88238	0.228882	0.114851	17.7284	0.260434	8.23041	0.356608	0.226777	12.549	9.77721	17.9256	18.0111	9.52577	8.94775	8.12609	0.319078	0.0297883	S	1	Q6P8I4	119	PEST proteolytic signal-containing nuclear protein	Pcnp	PKTLSVAAAFNEDEDSEPEEMPPEAKMRMKN
P48678-S12	0.126322	0.293299	0.08685	0.143531	0.0575962	0.0981448	0.176756	0.111524	0.124606	0.302381	0.152101	0.184303	0.541622	0.281434	0.168285	1.76216	0.744224	0.560886	0.0837704	0.583043	0.330317	0.0579709	0.212066	0.680158	0.544305	0.481039	0.316193	0.0276013	S	0.999999	P48678	12	Prelamin-A/C	Lmna	____METPSQRRATRSGAQASSTPLSPTRIT
Q7TPV4-S1303	0.177043	0.0815087	0.1278	0.190573	0.135206	0.324938	0.262122	0.192564	0.135984	0.18265	0.181039	0.737272	0.688634	0.30416	1.26962	1.12291	0.242124	0.816847	0.124577	0.207704	1.00016	0.150111	0.181905	0.982678	0.193423	0.573009	0.315944	0.00749927	S	0.999862	Q7TPV4	1303	Myb-binding protein 1A	Mybbp1a	KHHQEALSTKEVIRKSPHPQSALPKKRARLS
Q03160-S371	1.59287	0.190873	2.01279	1.04621	0.126014	0.83753	1.15912	0.384196	0.787999	0.265425	0.840302	0.183433	2.00765	3.21652	4.52419	3.78593	5.9256	5.67194	1.75446	3.53803	3.38574	1.96791	0.952643	0.142761	0.366026	2.67306	0.31436	0.00871863	S	0.996896	Q03160	371	Growth factor receptor-bound protein 7	Grb7	HLRLSYLGSPPLRSVSDNTLVAMDFSGHAGR
P57016-S367	3.79986	0.184127	0.235752	0.170039	1.45113	1.21724	2.01526	0.199756	0.206524	0.200315	0.968	5.80292	1.23404	6.38797	6.23479	7.21923	0.194821	3.57993	2.80798	5.95523	0.306638	2.70424	0.113608	0.444399	0.220002	3.08613	0.313662	0.0324632	S	0.984003	P57016	367	Ladinin-1	Lad1	LQVKIPSKDEDADTPSPTLLTYSSSLKRSSP
Q52KI8-S725	2.01739	0.12124	1.81588	0.248573	0.151768	0.0803014	0.36463	0.285035	2.84248	0.114111	0.80414	4.90786	0.111506	2.05377	3.15535	2.04181	0.154279	0.404841	7.48058	3.2633	0.27414	3.59538	4.03406	4.25179	0.24758	2.56973	0.312928	0.0292097	S	1	Q52KI8	725	Serine/arginine repetitive matrix protein 1	Srrm1	PQTSSPPPVRRGASASPQGRQSPSPSTRPIR
Q63918-S287	0.0945785	0.0578904	0.160601	0.0883585	0.256979	0.304629	0.233819	0.346186	0.215246	0.579201	0.233749	0.287377	0.151285	0.269511	0.522781	0.982106	0.209609	0.30306	1.39897	0.828299	0.192598	0.699502	0.54204	1.68975	2.4092	0.749006	0.312079	0.0266319	S	0.926807	Q63918	287	Serum deprivation-response protein	Sdpr	KKSLTPNHQKASSGKSSPFKVSPLSFGRKKV
Q9ES28-S673	0.219948	0.0955623	0.397169	0.908952	0.729233	1.09771	0.113092	0.089285	0.198199	1.88364	0.573279	0.0789958	1.6475	3.27516	1.9923	0.587275	1.32276	2.14697	2.24923	2.03831	1.52218	1.05912	1.71506	3.21995	2.91181	1.84047	0.311485	0.000970699	S	1	Q9ES28	673	Rho guanine nucleotide exchange factor 7	Arhgef7	TMKKLLPKRKPERKPSDEEFAVRKSTAALEE
Q63918-S363	0.252707	0.900957	0.0984838	1.43825	0.122785	0.230937	0.198805	0.161053	1.3691	1.91649	0.668957	0.145902	1.01765	3.97814	3.29866	4.53401	3.32746	2.22823	2.04309	4.30254	0.88401	2.58638	0.127595	1.51062	0.101798	2.149	0.311287	0.0108758	S	0.999749	Q63918	363	Serum deprivation-response protein	Sdpr	DAEKSARRGNNSAVGSNADLTIEEDEEEEPV
P28028-S135	0.265853	0.198237	0.220313	0.150118	1.76376	0.15655	0.174784	1.11926	0.169727	0.153375	0.437198	0.163676	2.25512	0.874264	0.13773	1.89178	0.229129	1.88914	2.08558	0.126627	3.72611	3.08013	0.235414	1.6274	1.44476	1.41192	0.309648	0.0231322	S	1	P28028	135	Serine/threonine-protein kinase B-raf	Braf	LVFQTPTDASRNNPKSPQKPIVRVFLPNKQR
Q9Z2F7-S86	0.0494398	0.653256	0.172978	0.292987	0.206231	0.206672	0.227965	0.154086	0.182752	0.130459	0.227683	0.902784	0.12926	0.120718	0.115974	1.14854	1.35187	1.47102	0.995019	0.19983	0.199124	1.31441	0.777558	0.898612	0.708276	0.73807	0.308484	0.00530246	S	0.829166	Q9Z2F7	86	BCL2/adenovirus E1B 19 kDa protein-interacting protein 3-like	Bnip3l	EKILLDAQHESGQSSSRGSSHCDSPSPQEDG
Q52KI8-S723	2.01739	0.149527	1.81588	0.149369	0.23492	0.168739	0.144888	0.187495	2.84248	0.102919	0.78136	4.90786	0.200344	2.05377	3.15535	2.04181	0.141456	0.143774	7.48058	3.2633	0.172202	3.59538	4.03406	4.25179	0.201715	2.54596	0.306902	0.0310253	S	1	Q52KI8	723	Serine/arginine repetitive matrix protein 1	Srrm1	RAPQTSSPPPVRRGASASPQGRQSPSPSTRP
Q62311-S653	0.216007	0.137001	0.223343	0.167441	0.171631	0.703267	0.156867	0.129686	1.88341	0.762846	0.45515	0.140089	2.1803	1.01908	3.38349	0.276115	0.315313	2.04956	0.157821	2.4836	1.86025	0.253628	2.52755	1.78861	2.40878	1.48887	0.305701	0.0123814	S	1	Q62311	653	Transcription initiation factor TFIID subunit 6	Taf6	LGGSTLCGGKQEAGDSPPPAPGTPKANGSQP
Q71FD5-S107	0.18461	0.143244	0.11865	0.347643	0.241274	0.211745	0.129036	0.16506	0.0682104	0.84139	0.245086	0.253561	1.62768	0.549401	0.165709	0.379364	0.193959	0.405573	0.686649	1.49403	2.63625	1.9482	0.19224	0.371735	0.413396	0.808411	0.303171	0.0393287	S	0.758972	Q71FD5	107	E3 ubiquitin-protein ligase ZNRF2	Znrf2	AFSIPSAGGGGGPYGSQDSVHSSPEDSVGAR
P70324-S705	0.101434	0.276765	0.237139	0.350196	0.152502	0.0958518	0.174993	0.2168	0.133101	0.14769	0.188647	1.15427	0.184016	0.126249	0.931223	0.451625	0.360681	0.221853	0.101171	1.29807	0.35787	1.50386	0.894355	0.992237	0.161362	0.624204	0.302221	0.0107285	S	0.966547	P70324	705	T-box transcription factor TBX3	Tbx3	LNSRSSTLSSGSVSLSPKLCSEKEAATSELQ
P34914-S368	0.101886	0.120014	0.372835	0.548987	0.198683	0.503249	0.19319	1.88182	0.67481	1.645	0.624047	4.41161	1.16449	2.43067	2.08389	2.62367	3.80661	0.760267	1.71422	1.93942	4.30657	3.22729	0.162231	0.359493	0.200211	2.08505	0.299297	0.00751611	S	1	P34914	368	Bifunctional epoxide hydrolase 2	Ephx2	VASLNTPFMPPDPDVSPMKVIRSIPVFNYQL
Q9JJA7-S328	1.31311	0.169016	0.0479333	0.0934495	0.159185	0.382751	0.30776	0.488426	0.308667	0.17493	0.344523	2.38999	1.0968	2.00169	1.16182	0.354194	1.12845	0.549577	0.439064	0.135922	1.56599	1.94149	0.464498	0.137913	2.74943	1.1512	0.299272	0.0110734	S	0.999818	Q9JJA7	328	Cyclin-L2	Ccnl2	LLPGTAPGLDSAAGFSPAPKLESPKEGKGGK
Q8VDG3-S573	1.17387	1.00501	0.0843746	0.34164	0.106734	0.10907	0.347113	0.532889	0.153668	0.301004	0.415536	1.90194	1.19946	2.97608	2.55486	2.04443	0.174438	1.07717	0.165447	0.163185	0.215117	0.0985399	1.51943	2.23878	3.4443	1.41237	0.294212	0.0154595	S	0.997846	Q8VDG3	573	Poly(A)-specific ribonuclease PARN	Parn	DPREAALEDRESEEVSDSELEQTDSCTDPLP
Q9D6Z1-T467	0.229731	0.126365	0.151912	2.91898	0.197081	0.274776	0.206632	2.82974	4.11621	4.13624	1.51877	0.910383	0.0594728	6.4685	7.18173	12.4541	0.286855	9.1874	9.59403	7.68233	4.78298	5.50936	7.96449	0.149623	0.11331	5.16747	0.293909	0.0168693	T	0.8	Q9D6Z1	467	Nucleolar protein 56	Nop56	KRLAALALASSENSSTPEECEEVNEKSKKKK
Q3TFK5-S258	0.791259	0.667192	0.198146	0.182948	0.653626	0.729511	0.724958	0.313254	0.571168	0.188353	0.502042	4.49954	0.633884	2.60361	3.24307	2.33999	1.29474	1.34801	1.19682	0.400022	0.120903	0.22392	2.46592	1.65218	1.97743	1.71429	0.292857	0.00633654	S	0.999925	Q3TFK5	258	G patch domain-containing protein 4	Gpatch4	KKKRQKAERQGTAIGSEEEEAAGESGPRELS
Q62311-T660	0.123597	0.131981	0.241479	0.403719	0.235545	0.238784	0.360983	0.120627	1.03895	0.762846	0.365851	0.172224	1.09441	0.100784	3.38349	0.226847	0.60782	2.04956	0.204788	2.4836	0.202854	0.253628	2.52755	1.78861	2.40878	1.25035	0.292598	0.0273024	T	1	Q62311	660	Transcription initiation factor TFIID subunit 6	Taf6	GGKQEAGDSPPPAPGTPKANGSQPTGPGSPQ
Q52KI8-S674	0.179572	1.46309	0.255213	0.141097	0.136588	1.49519	0.18459	1.22155	1.9314	0.153866	0.716216	1.12813	2.10779	6.94288	2.70442	0.257122	0.124325	0.18769	2.89001	4.16957	3.71084	3.66465	2.54849	2.46403	1.46173	2.45441	0.291808	0.0103415	S	0.983261	Q52KI8	674	Serine/arginine repetitive matrix protein 1	Srrm1	PPKQRSPTVTKRRSPSLSSKHRKGSSPGRST
Q05915-S51	2.24678	0.221578	1.45566	2.09144	1.77986	1.44119	0.371614	0.14308	1.78662	0.146806	1.16846	10.4854	5.16504	1.29773	3.47836	5.01367	8.94793	2.92489	2.86669	3.23546	3.75983	4.74251	4.47455	0.0921595	0.133299	4.04411	0.28893	0.00643924	S	1	Q05915	51	GTP cyclohydrolase 1	Gch1	KGAQPADAWKAGRHRSEEENQVNLPKLAAAY
Q99MB2-S119	4.16953	0.730526	1.09946	0.934957	1.15568	1.00533	1.29561	1.4899	0.584714	1.5657	1.40314	2.07278	4.17938	5.95723	5.86379	7.31505	13.7674	6.11554	0.214262	8.59307	5.81981	2.49836	0.420049	2.0503	3.34754	4.87247	0.287973	0.0075677	S	0.999847	Q99MB2	119	Mitochondrial fission regulator 1	Mtfr1	EDDPPCFEKPPSRHTSFPSLSQDKPSPERTL
P57016-S328	1.11282	0.170255	0.873086	0.114288	0.186289	0.152422	1.16328	0.820231	0.167576	0.116244	0.487649	1.36448	4.4023	0.175318	1.44999	2.28713	2.86741	2.76376	1.50193	1.96358	0.961884	1.38395	0.220064	1.46791	1.10924	1.7085	0.285426	0.00341876	S	0.968961	P57016	328	Ladinin-1	Lad1	QATTREPRGRALPDKSPPSSAEQSTPAPPTK
Q9JIW5-S428	0.107988	0.205644	0.132884	0.129651	0.186734	0.412582	0.188136	0.121781	0.226028	0.15138	0.186281	1.39426	0.426096	0.337628	0.465902	0.274272	0.441081	0.57509	0.20934	0.745592	1.12364	0.947859	0.180929	0.92351	1.13699	0.655871	0.284021	0.00118994	S	0.785287	Q9JIW5	428	Mothers against decapentaplegic homolog 9	Smad9	DKVLTQMGSPHNPISSVS_____________
Q3U5C8-S234	7.23706	0.593249	2.16977	1.0067	0.192712	0.213657	1.78287	1.54625	0.657528	0.187879	1.55877	10.907	5.71012	4.84706	8.57401	3.03317	3.32071	0.161335	2.01067	2.52264	5.18849	5.34277	8.25664	10.4044	7.93396	5.58664	0.279017	0.0024171	S	0.956253	Q3U5C8	234	Rho guanine nucleotide exchange factor 16	Arhgef16	LYQEIRERGLNTSHESDDDILDEPSGPVGTQ
P59808-S241	0.241145	0.149841	0.158423	0.311258	0.216944	0.139664	0.124218	0.252908	0.457554	0.670626	0.272258	0.267782	1.03812	1.60327	0.10204	0.183447	1.28097	2.5168	1.7157	1.59797	1.09669	0.10565	0.950989	1.18393	0.176553	0.987137	0.275806	0.00699215	S	0.99888	P59808	241	SAM and SH3 domain-containing protein 1	Sash1	YPTLDGSSTCNSREQSDDETEDSVKFKRLHK
Q91WK0-S116	0.190158	0.119314	0.171493	1.49653	0.186116	0.10829	0.135547	0.141107	1.52339	1.1101	0.518204	0.184351	0.0814635	0.2002	1.35781	1.60603	2.42217	2.00766	4.42198	2.13303	1.83618	2.40035	4.80947	1.73506	1.30439	1.89287	0.273767	0.00807275	S	0.984475	Q91WK0	116	Leucine-rich repeat flightless-interacting protein 2	Lrrfip2	PLSGQSSRRGSGDTSSLIDPDTSLSELRESL
P10649-S73	1.48283	0.937673	0.189441	0.162762	0.323764	0.122134	0.720765	0.160395	0.0560907	0.0831027	0.423896	0.902746	0.485196	1.28893	1.07054	2.01273	3.02908	3.20359	1.49566	1.39608	1.75476	0.709317	1.6843	1.26571	1.57101	1.56212	0.27136	0.000469574	S	1	P10649	73	Glutathione S-transferase Mu 1	Gstm1	PNLPYLIDGSHKITQSNAILRYLARKHHLDG
Q8BL97-S194	22.1401	22.9913	3.9764	2.16069	1.22349	10.0672	0.400389	0.216979	1.42954	10.7348	7.53409	76.5893	44.3939	1.57843	15.9223	1.84058	0.954356	0.172102	27.1074	27.2665	39.1273	2.08536	32.8746	72.0886	51.1369	28.0813	0.268296	0.0270435	S	1	Q8BL97	194	Serine/arginine-rich splicing factor 7	Srsf7	SRGRRSRSASPRRSRSVSLRRSRSASLRRSR
Q8BL97-S196	22.1401	22.9913	3.9764	2.16069	1.22349	10.0672	0.400389	0.216979	1.42954	10.7348	7.53409	76.5893	44.3939	1.57843	15.9223	1.84058	0.954356	0.191477	27.1074	27.2665	39.1273	2.08536	32.8746	72.0886	51.1369	28.0826	0.268283	0.0270266	S	1	Q8BL97	196	Serine/arginine-rich splicing factor 7	Srsf7	GRRSRSASPRRSRSVSLRRSRSASLRRSRSG
Q8BL97-S192	22.1401	22.9913	3.9764	2.16069	1.22349	10.0672	0.400389	0.216979	1.42954	10.7348	7.53409	76.5893	44.3939	1.57843	15.9223	1.84058	0.954356	0.375366	27.1074	27.2665	39.1273	2.08536	32.8746	72.0886	51.1369	28.0958	0.268157	0.0268668	S	1	Q8BL97	192	Serine/arginine-rich splicing factor 7	Srsf7	SRSRGRRSRSASPRRSRSVSLRRSRSASLRR
Q3UMU9-S659	1.6384	1.54671	0.101952	0.150158	0.128641	0.234464	0.359341	0.243324	0.93478	0.630152	0.596792	3.38661	2.82577	1.85904	0.660468	0.161622	3.15647	6.44407	2.11977	3.04522	2.5178	2.13013	1.4574	1.79641	0.180541	2.26724	0.263225	0.00460636	S	0.996339	Q3UMU9	659	Hepatoma-derived growth factor-related protein 2	Hdgfrp2	KPGNERQDHERTRLASESANDDNEDS_____
Q9D6Z1-S462	0.279396	0.198492	0.468029	2.91898	0.299478	0.181362	0.0905617	2.82974	4.11621	4.13624	1.55185	11.7388	0.171264	6.4685	7.18173	12.4541	0.233492	9.1874	9.05129	7.68233	4.78298	5.50936	7.96449	0.177856	0.232771	5.91688	0.262275	0.00607036	S	0.80002	Q9D6Z1	462	Nucleolar protein 56	Nop56	LKKEKKRLAALALASSENSSTPEECEEVNEK
Q62433-S333	4.35224	0.683376	1.60569	1.22246	0.298708	1.28423	1.6328	1.60962	0.71804	0.570073	1.39772	0.30312	2.66041	9.56013	10.1286	9.97957	3.46015	6.23497	2.07926	5.88899	5.14396	3.71448	3.0457	9.80238	3.02508	5.35905	0.260815	0.00157771	S	0.997584	Q62433	333	Protein NDRG1	Ndrg1	ASMTRLMRSRTASGSSVTSLEGTRSRSHTSE
Q62261-S2160	26.0127	0.130903	0.191352	4.48398	9.70765	0.161779	17.4936	0.225222	0.06327	0.117116	5.85876	26.7004	8.24136	12.9455	29.4082	22.3936	22.7535	39.904	12.943	38.5596	31.9365	21.5422	5.94552	32.6622	15.5618	22.9641	0.255127	0.000521667	S	0.982377	Q62261	2160	Spectrin beta chain, non-erythrocytic 1	Sptbn1	ETSEMVNGAAEQRTSSKESSPVPSPTLDRKA
Q91VR2-S146	1.43246	0.140501	0.248992	0.218561	0.204513	0.189798	0.123625	0.28416	0.144412	0.583091	0.357012	0.147725	2.54415	2.55986	2.21472	1.89368	3.8052	1.96822	0.109886	2.0007	1.28148	0.501985	0.153408	0.327974	0.100961	1.40071	0.254879	0.0146466	S	0.999643	Q91VR2	146	ATP synthase subunit gamma, mitochondrial	Atp5c1	VGVGEKIKGILYRTHSDQFLVSFKDVGRKPP
Q9CZD3-S690	0.40327	1.06792	0.211659	0.364234	0.159257	0.164187	0.10418	0.167446	0.816023	0.0997896	0.355796	0.0690418	1.51974	1.53529	1.18524	0.248755	2.35943	1.7048	1.39891	1.32369	1.53659	1.38422	1.39642	1.8681	2.14504	1.40538	0.253168	7.2808e-05	S	1	Q9CZD3	690	Glycine--tRNA ligase	Gars	TLRDRDSMRQIRAEVSELPNVVRDLANGNIT
Q3U5C8-T230	1.83617	0.2314	0.139659	0.128446	0.271893	0.284958	1.78287	0.24092	0.571219	0.134044	0.562158	4.70081	1.93462	0.164362	4.38623	3.11905	3.32071	0.145711	0.180248	0.10294	0.181014	1.98516	2.81751	4.41128	3.63824	2.22056	0.25316	0.0108213	T	0.832926	Q3U5C8	230	Rho guanine nucleotide exchange factor 16	Arhgef16	DDPQLYQEIRERGLNTSHESDDDILDEPSGP
P47963-S140	0.16657	0.310604	1.451	2.29368	3.33368	0.142453	0.231111	0.0956457	5.41312	0.118287	1.35561	0.0954662	0.102897	9.84571	6.29774	4.38461	12.4119	10.248	2.82735	4.78831	6.3726	7.95625	6.81875	1.4663	2.53521	5.43936	0.249223	0.00501762	S	0.977729	P47963	140	60S ribosomal protein L13	Rpl13	ILFPRKPSAPKKGDSSAEELKLATQLTGPVM
Q3UL36-S75	0.172486	0.397485	0.282304	0.260064	0.162665	0.215234	0.350893	0.32346	0.10464	2.86929	0.513853	3.88286	1.23256	1.86493	0.101679	0.280776	0.374349	0.127003	0.854057	1.79286	0.291644	1.18331	4.88842	5.27364	6.87691	2.07321	0.247853	0.0474907	S	0.974312	Q3UL36	75	Arginine and glutamate-rich protein 1	Arglu1	STNAAASRRERERASSPPDRIDIFGRTVSKR
Q8K387-S452	0.229516	0.135807	0.122582	1.08549	0.104556	0.160496	0.204915	0.0626608	0.170065	0.201045	0.247713	3.25517	1.34146	0.428253	0.426457	1.43377	0.747168	1.45574	0.979207	0.713367	0.451581	0.387765	0.45106	1.13307	0.79047	0.999609	0.24781	0.00711833	S	1	Q8K387	452	Ubiquitin carboxyl-terminal hydrolase 45	Usp45	KNQLSHDRKHLRKWPSEEEKTVVTHPKNDNL
Q8CE90-T82	0.205533	1.46295	0.124195	0.140243	0.0875372	0.183286	0.20596	0.322028	0.11847	0.263963	0.311416	0.539217	0.52593	1.46068	4.25274	0.837296	1.20013	1.16216	1.63787	0.270342	0.544975	2.68494	0.381026	0.564058	1.5451	1.2576	0.247626	0.0157187	T	0.906733	Q8CE90	82	Dual specificity mitogen-activated protein kinase kinase 7	Map2k7	GGSRSPSSESSPQHPTPPTRPRHMLGLPSTL
Q9D6Z1-S465	0.0742009	0.118373	0.132667	2.91898	0.141492	0.31967	0.119736	2.82974	4.11621	4.13624	1.49073	12.6491	0.113785	6.4685	7.18173	12.4541	0.39799	9.1874	9.59403	7.68233	4.78298	5.50936	7.96449	0.221485	0.242483	6.03213	0.247132	0.00554919	S	0.8	Q9D6Z1	465	Nucleolar protein 56	Nop56	EKKRLAALALASSENSSTPEECEEVNEKSKK
Q62261-S2163	10.4535	0.533665	0.258707	3.62825	0.616424	0.345583	8.75069	0.154295	0.167912	0.189987	2.5099	5.55329	4.21199	5.34378	7.12168	4.27471	10.4964	14.0686	8.38443	15.5986	17.4021	23.2259	11.7844	15.6782	0.206578	10.2393	0.245123	0.00258284	S	0.915685	Q62261	2163	Spectrin beta chain, non-erythrocytic 1	Sptbn1	EMVNGAAEQRTSSKESSPVPSPTLDRKAKSA
Q8BTI8-S1631	0.166893	10.2113	6.77895	0.1494	10.7015	26.2072	0.238496	0.29042	1.22675	0.0847071	5.60556	92.741	6.2268	34.0901	32.116	0.287069	16.293	0.115567	10.3741	16.9333	36.7164	30.0498	48.6452	0.248811	0.108822	23.2104	0.24151	0.0495433	S	1	Q8BTI8	1631	Serine/arginine repetitive matrix protein 2	Srrm2	EHAPKSRTARRGSRSSIEPKTKSHTPPRRRS
Q9D6Z1-S466	0.199795	0.142279	0.222194	2.91898	0.148531	0.159759	0.235238	2.82974	4.11621	4.13624	1.5109	12.6491	0.133579	6.4685	7.93357	12.4541	0.286687	9.79804	10.1727	7.68233	4.78298	6.43624	8.59583	0.0992483	0.719707	6.3009	0.23979	0.00423054	S	0.8	Q9D6Z1	466	Nucleolar protein 56	Nop56	KKRLAALALASSENSSTPEECEEVNEKSKKK
Q3TWW8-S297	1.43488	0.0658472	0.176305	0.114923	0.228774	1.21252	0.20041	0.227384	1.70522	0.137885	0.550415	5.9183	0.252712	0.245374	2.16794	1.60343	4.63718	0.303153	2.59314	2.4668	6.81557	0.187322	4.47455	0.343938	0.156544	2.29757	0.239564	0.0304282	S	0.882107	Q3TWW8	297	Serine/arginine-rich splicing factor 6	Srsf6	KENGKGDIKSKSRSRSQSRSHSPLPAPPSKA
Q3TWW8-S299	1.43488	0.109855	0.152691	0.155741	0.135056	1.21252	0.219322	0.143114	1.70522	0.132558	0.540096	5.9183	0.240624	0.214757	2.16794	1.60343	4.63718	0.207219	2.59314	2.4668	6.81557	0.100922	4.47455	0.200218	0.208382	2.27493	0.237412	0.0329274	S	0.92743	Q3TWW8	299	Serine/arginine-rich splicing factor 6	Srsf6	NGKGDIKSKSRSRSQSRSHSPLPAPPSKARS
P51125-S219	4.67937	1.01753	1.87059	0.196043	0.0964123	1.92574	2.8902	2.89607	1.60155	3.46006	2.06336	2.10358	4.59938	1.30544	16.5065	18.7215	24.6375	20.6995	0.149188	15.6864	1.78805	7.45127	2.00114	4.60229	3.46374	8.83682	0.233495	0.0210369	S	0.999823	P51125	219	Calpastatin	Cast	KVVGKKKEQKPFTPASPVQSTPSKPSDKSGM
Q8BTI8-S1970	7.72103	0.263608	0.109718	2.36272	0.240322	4.95938	0.320613	0.0909139	7.24682	3.06483	2.638	17.4747	6.48566	0.261339	10.4371	2.61483	0.17807	0.238767	2.86748	22.9159	23.4862	19.9625	22.23	17.5133	11.8088	11.3196	0.233047	0.00893014	S	1	Q8BTI8	1970	Serine/arginine repetitive matrix protein 2	Srrm2	RRRSRSRTSPVTRRRSRSRTPPAIRRRSRSR
Q8BGT0-S329	0.0972526	0.15051	0.241326	0.247892	0.0877521	0.276203	4.99065	0.161629	10.8967	0.168638	1.73186	0.191728	0.106042	0.319899	0.0942158	12.6234	20.9097	16.9024	19.0788	0.180718	11.0151	0.221486	11.103	11.5722	0.220667	7.46708	0.231932	0.0475455	S	0.800739	Q8BGT0	329	Osteopetrosis-associated transmembrane protein 1	Ostm1	KKRKLILPKRLKSSTSFANIQENAT______
Q6ZPR6-S1046	0.456737	0.172406	0.651873	0.695028	0.296988	0.262263	0.228585	1.14388	0.675215	0.477939	0.506091	0.100347	1.66707	0.106721	5.97071	2.88073	4.17544	6.65913	0.206431	6.03091	0.334208	1.83842	0.152145	0.267748	0.182089	2.18372	0.231756	0.0482669	S	0.999976	Q6ZPR6	1046	Inhibitor of Bruton tyrosine kinase	Ibtk	SEGSYAGVASPRDLQSPDFTAGFHSDKVEGK
Q9D6Z1-S461	0.0989911	0.146603	0.119548	2.91898	0.148166	0.272891	0.157864	2.9895	4.11621	4.13624	1.5105	21.7117	0.13826	6.4685	7.18173	12.4541	0.361879	9.1874	9.05129	7.68233	4.78298	5.50936	7.96449	0.10896	0.166852	6.62641	0.227951	0.0144427	S	0.8	Q9D6Z1	461	Nucleolar protein 56	Nop56	RLKKEKKRLAALALASSENSSTPEECEEVNE
Q3U5C8-S231	1.83617	0.199467	0.130269	0.16904	0.336465	0.13332	1.78287	0.212451	0.571219	0.0934204	0.546469	4.70081	1.93462	0.417434	4.38623	3.11905	3.32071	0.273868	0.246029	0.246613	2.27945	1.98516	2.81751	4.41128	3.63824	2.41264	0.226502	0.00256679	S	0.832926	Q3U5C8	231	Rho guanine nucleotide exchange factor 16	Arhgef16	DPQLYQEIRERGLNTSHESDDDILDEPSGPV
Q5U4C3-S682	0.161026	0.498249	1.49918	0.554931	0.597665	2.05319	2.20188	0.158456	1.34743	3.31708	1.23891	0.512967	1.61412	3.19957	7.93223	1.04272	0.278463	2.75598	2.64196	13.7635	9.86252	4.11761	4.27156	12.8598	13.6984	5.61081	0.220807	0.0129873	S	1	Q5U4C3	682	Splicing factor, arginine/serine-rich 19	Scaf1	PDKAEPRAPSPAPAVSPKREVLYDSEGLSAD
Q52KI8-S843	2.55976	2.26746	0.258524	0.27627	0.0849164	2.40974	0.139997	0.443653	3.26688	0.437898	1.21451	4.84289	2.72039	9.79631	11.7099	7.10104	0.190364	0.991192	14.2307	8.77324	4.65285	3.00444	7.10057	1.22176	0.936113	5.51941	0.220044	0.00673103	S	0.999781	Q52KI8	843	Serine/arginine repetitive matrix protein 1	Srrm1	KKAKSPTPSLSPARNSDQEGGGKKKKKKKDK
Q5U4C3-S676	0.109968	0.498249	1.49918	0.554931	0.597665	2.05319	2.20188	0.125659	1.34743	3.31708	1.23052	0.512967	1.61412	3.19957	7.93223	1.04272	0.184234	2.75598	2.64196	13.7635	9.86252	4.11761	4.27156	12.8598	13.6984	5.60408	0.219576	0.0130981	S	1	Q5U4C3	676	Splicing factor, arginine/serine-rich 19	Scaf1	TITVGRPDKAEPRAPSPAPAVSPKREVLYDS
Q99K30-S483	0.229522	0.0829968	0.0915676	1.05438	1.82973	0.17641	0.204985	1.7598	0.0767078	0.205411	0.571152	4.98124	0.993733	0.181586	6.64308	3.98641	3.28217	4.89823	0.121231	7.01398	0.615846	3.52776	0.162136	0.15385	0.24009	2.62867	0.217278	0.022707	S	0.799471	Q99K30	483	Epidermal growth factor receptor kinase substrate 8-like protein 2	Eps8l2	SSESQAPEDIAPPGSSPHANRGYQPTPAMTK
P04627-S157	1.0984	0.135717	0.157477	0.202624	0.118749	0.166291	0.277952	0.230823	0.0790063	0.162633	0.262967	0.850656	1.84216	1.31035	0.0867917	0.131647	4.8488	0.273098	1.3646	0.216851	2.62328	2.29426	0.443165	0.649142	0.119	1.21813	0.215878	0.0384998	S	0.999817	P04627	157	Serine/threonine-protein kinase A-Raf	Araf	TVCVDMSTNRRQFYHSIQDLSGGSRQQEAPS
Q60823-T451	1.91252	0.0461582	0.0914119	0.122059	0.46559	0.129035	0.11158	1.11328	0.208134	0.677455	0.487722	0.134351	3.86234	4.32293	4.75545	3.32533	0.407566	4.84585	0.152406	6.68261	0.598568	0.765167	0.209895	0.109636	1.61467	2.27048	0.21481	0.0248738	T	0.999017	Q60823	451	RAC-beta serine/threonine-protein kinase	Akt2	TRYFDDEFTAQSITITPPDRYDSLDPLELDQ
P18608-S7	0.0940405	0.224743	1.09367	0.11708	0.102795	0.141091	0.111058	0.0956286	0.14956	0.635304	0.276497	0.23125	1.73767	3.67294	1.14092	2.27631	0.203295	0.194991	4.21801	1.54919	0.131284	1.03179	0.822938	0.750242	0.197418	1.29702	0.213179	0.0250313	S	1	P18608	7	Non-histone chromosomal protein HMG-14	Hmgn1	_________MPKRKVSADGAAKAEPKRRSAR
P57016-S259	0.187371	0.192964	0.114368	0.128651	0.118434	0.161842	0.57685	0.726855	0.188151	0.178095	0.257358	1.59937	1.36908	0.559044	1.47325	1.19557	1.64541	1.17704	1.85222	0.82609	0.920425	1.22229	0.725007	1.69331	0.83371	1.22084	0.210803	6.65216e-07	S	1	P57016	259	Ladinin-1	Lad1	EKTLVSLKTAAPERRSPPVLEKAIVSEKMQE
Q64459-T138	0.281685	0.167432	0.230076	0.151801	0.0756849	0.217709	0.283436	0.159126	0.120932	0.278279	0.196616	0.179049	2.10459	0.153122	2.84885	1.62124	1.34152	0.288716	0.214041	0.107684	1.56944	0.261766	1.14752	0.108478	1.71018	0.975443	0.201566	0.0130907	T	0.818107	Q64459	138	Cytochrome P450 3A11	Cyp3a11	DDEWKRYRALLSPTFTSGKLKEMFPVIEQYG
P63260-S239	1.68313	0.115426	0.160408	0.413317	0.234695	1.64354	0.259252	0.116594	0.122857	0.126348	0.487556	1.24268	0.514394	0.938079	4.66906	2.92547	5.37483	8.07047	0.190037	2.31175	2.12151	0.88014	0.192553	1.69811	2.91202	2.43151	0.200516	0.0151491	S	0.999402	P63260	239	Actin, cytoplasmic 2	Actg1	ENEMATAASSSSLEKSYELPDGQVITIGNER
Q80X80-S468	0.389401	0.0849909	0.303087	0.259027	0.242212	0.345522	0.250633	0.1245	0.241956	0.14617	0.23875	0.0412711	1.82515	0.268422	0.284104	0.275899	0.436625	3.42666	3.52782	0.33413	2.11992	2.19173	2.67318	0.267928	0.0702935	1.26737	0.188383	0.0215144	S	0.960252	Q80X80	468	C2 domain-containing protein 2-like	C2cd2l	QSRPRVDGKLDSPSRSPSKVEVTEKMTTVLS
A2A8L5-S1296	0.105738	0.148387	0.108754	0.088381	0.193054	0.222651	0.355617	0.0914648	0.0722212	0.117448	0.150372	0.515244	1.71682	2.64979	1.77552	1.39734	0.862291	1.3196	0.0878847	0.0838236	0.156503	0.137295	0.11265	0.147551	0.477096	0.817102	0.184031	0.01879	S	0.996534	A2A8L5	1296	Receptor-type tyrosine-protein phosphatase F	Ptprf	HSPSSKDEQSIGLKDSLLAHSSDPVEMRRLN
Q52KI8-T834	2.55976	2.26746	0.222406	0.177078	0.130368	2.40974	0.163007	0.204404	3.26688	0.437898	1.1839	4.84289	2.72039	9.79631	11.7099	7.10104	0.140484	0.991192	14.2307	8.77324	4.65285	3.00444	7.10057	7.8058	8.01087	6.49148	0.182378	0.000598814	T	1	Q52KI8	834	Serine/arginine repetitive matrix protein 1	Srrm1	TNWSPAVPAKKAKSPTPSLSPARNSDQEGGG
Q52KI8-S838	2.55976	2.26746	0.139209	0.107065	0.163524	2.40974	0.223887	0.247329	3.26688	0.437898	1.18228	4.84289	2.72039	9.79631	11.7099	7.10104	0.155707	0.991192	14.2307	8.77324	4.65285	3.00444	7.10057	7.8058	8.01087	6.49256	0.182097	0.000593879	S	1	Q52KI8	838	Serine/arginine repetitive matrix protein 1	Srrm1	PAVPAKKAKSPTPSLSPARNSDQEGGGKKKK
Q6NXN1-S107	0.316836	0.17382	0.199898	0.107869	0.248326	0.164729	0.266731	0.149545	0.246282	0.197972	0.207201	0.275446	0.675078	0.187092	1.93968	2.1524	5.10881	2.23279	0.186693	1.98374	0.54731	0.0894033	0.0987034	0.28722	0.274913	1.14566	0.180857	0.0494931	S	0.994007	Q6NXN1	107	SUZ domain-containing protein 1	Szrd1	EAEYAEARRRILGSASPEEEQEKPILDRPTR
Q52KI8-S832	2.55976	2.26746	0.192642	0.122494	0.251061	2.40974	0.113769	0.137709	3.26688	0.437898	1.17594	4.84289	2.72039	9.79631	11.7099	7.10104	0.435289	0.991192	14.2307	8.77324	4.65285	3.00444	7.10057	7.8058	8.01087	6.51253	0.180566	0.000525667	S	1	Q52KI8	832	Serine/arginine repetitive matrix protein 1	Srrm1	PSTNWSPAVPAKKAKSPTPSLSPARNSDQEG
P59325-S387	0.1484	0.230342	0.279904	0.0423538	0.223943	0.121269	0.134868	0.135757	0.102653	0.236262	0.165575	0.243713	0.244615	0.232819	2.12771	1.36879	0.260904	0.195242	0.663228	1.16807	0.596392	0.696668	0.341603	1.25506	3.69216	0.934784	0.177127	0.0218316	S	1	P59325	387	Eukaryotic translation initiation factor 5	Eif5	KAEPFIKWLKEAEEESSGGEEEDEDENIEVV
Q64459-S119	0.210521	0.616277	0.217822	0.320804	0.235716	0.345918	0.153531	0.357219	0.197788	0.165669	0.282127	2.65118	0.375081	0.0894947	4.32172	2.74407	1.87208	1.65635	0.139085	4.35214	0.419791	1.58038	0.679459	1.40428	0.323215	1.61488	0.174704	0.00867905	S	0.999834	Q64459	119	Cytochrome P450 3A11	Cyp3a11	NRRDFGPVGIMSKAISISKDDEWKRYRALLS
Q9QYG0-S335	34.7561	12.7177	4.23045	25.1859	24.8762	5.88433	23.5281	9.07068	22.6874	11.4096	17.4346	41.2744	15.1821	57.0989	57.1065	77.1657	279.661	243.479	144.623	30.809	55.0408	51.1499	131.398	199.014	28.7377	100.839	0.172896	0.00580761	S	0.998741	Q9QYG0	335	Protein NDRG2	Ndrg2	SCMTRLSRSRTASLTSAASIDGSRSRSRTLS
Q8BP27-S67	18.0237	0.157762	0.0438092	0.209749	10.3185	0.141819	0.110019	11.0059	7.32437	5.21629	5.25519	20.1695	16.7232	24.5219	33.5357	40.1817	43.8423	43.0346	32.2245	29.3833	25.6867	27.3353	24.7083	28.8809	40.0961	30.7374	0.17097	5.55049e-08	S	0.999996	Q8BP27	67	Swi5-dependent recombination DNA repair protein 1 homolog	Sfr1	PPTSPAVPQTRENPPSPPTSPAAPQPRENPP
Q8BL97-S216	1.8602	2.02828	0.132234	0.158922	0.153928	0.247863	1.62878	2.00679	0.0826992	0.578769	0.887847	10.9001	0.105026	4.462	2.53722	0.191509	3.61478	4.87521	0.177748	3.87836	9.29821	6.54821	10.5277	10.0776	6.04431	5.23129	0.169719	0.002087	S	1	Q8BL97	216	Serine/arginine-rich splicing factor 7	Srsf7	RSASLRRSRSGSIIGSRYFQSRSRSRSRSRS
Q9DBJ1-S118	0.328318	0.884876	0.157283	0.0887255	1.24667	0.192347	0.184485	0.132909	0.115247	0.174474	0.350534	0.503781	0.115399	2.94759	2.88256	3.90992	8.84689	5.1728	0.362882	4.26174	0.188235	0.141723	0.120028	0.361766	0.119969	2.13823	0.163936	0.0479169	S	0.965074	Q9DBJ1	118	Phosphoglycerate mutase 1	Pgam1	TAAKHGEAQVKIWRRSYDVPPPPMEPDHPFY
P42567-S324	0.294852	0.138283	0.221755	0.245748	0.21213	0.154912	0.127368	0.113747	0.180285	0.118079	0.180716	0.130289	2.75748	0.295938	1.66768	0.17649	0.238638	0.364564	1.33956	1.69093	0.283479	1.3359	1.87179	1.92844	1.86479	1.139	0.158662	0.00218689	S	0.830029	P42567	324	Epidermal growth factor receptor substrate 15	Eps15	PPSDRSSLQKNITGSSPVADFSAIKELDTLN
Q62433-S336	1.45305	0.683376	0.099739	0.157456	0.335105	1.05411	0.527833	0.0760429	0.162675	0.124556	0.467394	0.0656458	0.973296	3.08811	7.35339	7.91318	1.63863	3.17625	1.18838	3.59499	2.47874	2.11918	2.66142	5.97685	0.239782	3.03342	0.154082	0.00384046	S	0.932444	Q62433	336	Protein NDRG1	Ndrg1	TRLMRSRTASGSSVTSLEGTRSRSHTSEGPR
P59325-S388	0.213907	0.129022	0.079849	0.239547	0.163215	0.136655	0.163218	0.065575	0.134143	0.0803432	0.140547	0.0954943	0.143497	0.151569	2.12771	1.36879	0.267718	0.360946	0.663228	1.16807	0.596392	0.696668	0.341603	1.25506	3.69216	0.923494	0.152191	0.0209317	S	1	P59325	388	Eukaryotic translation initiation factor 5	Eif5	AEPFIKWLKEAEEESSGGEEEDEDENIEVVY
Q80VV3-T32	0.941496	0.188161	0.103634	0.302699	0.281726	0.188804	0.479853	0.282272	0.202502	0.493499	0.346465	7.04412	2.4742	4.18928	12.7328	0.530838	0.212436	0.127276	0.144057	0.0700745	3.85552	1.49113	3.46526	0.147363	2.06698	2.75366	0.12582	0.0443877	T	0.966283	Q80VV3	32	Eukaryotic translation initiation factor 4E-binding protein 3	Eif4ebp3	PDGYSTTPGGTLYATTPGGTRIIYDRKFLLE
Q8BP27-S71	0.31054	0.0838618	0.13268	0.301991	10.3185	0.373074	0.244628	8.94153	5.5095	2.99758	2.92139	19.4395	11.8125	17.4711	28.0778	35.2857	35.8369	38.4403	0.168291	23.2487	21.4226	22.8426	21.1743	23.9962	31.1912	23.6005	0.123785	3.94681e-06	S	0.97544	Q8BP27	71	Swi5-dependent recombination DNA repair protein 1 homolog	Sfr1	PAVPQTRENPPSPPTSPAAPQPRENPPSPPT
E9Q942-S59	0.200012	0.223098	0.297287	0.330273	0.206245	0.175532	0.14739	0.142432	2.05684	0.170181	0.394929	11.0885	0.109143	0.283582	0.316101	10.042	0.322561	4.69547	0.0773634	4.12429	2.45266	2.74736	5.29131	4.46247	0.132927	3.29612	0.119816	0.0212824	S	0.962189	E9Q942	59	Small integral membrane protein 13	Smim13	LVGDTGSQEGDNEQPSGSETEEDPSASPQKI
A2AJI0-S118	0.985018	0.0750889	0.107236	0.152386	0.0972865	0.208553	0.227779	0.119426	0.195952	0.0631879	0.223191	1.2969	1.96327	0.274791	0.121866	2.82053	2.79326	3.429	2.29746	2.92009	1.98101	1.4298	2.526	0.166788	2.39645	1.88694	0.118282	0.000102097	S	0.930911	A2AJI0	118	MAP7 domain-containing protein 1	Map7d1	TGPREAKPSRRSSQPSPTTVPASDSPPAKQD
A2AJI0-S115	3.80124	0.0589337	0.114774	0.165796	0.217571	0.150266	0.163172	0.185803	0.159874	0.25084	0.526827	5.62854	1.96327	2.22907	7.04177	2.82053	2.79326	6.06952	2.29746	6.24388	5.01484	4.42958	7.10509	5.10076	4.54901	4.52047	0.116542	3.74428e-06	S	0.805199	A2AJI0	115	MAP7 domain-containing protein 1	Map7d1	PTATGPREAKPSRRSSQPSPTTVPASDSPPA
Q6NZM9-S245	0.285634	1.21278	1.78163	1.5191	1.71035	1.55305	0.285361	1.06965	0.853644	1.09834	1.13695	0.211042	1.54864	3.3027	5.94147	1.13873	0.130399	3.71817	2.38245	33.0971	1.6572	23.1123	17.3108	31.8706	17.7983	10.23	0.111139	0.02634	S	0.999987	Q6NZM9	245	Histone deacetylase 4	Hdac4	GMYDAKDDFPLRKTASEPNLKLRSRLKQKVA
Q8BIZ6-S91	0.178812	0.126638	0.281927	0.212056	0.245887	0.283848	0.14567	0.146018	0.0902299	0.156647	0.186773	6.63337	1.07873	0.195383	0.216133	1.70939	4.29803	3.9137	3.496	0.0999486	0.114339	0.966914	3.80587	0.255488	0.2054	1.92776	0.096886	0.0165131	S	0.999999	Q8BIZ6	91	Smad nuclear-interacting protein 1	Snip1	SSGRRSKSPRTKRSQSPHYPMVKVKQEREDH
P62754-S242	0.823029	0.168204	3.63744	0.118765	1.42875	0.0567379	0.0698513	0.146788	0.713241	4.64367	1.18065	0.111284	0.0983728	12.7005	0.290666	54.3148	0.696258	18.9037	6.44728	3.1049	11.3588	44.8899	2.69424	22.3996	0.214706	12.7304	0.0927427	0.0486508	S	0.892121	P62754	242	40S ribosomal protein S6	Rps6	QIAKRRRLSSLRASTSKSESSQK________
Q9D0F9-S378	0.24562	0.187231	0.299022	0.116133	0.124961	0.562575	0.142088	0.772424	0.147373	0.151089	0.274852	0.0705252	1.99857	0.213115	6.70112	7.77815	11.5739	7.69591	0.19905	8.15546	0.305975	0.130399	0.121406	0.121414	0.0986618	3.22597	0.0851996	0.0360138	S	0.999839	Q9D0F9	378	Phosphoglucomutase-1	Pgm1	GNLMDASKLSLCGEESFGTGSDHIREKDGLW
Q9D2E2-S5	2.53251	0.295354	0.303498	0.128019	0.224601	0.256375	0.100145	0.0851506	0.224922	0.0883301	0.423891	5.86285	3.71999	6.08276	6.39708	6.47088	8.03964	7.92445	5.36515	3.91341	5.8933	5.23586	5.65311	6.2443	7.56656	6.02638	0.0703392	2.31643e-11	S	1	Q9D2E2	5	Target of EGR1 protein 1	Toe1	___________MAADSDDDVPPVPTPSDGGV
P19157-T62	0.0998957	0.395879	0.227334	0.182876	0.0743406	0.139089	0.438091	0.184233	0.119181	0.118841	0.197976	0.723904	0.170913	0.10568	5.64413	1.48038	11.5537	10.6091	0.760312	6.9519	0.116916	1.04914	0.843935	1.07881	0.117512	2.94331	0.0672631	0.0437943	T	0.999998	P19157	62	Glutathione S-transferase P 1	Gstp1	TCLYGQLPKFEDGDLTLYQSNAILRHLGRSL
