# Supplementary material for: Phosphoproteome profiling of mouse liver during normal aging
Source: Proteome Sci. 2022 Aug 5;20:12. doi: 10.1186/s12953-022-00194-2 (PMC9354360; doi:10.1186/s12953-022-00194-2)
Supplement: Supplementary file 7 — Additional file 7:Table S3. Quality control metrics for transcriptome [file 12953_2022_194_MOESM7_ESM.xlsx]

## Sheet: Sheet1
Table S3 Quality control metrics for transcriptome
Sample name	Raw reads	Clean reads	Clean bases	Error rate (%)	Q20 (%)	Q30 (%)	GC content (%)
Y1	101048102	95174428	14.28G	0.02	96.58	91.48	50.67
Y2	111188440	105688002	15.85G	0.02	96.53	91.4	50.88
Y3	150801298	139229782	20.88G	0.02	96.82	92.31	53.72
Y4	88010996	84102808	12.62G	0.01	97.48	93.51	50.99
Y5	89143098	85329196	12.8G	0.01	97.4	93.33	51.11
Y6	94927320	90642304	13.6G	0.01	97.4	93.31	50.35
Y7	86714000	82829242	12.42G	0.01	97.44	93.43	50.8
Y8	123515610	117940974	17.69G	0.01	97.49	93.56	50.9
O1	111912170	107834054	16.18G	0.02	96.37	91.06	51.66
O2	111739000	102952920	15.44G	0.01	97.33	93.3	48.59
O3	129643902	120996280	18.15G	0.02	96.57	91.8	55.32
O4	137336566	126817056	19.02G	0.02	96.77	92.15	54.19
O5	90186956	82333648	12.35G	0.02	97.23	93.12	48.28
O6	133311024	124998680	18.75G	0.02	97.28	93.15	48.49
O7	116065582	112463580	16.87G	0.02	96.55	91.48	50.32
O8	90828464	88263082	13.24G	0.02	96.95	92.36	50.36
O9	96457520	93473466	14.02G	0.02	96.9	92.25	50.88
