# Supplementary material for: Phosphoproteome profiling of mouse liver during normal aging
Source: Proteome Sci. 2022 Aug 5;20:12. doi: 10.1186/s12953-022-00194-2 (PMC9354360; doi:10.1186/s12953-022-00194-2)
Supplement: Supplementary file 8 — Additional file 8:Table S4. Quantified 13275 transcripts [file 12953_2022_194_MOESM8_ESM.xlsx]

## Sheet: Sheet1
geneID	Y1_FPKM	Y2_FPKM	Y3_FPKM	Y4_FPKM	Y5_FPKM	Y6_FPKM	Y7_FPKM	Y8_FPKM	O1_FPKM	O2_FPKM	O3_FPKM	O4_FPKM	O5_FPKM	O6_FPKM	O7_FPKM	O8_FPKM	O9_FPKM	Gene name	Gene description	log2FoldChange(OldvsYoung)	pval(OldvsYoung)	padj(OldvsYoung)	significant(OldvsYoung)
ENSMUSG00000045886	3.34131	1.32888	2.49027	1.28105	2.51266	0.987378	1.29828	1.44278	1.38146	1.4144	0.919296	1.33585	1.38883	2.16112	1.7714	1.59301	3.08783	Gm9803	predicted gene 9803 [Source:MGI Symbol;Acc:MGI:3704359]	-0.17597	0.56214	1	FALSE
ENSMUSG00000039568	3.77949	4.65823	4.53531	4.02948	4.11855	4.67594	4.23713	4.82517	4.20769	3.75098	4.11124	3.74303	4.42154	4.02967	3.8415	3.86415	3.34047	Ubald1	UBA-like domain containing 1 [Source:MGI Symbol;Acc:MGI:1916255]	-0.19122	0.16766	0.61751	FALSE
ENSMUSG00000033282	2.30534	2.24812	1.89829	2.34643	2.37089	1.98816	2.9127	2.39246	2.04686	2.10565	2.8371	2.34358	1.90638	1.8351	2.07408	1.77382	2.26361	Rpgrip1l	Rpgrip1-like [Source:MGI Symbol;Acc:MGI:1920563]	-0.1547	0.39032	0.8906	FALSE
ENSMUSG00000088437	4.36424	1.4262	2.07523	0.355846	0.359556	0.999132	2.88508	4.90544	2.98996	0.267164	1.62792	1.91989	2.29543	1.99668	2.42853	3.59774	2.48195	Gm24198	predicted gene, 24198 [Source:MGI Symbol;Acc:MGI:5453975]	-0.024983	0.8434	1	FALSE
ENSMUSG00000045664	0.701537	0.740571	1.0294	0.980221	0.80829	1.13885	1.07334	1.08722	0.998327	1.05738	1.12537	1.12892	1.05903	0.835903	0.649318	0.942369	0.795663	Cdc42ep2	CDC42 effector protein (Rho GTPase binding) 2 [Source:MGI Symbol;Acc:MGI:1929744]	-0.023166	0.8477	1	FALSE
ENSMUSG00000097328	3.40805	3.66322	4.37137	3.26428	3.38626	2.76996	3.26409	3.23326	3.69028	2.28738	2.55526	2.68368	3.36906	3.14766	3.96046	2.40022	5.23654	Tnfsf12	tumor necrosis factor (ligand) superfamily, member 12 [Source:MGI Symbol;Acc:MGI:1196259]	-0.10722	0.4332	0.91739	FALSE
ENSMUSG00000030652	10.632	8.16904	10.1123	8.03406	7.82868	7.93126	8.11985	8.54659	8.92785	9.13865	9.34796	10.5014	7.5658	9.11202	6.57623	10.7629	6.44794	Coq7	demethyl-Q 7 [Source:MGI Symbol;Acc:MGI:107207]	-0.036508	0.77234	1	FALSE
ENSMUSG00000007415	37.8787	40.3891	42.5557	40.5474	39.42	40.5732	43.4519	40.047	41.9833	43.0919	45.5975	43.1779	39.6807	44.2101	35.5004	44.4641	35.2588	Gatad1	GATA zinc finger domain containing 1 [Source:MGI Symbol;Acc:MGI:1914460]	-0.011167	0.95682	1	FALSE
ENSMUSG00000031851	4.82816	5.88254	3.22233	5.60056	4.63448	5.64836	5.43126	6.13796	6.89644	6.08972	5.7059	6.77267	6.62923	7.01348	5.49166	7.7658	5.26166	Ntpcr	nucleoside-triphosphatase, cancer-related [Source:MGI Symbol;Acc:MGI:1913816]	0.26574	0.077953	0.4132	FALSE
ENSMUSG00000116480	1.15937	1.07463	1.59261	1.34063	1.58037	0.836483	1.69834	1.2834	1.19472	0.503262	0.511091	2.23881	1.13246	1.60199	1.94847	2.15636	2.04544	Gm49512	predicted gene, 49512 [Source:MGI Symbol;Acc:MGI:6155203]	0.1306	0.74228	1	FALSE
ENSMUSG00000055923	4.96721	4.18722	4.36536	4.14578	5.34098	3.99653	4.64273	5.22294	3.95847	3.53278	3.19262	3.32319	4.81372	4.05799	4.90422	4.32491	2.67472	Aasdh	aminoadipate-semialdehyde dehydrogenase [Source:MGI Symbol;Acc:MGI:2442517]	-0.2974	0.054964	0.34137	FALSE
ENSMUSG00000048222	2.22156	1.74097	2.25917	2.27479	3.06083	2.54627	3.97363	2.425	2.81161	1.69071	2.27483	1.71806	2.90738	1.8102	2.42709	1.79663	1.80388	Mfap1b	microfibrillar-associated protein 1B [Source:MGI Symbol;Acc:MGI:3694697]	-0.3002	0.099125	0.472	FALSE
ENSMUSG00000030264	16.2508	16.7837	14.9113	12.5763	16.5602	18.4383	20.1353	19.8523	15.6616	14.0125	12.2158	18.1491	13.2537	12.9706	14.8121	15.8632	11.8686	Thumpd3	THUMP domain containing 3 [Source:MGI Symbol;Acc:MGI:1277973]	-0.28208	0.04994	0.32144	FALSE
ENSMUSG00000038422	12.2767	13.7186	9.44925	12.3041	15.9114	15.3069	22.117	15.4725	12.8795	22.201	13.0105	17.2497	19.1308	16.1313	14.1296	15.963	10.9922	Hdhd3	haloacid dehalogenase-like hydrolase domain containing 3 [Source:MGI Symbol;Acc:MGI:1919998]	0.071526	0.4991	0.97048	FALSE
ENSMUSG00000024349	1.5266	1.32412	1.66018	1.34847	1.46472	1.70378	2.15242	2.45272	2.03432	0.961789	1.20809	1.11729	0.838782	1.21903	1.07367	1.02252	1.23444	Tmem173	transmembrane protein 173 [Source:MGI Symbol;Acc:MGI:1919762]	-0.55357	0.0055637	0.075985	FALSE
ENSMUSG00000042500	1.41723	1.49871	1.3866	1.62112	1.21214	1.17333	1.1172	1.36569	1.41166	1.92304	1.5327	1.27447	2.15121	1.30043	1.91769	1.44035	1.54528	Ago4	argonaute RISC catalytic subunit 4 [Source:MGI Symbol;Acc:MGI:1924100]	0.20975	0.21327	0.69141	FALSE
ENSMUSG00000046020	5.14569	6.96628	7.14992	6.23551	6.90661	5.80984	7.59178	6.20703	7.08593	7.60354	7.86011	7.08542	7.28873	6.51405	6.65356	6.7313	6.6526	Pofut1	protein O-fucosyltransferase 1 [Source:MGI Symbol;Acc:MGI:2153207]	0.078026	0.61743	1	FALSE
ENSMUSG00000039473	11.9993	13.0834	14.6526	12.4445	13.0018	12.4071	13.4581	13.2797	14.1188	13.6282	14.7036	13.8937	14.7458	13.6131	13.8166	12.7311	12.4452	Ubn1	ubinuclein 1 [Source:MGI Symbol;Acc:MGI:1891307]	0.03535	0.84186	1	FALSE
ENSMUSG00000035021	12.1818	11.9201	15.0685	12.4025	14.5311	15.7316	14.5954	16.591	12.2784	9.526	8.0411	11.273	8.40266	8.966	11.7714	9.63703	13.9609	Baz1a	bromodomain adjacent to zinc finger domain 1A [Source:MGI Symbol;Acc:MGI:1309478]	-0.475	0.00055453	0.014125	DOWN
ENSMUSG00000070697	20.3652	16.9064	18.4515	16.4201	20.7629	20.8217	21.5663	20.3625	21.2646	21.7332	20.0747	22.6932	25.5668	21.1068	21.1636	17.1304	17.5862	Utp3	UTP3 small subunit processome component [Source:MGI Symbol;Acc:MGI:1919230]	0.063407	0.59327	1	FALSE
ENSMUSG00000096592	23.4071	22.8389	25.0935	24.5166	21.7965	15.2971	6.11835	17.6483	20.5267	16.7484	14.3706	17.5343	13.5012	20.1045	16.6927	23.3458	22.851	Gm15801	predicted gene 15801 [Source:MGI Symbol;Acc:MGI:3779625]	-0.13673	0.43282	0.91693	FALSE
ENSMUSG00000038495	8.93161	9.76214	14.1475	9.14771	9.69966	10.3461	10.8345	10.2892	10.717	12.081	11.2857	11.7142	9.94308	11.4613	7.38798	10.5757	11.7613	Otud7b	OTU domain containing 7B [Source:MGI Symbol;Acc:MGI:2654703]	0.014469	0.93012	1	FALSE
ENSMUSG00000001173	2.84127	2.39101	2.86657	2.79554	2.25683	2.23878	2.45345	2.88036	2.76279	2.22867	2.95553	2.27684	2.70893	1.9585	2.89566	2.47674	3.078	Ocrl	OCRL, inositol polyphosphate-5-phosphatase [Source:MGI Symbol;Acc:MGI:109589]	-0.039233	0.69612	1	FALSE
ENSMUSG00000039704	57.9445	56.709	60.7773	62.3526	60.0655	58.2098	62.627	64.3195	64.4758	56.8435	55.8531	59.1302	54.6017	57.8957	50.8178	59.1801	55.8825	Lmbrd2	LMBR1 domain containing 2 [Source:MGI Symbol;Acc:MGI:2444173]	-0.11921	0.39587	0.89429	FALSE
ENSMUSG00000105192	5.73704	3.3725	3.73426	5.4801	4.25116	3.30899	2.1857	2.16615	1.62039	3.9551	4.01664	2.37078	0.847099	1.58706	1.28688	1.16986	2.95915	Gm42796	predicted gene 42796 [Source:MGI Symbol;Acc:MGI:5662933]	-0.83255	0.014041	0.14362	FALSE
ENSMUSG00000054099	2.81814	2.53449	2.06013	2.28842	1.81805	2.30527	2.33691	2.32785	3.01566	3.2526	3.7161	4.41624	3.04249	4.74848	3.36462	3.96584	3.27448	Slc25a40	solute carrier family 25, member 40 [Source:MGI Symbol;Acc:MGI:2442486]	0.61561	4.8361e-05	0.0020435	UP
ENSMUSG00000018160	19.6331	21.552	22.1109	20.4931	19.1021	21.9716	21.3146	24.8216	21.8878	23.1203	20.8793	20.8189	18.3248	22.7635	20.8175	20.765	21.2258	Med1	mediator complex subunit 1 [Source:MGI Symbol;Acc:MGI:1100846]	-0.052774	0.68482	1	FALSE
ENSMUSG00000040018	8.34647	9.36434	8.90688	9.09944	10.5892	9.69726	9.86876	12.0391	9.58123	10.0748	9.76752	10.503	8.60417	10.8649	11.0536	11.8426	8.86512	Cox15	cytochrome c oxidase assembly protein 15 [Source:MGI Symbol;Acc:MGI:1920112]	0.017016	0.88066	1	FALSE
ENSMUSG00000032898	28.7735	32.9403	23.1412	19.8302	23.4422	21.5394	24.6636	28.192	42.1139	51.1789	43.7977	33.4529	74.7426	32.5274	81.4688	23.6344	36.3471	Fbxo21	F-box protein 21 [Source:MGI Symbol;Acc:MGI:1924223]	0.83403	0.0033036	0.052193	FALSE
ENSMUSG00000032177	0.997587	0.8947	1.43128	1.11617	1.11593	1.44051	1.27407	1.56566	0.735919	0.811537	1.08395	0.842178	0.660449	0.776455	0.650381	0.939507	1.40335	Pde4a	phosphodiesterase 4A, cAMP specific [Source:MGI Symbol;Acc:MGI:99558]	-0.51655	0.0011243	0.023932	DOWN
ENSMUSG00000064390	4.59592	5.64052	10.1715	6.49545	3.82851	2.02641	2.74285	1.65818	4.96157	2.43834	0.752689	0.834398	0.339401	0.337468	1.64183	0.497511	0.471919	Rnu73b	U73B small nuclear RNA [Source:MGI Symbol;Acc:MGI:1321387]	-1.967	0.00069022	0.016581	DOWN
ENSMUSG00000037876	21.8282	23.3448	23.9155	22.7345	22.3557	21.8756	22.124	21.8675	19.1903	20.1902	17.604	20.1363	25.3522	18.9966	23.9251	20.1099	22.5974	Jmjd1c	jumonji domain containing 1C [Source:MGI Symbol;Acc:MGI:1918614]	-0.14811	0.24655	0.7364	FALSE
ENSMUSG00000048307	23.7544	29.3365	22.5985	20.1875	25.2185	23.8758	29.189	30.0247	22.3375	26.3497	23.0379	24.2076	22.9792	28.8211	25.8764	25.8225	21.4517	Ankrd46	ankyrin repeat domain 46 [Source:MGI Symbol;Acc:MGI:1916089]	-0.095281	0.52256	0.98696	FALSE
ENSMUSG00000026176	54.6734	54.1294	60.6426	54.9708	55.5626	53.5805	56.5739	56.3121	73.1848	74.9083	69.7048	67.993	72.8957	68.913	68.6918	63.8032	66.625	Ctdsp1	CTD (carboxy-terminal domain, RNA polymerase II, polypeptide A) small phosphatase 1 [Source:MGI Symbol;Acc:MGI:2654470]	0.27794	0.045162	0.30272	FALSE
ENSMUSG00000083287	5.83076	1.35114	2.76697	3.20262	4.76885	4.36463	5.69423	4.08787	7.85401	4.85113	3.38436	2.77157	6.10965	3.85325	2.1729	3.56331	4.55568	Gm13502	predicted gene 13502 [Source:MGI Symbol;Acc:MGI:3649894]	0.073405	0.67971	1	FALSE
ENSMUSG00000037942	241.779	213.428	186.944	218.47	241.646	244.608	220.802	216.293	230.236	284.904	263.756	287.581	275.371	242.138	428.791	224.888	476.05	Crp	C-reactive protein, pentraxin-related [Source:MGI Symbol;Acc:MGI:88512]	0.39515	0.029244	0.23178	FALSE
ENSMUSG00000030435	25.9861	27.6486	29.7414	25.3565	26.8093	27.3926	26.5571	29.3488	31.8633	36.8218	31.6176	29.5368	36.1462	33.0327	28.769	27.7558	28.1643	U2af2	U2 small nuclear ribonucleoprotein auxiliary factor (U2AF) 2 [Source:MGI Symbol;Acc:MGI:98886]	0.16338	0.25898	0.75256	FALSE
ENSMUSG00000022014	2.7038	2.99745	2.68836	2.59303	2.04089	3.55089	2.98753	5.9785	1.98069	1.35252	2.68468	1.43057	1.53432	0.782791	1.30396	1.88157	2.57008	Epsti1	epithelial stromal interaction 1 (breast) [Source:MGI Symbol;Acc:MGI:1915168]	-0.91944	0.00028577	0.0083985	DOWN
ENSMUSG00000057335	4.85609	5.88438	5.68561	5.78806	4.98156	5.93551	5.93197	6.02126	4.57884	5.11197	4.43803	4.53649	3.6526	3.24976	4.84197	4.92071	4.30781	Cep170	centrosomal protein 170 [Source:MGI Symbol;Acc:MGI:1918348]	-0.39635	0.004568	0.066559	FALSE
ENSMUSG00000016487	13.236	14.496	13.0623	12.691	12.004	11.7719	12.6134	14.0664	20.6702	16.9469	17.2537	17.2669	21.131	16.4359	27.0547	15.9284	16.0462	Ppfibp1	PTPRF interacting protein, binding protein 1 (liprin beta 1) [Source:MGI Symbol;Acc:MGI:1914783]	0.48564	0.00065782	0.016016	UP
ENSMUSG00000034075	43.5887	48.2719	49.5681	48.9904	48.4116	47.2221	51.8764	54.3	51.7032	53.2472	50.3216	52.4838	44.0019	53.8693	50.1391	55.7805	51.8824	Zdhhc5	zinc finger, DHHC domain containing 5 [Source:MGI Symbol;Acc:MGI:1923573]	0.031292	0.82144	1	FALSE
ENSMUSG00000029328	25.2418	26.8174	27.6461	27.9561	25.1383	29.4327	28.1553	24.218	26.1053	30.3119	26.973	28.0063	30.7696	23.3479	30.3505	25.8556	28.0456	Hnrnpdl	heterogeneous nuclear ribonucleoprotein D-like [Source:MGI Symbol;Acc:MGI:1355299]	0.0073342	0.9689	1	FALSE
ENSMUSG00000061288	22.2867	22.1461	21.7945	16.2916	15.821	19.4943	18.0582	17.4522	23.3483	29.2754	22.9764	27.1675	30.8888	27.1304	30.0053	23.1428	22.7687	Taok3	TAO kinase 3 [Source:MGI Symbol;Acc:MGI:3041177]	0.41362	0.0037014	0.056973	FALSE
ENSMUSG00000063696	6.23281	6.03848	4.72473	5.47869	4.51819	3.88342	4.65423	3.42455	5.50809	5.41384	4.23874	3.91222	7.64732	4.16918	4.76542	4.36913	5.51413	Gm8730	predicted pseudogene 8730 [Source:MGI Symbol;Acc:MGI:3644565]	0.0080714	0.9743	1	FALSE
ENSMUSG00000024122	29.5287	30.2718	35.4869	29.769	31.0074	29.3447	29.7498	32.6186	35.4638	37.6288	34.342	32.9525	37.971	35.0421	34.7551	33.1549	35.2334	Pdpk1	3-phosphoinositide dependent protein kinase 1 [Source:MGI Symbol;Acc:MGI:1338068]	0.14277	0.3458	0.84995	FALSE
ENSMUSG00000010721	2.48296	3.01882	2.8078	2.32653	2.27732	2.47685	3.09466	2.19381	2.69902	2.40174	3.10432	2.38717	2.63973	2.7106	3.45122	2.64624	2.54815	Lmbr1	limb region 1 [Source:MGI Symbol;Acc:MGI:1861746]	0.040827	0.8068	1	FALSE
ENSMUSG00000038290	12.5582	12.5368	14.8325	13.1793	13.8507	13.9887	13.6077	13.8626	15.9963	16.3054	14.8087	16.2044	18.6132	16.2069	17.5706	14.2386	15.738	Smg6	Smg-6 homolog, nonsense mediated mRNA decay factor (C. elegans) [Source:MGI Symbol;Acc:MGI:2144117]	0.21551	0.13236	0.54979	FALSE
ENSMUSG00000017309	6.69721	6.84577	8.0674	8.37816	7.02727	7.84129	6.97531	8.07224	8.03746	5.89789	7.40464	6.3325	6.80743	6.3804	4.78192	7.84962	5.48227	Cd300lg	CD300 molecule like family member G [Source:MGI Symbol;Acc:MGI:1289168]	-0.23345	0.093575	0.45742	FALSE
ENSMUSG00000007950	1.32868	2.83942	3.16642	1.9205	3.19108	2.1769	3.76293	1.94474	1.40178	2.80366	2.05004	2.36837	2.75299	1.50333	2.03884	2.07899	2.77203	Abhd8	abhydrolase domain containing 8 [Source:MGI Symbol;Acc:MGI:1918946]	-0.24419	0.1655	0.61402	FALSE
ENSMUSG00000067567	2.67254	2.75304	1.96558	2.35653	2.15311	1.99435	2.15957	2.22713	2.66176	2.33389	2.1026	3.01428	3.34978	2.03185	3.04161	1.49773	2.36052	Hdac8	histone deacetylase 8 [Source:MGI Symbol;Acc:MGI:1917565]	0.076052	0.62011	1	FALSE
ENSMUSG00000040102	9.95911	8.95893	8.68677	6.27482	9.30895	10.4742	9.32191	10.8097	10.2064	8.98975	9.85008	9.90026	8.77558	10.6684	8.28481	9.37702	7.69756	Klhl42	kelch-like 42 [Source:MGI Symbol;Acc:MGI:2444786]	-0.026347	0.88236	1	FALSE
ENSMUSG00000060131	0.717001	0.354614	0.374864	0.328958	0.355311	0.329112	0.379369	0.364867	1.03976	1.15823	0.934084	2.27317	1.74567	0.926443	0.980588	1.25112	0.929631	Atp8b4	ATPase, class I, type 8B, member 4 [Source:MGI Symbol;Acc:MGI:1859664]	1.5915	1.2965e-07	1.3721e-05	UP
ENSMUSG00000038417	4.62875	4.20508	4.15045	4.70732	4.30678	4.44952	4.69946	4.6364	4.71377	3.62209	4.07129	4.71122	4.82346	3.25602	2.84143	5.80111	2.84834	Fig4	FIG4 phosphoinositide 5-phosphatase [Source:MGI Symbol;Acc:MGI:2143585]	-0.17656	0.20619	0.68106	FALSE
ENSMUSG00000043207	32.8342	32.0708	30.598	34.6414	33.5571	31.3726	31.655	36.4802	37.8046	44.2881	41.244	51.6835	42.3325	44.7944	41.8125	44.1744	47.0322	Zmpste24	zinc metallopeptidase, STE24 [Source:MGI Symbol;Acc:MGI:1890508]	0.37495	0.0060194	0.080159	FALSE
ENSMUSG00000034751	1.96418	2.25744	2.22241	2.20269	2.04272	2.32512	2.54832	2.63438	2.97324	3.6473	2.66875	2.27914	2.94741	3.22312	4.12615	2.6994	3.71805	Mast4	microtubule associated serine/threonine kinase family member 4 [Source:MGI Symbol;Acc:MGI:1918885]	0.42773	0.004205	0.062497	FALSE
ENSMUSG00000020561	14.915	15.6399	14.7251	14.8327	17.429	20.1136	19.4612	20.0221	18.183	17.9491	15.1511	15.9895	19.1882	15.2416	17.1346	15.9486	13.6042	Twistnb	twist basic helix-loop-helix transcription factor 1 neighbor [Source:MGI Symbol;Acc:MGI:106292]	-0.096242	0.52521	0.98902	FALSE
ENSMUSG00000079355	3.23432	3.16029	2.83238	3.0512	2.07843	2.75942	2.58846	3.78082	2.51398	2.4581	2.53555	3.3294	2.48001	1.75267	2.92464	3.22983	2.97402	Ackr4	atypical chemokine receptor 4 [Source:MGI Symbol;Acc:MGI:2181676]	-0.16792	0.20161	0.67482	FALSE
ENSMUSG00000031482	80.4936	84.4694	90.6129	82.8867	71.8442	65.2472	65.162	77.2064	90.264	104.864	102.059	98.3376	75.3182	109.424	83.371	99.1119	99.5895	Slc25a15	solute carrier family 25 (mitochondrial carrier ornithine transporter), member 15 [Source:MGI Symbol;Acc:MGI:1342274]	0.26905	0.055096	0.34146	FALSE
ENSMUSG00000073639	49.2765	48.6479	48.843	49.0552	48.6703	48.4024	51.9523	53.1304	57.7035	51.1096	51.4958	52.6439	54.292	50.7499	57.9719	52.729	60.2861	Rab18	RAB18, member RAS oncogene family [Source:MGI Symbol;Acc:MGI:102790]	0.086898	0.53994	1	FALSE
ENSMUSG00000031393	5.24615	5.81326	6.34078	6.38722	5.75145	5.99239	5.98786	6.11603	6.99092	5.63041	6.13022	5.26823	6.39837	6.37527	7.08062	5.52991	6.44403	Mecp2	methyl CpG binding protein 2 [Source:MGI Symbol;Acc:MGI:99918]	0.0191	0.898	1	FALSE
ENSMUSG00000009079	61.2406	60.3743	59.2228	58.5366	58.1294	63.4872	64.4947	64.032	52.3024	56.523	51.4906	58.5955	53.1383	54.4284	62.5098	56.6715	51.1519	Ewsr1	Ewing sarcoma breakpoint region 1 [Source:MGI Symbol;Acc:MGI:99960]	-0.18963	0.18055	0.64096	FALSE
ENSMUSG00000041491	0.934744	0.998786	0.680933	0.900736	0.758439	0.716565	1.12586	0.827793	0.986178	1.14964	1.07595	1.0298	0.788542	1.34776	1.00177	1.13145	0.837656	Cep78	centrosomal protein 78 [Source:MGI Symbol;Acc:MGI:1924386]	0.21741	0.16258	0.60836	FALSE
ENSMUSG00000065118	2.56937	0.970266	1.17651	0.907829	1.52882	2.83219	2.76013	0.463506	1.3869	1.36317	1.38437	0.233237	2.7886	1.32064	1.37681	1.39068	1.05532	Gm23297	predicted gene, 23297 [Source:MGI Symbol;Acc:MGI:5453074]	-0.31276	0.5908	1	FALSE
ENSMUSG00000031565	3.87489	3.92076	4.54985	3.78349	3.09968	3.81221	3.76531	4.21585	2.69476	4.56796	4.89892	2.03604	4.05194	4.17577	6.38419	3.21121	9.59869	Fgfr1	fibroblast growth factor receptor 1 [Source:MGI Symbol;Acc:MGI:95522]	0.22106	0.52378	0.9877	FALSE
ENSMUSG00000078429	16.2055	18.9903	19.859	19.7474	14.8493	15.0676	13.397	15.8475	18.277	20.5036	20.3046	16.1653	23.9414	20.6728	20.3504	18.0418	16.9849	Ctdsp2	CTD (carboxy-terminal domain, RNA polymerase II, polypeptide A) small phosphatase 2 [Source:MGI Symbol;Acc:MGI:1098748]	0.17354	0.24667	0.73657	FALSE
ENSMUSG00000036282	14.1075	13.7399	14.5946	12.5277	13.5959	12.916	14.3219	14.7417	16.526	14.9693	14.5148	14.5398	14.2931	13.6372	13.2392	13.5128	12.1126	Naa30	N(alpha)-acetyltransferase 30, NatC catalytic subunit [Source:MGI Symbol;Acc:MGI:1922259]	-0.0074578	0.94591	1	FALSE
ENSMUSG00000020717	8.94323	9.15583	9.28439	8.5006	7.31732	8.97401	9.08746	9.83071	9.78137	8.03889	8.91045	9.2828	7.77617	8.88456	7.55369	9.44144	7.87187	Pecam1	platelet/endothelial cell adhesion molecule 1 [Source:MGI Symbol;Acc:MGI:97537]	-0.084414	0.51905	0.98394	FALSE
ENSMUSG00000028944	23.7284	26.0478	24.9385	24.1301	19.5555	19.1988	18.7188	17.2536	21.7639	20.7697	22.7979	18.3855	24.0427	25.9397	24.0132	20.1231	20.3156	Prkag2	protein kinase, AMP-activated, gamma 2 non-catalytic subunit [Source:MGI Symbol;Acc:MGI:1336153]	-0.022841	0.88301	1	FALSE
ENSMUSG00000038370	2.11517	6.03617	1.72124	3.04624	7.9043	3.74057	4.19864	3.49011	2.86672	2.79937	1.95103	4.37649	1.95379	2.44616	1.77405	2.3295	1.23232	Pcp4l1	Purkinje cell protein 4-like 1 [Source:MGI Symbol;Acc:MGI:1913675]	-0.78661	0.04163	0.28779	FALSE
ENSMUSG00000027016	13.7435	14.1982	15.6578	17.5508	11.1216	12.8769	10.7331	10.3422	15.5435	15.6074	17.102	12.7075	9.54635	15.3392	16.009	14.7499	18.3458	Zfp385b	zinc finger protein 385B [Source:MGI Symbol;Acc:MGI:2444734]	0.1321	0.33971	0.84584	FALSE
ENSMUSG00000000440	8.69168	5.45961	5.47945	8.75236	10.9381	9.76207	10.1373	16.3291	14.0497	8.05334	8.55495	18.8936	5.12429	8.90302	6.38737	17.3895	5.33576	Pparg	peroxisome proliferator activated receptor gamma [Source:MGI Symbol;Acc:MGI:97747]	0.084569	0.74907	1	FALSE
ENSMUSG00000086433	1.11904	0.855721	1.1529	1.06754	1.43822	1.22116	1.68296	1.0901	0.724839	0.890545	0.27132	0.182846	1.42098	0.813464	0.809511	0.654135	0.930729	Rsf1os1	remodeling and spacing factor 1, opposite strand 1 [Source:MGI Symbol;Acc:MGI:1922698]	-0.73197	0.048011	0.31435	FALSE
ENSMUSG00000029106	15.9477	15.3314	14.6048	15.9519	12.9307	13.1471	15.2416	14.6175	18.2471	18.7095	17.1701	16.8215	21.41	16.7734	19.0471	17.0325	16.8829	Add1	adducin 1 (alpha) [Source:MGI Symbol;Acc:MGI:87918]	0.24753	0.078945	0.41671	FALSE
Novel00204	2.03657	5.31449	10.104	5.23016	3.99978	5.59567	3.52329	5.23072	3.61124	2.20204	1.5052	0.383355	0.307137	1.49611	0.124424	0.395885	8.21228	--	mCG1044012, partial [Mus musculus]	-1.3581	0.0035098	0.054636	FALSE
ENSMUSG00000096391	16.1387	4.50819	0.911075	3.98374	4.49883	3.28983	2.13742	10.768	0.358	4.39843	1.42939	1.44493	1.94352	1.02269	2.31007	1.29232	3.2689	Gm23686	predicted gene, 23686 [Source:MGI Symbol;Acc:MGI:5453463]	-1.6313	0.026349	0.21631	FALSE
ENSMUSG00000072640	2.30182	1.98748	1.35025	1.45074	1.86564	2.12307	2.24549	2.08069	2.51853	2.21799	1.96088	2.26682	1.85948	2.27762	1.81015	2.14558	1.90873	Lyrm9	LYR motif containing 9 [Source:MGI Symbol;Acc:MGI:1913524]	0.088952	0.45854	0.93832	FALSE
ENSMUSG00000027288	34.0953	38.4833	47.6065	39.4822	40.0679	38.7096	40.9911	44.1951	41.8563	40.9461	41.4912	41.9157	34.1453	40.0912	37.7114	44.6014	39.8891	Zfp106	zinc finger protein 106 [Source:MGI Symbol;Acc:MGI:1270153]	-0.044342	0.66602	1	FALSE
ENSMUSG00000037997	3.99135	3.28976	2.56086	3.69874	3.14854	3.53286	3.67148	5.82056	4.3734	2.22537	3.51554	3.04607	4.2022	2.47973	3.43869	2.53806	2.29707	Parp11	poly (ADP-ribose) polymerase family, member 11 [Source:MGI Symbol;Acc:MGI:2141505]	-0.29261	0.10415	0.48504	FALSE
ENSMUSG00000108449	1.37416	1.25739	1.08904	1.34454	1.13213	1.04865	0.90842	2.14524	2.73875	0.252364	1.28145	0.431795	0.103251	0.768403	0.871541	0.514917	0.0976859	Gm44507	predicted gene 44507 [Source:MGI Symbol;Acc:MGI:5753083]	-0.95259	0.066218	0.37797	FALSE
ENSMUSG00000048661	3.73149	3.25163	4.79255	4.26735	3.61308	3.8755	3.97434	3.76547	3.89094	4.67281	4.01247	4.45909	4.42205	4.28518	4.06727	4.11601	3.88223	Lemd3	LEM domain containing 3 [Source:MGI Symbol;Acc:MGI:3580376]	0.062659	0.6987	1	FALSE
ENSMUSG00000092260	1.26132	1.2398	0.883316	1.46805	1.27145	1.17769	0.823604	0.782996	1.62199	1.06282	1.5191	1.35376	1.61857	1.29117	1.19273	1.4457	0.845656	Zfp963	zinc finger protein 963 [Source:MGI Symbol;Acc:MGI:4867078]	0.20388	0.22724	0.70831	FALSE
ENSMUSG00000003555	5.64493	10.4755	22.0093	3.8997	4.90288	3.81698	3.40913	4.87884	26.309	1.76564	0.817113	0.780107	0.164594	1.26204	0.744926	11.4643	32.4422	Cyp17a1	cytochrome P450, family 17, subfamily a, polypeptide 1 [Source:MGI Symbol;Acc:MGI:88586]	0.17165	0.91804	1	FALSE
ENSMUSG00000022868	3722.21	3448.08	4019.35	3750.48	3429.33	3460.51	3196.03	2892	2807.93	3142.64	2756.91	2163.53	4153.27	2781.73	3570.75	2107.76	3314.92	Ahsg	alpha-2-HS-glycoprotein [Source:MGI Symbol;Acc:MGI:107189]	-0.27243	0.040556	0.2834	FALSE
ENSMUSG00000091989	2.09173	1.97474	2.34128	2.38143	2.24031	1.61398	1.74769	2.07538	2.88542	2.21951	2.75494	2.78489	2.72425	2.30387	1.55675	2.6417	1.86146	Ndufab1-ps	NADH:ubiquinone oxidoreductase subunit AB1b [Source:MGI Symbol;Acc:MGI:4936891]	0.1858	0.44592	0.92726	FALSE
ENSMUSG00000075376	16.4976	15.4213	19.1331	16.937	16.7707	17.2763	17.1834	17.0514	16.4256	18.086	16.8502	17.6695	17.3147	17.5057	17.3144	18.0114	17.4447	Rc3h2	ring finger and CCCH-type zinc finger domains 2 [Source:MGI Symbol;Acc:MGI:2442789]	-0.0093694	0.91233	1	FALSE
ENSMUSG00000028609	26.7609	25.5144	25.3686	22.4837	28.4636	29.4234	28.6152	24.2769	23.5647	33.5154	30.0999	28.9662	30.7775	25.2234	21.3612	20.6653	22.0526	Magoh	mago homolog, exon junction complex core component [Source:MGI Symbol;Acc:MGI:1330312]	-0.048408	0.81378	1	FALSE
ENSMUSG00000025764	25.1211	27.7751	31.89	22.9468	25.6118	28.0298	30.0275	28.6819	47.3119	49.6716	46.9512	35.5114	32.0415	37.9297	35.605	27.49	36.4889	Jade1	jade family PHD finger 1 [Source:MGI Symbol;Acc:MGI:1925835]	0.45563	0.0011184	0.023835	UP
ENSMUSG00000052539	10.3363	11.8724	11.2846	12.2582	11.6001	12.2639	12.5859	12.2107	12.3985	13.7287	12.5048	12.7059	13.0022	12.0275	12.2634	11.0414	13.7902	Magi3	membrane associated guanylate kinase, WW and PDZ domain containing 3 [Source:MGI Symbol;Acc:MGI:1923484]	0.054946	0.67272	1	FALSE
ENSMUSG00000044534	1.99993	1.6079	1.71335	1.66399	2.28017	2.68806	2.1022	2.53128	2.19386	1.43755	1.79013	1.66904	2.94077	2.25959	2.31618	2.70267	1.6296	Ackr2	atypical chemokine receptor 2 [Source:MGI Symbol;Acc:MGI:1891697]	-0.017084	0.92104	1	FALSE
ENSMUSG00000020152	108.488	104.504	100.725	103.356	108.549	106.088	111.392	118.203	102.396	109.972	108.022	118.254	102.751	104.507	93.165	108.082	98.4175	Actr2	ARP2 actin-related protein 2 [Source:MGI Symbol;Acc:MGI:1913963]	-0.076314	0.60494	1	FALSE
ENSMUSG00000061751	9.69574	10.5659	9.81812	8.13698	7.70734	6.87431	7.78779	7.63255	9.88856	9.91756	9.37452	6.90384	9.10578	11.3394	12.841	6.28297	14.0651	Kalrn	kalirin, RhoGEF kinase [Source:MGI Symbol;Acc:MGI:2685385]	0.18446	0.27088	0.76916	FALSE
ENSMUSG00000019846	3.16472	3.71776	5.22626	3.31079	2.6674	4.16337	4.03527	3.51851	3.92156	2.79229	3.54745	3.26001	3.13159	2.95524	2.93083	3.82055	2.49231	Lama4	laminin, alpha 4 [Source:MGI Symbol;Acc:MGI:109321]	-0.25373	0.051193	0.32699	FALSE
ENSMUSG00000037600	1.30762	2.08066	1.64929	1.61286	2.21534	1.29723	2.27306	1.73701	1.44374	1.98665	1.80619	0.446745	0.534131	0.612753	2.12118	1.22763	1.66982	Kdf1	keratinocyte differentiation factor 1 [Source:MGI Symbol;Acc:MGI:1916323]	-0.46843	0.059485	0.35587	FALSE
ENSMUSG00000060739	28.7119	29.3192	27.0609	27.622	27.3457	30.705	27.9128	27.1263	27.1623	28.3745	25.9572	26.0088	28.3028	27.0438	26.2992	22.8217	26.5338	Nsa2	NSA2 ribosome biogenesis homolog [Source:MGI Symbol;Acc:MGI:1913883]	-0.13294	0.37213	0.87417	FALSE
ENSMUSG00000053091	1.71545	1.76121	1.65691	1.40164	1.99041	2.34001	2.41869	1.98732	1.9098	2.06199	1.74747	1.69347	1.51854	1.57058	2.01081	2.19356	1.46972	Lins1	lines homolog 1 [Source:MGI Symbol;Acc:MGI:1919885]	-0.12523	0.49285	0.96705	FALSE
ENSMUSG00000063145	3.53935	5.24434	2.69779	3.20262	3.88321	4.282	5.42497	3.88931	3.5996	3.88151	2.82561	4.05527	4.2161	3.16617	4.61421	4.03695	3.03152	Bbs5	Bardet-Biedl syndrome 5 (human) [Source:MGI Symbol;Acc:MGI:1919819]	-0.15481	0.4164	0.90564	FALSE
ENSMUSG00000025873	35.8363	35.3659	41.9745	37.409	38.1698	39.968	40.5692	41.559	41.1705	46.1541	44.9533	38.956	44.6193	42.3635	45.6617	41.7085	41.8943	Faf2	Fas associated factor family member 2 [Source:MGI Symbol;Acc:MGI:1923827]	0.10824	0.45779	0.93774	FALSE
ENSMUSG00000006676	24.6883	27.7253	31.2732	27.4382	26.4239	29.2769	29.7639	32.8276	35.5549	34.7183	33.6094	34.0436	33.4386	34.525	31.4602	30.723	27.366	Usp19	ubiquitin specific peptidase 19 [Source:MGI Symbol;Acc:MGI:1918722]	0.15511	0.28078	0.78283	FALSE
ENSMUSG00000031577	1.78743	2.3436	1.95059	1.90426	2.25451	2.2773	2.1833	2.29068	2.13044	1.86292	2.26589	1.87541	1.79026	1.72686	1.87427	1.79445	1.51768	Tti2	TELO2 interacting protein 2 [Source:MGI Symbol;Acc:MGI:2384576]	-0.22359	0.15015	0.58503	FALSE
ENSMUSG00000029195	13.5295	15.6046	14.1326	13.712	15.6981	20.6188	19.4424	13.5482	23.4103	27.2126	23.9792	20.3615	28.5177	20.4113	25.756	20.4655	19.3717	Klb	klotho beta [Source:MGI Symbol;Acc:MGI:1932466]	0.51998	0.00013952	0.0048518	UP
ENSMUSG00000022160	5.89905	6.53637	6.16052	6.25288	6.65059	7.11846	6.89289	6.46902	6.53596	5.49071	4.71183	6.82047	5.25669	6.08694	6.23886	5.20943	5.1965	Mettl3	methyltransferase like 3 [Source:MGI Symbol;Acc:MGI:1927165]	-0.22336	0.18114	0.6417	FALSE
ENSMUSG00000039530	6.38375	4.12561	7.4488	5.48647	4.77811	5.86846	4.58062	5.86252	7.44377	9.74866	7.0119	12.0015	8.42647	11.6788	5.05188	12.823	6.40058	Tusc3	tumor suppressor candidate 3 [Source:MGI Symbol;Acc:MGI:1933134]	0.64475	0.0025352	0.043051	UP
ENSMUSG00000081051	38.9879	42.583	45.9598	38.2143	39.4902	38.8815	37.3348	36.9709	32.2861	38.3085	36.5316	33.3028	47.7539	34.8799	34.7953	29.4693	28.6475	Gm15427	predicted pseudogene 15427 [Source:MGI Symbol;Acc:MGI:3642341]	-0.22377	0.10071	0.47599	FALSE
ENSMUSG00000098889	1.44434	1.6992	0.712233	1.02065	0.991625	0.918508	0.915032	1.02218	0.869585	0.972596	0.897934	0.847182	0.795848	0.636328	0.922793	0.902025	0.8214	Gm27206	predicted gene 27206 [Source:MGI Symbol;Acc:MGI:5521049]	-0.40408	0.098524	0.47032	FALSE
ENSMUSG00000036026	31.8111	36.6538	43.6306	41.2239	41.7242	40.0851	42.0262	34.7257	34.102	42.0357	39.1233	37.6116	34.8041	38.715	33.351	37.537	34.541	Tmem63b	transmembrane protein 63b [Source:MGI Symbol;Acc:MGI:2387609]	-0.12076	0.4065	0.90181	FALSE
ENSMUSG00000029499	55.0728	42.9133	51.4303	40.006	38.4196	37.1695	34.634	41.3129	57.3756	50.5705	48.4226	43.6451	55.4068	55.2648	45.9026	39.2362	43.6751	Pxmp2	peroxisomal membrane protein 2 [Source:MGI Symbol;Acc:MGI:107487]	0.15178	0.2969	0.79934	FALSE
ENSMUSG00000068580	12.0555	14.4247	12.0637	15.2194	14.8945	14.5129	15.3272	15.7243	14.4769	18.074	14.0127	14.2388	18.9646	15.2772	16.9846	13.1967	13.2273	Zfyve19	zinc finger, FYVE domain containing 19 [Source:MGI Symbol;Acc:MGI:1919258]	0.064912	0.59014	1	FALSE
ENSMUSG00000021279	44.7159	49.2191	51.2729	46.358	47.6819	45.3773	49.4175	51.839	45.9669	45.8917	43.3636	45.1709	52.6437	47.7331	46.7715	46.0498	43.5803	Cdc42bpb	CDC42 binding protein kinase beta [Source:MGI Symbol;Acc:MGI:2136459]	-0.097805	0.44224	0.92504	FALSE
ENSMUSG00000049037	1.34974	1.5225	1.59838	1.6527	1.79455	1.87001	3.62486	2.53143	2.16684	0.759307	1.82436	1.29283	1.29568	0.676668	0.879135	1.08827	1.41939	Clec4a1	C-type lectin domain family 4, member a1 [Source:MGI Symbol;Acc:MGI:3036291]	-0.68489	0.0089642	0.10556	FALSE
ENSMUSG00000028273	41.0137	41.2445	40.2591	43.6711	46.4523	51.7679	51.8573	47.3138	49.8198	46.9592	51.2503	48.3772	37.3143	44.4897	37.0556	47.6955	37.5201	Pdlim5	PDZ and LIM domain 5 [Source:MGI Symbol;Acc:MGI:1927489]	-0.070437	0.70626	1	FALSE
ENSMUSG00000002831	1.157	1.60394	5.44982	2.53671	2.38706	1.66735	1.56344	2.31843	3.05689	1.00799	2.96766	6.99982	0.535333	4.99406	2.28088	8.97024	2.63368	Plin4	perilipin 4 [Source:MGI Symbol;Acc:MGI:1929709]	0.63982	0.30722	0.81084	FALSE
ENSMUSG00000062376	2.59929	2.76064	3.8796	2.79052	2.81961	2.54558	2.30899	2.73226	4.19564	2.01551	1.56209	1.72881	2.29483	2.42245	2.59817	3.16546	3.11042	Borcs7	BLOC-1 related complex subunit 7 [Source:MGI Symbol;Acc:MGI:1913689]	-0.16829	0.24534	0.73495	FALSE
ENSMUSG00000020257	40.7468	42.5979	41.6255	41.511	42.1752	39.3036	36.7561	38.3794	38.085	38.4461	39.0636	36.9381	43.9055	36.7496	38.0781	35.4169	38.5433	Wdr82	WD repeat domain containing 82 [Source:MGI Symbol;Acc:MGI:1924555]	-0.11704	0.39251	0.89242	FALSE
ENSMUSG00000074797	22.9775	23.1995	21.1451	25.1465	27.3795	26.4955	30.5604	23.5784	23.1546	29.6848	25.0016	28.2396	20.1124	23.7959	22.3465	23.5004	21.4183	Itpa	inosine triphosphatase (nucleoside triphosphate pyrophosphatase) [Source:MGI Symbol;Acc:MGI:96622]	-0.095674	0.65369	1	FALSE
ENSMUSG00000081855	80.2874	22.147	23.063	25.7594	26.1679	28.3214	98.8801	20.6294	103.989	34.0005	25.8707	22.843	31.5228	88.7607	25.9919	22.085	33.3855	Rpl17-ps5	ribosomal protein L17, pseudogene 5 [Source:MGI Symbol;Acc:MGI:3704246]	0.045477	0.72543	1	FALSE
ENSMUSG00000037685	3.39128	3.31577	3.65662	3.83257	2.87101	4.53939	3.89753	4.97966	4.31052	3.28424	3.33533	2.86229	4.53042	2.60365	3.8783	3.76555	5.40386	Atp8a1	ATPase, aminophospholipid transporter (APLT), class I, type 8A, member 1 [Source:MGI Symbol;Acc:MGI:1330848]	-0.049689	0.56976	1	FALSE
ENSMUSG00000057191	1.70521	2.25641	2.15043	2.25196	1.40718	2.93962	2.67264	3.04084	2.17284	0.978845	1.37815	2.07827	1.88408	0.609628	1.41555	1.52514	2.63503	AB124611	cDNA sequence AB124611 [Source:MGI Symbol;Acc:MGI:3043001]	-0.53091	0.0066473	0.085845	FALSE
ENSMUSG00000086247	2.49836	2.84761	3.01344	1.74395	2.3495	2.47852	2.22563	2.12706	2.17086	1.5033	1.92067	1.04545	2.32133	1.77185	2.88975	2.19657	1.91464	Gm15787	predicted gene 15787 [Source:MGI Symbol;Acc:MGI:3783229]	-0.33	0.08955	0.44705	FALSE
ENSMUSG00000015002	39.9971	42.4459	41.6726	41.4476	44.239	40.5673	42.3257	43.292	42.7148	48.0468	45.4004	49.9622	48.4606	48.2389	52.2903	49.4973	45.4031	Efr3a	EFR3 homolog A [Source:MGI Symbol;Acc:MGI:1923990]	0.14481	0.28788	0.79022	FALSE
ENSMUSG00000010911	18.929	18.6585	16.8113	19.7007	18.3748	16.6795	16.4026	17.5946	19.4009	19.8881	17.8866	17.1466	14.6912	23.28	16.226	17.8288	13.5822	Apip	APAF1 interacting protein [Source:MGI Symbol;Acc:MGI:1926788]	-0.054658	0.87348	1	FALSE
ENSMUSG00000031949	2.14706	2.39588	2.11373	1.8055	1.74767	2.49921	2.56787	3.05597	2.21358	2.11875	1.8278	1.5787	1.92945	2.63912	2.46209	2.42647	1.89159	Adat1	adenosine deaminase, tRNA-specific 1 [Source:MGI Symbol;Acc:MGI:1353631]	-0.1483	0.33383	0.83989	FALSE
ENSMUSG00000070044	5.47002	5.94701	4.95746	5.11231	5.57058	5.08481	6.85097	6.08434	7.23184	7.63636	7.26622	7.69531	8.60143	7.54066	7.94915	5.89404	6.42171	Fam149a	family with sequence similarity 149, member A [Source:MGI Symbol;Acc:MGI:2387177]	0.34431	0.011678	0.12633	FALSE
ENSMUSG00000035329	13.537	11.8748	14.7969	12.4507	14.1037	12.994	13.3538	12.785	9.8801	11.7231	11.4372	10.5575	9.43263	11.487	8.53809	11.6148	12.8346	Fbxo33	F-box protein 33 [Source:MGI Symbol;Acc:MGI:1917861]	-0.32789	0.018905	0.17566	FALSE
ENSMUSG00000032826	1.59535	1.29196	1.48098	0.898363	1.05457	1.27356	1.41923	1.37602	1.36234	0.872851	0.825992	1.25246	1.4731	1.20254	1.15207	0.971421	1.2094	Ank2	ankyrin 2, brain [Source:MGI Symbol;Acc:MGI:88025]	-0.21817	0.15727	0.5974	FALSE
ENSMUSG00000017478	20.1669	20.8699	23.7734	21.5721	22.7134	24.6339	26.1699	24.7338	26.0278	27.0645	25.655	26.5644	25.91	27.3197	27.3084	26.8398	25.6142	Zc3h18	zinc finger CCCH-type containing 18 [Source:MGI Symbol;Acc:MGI:1923264]	0.15967	0.25034	0.74214	FALSE
ENSMUSG00000034826	30.8962	28.1974	26.4759	27.0673	29.0197	32.5846	27.6932	28.5227	34.1303	34.2056	32.8079	40.6096	26.7518	32.1402	31.1009	38.077	32.1102	Nup54	nucleoporin 54 [Source:MGI Symbol;Acc:MGI:1920460]	0.17807	0.18522	0.64759	FALSE
ENSMUSG00000066553	4.24055	5.13432	4.73297	4.4949	3.63341	4.20687	3.98596	3.27029	30.5577	4.97768	27.3319	3.72429	34.069	65.6454	4.85707	4.95765	3.91886	Gm6969	predicted pseudogene 6969 [Source:MGI Symbol;Acc:MGI:3645320]	2.2082	0.018211	0.17197	FALSE
ENSMUSG00000021366	13.3611	15.999	11.6738	14.3822	15.7275	14.7893	11.7154	18.4698	15.7366	13.5006	13.5689	13.3516	10.3411	9.59884	10.278	10.5317	9.62163	Hivep1	human immunodeficiency virus type I enhancer binding protein 1 [Source:MGI Symbol;Acc:MGI:96100]	-0.33889	0.018996	0.17587	FALSE
ENSMUSG00000029596	5.92725	7.95182	14.8321	8.85466	7.12787	5.29559	8.82486	7.25967	5.55687	7.91683	7.45171	5.77697	4.46923	7.07811	5.01494	5.06548	7.91209	Sdsl	serine dehydratase-like [Source:MGI Symbol;Acc:MGI:2182607]	-0.43783	0.02552	0.21179	FALSE
ENSMUSG00000001552	26.9669	24.8071	29.3327	23.5484	23.8792	27.9377	27.2868	25.0587	38.0811	37.683	41.7444	37.536	29.0892	36.5542	31.7238	30.617	36.695	Jup	junction plakoglobin [Source:MGI Symbol;Acc:MGI:96650]	0.4052	0.0037188	0.05716	FALSE
ENSMUSG00000103382	1.36441	1.24411	1.46285	1.30515	1.31876	0.808843	1.10822	0.999548	1.06431	1.24472	0.64549	0.584538	0.747637	0.868681	0.909446	0.988857	1.27628	Gm37755	predicted gene, 37755 [Source:MGI Symbol;Acc:MGI:5610983]	-0.42024	0.019483	0.17865	FALSE
ENSMUSG00000020614	7.94367	10.3707	8.93309	9.96841	9.92232	9.13114	10.1885	10.1033	14.6294	16.6243	12.7754	14.9577	17.1017	12.509	20.0073	11.5795	13.9794	Fam20a	family with sequence similarity 20, member A [Source:MGI Symbol;Acc:MGI:2388266]	0.59643	2.7602e-05	0.0012614	UP
ENSMUSG00000031016	6.54297	5.7305	7.41473	5.89005	6.53069	7.1117	6.58445	6.41337	6.92901	2.22795	6.98496	5.07692	0.383259	8.34648	0.60518	8.68876	5.39001	Wee1	WEE 1 homolog 1 (S. pombe) [Source:MGI Symbol;Acc:MGI:103075]	-0.42819	0.15125	0.58714	FALSE
ENSMUSG00000023393	2.83096	5.04255	4.21683	4.41076	5.33347	4.36498	6.04563	4.73469	4.05958	3.58296	3.25278	3.06522	2.33214	3.96707	3.86555	6.0146	3.8455	Slc17a9	solute carrier family 17, member 9 [Source:MGI Symbol;Acc:MGI:1919107]	-0.32723	0.046548	0.30842	FALSE
ENSMUSG00000032009	16.9969	17.0232	17.3236	14.6476	14.5416	14.2387	14.8447	14.9743	19.5672	18.0892	16.4699	16.088	22.7368	18.2054	20.6817	15.6428	16.1422	Sesn3	sestrin 3 [Source:MGI Symbol;Acc:MGI:1922997]	0.18011	0.21685	0.69645	FALSE
ENSMUSG00000028211	48.4051	40.1399	82.9913	67.3313	47.8106	32.585	36.8905	44.3108	39.9812	31.806	42.2981	47.9692	74.1622	59.3736	53.585	72.1678	71.188	Trp53inp1	transformation related protein 53 inducible nuclear protein 1 [Source:MGI Symbol;Acc:MGI:1926609]	0.089242	0.90285	1	FALSE
ENSMUSG00000042286	28.3629	28.4819	36.5786	30.8035	29.6107	30.8694	31.7307	31.2209	35.138	24.8799	27.9673	28.6163	25.3376	29.3831	23.7271	32.0682	23.3102	Stab1	stabilin 1 [Source:MGI Symbol;Acc:MGI:2178742]	-0.19382	0.14455	0.57556	FALSE
ENSMUSG00000040322	1.15016	1.20277	1.05736	1.01283	0.985489	1.36924	1.1025	1.03424	1.34674	0.99981	1.17267	0.99749	1.69385	0.783472	0.981369	1.3619	1.16103	Slc25a24	solute carrier family 25 (mitochondrial carrier, phosphate carrier), member 24 [Source:MGI Symbol;Acc:MGI:1917160]	0.025416	1	1	FALSE
ENSMUSG00000017299	5.18571	4.14907	5.66915	4.90127	4.90608	3.55829	4.3173	4.91129	5.17841	5.4681	5.37854	5.26049	5.06535	5.3118	5.83543	4.12596	4.71244	Dnttip1	deoxynucleotidyltransferase, terminal, interacting protein 1 [Source:MGI Symbol;Acc:MGI:1923483]	0.087781	0.60036	1	FALSE
ENSMUSG00000017802	24.9693	24.4628	25.679	25.2058	25.3253	23.2809	23.9954	25.7626	29.7654	34.925	31.2136	30.2286	36.5047	32.1861	28.9511	33.0051	28.7923	Retreg3	reticulophagy regulator family member 3 [Source:MGI Symbol;Acc:MGI:1915248]	0.31127	0.026117	0.21502	FALSE
ENSMUSG00000078349	1.58714	1.83104	2.18024	1.37365	1.98059	1.82011	2.28373	3.6052	1.27327	1.17037	1.0709	1.17771	1.57875	0.837164	1.07675	0.993024	1.1707	AW011738	expressed sequence AW011738 [Source:MGI Symbol;Acc:MGI:2140540]	-0.89196	6.0136e-06	0.00035939	DOWN
ENSMUSG00000021557	6.61192	7.95038	9.71504	9.98933	10.201	8.55213	9.26061	7.60954	7.41354	8.27245	8.25234	10.0378	7.16153	8.01992	7.85741	9.62176	7.22411	Agtpbp1	ATP/GTP binding protein 1 [Source:MGI Symbol;Acc:MGI:2159437]	-0.13128	0.38156	0.88385	FALSE
ENSMUSG00000028240	229.406	124.33	112.334	155.315	126.998	192.564	173.781	116.179	351.845	98.5615	71.4317	216.813	202.768	191.409	119.868	104.958	154.845	Cyp7a1	cytochrome P450, family 7, subfamily a, polypeptide 1 [Source:MGI Symbol;Acc:MGI:106091]	0.079739	0.65652	1	FALSE
ENSMUSG00000008206	1.12688	0.9686	1.34098	1.16669	0.912209	1.09193	0.97125	1.09561	1.30495	1.16791	1.12254	1.2525	1.35671	1.22962	1.01108	1.31489	0.94452	Cers4	ceramide synthase 4 [Source:MGI Symbol;Acc:MGI:1914510]	0.091234	0.67023	1	FALSE
ENSMUSG00000020689	1.29896	1.3705	1.97065	1.82322	1.42945	1.14704	1.33406	1.61648	1.02862	0.931496	0.871002	1.15452	0.745951	1.19801	1.7669	1.7314	2.65808	Itgb3	integrin beta 3 [Source:MGI Symbol;Acc:MGI:96612]	-0.1928	0.33634	0.84291	FALSE
ENSMUSG00000039345	4.58009	4.87023	4.25719	4.01175	4.93478	4.54371	4.44873	5.12065	4.37453	5.17271	4.45523	4.70532	4.28626	4.74854	4.18839	4.64921	2.71193	Mettl22	methyltransferase like 22 [Source:MGI Symbol;Acc:MGI:2384301]	-0.11735	0.50644	0.97423	FALSE
ENSMUSG00000021957	46.0749	55.2144	54.8888	59.8351	54.1129	56.1707	61.6972	57.6498	64.8776	63.6313	61.8207	76.1062	51.6498	64.2473	39.3207	83.2754	48.5495	Tkt	transketolase [Source:MGI Symbol;Acc:MGI:105992]	0.10278	0.44321	0.92557	FALSE
ENSMUSG00000085558	3.03252	1.79877	1.84707	1.39493	1.69546	1.51368	1.96689	1.98179	1.63689	3.05081	3.20617	3.47476	3.98678	3.85683	3.78652	3.28891	2.64384	4930412C18Rik	RIKEN cDNA 4930412C18 gene [Source:MGI Symbol;Acc:MGI:2443490]	0.71271	5.4141e-05	0.0022406	UP
ENSMUSG00000070427	7.29969	8.3176	6.25888	7.32759	6.34257	7.50548	8.54271	12.244	8.23925	6.67481	8.06798	8.47164	10.2468	4.9358	7.92673	6.85272	13.0228	Il18bp	interleukin 18 binding protein [Source:MGI Symbol;Acc:MGI:1333800]	0.016367	0.90465	1	FALSE
ENSMUSG00000030451	12.9871	14.347	19.1593	15.2149	14.589	14.9608	14.9735	14.9153	14.7504	17.527	16.2523	18.4219	13.9363	18.3694	15.1622	16.5351	15.7272	Herc2	HECT and RLD domain containing E3 ubiquitin protein ligase 2 [Source:MGI Symbol;Acc:MGI:103234]	0.066894	0.68172	1	FALSE
ENSMUSG00000032519	14.3507	15.0623	16.4085	16.5984	18.9866	16.3723	19.3609	16.3781	19.6504	21.6654	19.5123	17.8623	13.9352	20.0552	12.9597	17.5177	14.9003	Slc25a38	solute carrier family 25, member 38 [Source:MGI Symbol;Acc:MGI:2384782]	0.032761	0.69529	1	FALSE
ENSMUSG00000073139	9.42675	9.92899	12.7962	13.451	11.2912	10.9013	10.9056	12.2711	11.2908	11.6746	10.2784	13.6485	9.83454	10.9111	11.4104	10.8144	14.3819	Tmem185a	transmembrane protein 185A [Source:MGI Symbol;Acc:MGI:2448555]	-0.013456	0.88607	1	FALSE
ENSMUSG00000111864	3.25809	5.7495	5.39367	3.63062	4.29479	4.97264	3.9487	2.64487	2.63798	1.59559	4.45615	1.22853	1.38723	3.03643	1.14152	1.13946	1.62127	Rpl26-ps6	ribosomal protein L26, pseudogene 6 [Source:MGI Symbol;Acc:MGI:3648682]	-1.0999	2.349e-05	0.0011166	DOWN
ENSMUSG00000032280	6.12047	5.70056	6.05719	3.4063	4.24315	4.85505	6.57487	7.47764	9.8714	6.00305	8.09885	8.89836	4.99599	8.16236	7.94613	5.6522	9.71409	Tle3	transducin-like enhancer of split 3 [Source:MGI Symbol;Acc:MGI:104634]	0.43782	0.012077	0.12929	FALSE
ENSMUSG00000000957	9.8557	11.9536	14.9241	13.2074	12.7435	18.3643	17.9383	10.4258	17.2621	26.7608	23.1738	21.1311	29.5044	17.3627	31.1947	19.2288	28.7635	Mmp14	matrix metallopeptidase 14 (membrane-inserted) [Source:MGI Symbol;Acc:MGI:101900]	0.76388	5.6923e-06	0.00034318	UP
ENSMUSG00000109698	5.94373	2.63329	4.19905	5.62521	4.59255	4.33815	5.88332	3.17073	3.19685	2.60156	2.29891	3.98879	2.77848	2.94593	1.29673	2.77126	2.07943	Gm45469	predicted gene 45469 [Source:MGI Symbol;Acc:MGI:5791305]	-0.8187	0.00021124	0.0066414	DOWN
ENSMUSG00000089051	0.348622	1.48105	2.87339	1.84766	1.12016	0.531163	0.74901	1.41503	0.846807	1.3872	1.97229	0.569637	1.36212	1.61271	1.68129	0.679294	0.966527	Gm23354	predicted gene, 23354 [Source:MGI Symbol;Acc:MGI:5453131]	-0.037792	0.87211	1	FALSE
ENSMUSG00000055493	3.78417	3.31627	3.2115	3.33912	2.52514	2.39792	3.00095	3.76352	4.60392	3.98906	4.27529	5.14728	4.72203	6.57269	4.82522	5.57838	3.80836	Epm2a	epilepsy, progressive myoclonic epilepsy, type 2 gene alpha [Source:MGI Symbol;Acc:MGI:1341085]	0.56824	0.00020619	0.0065204	UP
ENSMUSG00000036721	2.41957	2.56716	1.96556	2.62979	2.81506	2.72934	2.52004	2.61225	2.69494	2.37515	2.16394	2.20754	2.38741	2.0048	2.7247	1.92651	1.94091	Zscan12	zinc finger and SCAN domain containing 12 [Source:MGI Symbol;Acc:MGI:1099444]	-0.20281	0.24924	0.74086	FALSE
ENSMUSG00000059237	1.20283	1.55733	0.629452	1.82139	0.30673	0.568227	1.2306	0.278982	0.417384	0.273494	0.555499	0.748717	0.223793	0.605629	0.598501	1.11606	1.85264	Ppp1r2-ps4	protein phosphatase 1, regulatory (inhibitor) subunit 2, pseudogene 4 [Source:MGI Symbol;Acc:MGI:3645199]	-0.45673	0.36067	0.86279	FALSE
ENSMUSG00000035842	2.17773	1.77971	2.56905	2.04404	2.43924	2.39132	2.41084	2.25367	1.88438	2.61945	2.12279	2.43108	1.76995	2.16422	2.53877	1.66818	1.8589	Ddx11	DEAD/H (Asp-Glu-Ala-Asp/His) box helicase 11 [Source:MGI Symbol;Acc:MGI:2443590]	-0.13415	0.45375	0.93406	FALSE
ENSMUSG00000048756	37.4524	44.1006	47.0591	60.1956	37.7304	33.5071	30.2749	33.357	35.0919	31.3298	39.839	31.1442	22.9194	46.2126	29.2767	38.9683	40.1956	Foxo3	forkhead box O3 [Source:MGI Symbol;Acc:MGI:1890081]	-0.25253	0.16293	0.60909	FALSE
ENSMUSG00000078439	0.432142	0.550762	0.742035	0.36645	0.277702	0.85742	0.603493	0.56129	0.874731	0.825373	1.15254	2.0124	0.802014	1.31367	0.729428	1.22095	1.11821	Smim24	small integral membrane protein 24 [Source:MGI Symbol;Acc:MGI:1919523]	0.9946	0.00040136	0.010985	UP
ENSMUSG00000017950	288.586	286.539	393.083	372.712	395.939	428.354	433.868	408.245	336.322	325.731	318.463	285.167	278.28	324.775	330.503	258.684	363.304	Hnf4a	hepatic nuclear factor 4, alpha [Source:MGI Symbol;Acc:MGI:109128]	-0.29929	0.032232	0.2464	FALSE
ENSMUSG00000073902	1.40195	1.63893	0.959504	1.4228	1.46426	2.35254	2.25905	3.09137	1.28002	0.0118691	0.610721	0.0243695	0.0291363	0.0164269	0.0119878	0.0242173	0.0183772	Gm1966	predicted gene 1966 [Source:MGI Symbol;Acc:MGI:3584360]	-3.0621	1.2218e-12	4.2188e-10	DOWN
ENSMUSG00000029462	27.3056	28.7317	24.6543	24.4709	26.5659	26.5206	28.9119	26.619	23.8411	27.7983	29.2051	28.39	25.2293	24.0797	23.8614	27.1311	27.6294	Vps29	VPS29 retromer complex component [Source:MGI Symbol;Acc:MGI:1928344]	-0.060328	0.67934	1	FALSE
ENSMUSG00000026425	10.3243	10.2047	10.7203	12.2516	9.84763	13.1736	13.014	12.5999	14.4669	12.3935	12.5301	12.425	11.1033	10.5328	14.0683	11.2438	15.8697	Srgap2	SLIT-ROBO Rho GTPase activating protein 2 [Source:MGI Symbol;Acc:MGI:109605]	0.10659	0.44626	0.92757	FALSE
ENSMUSG00000078817	8.63863	10.36	3.87833	8.51294	10.1999	6.25641	7.49165	10.3851	7.12194	6.06912	6.67262	6.27956	7.93272	6.03589	12.0427	8.37239	5.07965	Nlrp12	NLR family, pyrin domain containing 12 [Source:MGI Symbol;Acc:MGI:2676630]	-0.22004	0.34009	0.84584	FALSE
ENSMUSG00000026017	2.96873	2.88455	2.92735	3.20911	2.64442	2.68271	2.47869	3.36441	3.15336	2.94735	2.67251	2.89367	2.85676	2.61261	3.69743	3.32185	2.41756	Carf	calcium response factor [Source:MGI Symbol;Acc:MGI:2182269]	-0.015847	0.89086	1	FALSE
ENSMUSG00000003119	12.596	12.6578	13.2814	13.0555	14.3777	13.9863	12.7346	15.4551	14.0971	12.8443	11.1373	12.7689	11.6546	10.9523	12.8954	12.1872	12.2367	Cdk12	cyclin-dependent kinase 12 [Source:MGI Symbol;Acc:MGI:1098802]	-0.17682	0.19872	0.66992	FALSE
ENSMUSG00000067147	5.29593	7.57649	7.33713	4.98985	5.33274	4.80482	4.47349	4.07868	5.42408	5.90762	5.45079	4.95534	6.67628	5.32449	5.42099	4.01301	5.52163	Rpl7a-ps11	ribosomal protein L7A, pseudogene 11 [Source:MGI Symbol;Acc:MGI:3644020]	-0.062672	0.58615	1	FALSE
ENSMUSG00000032870	15.025	16.3355	16.7534	17.3503	16.8624	17.4775	17.2585	19.0329	20.8219	22.1221	21.8699	20.1751	22.0698	20.7213	20.4727	21.3488	18.4669	Smap2	small ArfGAP 2 [Source:MGI Symbol;Acc:MGI:1917030]	0.25595	0.068154	0.38363	FALSE
ENSMUSG00000034832	7.64808	7.60941	10.3597	8.63636	8.69492	9.08876	8.13696	9.26815	9.69015	10.3253	9.63096	7.68289	7.98727	8.25377	9.224	6.75688	7.91657	Tet3	tet methylcytosine dioxygenase 3 [Source:MGI Symbol;Acc:MGI:2446229]	-0.053515	0.68004	1	FALSE
ENSMUSG00000059142	3.11081	2.62478	3.0912	3.22106	3.3549	3.57902	3.04007	3.27939	4.62932	3.95413	3.34055	3.42981	4.45944	3.00276	4.17312	2.68695	3.7	Zfp945	zinc finger protein 945 [Source:MGI Symbol;Acc:MGI:2445132]	0.18614	0.1818	0.64295	FALSE
ENSMUSG00000076437	6.63522	6.3424	6.14429	6.53083	5.01263	6.64129	5.79136	5.53064	5.66014	7.92061	9.38448	7.16328	6.30762	8.4957	8.19035	6.92613	9.47154	Selenoh	selenoprotein H [Source:MGI Symbol;Acc:MGI:1919907]	0.30576	0.05724	0.34858	FALSE
ENSMUSG00000057363	8.16724	10.8056	12.822	11.2543	13.371	12.2693	14.7585	13.5442	11.7613	13.7188	11.5041	14.0599	11.5392	11.8548	9.19052	10.9693	10.2433	Uxs1	UDP-glucuronate decarboxylase 1 [Source:MGI Symbol;Acc:MGI:1915133]	-0.095617	0.5143	0.97939	FALSE
ENSMUSG00000062937	8.5132	10.4645	8.10303	9.02383	8.9559	9.34588	11.1646	10.8399	14.9054	11.5552	11.019	11.9332	10.2151	11.2519	10.8372	11.8727	10.1837	Mtap	methylthioadenosine phosphorylase [Source:MGI Symbol;Acc:MGI:1914152]	0.23129	0.094359	0.46007	FALSE
ENSMUSG00000067344	3.83669	4.56384	3.29401	12.3021	7.39658	3.90137	2.57596	2.88097	2.48516	5.11427	2.86824	3.76141	9.55649	1.77483	1.77321	0.934478	1.77282	Rps25-ps1	ribosomal protein S25, pseudogene 1 [Source:MGI Symbol;Acc:MGI:3642902]	-0.67644	0.23253	0.7171	FALSE
ENSMUSG00000027522	14.086	15.7974	16.27	15.1709	15.2563	15.1648	16.6158	17.0786	15.7873	16.184	14.7703	14.9678	11.8125	14.9807	15.1446	16.7901	12.2431	Stx16	syntaxin 16 [Source:MGI Symbol;Acc:MGI:1923396]	-0.12954	0.364	0.86614	FALSE
ENSMUSG00000023046	1.23899	1.82841	0.918175	1.00226	1.5016	1.52026	0.840616	0.476427	0.71278	1.19359	1.10675	0.559392	1.56056	1.12044	1.02208	1.04826	1.02447	Igfbp6	insulin-like growth factor binding protein 6 [Source:MGI Symbol;Acc:MGI:96441]	-0.21215	0.42909	0.91477	FALSE
ENSMUSG00000038168	0.66093	1.12313	1.44833	0.900736	0.876418	0.843018	0.946665	1.22636	1.29961	0.626165	0.661343	0.64282	0.953014	1.37272	1.21427	1.04253	1.42518	P3h2	prolyl 3-hydroxylase 2 [Source:MGI Symbol;Acc:MGI:2146663]	0.00052334	0.83508	1	FALSE
ENSMUSG00000030681	8.16714	11.2166	10.8788	10.2891	11.7443	10.44	12.3836	13.4338	11.5885	11.9549	12.7036	14.8871	11.4171	11.3519	14.3883	12.8093	18.3987	Mvp	major vault protein [Source:MGI Symbol;Acc:MGI:1925638]	0.22703	0.13616	0.55804	FALSE
ENSMUSG00000058546	12.2614	9.96992	8.78386	7.68628	7.41339	8.6325	8.14378	6.68923	7.79268	14.0596	11.721	14.0027	11.7192	8.01578	6.78223	6.80776	8.22426	Rpl23a	ribosomal protein L23A [Source:MGI Symbol;Acc:MGI:3040672]	0.14008	0.42999	0.91547	FALSE
ENSMUSG00000037149	27.2885	30.3315	24.687	27.1313	30.4228	25.3408	28.3398	29.8151	29.1158	30.0478	28.2027	29.4073	24.5589	26.52	32.7747	33.6404	28.3304	Ddx1	DEAD (Asp-Glu-Ala-Asp) box polypeptide 1 [Source:MGI Symbol;Acc:MGI:2144727]	0.021647	0.8419	1	FALSE
ENSMUSG00000059323	1.07693	1.17311	0.682786	1.02445	1.183	0.657464	1.09756	0.941486	0.827244	1.03284	0.446345	0.767036	1.4835	0.748186	0.732444	0.860887	1.30146	Tonsl	tonsoku-like, DNA repair protein [Source:MGI Symbol;Acc:MGI:1919999]	-0.14845	0.50252	0.97216	FALSE
ENSMUSG00000003865	1.48937	2.01682	1.56641	1.43069	2.26811	2.14704	2.24991	1.68132	1.92189	1.70381	1.84317	1.74913	0.909249	1.41485	1.04748	1.04292	1.67746	Gys1	glycogen synthase 1, muscle [Source:MGI Symbol;Acc:MGI:101805]	-0.36613	0.061125	0.36169	FALSE
ENSMUSG00000022119	8.90913	8.60693	9.46614	7.99307	8.26618	9.31692	9.63402	9.26213	9.91551	8.90758	7.75726	9.2008	9.09661	9.20546	9.51895	10.2527	7.7875	Rbm26	RNA binding motif protein 26 [Source:MGI Symbol;Acc:MGI:1921463]	-0.017844	0.87196	1	FALSE
ENSMUSG00000113188	4.00381	1.79544	2.94096	4.12607	3.09703	2.86867	3.16606	2.2571	2.83654	3.54033	1.93253	3.40734	2.49862	1.39645	2.81591	3.57567	3.28896	Gm35638	predicted gene, 35638 [Source:MGI Symbol;Acc:MGI:5594797]	-0.15778	0.47153	0.9508	FALSE
ENSMUSG00000118017	39.0095	8.90547	38.3376	35.7582	57.978	62.6761	106.854	44.6382	48.4467	37.7595	18.9178	46.0067	108.709	29.4404	101.679	56.5456	23.038	AC157910.3	novel transcript	0.048844	0.86851	1	FALSE
ENSMUSG00000035441	3.6476	3.57342	4.10025	3.79244	3.62916	4.12286	4.04688	4.51441	5.16433	5.09182	5.29992	5.14583	4.21517	5.65087	4.75026	6.56365	6.45626	Myo1d	myosin ID [Source:MGI Symbol;Acc:MGI:107728]	0.41458	0.0053356	0.073659	FALSE
ENSMUSG00000110439	6629.63	5350.65	3558.11	4374.8	6641.54	4870.91	4827.99	5007.85	3360.08	2398.84	3565.35	5329.22	2934.69	4525.7	206.028	62.5645	3914.16	Mup22	major urinary protein 22 [Source:MGI Symbol;Acc:MGI:5434675]	-0.8622	0.0033631	0.052954	FALSE
ENSMUSG00000073236	1.63534	1.99951	1.23281	1.3952	1.58062	1.02881	1.02834	0.874237	1.8731	1.11098	1.06379	1.40122	1.05194	1.21251	1.21827	1.36008	1.47442	2500004C02Rik	RIKEN cDNA 2500004C02 gene [Source:MGI Symbol;Acc:MGI:1919576]	-0.090687	0.73761	1	FALSE
ENSMUSG00000027519	5.97774	7.35142	7.51152	6.10643	5.68236	6.0665	6.92625	6.56601	7.34485	7.88069	8.69263	7.36985	7.30051	7.84343	7.38437	7.23226	7.12075	Rab22a	RAB22A, member RAS oncogene family [Source:MGI Symbol;Acc:MGI:105072]	0.17633	0.24232	0.73079	FALSE
ENSMUSG00000090150	115.77	123.491	105.561	112.299	119.582	125.552	129.246	145.484	112.952	106.39	114.493	136.245	94.9518	118.959	95.7112	149.967	88.0755	Acad11	acyl-Coenzyme A dehydrogenase family, member 11 [Source:MGI Symbol;Acc:MGI:2143169]	-0.15063	0.28618	0.78838	FALSE
ENSMUSG00000024026	115.702	102.837	92.0668	104.066	118.838	103.816	110.793	124.843	152.881	166.389	169.165	208.19	155.428	154.426	141.869	163.059	105.972	Glo1	glyoxalase 1 [Source:MGI Symbol;Acc:MGI:95742]	0.48554	0.00025219	0.0075885	UP
ENSMUSG00000002222	72.3036	74.0832	81.9322	70.0847	64.7465	66.4387	63.4289	64.357	91.3964	77.9747	81.0635	81.4102	86.1325	93.7769	68.7431	96.4806	69.2371	Rmnd5a	required for meiotic nuclear division 5 homolog A [Source:MGI Symbol;Acc:MGI:1915727]	0.20923	0.1452	0.57688	FALSE
ENSMUSG00000041915	11.6282	11.6289	13.1948	11.8742	11.8967	11.4067	11.9451	12.5893	14.0219	13.6878	14.7804	15.3276	12.3982	14.0791	12.1704	13.8527	12.8778	Ammecr1l	AMME chromosomal region gene 1-like [Source:MGI Symbol;Acc:MGI:2442711]	0.14693	0.30345	0.80775	FALSE
ENSMUSG00000027559	2180.45	1438.66	1322.23	2160.07	1848.62	2121.99	1341.69	1846.38	3602	3707.44	4421.29	4915	5065.45	4934.91	1665.65	5243.36	400.779	Car3	carbonic anhydrase 3 [Source:MGI Symbol;Acc:MGI:88270]	1.0325	0.00088388	0.020036	UP
ENSMUSG00000035776	9.91524	10.6712	11.4639	11.3858	10.6018	11.1808	10.8822	12.0601	12.39	13.3353	12.3274	14.7161	14.8505	12.963	12.0873	14.007	12.6908	Cd99l2	CD99 antigen-like 2 [Source:MGI Symbol;Acc:MGI:2177151]	0.22682	0.12443	0.53417	FALSE
ENSMUSG00000040413	38.4367	35.0141	28.646	35.2693	36.3743	36.1395	33.8334	33.1272	35.5802	38.9585	39.9819	44.8691	52.3383	44.4452	37.3041	39.5338	34.9023	Timd2	T cell immunoglobulin and mucin domain containing 2 [Source:MGI Symbol;Acc:MGI:2159681]	0.19668	0.11832	0.51894	FALSE
ENSMUSG00000021710	20.3738	19.2012	19.2854	18.6916	19.1292	20.8455	21.0676	24.3321	23.3847	14.1973	19.7626	24.4374	17.6674	18.964	16.7569	23.7228	17.6479	Nln	neurolysin (metallopeptidase M3 family) [Source:MGI Symbol;Acc:MGI:1923055]	-0.093249	0.47963	0.95751	FALSE
ENSMUSG00000046873	5.97448	5.79955	7.03772	5.94851	6.04429	6.08341	6.16403	6.65433	6.07541	6.31017	6.42109	6.37498	6.63651	7.00055	7.13355	7.09537	6.27878	Mbtps2	membrane-bound transcription factor peptidase, site 2 [Source:MGI Symbol;Acc:MGI:2444506]	0.045719	0.80831	1	FALSE
ENSMUSG00000115383	1.06014	0.840708	0.631063	1.27356	1.36253	2.24367	1.67031	1.49171	0.629465	0.44996	0.45696	0.461928	0.483249	0.607179	1.87466	0.895132	0.979715	Gm49216	predicted gene, 49216 [Source:MGI Symbol;Acc:MGI:6118670]	-0.83495	0.016771	0.16278	FALSE
ENSMUSG00000035024	4.08319	4.42235	4.13581	3.5772	4.06762	4.05076	3.95298	3.62616	3.2184	3.27295	3.40339	3.987	2.96008	3.7387	3.5825	4.06433	3.47338	Ncapd3	non-SMC condensin II complex, subunit D3 [Source:MGI Symbol;Acc:MGI:2142989]	-0.21993	0.13129	0.54784	FALSE
ENSMUSG00000107504	1.60385	1.52791	1.76923	1.13337	1.19723	1.20539	1.14862	1.18362	1.21989	2.04993	1.80686	1.54856	0.901997	1.95921	0.820362	0.662903	1.8415	Gm35549	predicted gene, 35549 [Source:MGI Symbol;Acc:MGI:5594708]	0.040447	0.85964	1	FALSE
ENSMUSG00000041426	71.7415	58.4493	55.3351	54.0378	56.7568	60.6135	55.8608	67.7286	66.3914	58.234	57.9144	69.9644	55.0215	70.3683	57.7086	69.4378	58.7315	Hibch	3-hydroxyisobutyryl-Coenzyme A hydrolase [Source:MGI Symbol;Acc:MGI:1923792]	0.018904	0.84548	1	FALSE
ENSMUSG00000095590	4.20048	1.31489	1.51846	5.85845	1.89425	1.53525	0.474982	0.358935	2.327	3.69468	0.893371	2.34802	0.863786	0.876593	1.95467	1.72309	0.612919	Gm24305	predicted gene, 24305 [Source:MGI Symbol;Acc:MGI:5454082]	-0.41769	0.6386	1	FALSE
ENSMUSG00000024740	147.232	189.833	178.096	179.565	177.5	158.023	181.633	169.649	173.755	176.702	181.923	168.886	150.335	196.773	173.507	196.871	164.026	Ddb1	damage specific DNA binding protein 1 [Source:MGI Symbol;Acc:MGI:1202384]	-0.013914	0.94523	1	FALSE
ENSMUSG00000038914	11.0069	12.333	14.869	11.6259	12.9385	15.1175	16.0106	13.406	17.0934	13.2414	15.3271	13.4665	14.1707	14.5221	14.1367	13.4215	12.7886	Dido1	death inducer-obliterator 1 [Source:MGI Symbol;Acc:MGI:1344352]	0.04893	0.73993	1	FALSE
ENSMUSG00000092889	8.05705	5.7048	2.76697	4.27016	8.62934	4.66262	5.04888	4.90544	2.71815	2.67164	1.62792	7.13101	1.31168	4.88078	5.93641	3.27067	1.24097	Gm22121	predicted gene, 22121 [Source:MGI Symbol;Acc:MGI:5451898]	-0.73882	0.13048	0.54631	FALSE
ENSMUSG00000051234	31.5376	30.4637	31.8992	25.4379	33.4695	30.7162	32.828	34.7118	33.3633	36.9602	32.7445	38.2724	24.4534	33.2781	30.7152	32.7441	28.1346	Rnf7	ring finger protein 7 [Source:MGI Symbol;Acc:MGI:1337096]	0.00085803	0.9617	1	FALSE
ENSMUSG00000068114	1.958	2.37116	2.38052	1.31206	2.31401	4.37609	5.77821	2.5395	2.22311	2.02388	1.89166	1.82029	2.19834	2.15657	2.22502	2.21456	1.66387	Ccdc134	coiled-coil domain containing 134 [Source:MGI Symbol;Acc:MGI:1923707]	-0.52079	0.075384	0.40569	FALSE
ENSMUSG00000001930	3.67605	5.15939	4.85336	3.99756	4.11214	4.61935	5.06053	4.61992	5.04883	4.32317	3.9723	4.11559	5.02702	5.9923	4.95738	6.0486	5.9891	Vwf	Von Willebrand factor [Source:MGI Symbol;Acc:MGI:98941]	0.12784	0.45255	0.93321	FALSE
ENSMUSG00000097287	0.7182	0.715439	0.612362	0.315012	0.503968	0.270257	0.478875	0.643336	0.380986	1.18253	1.22094	0.60699	0.895057	1.09654	1.55267	1.23052	0.823924	D130017N08Rik	RIKEN cDNA D130017N08 gene [Source:MGI Symbol;Acc:MGI:2443273]	0.8676	0.0016022	0.03102	UP
ENSMUSG00000022394	4.52978	5.68677	5.49866	4.5859	5.4654	5.72272	7.03099	5.8385	6.0179	6.65062	6.85868	7.17493	6.12227	7.52651	6.03356	6.989	5.65557	L3mbtl2	L3MBTL2 polycomb repressive complex 1 subunit [Source:MGI Symbol;Acc:MGI:2443584]	0.20561	0.15384	0.59099	FALSE
ENSMUSG00000047215	109.253	122.121	105.002	105.79	111.097	107.876	110.716	97.3899	102.954	117.625	103.035	98.9508	126.327	102.424	104.461	89.8523	97.1988	Rpl9	ribosomal protein L9 [Source:MGI Symbol;Acc:MGI:1298373]	-0.095762	0.5189	0.9838	FALSE
ENSMUSG00000021990	10.6133	14.1819	11.5458	10.2717	11.1271	12.9095	12.5343	10.8633	16.8236	20.1031	14.1718	14.0673	22.743	12.8601	19.7956	11.5603	18.1543	Spata13	spermatogenesis associated 13 [Source:MGI Symbol;Acc:MGI:104838]	0.46476	0.0012263	0.025499	UP
ENSMUSG00000021048	159.279	160.949	168.687	158.899	151.385	150.847	149.652	159.864	189.572	195.561	185.868	178.228	199.66	192.345	177.275	171.753	176.965	Mthfd1	methylenetetrahydrofolate dehydrogenase (NADP+ dependent), methenyltetrahydrofolate cyclohydrolase, formyltetrahydrofolate synthase [Source:MGI Symbol;Acc:MGI:1342005]	0.19264	0.16557	0.61414	FALSE
ENSMUSG00000048772	6.95836	7.43353	6.90344	5.90921	6.36305	7.99306	7.86839	6.60665	9.95006	10.5894	8.71513	7.91226	11.1691	7.18	9.05998	8.56322	10.191	Tmem53	transmembrane protein 53 [Source:MGI Symbol;Acc:MGI:1916027]	0.36278	0.022504	0.19505	FALSE
ENSMUSG00000036686	3.46187	3.9171	5.09189	4.13491	4.43123	4.43955	4.75292	4.97627	5.27779	5.84599	5.26818	4.746	5.41043	4.9215	5.55158	4.55731	4.19804	Cc2d1a	coiled-coil and C2 domain containing 1A [Source:MGI Symbol;Acc:MGI:2384831]	0.16925	0.28313	0.78481	FALSE
ENSMUSG00000038515	11.8188	12.8075	10.0051	11.1137	12.4011	11.6191	13.0115	13.1461	11.4918	14.2039	12.8724	9.65574	13.3687	10.173	11.6441	9.14923	15.2122	Grtp1	GH regulated TBC protein 1 [Source:MGI Symbol;Acc:MGI:1914040]	-0.042107	0.78784	1	FALSE
ENSMUSG00000063445	3.86774	3.04035	2.89146	2.8726	3.18434	3.13226	3.33521	3.65238	3.30202	4.5856	3.76383	4.27765	5.5513	3.40798	6.3868	2.69154	5.37365	Nmral1	NmrA-like family domain containing 1 [Source:MGI Symbol;Acc:MGI:1915074]	0.3866	0.022836	0.19718	FALSE
ENSMUSG00000045438	18.4855	24.809	19.4489	20.2177	23.5782	23.9236	21.7083	26.3973	27.8593	27.4494	29.0649	37.5842	24.13	27.8472	21.0379	34.3409	21.9751	Cox19	cytochrome c oxidase assembly protein 19 [Source:MGI Symbol;Acc:MGI:1915283]	0.28303	0.046828	0.30938	FALSE
ENSMUSG00000073633	3.48014	1.85481	2.80318	2.88403	2.13475	3.13864	2.24311	2.8508	3.04831	2.49259	2.5058	3.41186	2.13233	3.65885	2.79726	3.54466	2.33901	Fbxo36	F-box protein 36 [Source:MGI Symbol;Acc:MGI:1289192]	0.064842	0.64154	1	FALSE
ENSMUSG00000035351	5.49458	4.31918	3.05507	2.49606	4.7239	4.41266	2.97133	5.1583	4.56985	3.62902	3.59485	5.06918	4.05267	3.53228	4.23616	3.71441	2.93612	Nup37	nucleoporin 37 [Source:MGI Symbol;Acc:MGI:1919964]	-0.10042	0.59161	1	FALSE
ENSMUSG00000027371	11.7617	11.688	12.1879	12.5756	13.7473	13.3424	10.877	14.6956	14.6573	12.2089	12.7708	15.4164	12.3379	16.1875	12.29	17.5371	9.26266	Fahd2a	fumarylacetoacetate hydrolase domain containing 2A [Source:MGI Symbol;Acc:MGI:1915376]	0.070394	0.60344	1	FALSE
ENSMUSG00000033628	6.02924	6.91925	5.67313	6.00914	5.32525	5.45121	5.35371	7.00687	7.52476	6.23113	6.27175	5.71353	6.04816	6.87868	7.56339	6.57572	7.84783	Pik3c3	phosphatidylinositol 3-kinase catalytic subunit type 3 [Source:MGI Symbol;Acc:MGI:2445019]	0.13391	0.37497	0.87717	FALSE
ENSMUSG00000078515	31.3882	34.6838	41.1279	30.1005	30.3906	30.2048	32.356	33.5692	38.5359	31.5689	31.7467	25.2906	30.8653	27.4485	37.9661	27.4125	35.8915	Ddi2	DNA-damage inducible protein 2 [Source:MGI Symbol;Acc:MGI:1917244]	-0.089557	0.40312	0.89991	FALSE
ENSMUSG00000090000	7.62497	8.38984	7.80337	6.58709	7.96241	8.66125	8.39584	7.95393	6.82195	7.34236	6.90197	8.25405	5.3998	5.69402	5.60784	6.72294	5.63722	Ier3ip1	immediate early response 3 interacting protein 1 [Source:MGI Symbol;Acc:MGI:1913441]	-0.32902	0.033588	0.25224	FALSE
ENSMUSG00000020519	14.3011	14.1852	14.4527	11.5194	13.5963	13.9063	14.3138	15.1894	14.8693	17.6732	17.8463	20.305	15.0769	17.2364	15.546	13.5953	14.2351	Sap30l	SAP30-like [Source:MGI Symbol;Acc:MGI:1354709]	0.18281	0.19604	0.66469	FALSE
ENSMUSG00000021775	82.2218	73.8581	71.6177	75.7942	67.4662	63.8251	59.5258	74.7183	90.5168	75.0463	96.3575	76.417	34.0475	80.036	49.5511	71.9926	91.8403	Nr1d2	nuclear receptor subfamily 1, group D, member 2 [Source:MGI Symbol;Acc:MGI:2449205]	0.015299	0.8722	1	FALSE
ENSMUSG00000015542	15.7316	15.8103	14.337	13.6727	13.4885	14.7852	14.5121	15.2823	19.6177	17.6174	17.2927	17.7656	20.517	20.4468	18.5993	16.6852	14.0549	Nat9	N-acetyltransferase 9 (GCN5-related, putative) [Source:MGI Symbol;Acc:MGI:1913426]	0.25469	0.072847	0.39816	FALSE
ENSMUSG00000024665	303.901	291.824	439.59	354.642	317.78	342.011	283.97	300.511	319.219	354.934	299.604	330.414	209.437	358.501	127.62	583.693	366.092	Fads2	fatty acid desaturase 2 [Source:MGI Symbol;Acc:MGI:1930079]	-0.044257	0.71673	1	FALSE
ENSMUSG00000094344	1.2611	0.982218	1.15491	0.668373	1.12557	1.14683	0.677366	0.597184	1.36144	1.08724	0.84935	1.0303	5.02999	1.04175	0.422354	0.511932	0.582718	Gm11942	predicted gene 11942 [Source:MGI Symbol;Acc:MGI:3650608]	0.42683	0.58859	1	FALSE
ENSMUSG00000078480	1.08314	1.16249	0.313242	0.604268	0.73268	0.904875	0.979837	1.20322	0.553886	12.9751	5.43664	11.8298	11.8051	11.9424	9.11845	12.8297	8.79803	Mrpl48-ps	mitochondrial ribosomal protein L48 pseudogene [Source:MGI Symbol;Acc:MGI:3050089]	3.4002	2.8681e-14	1.29e-11	UP
ENSMUSG00000079671	1.08022	1.81211	0.970235	1.0863	0.949294	1.26399	0.981896	0.944362	0.829772	0.859659	0.850648	1.06355	1.48804	0.988427	1.71426	1.32226	1.84297	2610203C22Rik	RIKEN cDNA 2610203C22 gene [Source:MGI Symbol;Acc:MGI:1919731]	0.06116	0.8937	1	FALSE
ENSMUSG00000039457	2.66582	5.61426	8.91496	4.82439	4.43074	4.48299	4.55753	4.17639	6.33052	5.09677	8.76909	5.29209	1.78624	7.22942	3.61259	3.23856	14.1731	Ppl	periplakin [Source:MGI Symbol;Acc:MGI:1194898]	0.28942	0.5592	1	FALSE
ENSMUSG00000064339	6.50879	8.76275	2.5186	9.20702	6.65201	5.52491	4.62852	2.19535	2.05974	0.237103	5.70493	2.78985	0.111932	0.681548	5.52637	9.31088	11.2464	mt-Rnr2	mitochondrially encoded 16S rRNA [Source:MGI Symbol;Acc:MGI:102492]	-0.49507	0.31611	0.82137	FALSE
ENSMUSG00000083716	5.75504	6.13946	5.27041	4.27016	4.93105	3.4256	5.08323	3.37411	5.33274	4.17284	3.92768	5.7466	6.43346	3.54966	3.54643	3.86251	3.60473	Gm13436	predicted gene 13436 [Source:MGI Symbol;Acc:MGI:3651005]	-0.1449	0.39131	0.8912	FALSE
ENSMUSG00000034071	1.0329	0.662686	1.28857	1.18422	1.37718	1.06652	0.973713	0.752928	1.21179	1.44268	1.78882	1.23995	1.52368	1.30945	1.44018	1.29382	1.28571	Zfp551	zinc fingr protein 551 [Source:MGI Symbol;Acc:MGI:3588205]	0.37485	0.041631	0.28779	FALSE
ENSMUSG00000093565	2.24268	2.4613	3.33748	3.3677	3.10256	2.78109	2.40919	1.36543	2.04281	2.08222	2.11462	3.28275	2.28191	1.72909	2.10306	2.82222	2.33162	Rab26os	RAB26, member RAS oncogene family, opposite strand [Source:MGI Symbol;Acc:MGI:1922864]	-0.23288	0.31683	0.82209	FALSE
ENSMUSG00000069862	3.99824	2.77948	2.30927	2.31166	2.9197	1.08177	3.41654	1.54909	2.20722	2.60334	4.47984	6.01331	3.81668	1.98167	2.55635	1.505	1.93144	Rps12-ps9	ribosomal protein S12, pseudogene 9 [Source:MGI Symbol;Acc:MGI:3704324]	0.19276	0.48672	0.9626	FALSE
ENSMUSG00000034278	1.78398	1.82785	1.76589	1.83536	1.68591	1.5616	2.64918	1.83155	1.74182	3.75808	1.3994	2.22909	1.84508	1.94178	2.86785	2.24924	1.79411	Dnajc17	DnaJ heat shock protein family (Hsp40) member C17 [Source:MGI Symbol;Acc:MGI:1916658]	0.19495	0.31351	0.81841	FALSE
ENSMUSG00000021835	1.9458	4.57405	1.60375	2.47501	1.49354	2.18772	0.90578	1.84283	1.81177	1.98724	1.25807	0.821337	2.72425	1.69307	1.19906	1.13742	1.13885	0	0	-0.52695	0.11635	0.51381	FALSE
ENSMUSG00000019295	8.70596	8.26411	7.81378	8.28462	8.53375	9.62757	7.99961	8.51255	10.1779	10.2284	9.52772	8.60254	9.47941	10.1867	8.30646	9.22213	8.34647	Tmem129	transmembrane protein 129 [Source:MGI Symbol;Acc:MGI:1915616]	0.099426	0.43185	0.91647	FALSE
ENSMUSG00000040855	13.7705	14.4724	14.0663	13.3544	13.1327	12.4835	13.7727	13.3796	15.6516	13.153	13.7228	12.8333	15.3137	14.5361	18.4433	12.2967	17.7086	Reps2	RALBP1 associated Eps domain containing protein 2 [Source:MGI Symbol;Acc:MGI:2663511]	0.091226	0.52551	0.98944	FALSE
ENSMUSG00000021111	73.3824	71.3576	81.3628	69.3792	77.478	72.4548	76.9869	81.8612	81.0675	83.7949	73.1072	81.5868	80.1034	69.2822	84.8954	73.017	84.4583	Papola	poly (A) polymerase alpha [Source:MGI Symbol;Acc:MGI:109301]	0.024908	0.91375	1	FALSE
ENSMUSG00000105315	3.31783	5.05682	3.38301	3.58935	4.50598	5.02205	6.20972	6.49739	2.04938	3.51144	2.12858	4.86234	2.10487	1.83092	2.83176	2.9325	1.83336	Gm18635	predicted gene, 18635 [Source:MGI Symbol;Acc:MGI:5010820]	-0.85086	4.2816e-05	0.0018364	DOWN
ENSMUSG00000058440	5.91907	5.70972	6.81604	5.17665	6.31858	6.31779	6.33753	7.02514	7.07011	6.93359	5.38372	5.49012	6.98382	5.33166	7.09718	5.15766	5.45199	Nrf1	nuclear respiratory factor 1 [Source:MGI Symbol;Acc:MGI:1332235]	-0.065285	0.60606	1	FALSE
ENSMUSG00000015095	25.4303	27.5301	26.4006	25.676	24.9426	26.0783	26.0633	27.8519	26.865	28.9157	27.9177	28.3803	22.6718	31.7068	30.6449	29.3665	23.7891	Fbxw5	F-box and WD-40 domain protein 5 [Source:MGI Symbol;Acc:MGI:1354731]	0.04217	0.72171	1	FALSE
ENSMUSG00000030924	3.45014	3.62574	4.17817	3.68916	4.01934	3.21257	3.77131	3.51324	2.74447	3.25146	3.2042	3.90663	1.95109	3.84003	4.28135	4.45227	3.552	Rexo5	RNA exonuclease 5 [Source:MGI Symbol;Acc:MGI:1919402]	-0.1274	0.44509	0.92656	FALSE
ENSMUSG00000091478	47.1073	52.9922	69.6185	47.7821	49.792	58.8102	46.3402	53.7092	57.0692	76.5921	56.395	68.107	61.0073	73.9793	59.9156	54.403	69.1321	Gm10039	predicted pseudogene 10039 [Source:MGI Symbol;Acc:MGI:3704382]	0.22738	0.14085	0.56779	FALSE
ENSMUSG00000054823	29.0177	29.2271	27.2315	31.7197	33.4557	32.4392	32.4776	36.5245	26.8817	27.0315	23.63	23.4552	23.4238	22.1735	22.1629	22.5136	19.7766	Nsd3	nuclear receptor binding SET domain protein 3 [Source:MGI Symbol;Acc:MGI:2142581]	-0.46886	0.00094025	0.02098	DOWN
ENSMUSG00000081488	1.69029	1.83112	3.10558	1.25417	0.633623	1.34149	1.81578	1.74949	1.40279	1.17701	1.19533	1.93331	1.03191	1.31251	1.22276	1.68794	1.48396	Gm15368	predicted gene 15368 [Source:MGI Symbol;Acc:MGI:3707462]	-0.31148	0.096393	0.4651	FALSE
ENSMUSG00000028455	37.9369	35.3141	29.9136	28.9173	34.2859	33.7755	32.6313	33.4886	35.6926	37.6153	34.0553	36.4846	36.7541	36.4663	31.4169	33.8587	32.8116	Stoml2	stomatin (Epb7.2)-like 2 [Source:MGI Symbol;Acc:MGI:1913842]	0.030782	0.76838	1	FALSE
ENSMUSG00000051238	2.40659	2.19564	1.89683	2.36276	1.69019	2.58318	2.54288	2.09776	2.66727	3.39086	2.13631	2.6269	2.06171	2.54202	2.52102	2.92119	1.75005	Swsap1	SWIM type zinc finger 7 associated protein 1 [Source:MGI Symbol;Acc:MGI:1914212]	0.13341	0.33101	0.83668	FALSE
ENSMUSG00000029771	10.2224	8.63481	8.23247	9.98013	8.86767	11.5349	11.1419	12.1564	8.25259	10.7993	10.9432	5.03046	15.1529	4.8197	9.53795	4.60105	7.87245	Irf5	interferon regulatory factor 5 [Source:MGI Symbol;Acc:MGI:1350924]	-0.28165	0.15701	0.5971	FALSE
ENSMUSG00000043279	5.99633	8.33758	6.087	5.78024	6.44522	6.36703	7.42425	7.40892	8.15926	9.26525	9.35741	7.9994	10.1017	8.37875	10.3116	7.72196	9.16089	Trim56	tripartite motif-containing 56 [Source:MGI Symbol;Acc:MGI:2685298]	0.37005	0.0093955	0.10895	FALSE
ENSMUSG00000032526	21.9396	26.4695	24.2426	23.0097	24.1369	24.9217	25.8114	19.9087	20.0984	26.4008	21.776	24.1247	17.8695	23.1937	17.7944	20.4707	18.5908	Ss18l2	SS18, nBAF chromatin remodeling complex subunit like 2 [Source:MGI Symbol;Acc:MGI:1349474]	-0.21247	0.16606	0.61481	FALSE
ENSMUSG00000045176	1.28515	1.15812	1.63165	1.36223	1.81439	1.69992	1.9035	0.995841	2.01803	1.9525	1.87272	1.9249	2.20632	1.73718	1.45555	1.6125	2.14138	Borcs6	BLOC-1 related complex subunit 6 [Source:MGI Symbol;Acc:MGI:1919173]	0.30533	0.069685	0.38816	FALSE
ENSMUSG00000021910	77.1551	79.7413	90.9738	74.9802	76.7256	73.2062	77.0066	74.8023	82.3156	79.6067	71.3903	78.4544	68.2859	79.2205	90.7583	74.9841	91.6115	Nisch	nischarin [Source:MGI Symbol;Acc:MGI:1928323]	-0.011831	0.88164	1	FALSE
ENSMUSG00000024799	70.6035	47.5017	77.5319	69.2109	63.8302	60.5046	58.1794	51.218	96.5602	86.8702	93.2188	70.0857	110.609	101.253	72.7259	64.5596	84.5435	Tm7sf2	transmembrane 7 superfamily member 2 [Source:MGI Symbol;Acc:MGI:1920416]	0.43323	0.0015324	0.030102	UP
ENSMUSG00000024096	14.3556	15.9655	17.6845	15.5062	16.5233	15.7846	17.7921	17.9326	18.0901	17.9478	16.3755	17.8414	16.5476	17.7236	15.4244	17.5081	17.9671	Ralbp1	ralA binding protein 1 [Source:MGI Symbol;Acc:MGI:108466]	0.032023	0.86175	1	FALSE
ENSMUSG00000020525	3.18458	3.61335	4.27952	4.17231	3.62263	3.59099	3.12353	3.50044	4.01983	4.8483	4.04449	3.40974	4.32789	3.58161	4.35626	3.46874	3.19891	Ppm1d	protein phosphatase 1D magnesium-dependent, delta isoform [Source:MGI Symbol;Acc:MGI:1858214]	0.06305	0.70982	1	FALSE
ENSMUSG00000001029	3.23996	3.45201	4.02682	2.72563	2.09308	3.77544	3.81198	2.96414	2.58166	2.82398	2.9926	3.02514	2.26055	1.39343	2.35619	2.70561	2.61396	Icam2	intercellular adhesion molecule 2 [Source:MGI Symbol;Acc:MGI:96394]	-0.40494	0.019637	0.17968	FALSE
ENSMUSG00000028899	7.87599	8.98026	8.65843	8.22845	8.02335	8.41965	9.62773	8.41457	8.00784	7.63668	8.46885	6.98925	7.51634	8.21109	8.18607	8.62135	8.36611	Taf12	TATA-box binding protein associated factor 12 [Source:MGI Symbol;Acc:MGI:1913714]	-0.13082	0.363	0.86524	FALSE
ENSMUSG00000071640	1.1958	1.30051	1.37983	1.01402	0.870904	1.1863	0.873516	1.47551	1.08439	1.56069	1.62363	1.68035	2.19593	1.10634	1.73009	1.91063	1.32611	Stxbp3-ps	syntaxin-binding protein 3, pseudogene [Source:MGI Symbol;Acc:MGI:3586869]	0.4026	0.13808	0.562	FALSE
ENSMUSG00000002109	1.37365	1.56167	1.78066	1.31249	1.11896	1.4971	1.3925	1.49205	1.37851	1.21635	1.376	1.7387	1.54965	1.5982	1.47734	1.52678	1.25157	Ddb2	damage specific DNA binding protein 2 [Source:MGI Symbol;Acc:MGI:1355314]	-0.02297	0.79964	1	FALSE
ENSMUSG00000020528	7.37087	7.65917	6.51644	7.62821	7.201	7.21352	9.01487	8.59126	8.91164	10.4436	8.03003	8.3818	8.95111	8.2281	7.98614	7.64206	7.01882	Prpsap2	phosphoribosyl pyrophosphate synthetase-associated protein 2 [Source:MGI Symbol;Acc:MGI:2384838]	0.092584	0.46422	0.94345	FALSE
ENSMUSG00000104664	17.942	11.49	11.7383	18.4539	15.7381	14.8946	11.267	12.6634	11.6389	13.7277	14.2855	10.9176	8.06074	6.64975	7.10373	9.85525	11.1196	Gm35570	predicted gene, 35570 [Source:MGI Symbol;Acc:MGI:5594729]	-0.50903	0.0061578	0.081368	FALSE
ENSMUSG00000032253	18.9483	17.6048	16.3689	15.1746	16.4482	17.551	16.8575	18.093	16.7665	18.28	15.2849	16.6344	20.6482	14.2622	16.76	14.5421	20.398	Phip	pleckstrin homology domain interacting protein [Source:MGI Symbol;Acc:MGI:1932404]	-0.046747	0.68417	1	FALSE
ENSMUSG00000022781	12.5048	15.0144	14.7931	14.6542	12.6137	14.0658	14.8625	15.5433	14.6948	13.9305	14.1976	13.5197	13.1386	14.9202	14.2203	14.3703	14.8415	Pak2	p21 (RAC1) activated kinase 2 [Source:MGI Symbol;Acc:MGI:1339984]	-0.044433	0.7188	1	FALSE
ENSMUSG00000026827	12.7201	15.1351	11.8103	14.6886	11.9025	11.7116	9.91972	15.1428	12.7713	17.4125	13.5473	21.3498	12.7992	18.1192	11.6351	23.581	11.0583	Gpd2	glycerol phosphate dehydrogenase 2, mitochondrial [Source:MGI Symbol;Acc:MGI:99778]	0.25168	0.15378	0.59098	FALSE
ENSMUSG00000026857	4.76009	6.72817	5.46943	5.28137	5.90819	6.79655	6.40381	6.42823	7.02382	6.4434	7.26272	5.59712	6.82232	6.46779	5.57818	5.93778	5.22122	Ntmt1	N-terminal Xaa-Pro-Lys N-methyltransferase 1 [Source:MGI Symbol;Acc:MGI:1913867]	0.029168	0.8462	1	FALSE
ENSMUSG00000019710	23.4062	20.9372	21.5322	17.8873	22.7623	23.7457	20.2896	22.8124	19.2658	20.4532	16.3775	20.9396	16.3455	20.764	18.3594	17.782	16.0517	Mrpl24	mitochondrial ribosomal protein L24 [Source:MGI Symbol;Acc:MGI:1914957]	-0.27162	0.067977	0.38326	FALSE
ENSMUSG00000036850	27.5157	30.4921	22.6196	25.7079	28.2834	32.549	30.8811	28.1334	26.9138	31.548	30.4966	30.2749	32.0481	27.6214	22.2155	27.0472	21.105	Mrpl41	mitochondrial ribosomal protein L41 [Source:MGI Symbol;Acc:MGI:1333816]	-0.071635	0.71125	1	FALSE
ENSMUSG00000040312	0.888342	0.561704	0.737858	0.722642	0.774428	0.655841	0.909908	0.704371	0.970169	1.20018	1.25225	1.38401	1.17042	0.955678	0.896689	0.966107	1.06915	Cchcr1	coiled-coil alpha-helical rod protein 1 [Source:MGI Symbol;Acc:MGI:2385321]	0.51624	0.0091528	0.10686	FALSE
ENSMUSG00000059534	190.674	199.614	185.592	177.529	210.253	195.236	192.111	178.518	168.136	177.671	178.323	195.206	158.013	180.025	128.647	186.004	131.157	Uqcr10	ubiquinol-cytochrome c reductase, complex III subunit X [Source:MGI Symbol;Acc:MGI:1913402]	-0.23706	0.10383	0.48441	FALSE
ENSMUSG00000030761	7.62757	6.80927	7.71683	7.00615	7.24479	6.6339	7.73711	7.7713	8.13705	3.03507	4.29021	2.67369	2.58	2.36707	2.31979	3.30136	3.16726	Myo7a	myosin VIIA [Source:MGI Symbol;Acc:MGI:104510]	-1.0904	7.0738e-10	1.4308e-07	DOWN
ENSMUSG00000032594	23.5935	29.6281	28.5282	28.7105	21.2434	27.003	26.0898	24.52	30.6943	30.6782	32.9869	25.0908	32.9935	29.8093	29.6781	24.7523	33.4816	Ip6k1	inositol hexaphosphate kinase 1 [Source:MGI Symbol;Acc:MGI:1351633]	0.158	0.28571	0.78797	FALSE
ENSMUSG00000040385	55.4905	52.5579	52.5386	48.8829	53.3704	50.2686	51.963	53.9837	63.8672	82.4089	74.0783	75.1004	82.2756	71.7638	74.5974	69.5696	58.6359	Ppp1ca	protein phosphatase 1 catalytic subunit alpha [Source:MGI Symbol;Acc:MGI:103016]	0.42555	0.0021355	0.038159	UP
ENSMUSG00000020397	4.90977	4.87177	4.05612	4.69475	5.14819	5.82449	5.71688	5.01693	4.08649	5.54668	4.60628	4.9649	6.37206	3.99337	4.22234	4.41541	3.71234	Med7	mediator complex subunit 7 [Source:MGI Symbol;Acc:MGI:1913463]	-0.15333	0.3787	0.88105	FALSE
ENSMUSG00000022462	53.369	60.5999	64.6971	71.3563	40.2519	37.3306	36.3679	45.5802	35.6271	38.2895	53.7649	40.248	27.4948	55.6403	49.5875	48.3958	77.2236	Slc38a2	solute carrier family 38, member 2 [Source:MGI Symbol;Acc:MGI:1915010]	-0.15209	0.42642	0.9123	FALSE
ENSMUSG00000040181	138.712	158.385	150.505	154.408	157.715	199.229	185.218	178.083	192.979	76.6869	111.466	117.797	78.7892	116.413	77.514	146.095	93.5383	Fmo1	flavin containing monooxygenase 1 [Source:MGI Symbol;Acc:MGI:1310002]	-0.59497	0.00013184	0.0046319	DOWN
ENSMUSG00000035780	239.719	202.574	187.611	224.398	228.553	278.422	243.663	243.872	189.559	199.345	211.236	189.774	180.991	202.468	115.62	169.141	110.094	Ugt2a3	UDP glucuronosyltransferase 2 family, polypeptide A3 [Source:MGI Symbol;Acc:MGI:1919344]	-0.45002	0.002276	0.039817	DOWN
ENSMUSG00000034616	3.96667	4.82883	5.51269	3.54071	4.62109	4.3724	5.28284	4.87719	5.7848	7.08881	4.7994	5.02214	7.99845	5.39603	8.03607	5.42392	7.69593	Ssh3	slingshot protein phosphatase 3 [Source:MGI Symbol;Acc:MGI:2683546]	0.42235	0.0099812	0.11366	FALSE
ENSMUSG00000094983	20.5635	27.5874	10.4071	12.6193	33.6158	14.4949	37.2046	37.3399	11.83	19.3793	16.6194	8.84213	19.0291	8.58276	17.8334	12.6531	7.5014	Gm23726	predicted gene, 23726 [Source:MGI Symbol;Acc:MGI:5453503]	-0.87544	0.006604	0.085609	FALSE
ENSMUSG00000026773	31.8948	36.5324	20.6453	24.1435	26.9243	20.3839	20.0996	35.1967	18.774	31.5681	33.358	44.3178	8.79374	41.7868	23.1188	36.0103	29.2024	Pfkfb3	6-phosphofructo-2-kinase/fructose-2,6-biphosphatase 3 [Source:MGI Symbol;Acc:MGI:2181202]	0.09509	0.62747	1	FALSE
ENSMUSG00000062825	51.0397	54.7661	53.631	50.2765	60.2929	81.7377	83.617	62.9602	92.5493	91.8578	84.2272	91.5822	65.561	77.2283	58.9324	77.7795	72.4512	Actg1	actin, gamma, cytoplasmic 1 [Source:MGI Symbol;Acc:MGI:87906]	0.30832	0.018119	0.17143	FALSE
ENSMUSG00000032182	2.87723	2.38278	2.97682	3.24283	3.29614	2.4208	3.14953	3.19309	2.78668	3.18825	2.78161	3.30281	3.69983	2.6355	3.43971	3.3354	2.65896	Yipf2	Yip1 domain family, member 2 [Source:MGI Symbol;Acc:MGI:1922016]	0.028339	0.86123	1	FALSE
ENSMUSG00000024219	7.39066	8.08518	7.09537	6.39481	6.72701	7.03915	7.52083	8.22312	6.94946	7.15	7.21353	7.02187	6.46954	9.05822	6.68064	7.81	7.29915	Anks1	ankyrin repeat and SAM domain containing 1 [Source:MGI Symbol;Acc:MGI:2446180]	-0.041568	0.78062	1	FALSE
ENSMUSG00000022668	11.218	10.4382	11.1195	10.2631	9.92406	11.6453	10.541	8.684	10.0733	10.5017	10.7281	9.82409	8.31356	10.4751	9.91636	9.25556	9.1162	Gtpbp8	GTP-binding protein 8 (putative) [Source:MGI Symbol;Acc:MGI:1913317]	-0.13855	0.3925	0.89242	FALSE
ENSMUSG00000031672	184.046	181.242	200.767	202.368	191.516	180.208	172.55	188.424	235.996	239.157	228.236	230.138	208.336	250.799	190.988	254.337	182.895	Got2	glutamatic-oxaloacetic transaminase 2, mitochondrial [Source:MGI Symbol;Acc:MGI:95792]	0.21631	0.10574	0.48869	FALSE
ENSMUSG00000016833	17.1505	13.8052	12.7097	11.4816	12.9709	15.4472	15.2723	15.8155	13.8862	17.6594	18.7245	17.6989	13.446	13.4217	12.7574	13.8508	11.748	Mrps18c	mitochondrial ribosomal protein S18C [Source:MGI Symbol;Acc:MGI:1915985]	0.0045125	0.92016	1	FALSE
ENSMUSG00000051469	15.3965	14.7836	16.4146	16.2478	16.7674	17.9236	18.0618	16.8898	16.0073	17.4358	15.6479	15.8514	16.6895	15.9915	15.8142	14.5355	16.6335	Zfp24	zinc finger protein 24 [Source:MGI Symbol;Acc:MGI:1929704]	-0.083724	0.58001	1	FALSE
ENSMUSG00000051586	16.1964	16.5414	17.3983	14.3902	17.4895	19.4604	18.9097	19.6738	18.8434	16.6831	16.0572	17.9251	13.6802	18.0411	16.6239	18.2891	17.1841	Mical3	microtubule associated monooxygenase, calponin and LIM domain containing 3 [Source:MGI Symbol;Acc:MGI:2442733]	-0.077204	0.58226	1	FALSE
ENSMUSG00000043923	6.17972	7.95188	10.8198	7.8756	8.30202	8.15056	9.47811	7.88737	7.14377	6.82254	9.32486	7.79196	5.51291	6.77496	7.57989	6.12502	7.29545	Ccdc84	coiled-coil domain containing 84 [Source:MGI Symbol;Acc:MGI:2685960]	-0.25673	0.075186	0.40517	FALSE
ENSMUSG00000033170	3.18289	3.63128	4.94528	3.18335	4.23373	4.55817	4.4808	4.42792	4.63461	4.51445	7.16746	2.98833	5.01455	3.8506	4.42552	3.12595	5.43217	Card10	caspase recruitment domain family, member 10 [Source:MGI Symbol;Acc:MGI:2146012]	0.1299	0.52982	0.99242	FALSE
ENSMUSG00000023456	262.462	252.995	245.16	239.054	256.343	244.889	284.693	265.963	270.573	304.489	266.692	309.489	237.22	277.759	245.753	282.859	316.797	Tpi1	triosephosphate isomerase 1 [Source:MGI Symbol;Acc:MGI:98797]	0.082275	0.52381	0.9877	FALSE
ENSMUSG00000027184	172.285	173.412	172.259	168.117	188.271	161.207	185.528	183.58	187.959	223.27	180.557	209.841	305.604	199.419	225.293	181.974	193.84	Caprin1	cell cycle associated protein 1 [Source:MGI Symbol;Acc:MGI:1858234]	0.22935	0.099438	0.47274	FALSE
ENSMUSG00000110331	6.25116	6.93273	7.32167	6.20762	7.18851	7.50709	8.83587	7.85226	19.18	15.029	12.6038	20.6972	19.2823	17.307	12.5878	11.6035	11.8579	Nudc-ps1	nuclear distribution gene C homolog (Aspergillus), pseudogene 1 [Source:MGI Symbol;Acc:MGI:2142657]	1.0605	2.3037e-11	6.3507e-09	UP
ENSMUSG00000000378	12.3508	13.0094	13.2494	10.831	13.4668	12.4738	13.3362	13.1529	12.9641	9.37301	8.9014	11.0787	8.27081	6.9209	6.1918	7.6601	8.61926	Ccm2	cerebral cavernous malformation 2 [Source:MGI Symbol;Acc:MGI:2384924]	-0.5605	0.0001128	0.0040935	DOWN
ENSMUSG00000063049	4.2866	3.85074	4.65629	4.14339	5.01581	4.19636	4.05714	4.27693	4.61745	5.71062	5.09743	4.04205	5.73653	4.31783	5.23652	4.08425	3.90906	Ing2	inhibitor of growth family, member 2 [Source:MGI Symbol;Acc:MGI:1916510]	0.096349	0.51399	0.97923	FALSE
ENSMUSG00000022217	14.283	10.3032	14.3659	12.3791	12.5082	15.1384	13.4637	15.1623	13.5743	15.1555	16.6081	16.1902	13.6335	16.8071	8.01334	16.3336	11.9209	Emc9	ER membrane protein complex subunit 9 [Source:MGI Symbol;Acc:MGI:1934682]	0.044148	0.75725	1	FALSE
ENSMUSG00000019809	17.137	17.188	15.4507	14.8371	16.1295	15.3148	16.7103	17.8397	15.8247	13.187	16.8642	17.8961	14.2722	16.6598	16.108	20.0763	11.7577	Pex3	peroxisomal biogenesis factor 3 [Source:MGI Symbol;Acc:MGI:1929646]	-0.083657	0.56668	1	FALSE
ENSMUSG00000030203	21.6877	19.7013	26.0519	23.708	21.4531	20.1062	20.8901	21.8086	26.2248	30.3987	31.8667	30.1885	28.8317	28.2265	25.1967	35.6001	26.7963	Dusp16	dual specificity phosphatase 16 [Source:MGI Symbol;Acc:MGI:1917936]	0.37515	0.0094339	0.10924	FALSE
ENSMUSG00000060038	9.69925	10.7526	10.6907	10.33	11.2786	11.0885	11.7094	9.59841	6.88089	9.9977	10.1159	10.1882	8.93276	9.88931	7.49906	9.31455	7.00003	Dhps	deoxyhypusine synthase [Source:MGI Symbol;Acc:MGI:2683592]	-0.30387	0.056626	0.34641	FALSE
ENSMUSG00000031922	10.3869	8.41104	8.7419	8.76143	10.3674	9.96579	9.06267	10.055	10.9567	9.97363	9.22233	9.06363	10.5984	8.86222	10.8966	7.88657	8.58499	Cep57	centrosomal protein 57 [Source:MGI Symbol;Acc:MGI:1915551]	-0.029882	0.91194	1	FALSE
ENSMUSG00000048482	0.52466	0.555273	0.923025	0.731748	0.640793	0.840093	0.99868	0.433382	1.36383	1.50165	1.16794	1.27087	0.890101	1.12532	0.480898	1.01334	0.935691	Bdnf	brain derived neurotrophic factor [Source:MGI Symbol;Acc:MGI:88145]	0.57949	0.0028014	0.046361	UP
ENSMUSG00000038387	14.3453	16.6115	15.1329	17.5155	14.2622	17.8343	21.6525	18.3278	21.0246	16.9076	17.9533	14.4891	20.1613	18.8402	16.7849	16.3348	23.3257	Rras	related RAS viral (r-ras) oncogene [Source:MGI Symbol;Acc:MGI:98179]	0.082952	0.56973	1	FALSE
ENSMUSG00000117822	1.25474	1.24379	1.41839	1.08062	0.755923	0.985446	1.06708	0.933696	0.931264	1.91387	1.52111	1.55901	2.14483	1.93478	1.02954	0.916826	0.748878	AC133509.1	eukaryotic translation elongation factor 1 alpha 1 (Eef1a1), mouse	0.32491	0.15506	0.59342	FALSE
ENSMUSG00000023967	19.0187	23.7563	18.4493	18.4728	19.1117	19.3562	20.2679	19.2834	21.1964	24.4216	22.3826	22.2545	16.4309	24.2356	19.3369	23.6596	17.1908	Mrps18a	mitochondrial ribosomal protein S18A [Source:MGI Symbol;Acc:MGI:1915815]	0.065524	0.57992	1	FALSE
ENSMUSG00000047022	2.50613	2.33881	2.1446	1.8508	2.44213	2.62888	2.78046	2.3346	3.72563	1.65112	2.10846	1.96355	2.4279	2.23991	2.95552	1.62107	2.41093	Mipol1	mirror-image polydactyly 1 [Source:MGI Symbol;Acc:MGI:1920740]	-0.060793	0.78831	1	FALSE
ENSMUSG00000024410	12.6491	14.4924	12.752	12.1278	13.2566	14.705	15.1773	15.7333	12.7348	11.8922	13.3216	14.9709	11.3529	14.7831	13.273	15.2352	12.108	Rmc1	regulator of MON1-CCZ1 [Source:MGI Symbol;Acc:MGI:1916528]	-0.098112	0.51243	0.97778	FALSE
ENSMUSG00000027498	6.62568	7.80975	6.96503	6.05439	7.56689	8.45606	8.47692	7.04785	9.49124	8.86729	8.60754	8.77291	7.24442	7.8977	7.85418	8.47553	5.89567	Cstf1	cleavage stimulation factor, 3' pre-RNA, subunit 1 [Source:MGI Symbol;Acc:MGI:1914587]	0.098764	0.44267	0.92524	FALSE
ENSMUSG00000006019	2.05013	2.04026	1.96048	2.01702	2.01378	1.66304	2.16583	2.23434	2.34774	1.47829	1.74845	1.42507	2.22382	1.64675	2.51275	1.2911	1.50731	Dhx34	DEAH (Asp-Glu-Ala-His) box polypeptide 34 [Source:MGI Symbol;Acc:MGI:1918973]	-0.21022	0.18947	0.65448	FALSE
ENSMUSG00000043445	6.59735	7.99395	10.5896	7.40352	9.56977	8.57958	10.8002	8.35943	9.24342	12.6463	11.0928	12.139	8.67169	11.364	6.91671	9.6133	8.54887	Pgp	phosphoglycolate phosphatase [Source:MGI Symbol;Acc:MGI:1914328]	0.1613	0.25451	0.74584	FALSE
ENSMUSG00000087683	1.08671	0.419699	0.678548	1.04718	0.317428	1.56812	1.48577	0.641583	0.719901	0.864824	0.638748	0.807115	0.385997	0.58758	0.397035	1.25123	1.46076	Gm11712	predicted gene 11712 [Source:MGI Symbol;Acc:MGI:3652138]	-0.22747	0.58547	1	FALSE
ENSMUSG00000001100	51.8301	63.1478	61.9822	55.5653	56.0701	56.5568	60.6447	55.1686	64.4537	64.651	68.8316	67.9326	61.9342	71.3293	54.3451	67.3953	52.3957	Poldip2	polymerase (DNA-directed), delta interacting protein 2 [Source:MGI Symbol;Acc:MGI:1915061]	0.10437	0.44762	0.9285	FALSE
ENSMUSG00000044475	5.68476	5.11949	5.81183	5.72028	5.41516	5.6656	5.45955	6.48624	7.89048	7.27596	6.33054	7.06284	8.31644	8.0329	7.20137	7.42708	7.02082	Ascc1	activating signal cointegrator 1 complex subunit 1 [Source:MGI Symbol;Acc:MGI:1916340]	0.342	0.024281	0.20555	FALSE
ENSMUSG00000025762	66.5844	65.4013	69.7348	68.27	70.218	63.1926	66.3985	71.6435	69.354	79.4833	77.073	78.168	73.7775	72.1754	63.6409	67.1705	61.0483	Larp1b	La ribonucleoprotein domain family, member 1B [Source:MGI Symbol;Acc:MGI:1914604]	0.033191	0.78581	1	FALSE
ENSMUSG00000024292	127.136	116.082	133.848	132.975	125.475	113.329	111.855	96.8049	140.744	182.975	149.167	143.039	195.438	139.606	126.695	126.852	121.046	Cyp4f14	cytochrome P450, family 4, subfamily f, polypeptide 14 [Source:MGI Symbol;Acc:MGI:1927669]	0.25354	0.060347	0.35911	FALSE
ENSMUSG00000026483	2.75588	3.10233	3.1947	2.92118	2.20439	3.3454	3.66001	4.04014	3.35174	2.27646	2.61261	2.56501	2.70328	1.56763	2.37401	2.76423	3.5677	Fam129a	family with sequence similarity 129, member A [Source:MGI Symbol;Acc:MGI:2137237]	-0.29006	0.0271	0.22026	FALSE
ENSMUSG00000067336	18.1432	19.8272	21.4504	21.7634	17.6798	20.2335	20.267	21.9073	22.071	20.4763	19.7841	18.8274	22.1338	21.1987	22.2725	21.1813	20.5299	Bmpr2	bone morphogenetic protein receptor, type II (serine/threonine kinase) [Source:MGI Symbol;Acc:MGI:1095407]	0.014542	0.96054	1	FALSE
ENSMUSG00000018171	220.392	296.019	245.578	227.972	222.464	225.86	196.48	237.223	134.273	183.35	172.686	177.657	135.925	151.804	168.971	144.61	211.97	Vmp1	vacuole membrane protein 1 [Source:MGI Symbol;Acc:MGI:1923159]	-0.54797	4.1574e-05	0.0017922	DOWN
ENSMUSG00000074527	0.732733	0.783984	0.438034	0.388341	7.87686	1.13075	1.13697	0.903247	1.81278	1.64138	1.26115	0.609716	0.742235	1.95484	1.52692	1.75823	0.326034	Gm14296	predicted gene 14296 [Source:MGI Symbol;Acc:MGI:3708667]	-0.42684	0.77759	1	FALSE
ENSMUSG00000039804	7.00821	7.77744	8.8412	7.83283	8.93571	7.66199	9.80755	8.80463	7.72018	6.98103	6.62727	6.36825	9.80264	6.25392	7.12753	5.82915	5.39713	Ncoa5	nuclear receptor coactivator 5 [Source:MGI Symbol;Acc:MGI:2385165]	-0.31321	0.029713	0.23438	FALSE
ENSMUSG00000025190	206.389	135.029	299.309	303.426	140.738	152.845	107.554	106.036	150.587	220.612	196.447	197.006	186.585	202.696	125.024	249.935	219.253	Got1	glutamic-oxaloacetic transaminase 1, soluble [Source:MGI Symbol;Acc:MGI:95791]	0.052159	0.91768	1	FALSE
ENSMUSG00000024451	4.43622	4.48481	5.66017	5.24427	4.91239	4.81871	5.1856	5.39578	5.28432	4.15273	4.35103	4.09118	4.36264	3.8559	3.78331	4.0876	4.12748	Arap3	ArfGAP with RhoGAP domain, ankyrin repeat and PH domain 3 [Source:MGI Symbol;Acc:MGI:2147274]	-0.28568	0.044764	0.30069	FALSE
ENSMUSG00000037640	7.84802	8.15357	7.03488	7.95619	7.95772	8.25698	9.43093	8.19116	8.2006	8.99787	7.54065	8.41438	8.2784	7.5221	7.95765	7.55341	7.97266	Zfp60	zinc finger protein 60 [Source:MGI Symbol;Acc:MGI:99207]	-0.051103	0.79437	1	FALSE
ENSMUSG00000087807	3.42969	1.24889	1.68262	1.03869	3.14854	0.486064	1.05266	1.98869	1.98351	0.779829	1.58392	0.336479	1.43575	3.23787	1.18145	0.477342	0.905575	Gm25559	predicted gene, 25559 [Source:MGI Symbol;Acc:MGI:5455336]	-0.4997	0.52269	0.98696	FALSE
ENSMUSG00000105374	0.991125	1.29256	1.72562	1.05057	0.864032	0.68599	0.965666	1.684	0.858471	0.935497	1.28536	2.05258	1.80116	1.88879	2.03793	2.0435	1.27805	Gm42551	predicted gene 42551 [Source:MGI Symbol;Acc:MGI:5662688]	0.40911	0.13353	0.55234	FALSE
ENSMUSG00000020248	22.7057	21.5145	20.4497	21.2656	24.6761	26.39	27.0816	27.3093	20.975	24.0041	24.625	20.8007	24.0269	15.5199	22.1643	23.5037	19.106	Nfyb	nuclear transcription factor-Y beta [Source:MGI Symbol;Acc:MGI:97317]	-0.18534	0.18506	0.64735	FALSE
Novel00796	0.213003	3.37567	0.216269	0.206146	4.3841	4.58452	0.40789	1.5111	0.104977	0.0589602	6.72125	0.0907927	0.0271381	18.0665	0.066994	11.0075	0.231078	--	truncated polyprotein [Mus musculus castaneus]	1.0962	0.32997	0.83548	FALSE
ENSMUSG00000019699	2.07363	1.98887	2.81357	2.69694	2.46618	2.71343	3.11588	2.81934	2.35878	2.24755	2.14886	2.193	2.2616	2.2531	2.19846	2.3177	2.17497	Akt3	thymoma viral proto-oncogene 3 [Source:MGI Symbol;Acc:MGI:1345147]	-0.24561	0.10751	0.49265	FALSE
ENSMUSG00000017837	7.08571	8.86127	9.24897	7.67328	7.55615	7.39459	9.58885	7.2212	9.11476	9.15408	7.53636	7.56817	9.64781	8.20972	9.0731	7.56074	9.07107	Nkiras2	NFKB inhibitor interacting Ras-like protein 2 [Source:MGI Symbol;Acc:MGI:1919216]	0.04206	0.8369	1	FALSE
ENSMUSG00000106847	1.45794	1.43435	1.53369	1.49659	1.72587	1.46159	1.63213	1.67564	1.81417	1.64267	2.08374	1.62995	1.64896	1.58213	1.87498	1.88391	1.67354	Peg13	paternally expressed 13 [Source:MGI Symbol;Acc:MGI:2663476]	0.14047	0.35569	0.85706	FALSE
ENSMUSG00000052974	675.155	685.159	637.439	650.066	641.092	639.236	665.983	868.84	581.632	552.453	564.472	436.067	426.869	695.495	407.394	410.708	561.966	Cyp2f2	cytochrome P450, family 2, subfamily f, polypeptide 2 [Source:MGI Symbol;Acc:MGI:88608]	-0.44547	0.0015611	0.030477	DOWN
ENSMUSG00000108825	3.5264	2.55562	3.29729	3.31387	2.50734	3.92467	3.53354	4.99164	2.78324	1.70976	2.31116	3.03837	2.99589	3.25083	4.54941	2.8582	3.9846	Gm45838	predicted gene 45838 [Source:MGI Symbol;Acc:MGI:5804953]	-0.21426	0.19413	0.66071	FALSE
ENSMUSG00000034659	15.9036	18.3788	17.1263	17.7915	20.7608	18.0936	21.2963	20.7066	18.0131	24.331	24.1399	23.6465	17.2128	24.8918	19.7233	32.4476	19.6641	Tmem109	transmembrane protein 109 [Source:MGI Symbol;Acc:MGI:1915789]	0.23536	0.093627	0.45755	FALSE
ENSMUSG00000031015	3.75985	3.35746	3.76731	3.25081	3.71107	4.05179	4.10234	3.63868	4.42906	3.86045	3.86093	3.33674	3.45655	3.82935	3.70946	3.46194	4.00603	Swap70	SWA-70 protein [Source:MGI Symbol;Acc:MGI:1298390]	-0.013419	0.96864	1	FALSE
ENSMUSG00000028249	53.7821	54.4176	49.6025	52.4421	52.4351	60.3142	62.3229	58.3458	51.1786	52.7515	49.0564	46.9755	53.9042	43.1707	44.7918	44.6277	56.5489	Sdcbp	syndecan binding protein [Source:MGI Symbol;Acc:MGI:1337026]	-0.21158	0.127	0.53922	FALSE
ENSMUSG00000026457	35.4971	41.0387	45.2184	38.4146	36.1201	40.5532	39.2715	38.1429	41.247	44.9493	43.7812	38.6717	42.9589	46.5713	40.3618	40.6734	37.6891	Adipor1	adiponectin receptor 1 [Source:MGI Symbol;Acc:MGI:1919924]	0.052255	0.73651	1	FALSE
ENSMUSG00000085707	1.43876	0.814972	1.3176	1.52506	1.43822	1.42733	1.44254	1.63515	0.310645	0.61066	1.1628	0.626902	0.468456	1.39451	2.23579	1.30827	0.354564	Gm12212	predicted gene 12212 [Source:MGI Symbol;Acc:MGI:3652263]	-0.59282	0.087377	0.44127	FALSE
ENSMUSG00000010755	16.6989	15.0993	20.8638	16.8051	19.5204	16.4373	19.928	14.6108	22.28	21.8729	18.9574	23.1448	25.9267	20.203	20.5511	21.808	20.0257	Cars	cysteinyl-tRNA synthetase [Source:MGI Symbol;Acc:MGI:1351477]	0.26574	0.068466	0.38444	FALSE
ENSMUSG00000042029	1.21384	1.21071	1.22037	1.13747	1.43194	1.48343	1.96538	2.2992	1.60952	1.20399	0.9668	1.30787	2.04484	0.953293	1.27259	0.805529	1.98339	Ncapg2	non-SMC condensin II complex, subunit G2 [Source:MGI Symbol;Acc:MGI:1923294]	-0.18183	0.32365	0.8287	FALSE
ENSMUSG00000034210	13.2042	13.8963	13.015	12.9244	13.0434	13.143	14.3263	14.978	15.2357	14.6834	15.2435	15.1458	15.2884	14.8565	15.9376	14.7775	14.8571	Efcab14	EF-hand calcium binding domain 14 [Source:MGI Symbol;Acc:MGI:2442397]	0.11555	0.41111	0.90388	FALSE
ENSMUSG00000040147	125.032	122.691	131.667	127.441	118.285	142.14	122.874	141.336	146.209	133.196	171.617	155.783	144.517	145.107	123.955	153.118	136.558	Maob	monoamine oxidase B [Source:MGI Symbol;Acc:MGI:96916]	0.13534	0.34342	0.84822	FALSE
ENSMUSG00000098041	1.52166	1.90532	1.4852	1.74633	1.45819	1.95223	1.75754	1.99685	1.79712	1.36575	1.29453	1.60771	2.04512	1.84484	2.87837	2.09554	1.68113	Gm26981	predicted gene, 26981 [Source:MGI Symbol;Acc:MGI:5504096]	0.054793	0.74733	1	FALSE
ENSMUSG00000067279	12.946	7.07689	21.4026	32.0144	25.8643	10.7972	17.5376	9.49405	18.637	18.4452	13.99	19.5771	33.2448	41.0709	26.4795	14.7386	7.59885	Ppp1r3c	protein phosphatase 1, regulatory subunit 3C [Source:MGI Symbol;Acc:MGI:1858229]	0.27721	0.32187	0.82768	FALSE
ENSMUSG00000026134	1.04539	1.05741	0.854784	0.791494	1.03078	0.921854	1.21213	1.26621	0.819549	1.25451	1.03263	1.0303	1.13458	1.15141	1.52047	1.1478	1.1961	Prim2	DNA primase, p58 subunit [Source:MGI Symbol;Acc:MGI:97758]	0.12217	0.50258	0.97216	FALSE
ENSMUSG00000079224	3.80778	4.36066	3.35447	2.89552	7.44724	4.35239	4.71295	3.69588	3.28412	4.01843	2.54223	5.07211	4.52798	5.36096	3.19369	4.27428	4.05441	Gm6565	predicted gene 6565 [Source:MGI Symbol;Acc:MGI:3644755]	-0.14106	0.61654	1	FALSE
ENSMUSG00000116757	12.4945	6.13803	4.99302	13.7737	12.9927	12.3051	6.58904	9.47893	15.2298	18.8742	16.8178	5.49364	19.4828	13.4213	7.55949	12.3056	11.5466	Gm4786	predicted gene 4786 [Source:MGI Symbol;Acc:MGI:3644879]	0.39437	0.078648	0.41579	FALSE
ENSMUSG00000104785	0.102638	0.0872072	0.629375	0.0271985	0.551654	0.0254556	0.0551288	0.0416598	0.831026	2.2258	0.58066	4.15073	5.89001	3.91706	3.15555	3.07485	0.450544	Gm31121	predicted gene, 31121 [Source:MGI Symbol;Acc:MGI:5590280]	5.9369	1.7659e-11	4.963e-09	UP
ENSMUSG00000031634	43.9121	42.2189	35.93	40.1219	40.8818	42.2624	40.6999	42.9837	37.6491	35.2844	34.2579	44.4751	32.5072	34.7107	36.4066	39.2251	34.8164	Ufsp2	UFM1-specific peptidase 2 [Source:MGI Symbol;Acc:MGI:1913679]	-0.21084	0.15143	0.5873	FALSE
ENSMUSG00000029207	8.27469	7.77791	9.49067	9.2936	7.84918	8.0239	9.21825	8.50204	8.58778	8.98165	8.83062	8.16459	8.83754	9.23714	9.90692	8.56794	10.1713	Apbb2	amyloid beta (A4) precursor protein-binding, family B, member 2 [Source:MGI Symbol;Acc:MGI:108405]	0.038563	0.80234	1	FALSE
ENSMUSG00000034105	4.40751	4.30944	2.5709	3.45108	3.43961	3.05416	3.61648	3.75774	4.12454	5.04102	5.26265	4.1437	4.84607	5.25456	5.57213	3.75458	3.97081	Meak7	MTOR associated protein , eak-7 homolog [Source:MGI Symbol;Acc:MGI:1921597]	0.33807	0.017118	0.1651	FALSE
ENSMUSG00000063232	18.4745	19.4743	20.5729	20.0461	24.0408	19.5207	20.5899	22.1854	17.9971	20.2701	18.1411	15.4506	19.7898	18.831	27.9708	14.3423	19.7333	Serpina11	serine (or cysteine) peptidase inhibitor, clade A (alpha-1 antiproteinase, antitrypsin), member 11 [Source:MGI Symbol;Acc:MGI:2685741]	-0.14657	0.33634	0.84291	FALSE
ENSMUSG00000118100	1.88755	1.26966	1.29645	0.833653	0.758109	0.780234	1.18282	1.53228	1.14622	1.87768	0.699194	1.60635	0.921872	1.19541	1.26431	1.07272	1.45363	AC132253.4	novel transcript	0.022533	1	1	FALSE
ENSMUSG00000021895	9.5962	10.2761	12.7373	9.07895	7.43231	8.75944	10.4932	8.66991	7.9838	9.65646	8.80252	7.71035	9.99322	10.8227	15.8939	14.1782	11.9587	Arhgef3	Rho guanine nucleotide exchange factor (GEF) 3 [Source:MGI Symbol;Acc:MGI:1918954]	0.12509	0.56935	1	FALSE
ENSMUSG00000030659	7.68397	5.10232	2.06229	3.07999	4.18404	3.23495	3.74572	5.84459	1.38546	1.87562	1.1481	1.18696	1.60835	1.08813	1.81653	1.38399	2.20789	Nucb2	nucleobindin 2 [Source:MGI Symbol;Acc:MGI:1858179]	-1.5667	2.4507e-06	0.00017202	DOWN
ENSMUSG00000024050	5.20679	6.19593	7.52698	6.24149	5.78101	7.08558	7.18937	7.7233	6.67683	7.32189	7.31463	7.10462	6.55049	7.31417	6.72685	6.63971	6.32336	Wiz	widely-interspaced zinc finger motifs [Source:MGI Symbol;Acc:MGI:1332638]	0.019668	0.95917	1	FALSE
ENSMUSG00000075327	1.79251	2.29864	2.50224	2.26947	1.72429	1.72064	1.96124	1.81891	1.65963	1.7303	2.2267	1.59326	2.05083	1.78235	1.5475	1.52806	2.17802	Zbtb2	zinc finger and BTB domain containing 2 [Source:MGI Symbol;Acc:MGI:2685949]	-0.19055	0.15654	0.5961	FALSE
ENSMUSG00000027508	4.05717	4.18047	4.61874	4.4906	3.14498	3.95823	4.3945	3.66657	4.19242	4.55772	4.04892	4.83461	5.00302	5.68824	4.77449	4.70613	5.2305	Pag1	phosphoprotein associated with glycosphingolipid microdomains 1 [Source:MGI Symbol;Acc:MGI:2443160]	0.19502	0.18804	0.65218	FALSE
ENSMUSG00000042408	3.21281	3.965	2.77584	2.71208	2.75592	3.08633	3.81052	2.63171	2.60131	2.66092	3.01955	2.45853	2.52763	2.07514	3.06147	1.95454	2.47199	Zmym6	zinc finger, MYM-type 6 [Source:MGI Symbol;Acc:MGI:106505]	-0.33924	0.032107	0.24586	FALSE
ENSMUSG00000021711	18.1684	19.558	17.6793	16.696	18.3616	21.0572	18.8122	19.9986	21.113	18.9046	19.962	20.4013	19.3103	18.7662	17.524	19.5409	17.8552	Trappc13	trafficking protein particle complex 13 [Source:MGI Symbol;Acc:MGI:1914225]	-0.0044254	0.98014	1	FALSE
ENSMUSG00000035601	5.16809	4.86768	6.46645	4.92602	6.52207	4.41164	4.69104	4.74825	3.89251	4.75049	4.72727	4.84412	3.24803	3.94483	4.2828	3.98119	4.2577	Trmt10b	tRNA methyltransferase 10B [Source:MGI Symbol;Acc:MGI:1917184]	-0.35239	0.03013	0.23636	FALSE
ENSMUSG00000034617	5.91193	7.06378	5.78948	6.46235	7.14807	7.78941	6.77258	8.39861	8.20846	6.83667	7.59627	7.41471	4.42127	6.77601	5.086	6.83967	6.18905	Mtrr	5-methyltetrahydrofolate-homocysteine methyltransferase reductase [Source:MGI Symbol;Acc:MGI:1891037]	-0.10814	0.52482	0.98883	FALSE
ENSMUSG00000115584	14.4464	7.293	5.50888	4.0271	6.68132	6.18867	8.46488	7.12018	3.60779	5.86032	5.87568	9.35001	4.71898	7.59412	8.63339	4.61533	4.63799	Gm5854	predicted gene 5854 [Source:MGI Symbol;Acc:MGI:3645469]	-0.33786	0.31021	0.81436	FALSE
ENSMUSG00000035459	40.1085	37.8636	37.2908	42.5497	36.9846	41.4845	41.8629	36.4067	40.6374	32.0389	33.9991	38.1449	38.1143	36.5988	42.6435	37.9991	33.5991	Stab2	stabilin 2 [Source:MGI Symbol;Acc:MGI:2178743]	-0.12678	0.40871	0.90336	FALSE
ENSMUSG00000077271	1.05859	0.899444	2.72657	1.40261	0.850337	1.31273	0.852887	1.71869	1.28566	1.26366	0.213887	2.16213	0.517011	0.174892	0.850873	0.773503	0.978285	Gm22781	predicted gene, 22781 [Source:MGI Symbol;Acc:MGI:5452558]	-0.60931	0.17021	0.62193	FALSE
ENSMUSG00000030688	534.877	544.321	579.25	523.407	557.617	497.904	533.22	522.208	632.124	710.124	669.79	697.521	618.418	734.94	569.299	670.647	555.237	Stard10	START domain containing 10 [Source:MGI Symbol;Acc:MGI:1860093]	0.23681	0.076908	0.40989	FALSE
ENSMUSG00000029156	1.29671	1.15975	1.06642	0.850013	0.804052	1.08329	1.11805	1.63438	1.34001	1.0591	1.07558	0.906058	0.849966	0.789278	1.33026	1.08048	1.10374	Sgcb	sarcoglycan, beta (dystrophin-associated glycoprotein) [Source:MGI Symbol;Acc:MGI:1346523]	-0.12796	0.41106	0.90388	FALSE
ENSMUSG00000004266	12.1992	13.3911	11.3194	11.8868	12.3354	13.042	15.3841	16.8846	16.8713	9.61789	16.565	12.6284	10.3988	11.2916	11.8153	13.4354	12.4292	Ptpn6	protein tyrosine phosphatase, non-receptor type 6 [Source:MGI Symbol;Acc:MGI:96055]	-0.095244	0.51273	0.97808	FALSE
ENSMUSG00000055319	12.5325	12.7285	14.7434	11.5696	13.2198	14.1678	15.2319	13.971	14.147	13.9861	13.3086	13.3581	13.0814	13.3284	12.1934	12.7351	12.484	Sec23ip	Sec23 interacting protein [Source:MGI Symbol;Acc:MGI:2450915]	-0.075497	0.56937	1	FALSE
ENSMUSG00000092341	1768.76	1238.85	1587.37	1197.68	1474.29	1234.51	1193.93	1218.17	1044.21	899.41	757.357	1104.8	865.617	1010.9	1170.56	936.034	962.448	Malat1	metastasis associated lung adenocarcinoma transcript 1 (non-coding RNA) [Source:MGI Symbol;Acc:MGI:1919539]	-0.53257	0.00010415	0.003849	DOWN
ENSMUSG00000057406	6.93615	7.91669	8.83817	8.15073	8.61595	8.62494	10.4743	8.37217	7.71234	8.17992	7.61433	7.3929	8.36534	6.67246	7.21078	7.23845	6.97013	Nsd2	nuclear receptor binding SET domain protein 2 [Source:MGI Symbol;Acc:MGI:1276574]	-0.22129	0.11093	0.5005	FALSE
ENSMUSG00000028382	71.8844	75.7066	68.5791	73.0899	68.1245	77.8502	76.2253	78.1779	77.103	75.8891	72.3332	65.9374	92.3545	63.0624	77.2606	69.0175	75.2131	Ptbp3	polypyrimidine tract binding protein 3 [Source:MGI Symbol;Acc:MGI:1923334]	-0.030827	0.79109	1	FALSE
ENSMUSG00000008035	27.1655	13.6098	29.7098	14.8372	33.8476	43.3415	41.2351	18.6846	39.9592	42.4336	28.6028	35.958	23.7159	36.6675	9.16318	25.0602	17.87	Mid1ip1	Mid1 interacting protein 1 (gastrulation specific G12-like (zebrafish)) [Source:MGI Symbol;Acc:MGI:1915291]	0.01434	0.81693	1	FALSE
ENSMUSG00000064090	2.8578	2.21701	2.91869	2.68677	2.84786	3.03232	2.37589	3.63117	3.17906	4.56833	4.19756	3.30928	4.10224	4.05632	3.3357	4.16423	5.83317	Vrk2	vaccinia related kinase 2 [Source:MGI Symbol;Acc:MGI:1917172]	0.49617	0.0031084	0.049909	UP
ENSMUSG00000028403	8.2124	7.91611	7.48049	8.0823	8.40564	7.59936	9.18812	8.86031	8.48527	8.59252	8.22295	8.24515	7.62013	8.29213	7.47919	8.72208	6.40593	Zdhhc21	zinc finger, DHHC domain containing 21 [Source:MGI Symbol;Acc:MGI:1915518]	-0.079354	0.64572	1	FALSE
ENSMUSG00000005057	0.836834	1.02017	1.2745	1.33054	1.30544	1.84085	1.50478	1.78693	1.47295	1.75178	1.27914	1.44167	1.42159	1.37053	1.44762	1.32928	1.66439	Sh2b2	SH2B adaptor protein 2 [Source:MGI Symbol;Acc:MGI:1345171]	0.067967	0.72347	1	FALSE
ENSMUSG00000054469	37.2177	34.4029	36.5692	38.5691	29.9585	34.2425	34.1218	35.2939	48.7864	37.948	48.1939	47.7206	38.1044	44.8138	39.2045	54.6802	43.683	Lclat1	lysocardiolipin acyltransferase 1 [Source:MGI Symbol;Acc:MGI:2684937]	0.31305	0.026222	0.21558	FALSE
ENSMUSG00000078784	41.2873	34.2983	29.0742	28.4171	33.1157	37.9163	33.3468	36.853	36.012	34.0288	27.8151	35.0341	37.6324	29.4334	27.959	31.4383	33.1094	1810022K09Rik	RIKEN cDNA 1810022K09 gene [Source:MGI Symbol;Acc:MGI:1916376]	-0.11983	0.41449	0.90447	FALSE
ENSMUSG00000052056	6.29927	10.4356	6.77638	8.70462	6.22299	7.04822	8.04926	8.17249	5.42637	9.13337	6.45098	4.66465	6.11092	5.8166	6.05736	5.40848	7.50934	Zfp217	zinc finger protein 217 [Source:MGI Symbol;Acc:MGI:2685408]	-0.33648	0.018399	0.17293	FALSE
ENSMUSG00000021504	4.16061	4.58399	5.26003	5.47636	5.36205	5.42026	5.5746	4.75079	4.40525	5.47601	5.45035	5.11739	2.8359	5.43864	3.27071	5.10027	3.6971	B4galt7	xylosylprotein beta1,4-galactosyltransferase, polypeptide 7 (galactosyltransferase I) [Source:MGI Symbol;Acc:MGI:2384987]	-0.20284	0.24114	0.72903	FALSE
ENSMUSG00000034566	224.755	242.466	223.447	228.236	249.238	237.345	213.289	223.147	218.223	236.227	225.949	240.395	219.839	229.659	224.912	217.887	199.67	Atp5h	ATP synthase, H+ transporting, mitochondrial F0 complex, subunit D [Source:MGI Symbol;Acc:MGI:1918929]	-0.084779	0.58828	1	FALSE
ENSMUSG00000053333	6.03835	5.6956	6.1663	5.68153	5.64105	5.68692	5.78656	6.35944	5.47059	5.76862	5.11666	5.36788	5.61239	5.97687	6.49985	5.83106	5.23612	Dis3l2	DIS3 like 3'-5' exoribonuclease 2 [Source:MGI Symbol;Acc:MGI:2442555]	-0.09853	0.49018	0.96522	FALSE
ENSMUSG00000095532	34.394	27.3014	19.8308	20.6613	27.6456	27.0591	18.7953	37.4253	15.082	14.2945	12.2049	26.034	13.5163	17.8932	16.6299	21.6477	14.4477	Mup-ps13	major urinary protein, pseudogene 13 [Source:MGI Symbol;Acc:MGI:3802118]	-0.70308	0.00023521	0.0071919	DOWN
ENSMUSG00000021189	20.0916	18.6504	16.2958	17.2012	18.5884	16.6376	21.6505	20.9385	19.3283	18.9477	17.9934	16.6704	18.952	17.6527	17.2236	17.6006	18.4709	Atxn3	ataxin 3 [Source:MGI Symbol;Acc:MGI:1099442]	-0.092671	0.54505	1	FALSE
ENSMUSG00000028431	8.38511	9.73347	9.53117	8.07435	9.7818	10.1345	10.2763	10.3222	8.62193	9.28894	9.89479	8.98925	9.70939	9.4436	9.99891	8.82123	7.16692	Elp1	elongator complex protein 1 [Source:MGI Symbol;Acc:MGI:1914544]	-0.10556	0.46817	0.94737	FALSE
ENSMUSG00000024298	29.3837	30.444	33.1143	36.281	33.1024	28.4341	26.9584	29.585	35.6574	30.5313	32.2258	27.7691	30.4295	28.111	33.2799	29.218	30.0435	Zfp871	zinc finger protein 871 [Source:MGI Symbol;Acc:MGI:1921793]	-0.049049	0.73549	1	FALSE
ENSMUSG00000042272	0.675905	1.05429	1.03934	1.29388	1.16691	1.32106	1.2571	0.917211	1.23338	1.50932	1.22298	1.09616	1.31058	1.20668	1.02169	1.36615	1.31452	Sestd1	SEC14 and spectrin domains 1 [Source:MGI Symbol;Acc:MGI:1916262]	0.16118	0.29829	0.80065	FALSE
ENSMUSG00000045140	2.48627	2.97987	2.26183	2.19907	3.12138	3.10357	3.09536	2.82029	2.94626	2.96137	2.7546	2.74419	2.75023	2.78557	2.79248	2.8233	2.29766	Pigw	phosphatidylinositol glycan anchor biosynthesis, class W [Source:MGI Symbol;Acc:MGI:1917575]	-0.038679	0.89243	1	FALSE
ENSMUSG00000027965	1.58763	2.59797	2.34245	2.84215	1.75078	2.6367	2.1224	2.70173	3.72306	2.63923	3.66876	3.82394	3.80228	5.5801	2.48604	3.11642	3.35823	Olfm3	olfactomedin 3 [Source:MGI Symbol;Acc:MGI:2387329]	0.58548	0.00088951	0.020137	UP
ENSMUSG00000027303	14.7605	12.9124	15.8783	13.2879	14.0722	15.262	12.7744	15.2901	15.0988	15.6511	17.2724	15.9825	15.2302	17.7366	15.9247	15.8388	14.2171	Ptpra	protein tyrosine phosphatase, receptor type, A [Source:MGI Symbol;Acc:MGI:97808]	0.11297	0.43225	0.91658	FALSE
ENSMUSG00000102905	3.18646	3.07328	3.43078	2.46472	2.30594	3.84464	3.70057	2.72654	1.74323	4.59191	1.18324	3.16615	2.69189	2.2765	4.98397	2.85271	2.46721	Gm38266	predicted gene, 38266 [Source:MGI Symbol;Acc:MGI:5611494]	-0.14258	0.52062	0.98532	FALSE
ENSMUSG00000006736	112.375	113.236	116.332	112.304	121.028	113.348	116.846	125.11	136.713	127.68	102.77	130.307	121.81	116.349	111.783	135.491	133.349	Tspan31	tetraspanin 31 [Source:MGI Symbol;Acc:MGI:1914375]	0.051856	0.73777	1	FALSE
ENSMUSG00000028600	1.54086	2.19254	2.00191	1.5349	1.25265	2.06272	1.15669	1.82353	1.41294	2.15701	2.37061	1.7442	2.37552	2.77266	3.29773	2.20657	2.81363	Podn	podocan [Source:MGI Symbol;Acc:MGI:2674939]	0.43334	0.020405	0.18414	FALSE
ENSMUSG00000014599	4.11967	4.98719	4.48224	3.6905	3.68992	7.08887	6.34455	5.26798	6.37596	4.88873	4.97952	4.82516	6.1073	3.19229	4.86439	4.97261	5.81179	Csf1	colony stimulating factor 1 (macrophage) [Source:MGI Symbol;Acc:MGI:1339753]	0.00909	0.93352	1	FALSE
ENSMUSG00000001473	3.72073	4.89203	5.59611	4.6348	4.85764	4.82278	4.75551	4.21096	4.72774	3.41489	2.83148	3.41697	3.50173	6.71245	4.38773	5.23896	4.69339	Tubb6	tubulin, beta 6 class V [Source:MGI Symbol;Acc:MGI:1915201]	-0.15253	0.33976	0.84584	FALSE
ENSMUSG00000066362	3.70654	2.23314	1.8515	1.78585	1.58793	1.93884	2.24425	2.07888	2.12804	3.96872	2.2331	2.42255	4.80541	2.31586	1.84171	1.24748	2.55345	Rps13-ps1	ribosomal protein S13, pseudogene 1 [Source:MGI Symbol;Acc:MGI:3647042]	0.2141	0.42377	0.91129	FALSE
ENSMUSG00000044452	8.50581	8.96662	8.62902	8.44386	10.0469	8.73369	9.71714	10.9692	10.79	11.0349	8.46886	10.0967	10.3446	8.38853	9.3501	9.06655	7.79175	Zfp507	zinc finger protein 507 [Source:MGI Symbol;Acc:MGI:1916378]	-0.0069789	0.97206	1	FALSE
ENSMUSG00000014601	5.77858	6.27126	6.20519	5.90836	7.64957	6.47674	6.702	6.44833	6.55575	8.42413	8.07302	7.03275	6.94318	7.67132	6.46695	7.10784	5.49774	Strip1	striatin interacting protein 1 [Source:MGI Symbol;Acc:MGI:2443884]	0.098518	0.43038	0.91567	FALSE
ENSMUSG00000099034	1.65467	1.65401	1.53762	1.31544	1.53764	1.73809	1.25472	1.18521	1.26093	1.21999	1.31763	1.15304	1.54496	1.04524	1.81895	1.51724	1.73153	2810039B14Rik	RIKEN cDNA 2810039B14 gene [Source:MGI Symbol;Acc:MGI:1919915]	-0.12494	0.45503	0.93552	FALSE
ENSMUSG00000072572	0.329471	0.381734	0.349728	0.19049	0.51327	0.14857	0.498721	0.328245	1.58845	1.33482	2.27546	1.78632	1.57986	2.99874	1.7093	1.211	0.166078	Slc39a2	solute carrier family 39 (zinc transporter), member 2 [Source:MGI Symbol;Acc:MGI:2684326]	2.2082	1.3862e-07	1.4581e-05	UP
ENSMUSG00000054770	2.27512	2.53631	2.56009	2.24055	2.22934	2.28907	2.65204	3.09128	2.19484	2.05456	1.73442	2.6365	2.01742	2.36723	3.00892	2.51523	2.04288	Kctd18	potassium channel tetramerisation domain containing 18 [Source:MGI Symbol;Acc:MGI:3603813]	-0.15936	0.28691	0.78894	FALSE
ENSMUSG00000018372	5.27807	6.1408	6.4883	5.56286	5.49237	5.3849	5.92765	5.33147	5.70608	4.84474	4.5808	5.07161	6.03436	4.99419	5.13427	5.1714	5.95852	Cep95	centrosomal protein 95 [Source:MGI Symbol;Acc:MGI:2443502]	-0.151	0.27629	0.77694	FALSE
ENSMUSG00000075225	3.14994	1.80725	1.8401	1.75549	2.31288	1.83629	1.74422	1.92439	3.5101	5.06522	3.21502	6.73871	6.97837	3.73406	5.45523	4.20779	2.52085	Ccdc162	coiled-coil domain containing 162 [Source:MGI Symbol;Acc:MGI:1923223]	1.1185	5.2185e-06	0.000322	UP
ENSMUSG00000090489	0.781197	0.702797	1.95687	0.828053	1.42729	1.5044	1.72775	1.52945	1.00458	0.767968	0.519944	0.563139	0.852838	0.97177	1.18195	1.16401	1.48634	Gm17415	predicted gene, 17415 [Source:MGI Symbol;Acc:MGI:4937049]	-0.49337	0.025928	0.21383	FALSE
ENSMUSG00000030131	112.927	141.052	189.46	163.277	118.489	124.221	148.496	114.677	91.3696	139.807	230.261	110.748	259.152	163.148	116.85	124.947	137.793	Mug2	murinoglobulin 2 [Source:MGI Symbol;Acc:MGI:99836]	0.09627	0.76535	1	FALSE
ENSMUSG00000007891	64.8731	66.7894	74.3218	71.0745	66.8453	71.9375	73.4659	78.8231	88.5044	80.8723	82.642	89.9356	76.0271	87.3224	62.5799	90.466	80.9825	Ctsd	cathepsin D [Source:MGI Symbol;Acc:MGI:88562]	0.17102	0.22749	0.70859	FALSE
ENSMUSG00000061947	84.3732	97.137	66.2284	72.7402	78.9738	79.523	81.5846	81.7081	81.7935	72.6324	63.6179	64.4178	81.4076	67.2074	167.584	64.977	172.95	Serpina10	serine (or cysteine) peptidase inhibitor, clade A (alpha-1 antiproteinase, antitrypsin), member 10 [Source:MGI Symbol;Acc:MGI:2667725]	0.17326	0.54942	1	FALSE
ENSMUSG00000019970	11.7668	12.5706	19.4478	15.9357	12.0052	12.5957	17.0632	12.9159	15.506	14.6065	17.1307	17.4689	17.3055	18.5187	17.827	15.0868	21.1102	Sgk1	serum/glucocorticoid regulated kinase 1 [Source:MGI Symbol;Acc:MGI:1340062]	0.22912	0.14379	0.57414	FALSE
ENSMUSG00000029472	30.081	30.2444	32.0401	27.1991	29.1179	28.0335	30.6741	30.9311	36.3121	34.6933	37.1853	35.9698	35.7491	35.4659	30.8642	35.5453	31.3371	Anapc5	anaphase-promoting complex subunit 5 [Source:MGI Symbol;Acc:MGI:1929722]	0.18344	0.20175	0.67502	FALSE
ENSMUSG00000037062	32.2234	36.5988	36.8611	34.5974	32.7905	36.0115	35.5563	35.2003	35.1086	33.4684	35.4044	34.4524	31.8401	35.5799	32.7419	39.4346	34.5011	Sh3glb1	SH3-domain GRB2-like B1 (endophilin) [Source:MGI Symbol;Acc:MGI:1859730]	-0.04995	0.68382	1	FALSE
ENSMUSG00000060950	2.64105	3.22438	3.2053	1.41332	3.62506	4.96033	4.43473	5.01645	2.80273	3.36694	2.09304	2.80709	1.75323	3.18566	1.99916	2.67298	1.42176	Trmt61a	tRNA methyltransferase 61A [Source:MGI Symbol;Acc:MGI:2443487]	-0.572	0.011477	0.12479	FALSE
ENSMUSG00000044811	2.73914	2.32734	2.5894	2.56001	1.67189	3.09723	3.89169	3.58643	2.43242	2.08609	2.83266	2.67095	2.24402	1.65444	2.05962	2.06602	3.59287	Cd300c2	CD300C molecule 2 [Source:MGI Symbol;Acc:MGI:2153249]	-0.25645	0.10573	0.48869	FALSE
ENSMUSG00000021938	4.18553	4.46815	5.43019	5.02433	3.92727	4.66689	4.70764	4.95142	4.63439	5.79351	4.49586	5.40691	6.83145	4.58637	6.00963	5.73328	4.13249	Pspc1	paraspeckle protein 1 [Source:MGI Symbol;Acc:MGI:1913895]	0.13828	0.43539	0.91931	FALSE
ENSMUSG00000021556	1.03497	0.837497	1.27504	0.975152	1.12608	1.38529	1.32358	1.46696	1.07741	0.967454	1.34099	1.26162	0.738152	1.22678	0.937522	1.15237	4.14463	Golm1	golgi membrane protein 1 [Source:MGI Symbol;Acc:MGI:1917329]	0.25411	0.64185	1	FALSE
ENSMUSG00000059461	9.55604	12.0995	13.0627	6.5542	7.12423	6.87775	7.85009	6.31242	7.66138	11.0345	10.2975	12.6292	16.7467	8.91543	8.50928	6.02413	6.14714	Gm7331	predicted gene 7331 [Source:MGI Symbol;Acc:MGI:3644702]	0.12749	0.72973	1	FALSE
ENSMUSG00000020309	27.6197	24.9721	22.2567	24.7977	26.1875	23.2395	27.1004	23.6319	28.3749	24.7741	29.855	27.2098	30.1652	27.0399	19.2285	18.3427	21.792	Chac2	ChaC, cation transport regulator 2 [Source:MGI Symbol;Acc:MGI:1915294]	-0.030548	0.96402	1	FALSE
ENSMUSG00000024371	12.4196	15.8416	15.6841	12.2633	10.1471	13.6766	13.4069	15.0614	10.1541	11.7686	9.62027	6.97114	13.0212	10.9767	11.4226	7.54392	13.6102	C2	complement component 2 (within H-2S) [Source:MGI Symbol;Acc:MGI:88226]	-0.39789	0.0032107	0.051121	FALSE
ENSMUSG00000105597	2.7032	2.81359	2.66898	1.61176	1.88189	2.88286	1.77864	2.02984	2.16134	2.07058	1.5293	2.20847	1.1552	1.87573	1.6839	2.56777	2.49814	4633401B06Rik	RIKEN cDNA 4633401B06 gene [Source:MGI Symbol;Acc:MGI:1918078]	-0.25817	0.12277	0.53051	FALSE
ENSMUSG00000028557	43.5211	50.0008	53.8775	52.4504	52.7006	52.3858	61.2048	54.7796	52.817	59.1072	54.5507	67.426	60.2664	53.8836	43.7005	65.8067	56.3104	Rnf11	ring finger protein 11 [Source:MGI Symbol;Acc:MGI:1352759]	0.07944	0.60278	1	FALSE
ENSMUSG00000033107	41.8914	40.0455	26.2771	40.2176	33.474	28.5504	22.5998	33.109	46.4537	52.1126	41.2832	55.7144	199.606	50.5653	110.601	48.1495	36.8155	Rnf125	ring finger protein 125 [Source:MGI Symbol;Acc:MGI:1914914]	1.0453	0.049648	0.32064	FALSE
ENSMUSG00000056091	118.964	136.414	172.454	148.441	134.709	159.252	145.878	140.531	108.391	77.1133	120.681	114.815	43.7567	162.404	118.415	176.472	112.243	St3gal5	ST3 beta-galactoside alpha-2,3-sialyltransferase 5 [Source:MGI Symbol;Acc:MGI:1339963]	-0.36628	0.031798	0.24427	FALSE
ENSMUSG00000094248	0.906418	1.34776	1.03761	1.44118	0.85187	0.489129	1.136	0.122636	0.122317	0.437861	0.578897	1.33406	0.660626	0.528844	0.268029	0.489777	1.04707	Hist1h2ao	histone cluster 1, H2ao [Source:MGI Symbol;Acc:MGI:2448302]	-2.5332	0.0028744	0.047262	DOWN
ENSMUSG00000040479	12.5727	16.9084	19.6774	15.8946	16.189	17.1601	19.9367	14.8382	17.1176	16.6016	17.3615	16.3235	19.3405	17.5435	15.416	16.7937	15.9298	Dgkz	diacylglycerol kinase zeta [Source:MGI Symbol;Acc:MGI:1278339]	-0.012711	0.86485	1	FALSE
ENSMUSG00000013736	26.7519	24.0404	25.0324	25.9212	25.4835	28.9748	24.1738	27.3376	26.5529	25.1969	24.0881	24.4529	26.6537	22.9203	24.9684	21.8318	23.5882	Trnt1	tRNA nucleotidyl transferase, CCA-adding, 1 [Source:MGI Symbol;Acc:MGI:1917297]	-0.12784	0.38222	0.88438	FALSE
ENSMUSG00000041530	11.6332	12.3918	14.3064	12.9315	12.3749	12.0898	12.1714	12.2458	14.806	15.0349	15.5883	14.2724	15.7644	15.0448	15.8843	14.1062	15.2556	Ago1	argonaute RISC catalytic subunit 1 [Source:MGI Symbol;Acc:MGI:2446630]	0.22823	0.11555	0.51163	FALSE
ENSMUSG00000048310	7.03971	8.48938	7.97958	8.20579	8.49414	7.60262	8.11278	8.67155	9.33439	9.52038	9.17337	8.33578	9.3135	9.37062	9.95587	9.30017	9.44969	Pskh1	protein serine kinase H1 [Source:MGI Symbol;Acc:MGI:3528383]	0.16416	0.24644	0.73634	FALSE
ENSMUSG00000032590	27.486	32.6878	33.8172	29.4164	29.3672	32.8047	32.6673	29.8462	28.7463	31.4976	32.2382	30.9239	30.3312	34.5718	29.9791	27.7925	33.1378	Apeh	acylpeptide hydrolase [Source:MGI Symbol;Acc:MGI:88041]	-0.037946	0.77455	1	FALSE
ENSMUSG00000054920	10.8225	12.2021	8.45618	9.08038	9.66458	9.40542	13.0832	12.5439	12.6187	13.5175	14.8717	15.961	14.5607	14.6256	15.2408	14.1351	12.6176	Klhl5	kelch-like 5 [Source:MGI Symbol;Acc:MGI:1919028]	0.37855	0.0061535	0.081342	FALSE
ENSMUSG00000045934	1.01616	0.846127	0.837535	1.31408	1.02304	0.745989	0.91695	0.791909	1.03667	1.13215	0.624158	0.929811	1.13154	0.725253	1.45385	0.673202	1.7279	Mtmr11	myotubularin related protein 11 [Source:MGI Symbol;Acc:MGI:2652817]	0.11657	0.55844	1	FALSE
ENSMUSG00000019796	1.62177	1.15621	0.870634	1.00771	0.998253	0.869168	1.1214	1.46785	1.61496	1.18678	1.05459	1.0356	0.655501	1.17029	0.988894	1.08966	1.68823	Lrp11	low density lipoprotein receptor-related protein 11 [Source:MGI Symbol;Acc:MGI:2442989]	-0.0091581	0.99839	1	FALSE
ENSMUSG00000022022	5.2557	5.59814	3.37442	3.93599	4.8744	4.57166	4.4799	4.34379	4.70251	3.86433	4.35537	4.90055	4.0363	4.10243	4.4234	4.15568	3.50197	Mtrf1	mitochondrial translational release factor 1 [Source:MGI Symbol;Acc:MGI:2384815]	-0.15184	0.39894	0.89719	FALSE
ENSMUSG00000039770	36.7509	31.5573	29.4759	36.0053	33.4	31.6081	32.2429	33.0009	36.1369	33.5729	37.7528	42.8593	26.5233	38.8451	33.5326	40.2138	37.0155	Ypel5	yippee like 5 [Source:MGI Symbol;Acc:MGI:1916937]	0.093761	0.41176	0.90388	FALSE
ENSMUSG00000037957	14.8323	14.7665	16.9174	13.6257	16.4635	14.9523	15.3541	16.8812	15.1875	15.6191	15.5957	18.0175	15.4539	15.2276	17.1964	14.7132	17.7777	Wdr20	WD repeat domain 20 [Source:MGI Symbol;Acc:MGI:1916891]	0.016757	0.96489	1	FALSE
ENSMUSG00000030990	13.4062	13.2608	15.1175	12.0469	11.5296	12.3072	10.8764	16.8604	12.2803	12.5797	11.0612	9.74293	9.22516	11.1338	11.4511	12.0084	13.0549	Pgap2	post-GPI attachment to proteins 2 [Source:MGI Symbol;Acc:MGI:2385286]	-0.24914	0.061973	0.36419	FALSE
ENSMUSG00000061684	9.08295	7.46231	5.98077	6.76329	7.07499	6.18097	6.8543	5.4234	5.28772	0.537646	0.242671	0.122655	4.76603	0.148821	0.422354	0.438799	0.208113	Rpl21-ps8	ribosomal protein L21, pseudogene 8 [Source:MGI Symbol;Acc:MGI:3648345]	-2.4004	6.7681e-14	2.892e-11	DOWN
ENSMUSG00000027859	2.01198	1.88394	1.72035	1.87152	2.15489	2.68849	2.60245	2.53327	2.85913	2.28738	3.21897	2.44886	2.84766	1.81805	2.5743	2.24021	2.95978	Ngf	nerve growth factor [Source:MGI Symbol;Acc:MGI:97321]	0.20565	0.27802	0.77906	FALSE
ENSMUSG00000036948	4.16305	4.15077	5.38319	5.24577	5.16396	5.7314	5.06536	4.75888	4.57451	6.05133	6.07681	5.74376	5.24901	5.47421	4.64366	4.5525	5.71196	Map11	microtubule associated protein 11 [Source:MGI Symbol;Acc:MGI:2385896]	0.068221	0.62539	1	FALSE
ENSMUSG00000041112	1.25657	1.19786	1.48406	1.44565	1.24735	1.3226	1.23463	1.4679	1.82389	1.17073	1.82057	2.00312	1.39206	1.0532	1.37952	1.68704	2.29417	Elmo1	engulfment and cell motility 1 [Source:MGI Symbol;Acc:MGI:2153044]	0.24866	0.19962	0.67163	FALSE
ENSMUSG00000038642	26.4366	30.8059	21.4292	30.6033	26.7955	39.3931	43.2027	55.9111	36.2454	19.8888	27.3563	25.4676	28.672	14.0048	21.7439	22.1846	32.7644	Ctss	cathepsin S [Source:MGI Symbol;Acc:MGI:107341]	-0.47063	0.020963	0.18642	FALSE
ENSMUSG00000074578	8.96363	10.6429	14.0102	8.7704	7.87718	10.6595	9.44394	11.0547	10.5142	12.0719	14.9067	10.703	15.6029	12.8724	12.1003	9.34864	10.4076	Zfas1	zinc finger, NFX1-type containing 1, antisense RNA 1 [Source:MGI Symbol;Acc:MGI:1916199]	0.20694	0.27055	0.76866	FALSE
ENSMUSG00000052921	3.20107	3.01577	3.42896	3.28759	3.1087	4.40971	3.9198	3.82382	3.31698	2.91705	3.00264	3.15724	3.5642	3.10189	1.93305	3.24793	2.34513	Arhgef15	Rho guanine nucleotide exchange factor (GEF) 15 [Source:MGI Symbol;Acc:MGI:3045246]	-0.29348	0.055354	0.3423	FALSE
ENSMUSG00000082364	2.23712	2.09743	3.60294	2.69838	3.71796	4.36217	4.3092	3.38162	2.18608	0.79808	2.93026	2.77304	2.93871	2.85483	3.5963	2.70561	1.56838	Gm11955	predicted gene 11955 [Source:MGI Symbol;Acc:MGI:3649568]	-0.44418	0.037917	0.27146	FALSE
ENSMUSG00000093912	0.287752	0.977966	0.790562	0.3423	1.54095	1.42733	1.54558	0.467185	2.79581	1.83198	0.23256	1.17544	2.24859	0.380321	1.61902	0.280344	2.3933	Mir3470b	microRNA 3470b [Source:MGI Symbol;Acc:MGI:4441435]	0.67909	0.22567	0.70593	FALSE
ENSMUSG00000054400	1.35339	1.11967	1.63898	0.943797	1.6784	1.58997	1.18606	1.44561	1.21115	1.3038	0.719611	0.989311	1.6003	0.800243	0.88744	0.902166	1.38238	Cklf	chemokine-like factor [Source:MGI Symbol;Acc:MGI:1922708]	-0.37106	0.061002	0.36115	FALSE
ENSMUSG00000024235	1.96573	2.3619	2.20933	2.48352	1.70129	2.85623	3.1995	3.40103	2.54011	1.86459	2.69597	1.62219	1.45462	1.37778	2.92062	1.9925	3.55981	Map3k8	mitogen-activated protein kinase kinase kinase 8 [Source:MGI Symbol;Acc:MGI:1346878]	-0.21317	0.2454	0.73495	FALSE
ENSMUSG00000069305	9.61225	11.4627	7.76038	7.77566	6.05058	11.7944	11.4128	22.5194	6.55389	1.00652	6.06495	9.02411	5.18874	4.62488	3.18533	3.12159	6.31164	Hist1h4n	histone cluster 1, H4n [Source:MGI Symbol;Acc:MGI:4843992]	-1.1717	0.00044816	0.011978	DOWN
ENSMUSG00000023977	38.5758	44.4836	53.6515	46.5134	42.0186	40.6711	41.6099	41.2149	41.5289	36.2179	38.8293	38.2718	29.1499	44.3993	33.1069	43.1815	41.1902	Ubr2	ubiquitin protein ligase E3 component n-recognin 2 [Source:MGI Symbol;Acc:MGI:1861099]	-0.22093	0.093322	0.45684	FALSE
ENSMUSG00000029162	179.733	238.424	216.36	221.565	214.942	181.861	179.378	166.664	233.62	257.681	221.468	298.21	180.51	325.604	183.497	301.02	201.866	Khk	ketohexokinase [Source:MGI Symbol;Acc:MGI:1096353]	0.25006	0.059002	0.35434	FALSE
ENSMUSG00000027762	32.7022	16.5952	17.9896	27.5643	21.9607	20.6384	14.7112	19.561	66.2555	73.1912	51.4987	51.9974	66.4081	50.2447	18.8568	34.74	17.0816	Sucnr1	succinate receptor 1 [Source:MGI Symbol;Acc:MGI:1934135]	1.0986	0.00021389	0.0066895	UP
ENSMUSG00000097639	1.37268	1.59735	1.45522	1.6448	1.62999	1.74663	1.89133	1.74416	2.39197	1.87608	1.22998	1.73095	2.50676	2.09036	3.1421	1.68621	1.9304	Platr4	pluripotency associated transcript 4 [Source:MGI Symbol;Acc:MGI:1925956]	0.29505	0.099523	0.47291	FALSE
ENSMUSG00000118361	12.9933	11.1721	15.1768	13.1129	11.1663	14.0479	12.3699	13.8952	3.27577	6.00602	7.60861	9.66183	9.4238	7.40402	11.4443	10.0057	10.7134	AC132320.1	novel transcript	-0.66684	1.209e-05	0.00064474	DOWN
ENSMUSG00000054693	22.6708	23.5649	23.3001	23.1185	23.3063	24.7891	24.3362	25.8459	25.4302	26.0223	25.7584	23.2805	26.0401	22.9869	24.6866	21.1198	26.2575	Adam10	a disintegrin and metallopeptidase domain 10 [Source:MGI Symbol;Acc:MGI:109548]	0.0044431	0.97957	1	FALSE
ENSMUSG00000018659	37.1896	45.1433	41.7038	43.727	44.7823	45.7167	45.941	47.8764	49.6484	44.625	47.1957	45.0837	46.7951	48.2081	50.1369	43.5634	49.2728	Pnpo	pyridoxine 5'-phosphate oxidase [Source:MGI Symbol;Acc:MGI:2144151]	0.060511	0.64346	1	FALSE
ENSMUSG00000088408	2.81606	1.79452	4.35193	4.10433	7.16319	3.1429	5.29397	8.57261	5.70019	3.64173	6.82778	9.20268	4.81372	7.44395	12.1662	3.0865	7.15668	Gm25881	predicted gene, 25881 [Source:MGI Symbol;Acc:MGI:5455658]	0.48355	0.12472	0.53477	FALSE
ENSMUSG00000015889	24.732	24.5476	21.7626	20.9993	22.0003	21.7639	23.1577	23.6853	21.49	21.097	20.6042	17.8453	20.5297	22.9531	23.3241	22.456	20.0392	Lta4h	leukotriene A4 hydrolase [Source:MGI Symbol;Acc:MGI:96836]	-0.15173	0.30032	0.80342	FALSE
ENSMUSG00000065505	2.56361	2.1782	3.01851	2.32918	0.392243	3.99653	9.44206	2.37839	1.1861	0.291451	0.887957	0.598407	1.07319	0.968089	2.35494	0.356801	0.338447	Mir148a	microRNA 148a [Source:MGI Symbol;Acc:MGI:2676833]	-1.9054	0.0065785	0.085473	FALSE
ENSMUSG00000061825	40.1288	29.7706	17.1659	33.7531	38.9481	32.3692	24.4337	54.6669	28.0186	14.8255	19.1703	28.7363	6.18907	24.0497	6.55105	30.3902	7.13165	Ces2c	carboxylesterase 2C [Source:MGI Symbol;Acc:MGI:2385905]	-0.93186	0.0026123	0.044055	DOWN
ENSMUSG00000021495	11.0847	11.5887	14.3137	11.2586	12.208	12.8936	11.362	11.5814	8.80558	9.1899	9.69508	9.55638	11.4841	8.83576	11.155	9.38752	8.24196	Fam193b	family with sequence similarity 193, member B [Source:MGI Symbol;Acc:MGI:2385851]	-0.36797	0.0064847	0.084511	FALSE
ENSMUSG00000005615	41.2677	45.5533	45.7277	43.435	45.599	48.2886	47.5301	45.2912	48.3631	43.1721	49.1555	50.2684	39.5118	51.5558	40.5542	54.7272	47.2141	Pcyt1a	phosphate cytidylyltransferase 1, choline, alpha isoform [Source:MGI Symbol;Acc:MGI:88557]	0.018551	0.87997	1	FALSE
Novel00482	2.98291	6.29905	1.72304	5.13301	1.14959	1.20102	0.41563	1.32725	0.717478	2.52283	0.938086	0.774942	0.438881	1.24544	1.9562	1.56857	0.841982	--	hypothetical protein [Plasmodium yoelii yoelii 17XNL]>gi|23484457|gb|EAA19780.1| hypothetical protein [Plasmodium yoelii yoelii]	-1.1134	0.078537	0.41543	FALSE
ENSMUSG00000054031	0.305642	0.389538	0.209928	0.161987	0.36827	0.265312	0.779791	0.589273	0.43307	3.01002	3.273	0.873964	2.91084	1.46438	1.28976	1.30276	1.23574	Rdh18-ps	retinol dehydrogenase 18, pseudogene [Source:MGI Symbol;Acc:MGI:2687008]	2.1624	3.7179e-05	0.0016252	UP
ENSMUSG00000041697	230.376	230.734	248.776	230.782	241.462	232.771	234.279	242.572	241.251	272.319	277.686	288.11	215.76	280.729	199.596	244.418	189.738	Cox6a1	cytochrome c oxidase subunit 6A1 [Source:MGI Symbol;Acc:MGI:103099]	0.012448	0.86438	1	FALSE
ENSMUSG00000021054	28.3096	26.6317	30.1092	29.5953	29.5824	31.5912	31.5457	30.2627	27.3131	33.3206	30.3087	39.9277	34.6987	32.6423	27.9542	37.4999	31.7087	Sgpp1	sphingosine-1-phosphate phosphatase 1 [Source:MGI Symbol;Acc:MGI:2135760]	0.10406	0.45921	0.93902	FALSE
ENSMUSG00000117621	10.4898	9.33151	8.22031	6.94004	8.59583	12.7811	9.60478	8.45831	9.40531	11.0933	8.98992	7.53469	8.871	7.1648	4.64015	7.68196	7.22174	Hspe1-rs1	heat shock protein 1 (chaperonin 10), related sequence 1 [Source:MGI Symbol;Acc:MGI:1935159]	-0.24712	0.1449	0.57629	FALSE
ENSMUSG00000025133	13.7526	14.4856	13.0837	11.686	13.3417	13.5982	13.2352	13.766	12.4602	12.4822	11.4271	12.7027	11.5682	11.7773	12.0955	12.1583	10.3565	Ints4	integrator complex subunit 4 [Source:MGI Symbol;Acc:MGI:1917164]	-0.21062	0.14353	0.57357	FALSE
ENSMUSG00000048087	139.778	151.41	167.454	144.894	147.053	135.214	123.08	131.596	142.712	133.805	154.577	130.854	142.659	168.603	115.804	124.602	120.177	Gm4737	predicted gene 4737 [Source:MGI Symbol;Acc:MGI:3643647]	-0.098363	0.47764	0.95588	FALSE
ENSMUSG00000021224	18.7566	21.4269	21.6204	19.4297	19.6804	19.0973	20.0286	20.1985	24.3785	25.247	22.0313	23.5723	23.6467	23.0706	24.2913	24.088	23.2429	Numb	NUMB endocytic adaptor protein [Source:MGI Symbol;Acc:MGI:107423]	0.20354	0.16252	0.60836	FALSE
ENSMUSG00000052595	124.482	124.984	144.238	135.034	139.859	143.968	143.486	158.055	154.077	137.333	140.299	140.437	134.862	141.912	119.779	150.547	104.744	A1cf	APOBEC1 complementation factor [Source:MGI Symbol;Acc:MGI:1917115]	-0.074645	0.58498	1	FALSE
ENSMUSG00000021133	19.1587	23.5848	30.4647	29.9777	20.949	20.2773	19.9708	19.667	20.9866	16.6562	18.1037	19.1741	18.17	25.1233	26.2505	28.1393	34.5665	Susd6	sushi domain containing 6 [Source:MGI Symbol;Acc:MGI:2444661]	-0.037149	0.71144	1	FALSE
ENSMUSG00000046727	4.33579	6.67172	5.97946	5.57292	5.92353	4.50456	5.6479	3.85229	5.14144	5.54251	6.31854	7.5029	5.43567	4.01593	4.82963	6.28635	5.89988	Cystm1	cysteine-rich transmembrane module containing 1 [Source:MGI Symbol;Acc:MGI:1913310]	0.051511	0.81971	1	FALSE
ENSMUSG00000024181	21.2591	23.1921	21.9412	19.6728	23.5723	19.5652	23.5624	23.0409	21.8273	23.1247	24.242	23.4335	22.2673	25.3973	20.1013	25.7162	19.1959	Mrpl28	mitochondrial ribosomal protein L28 [Source:MGI Symbol;Acc:MGI:1915861]	0.013654	0.90772	1	FALSE
ENSMUSG00000034774	2.78489	3.05949	5.03171	3.23396	2.64073	3.66023	2.80109	1.24556	3.54742	2.32213	3.26142	1.86943	9.03574	4.46617	2.99408	1.09737	2.25397	Dsg1c	desmoglein 1 gamma [Source:MGI Symbol;Acc:MGI:2664358]	0.12239	0.8304	1	FALSE
ENSMUSG00000037936	63.7679	77.2378	80.0628	68.2813	62.7843	62.3194	67.0795	64.8492	84.0823	83.5981	83.5658	63.2843	100.974	92.0264	121.189	53.6301	95.554	Scarb1	scavenger receptor class B, member 1 [Source:MGI Symbol;Acc:MGI:893578]	0.29882	0.035064	0.25922	FALSE
ENSMUSG00000031349	35.7289	11.7764	28.1653	31.4748	31.5326	34.876	26.2533	22.7451	64.1372	44.358	44.8255	43.0444	76.0083	52.1969	36.0407	39.4369	51.2561	Nsdhl	NAD(P) dependent steroid dehydrogenase-like [Source:MGI Symbol;Acc:MGI:1099438]	0.80515	2.108e-05	0.0010265	UP
ENSMUSG00000057554	61.9182	68.1512	46.945	54.8124	56.7613	52.0899	56.0104	64.9639	61.4393	64.5633	58.3577	65.6802	74.041	67.577	75.1368	67.3847	60.3339	Lgals8	lectin, galactose binding, soluble 8 [Source:MGI Symbol;Acc:MGI:1928481]	0.15204	0.25012	0.7419	FALSE
ENSMUSG00000021273	37.173	23.4103	35.7358	32.3615	38.061	38.5496	41.5322	26.9622	62.5802	51.6528	35.0679	42.0123	73.3236	50.4397	34.6395	46.3379	55.9899	Fdft1	farnesyl diphosphate farnesyl transferase 1 [Source:MGI Symbol;Acc:MGI:102706]	0.51268	0.0019581	0.035874	UP
ENSMUSG00000034218	9.15898	9.7895	9.46289	8.72926	8.18503	9.00907	9.73452	8.6743	9.02958	10.1982	10.129	10.4139	10.5324	9.28466	11.6054	9.4347	8.3833	Atm	ataxia telangiectasia mutated [Source:MGI Symbol;Acc:MGI:107202]	0.079482	0.57523	1	FALSE
ENSMUSG00000025616	27.7752	26.4234	28.3416	22.5098	22.6058	28.0685	27.7276	30.2911	27.2067	25.4359	25.7095	29.3567	24.4955	26.2849	25.968	24.1376	24.8305	Usp16	ubiquitin specific peptidase 16 [Source:MGI Symbol;Acc:MGI:1921362]	-0.082079	0.51836	0.98349	FALSE
ENSMUSG00000029467	52.0215	89.5575	82.7888	81.8113	82.1616	89.9975	106.891	83.8987	67.288	80.9508	67.7249	67.3111	62.5352	63.7492	60.1233	66.3383	69.0829	Atp2a2	ATPase, Ca++ transporting, cardiac muscle, slow twitch 2 [Source:MGI Symbol;Acc:MGI:88110]	-0.35208	0.010057	0.11418	FALSE
ENSMUSG00000113630	3.20226	1.66273	1.73512	2.11203	1.29567	1.02364	1.26134	1.47308	1.49805	0.311472	0.857939	1.13368	0.266067	1.03459	0.972367	0.43089	0.822038	4930404H11Rik	RIKEN cDNA 4930404H11 gene [Source:MGI Symbol;Acc:MGI:1921065]	-1.4784	0.00062384	0.015397	DOWN
ENSMUSG00000003402	39.8966	44.5243	42.0818	40.0911	43.8848	40.4876	43.9727	45.7584	44.7008	52.4803	50.0428	44.5397	41.1953	50.2318	49.7529	42.1779	47.4876	Prkcsh	protein kinase C substrate 80K-H [Source:MGI Symbol;Acc:MGI:107877]	0.10054	0.43628	0.92017	FALSE
ENSMUSG00000004187	1.81123	1.40275	2.19082	1.8689	1.69955	1.52653	1.85961	1.79562	1.45352	1.32661	1.64519	1.62379	1.48738	1.53591	2.08712	1.10873	2.02934	Kifc2	kinesin family member C2 [Source:MGI Symbol;Acc:MGI:109187]	-0.1947	0.22489	0.70484	FALSE
ENSMUSG00000028438	1.42728	0.834721	1.62962	1.15923	1.52866	2.05956	1.55316	1.30912	1.4708	1.82917	1.28835	1.51437	1.24931	1.51895	1.53459	1.58919	1.69587	Kif24	kinesin family member 24 [Source:MGI Symbol;Acc:MGI:1918345]	0.043712	0.78525	1	FALSE
ENSMUSG00000038518	8.19513	8.07604	10.2425	8.41967	9.13695	10.7623	11.2209	13.1145	10.0618	9.79608	9.86705	10.0292	7.75887	9.68841	9.01673	8.65494	8.65979	Jarid2	jumonji, AT rich interactive domain 2 [Source:MGI Symbol;Acc:MGI:104813]	-0.12919	0.34907	0.85173	FALSE
ENSMUSG00000106788	0.684089	1.07945	1.20822	1.34665	2.82605	1.84207	1.99467	2.53866	3.32332	0.544409	2.60643	2.07587	3.7229	3.81038	2.98494	3.52281	3.25128	Gm43449	predicted gene 43449 [Source:MGI Symbol;Acc:MGI:5663586]	0.73427	0.0099138	0.11308	FALSE
ENSMUSG00000091329	2.91425	1.09241	4.3565	1.54453	4.49827	4.76182	3.49892	3.54861	4.44157	4.43378	4.15639	5.46205	3.51641	4.4182	5.37378	2.5052	3.16844	1700112D23Rik	RIKEN cDNA 1700112D23 gene [Source:MGI Symbol;Acc:MGI:1920861]	0.30877	0.1469	0.57977	FALSE
ENSMUSG00000006288	4.46112	3.97422	4.04831	3.78296	4.28571	5.44494	5.05372	5.0481	4.11553	5.05639	4.74173	4.96999	4.78013	4.52046	6.04145	4.79406	4.27261	Ttc5	tetratricopeptide repeat domain 5 [Source:MGI Symbol;Acc:MGI:2683584]	0.052765	0.70308	1	FALSE
ENSMUSG00000097750	4.94338	4.80214	6.77985	4.88945	4.78867	6.01302	4.49861	5.20151	4.63985	5.96368	4.44055	4.11583	3.96749	4.43207	5.707	3.71178	4.04461	Gm4673	predicted gene 4673 [Source:MGI Symbol;Acc:MGI:3782854]	-0.24304	0.085854	0.43719	FALSE
ENSMUSG00000003444	3.87757	4.35275	3.79081	3.51013	4.39551	3.98717	4.62153	3.99787	4.58329	5.20312	4.04883	4.48595	3.56641	3.75956	4.4362	3.88804	3.87114	Med29	mediator complex subunit 29 [Source:MGI Symbol;Acc:MGI:1914474]	0.0063089	0.90993	1	FALSE
ENSMUSG00000036278	16.2092	16.9834	17.075	15.5228	14.1667	15.729	11.101	15.5312	18.7658	23.7079	20.8077	22.1435	22.2643	26.5357	14.7611	17.0863	14.4066	Macrod1	MACRO domain containing 1 [Source:MGI Symbol;Acc:MGI:2147583]	0.34693	0.013484	0.13972	FALSE
ENSMUSG00000030347	5.77607	5.60881	5.06641	5.03584	5.81142	6.10229	6.79585	6.51578	5.93193	6.24831	6.32531	7.33378	7.08305	5.12253	5.86868	6.33383	5.98491	D6Wsu163e	DNA segment, Chr 6, Wayne State University 163, expressed [Source:MGI Symbol;Acc:MGI:107893]	0.057987	0.70868	1	FALSE
ENSMUSG00000041375	10.171	10.7431	14.7115	13.656	13.9266	13.8889	14.0969	14.7325	14.9848	15.5537	14.8286	13.7841	11.3765	11.8088	13.5613	9.71488	10.6158	Ccdc9	coiled-coil domain containing 9 [Source:MGI Symbol;Acc:MGI:1921443]	-0.07724	0.63434	1	FALSE
ENSMUSG00000070436	7.29937	7.36486	7.45432	6.31192	7.07206	7.33668	6.44843	7.32892	9.25394	8.00642	4.92904	6.78736	5.60546	5.72824	4.28451	6.05876	4.59324	Serpinh1	serine (or cysteine) peptidase inhibitor, clade H, member 1 [Source:MGI Symbol;Acc:MGI:88283]	-0.25006	0.095849	0.4637	FALSE
ENSMUSG00000068391	7.28841	6.37636	7.3393	5.79418	7.60764	6.58712	7.09965	7.17013	7.67656	8.89696	7.71252	8.50283	9.04989	7.49012	9.1101	7.58217	7.59171	Chrac1	chromatin accessibility complex 1 [Source:MGI Symbol;Acc:MGI:2135796]	0.20213	0.18775	0.65158	FALSE
ENSMUSG00000116130	16.5461	15.9791	7.45218	9.77557	14.1384	13.0062	15.0549	12.9181	15.3735	13.6713	13.7379	17.8022	21.8144	11.532	15.843	12.9489	10.2775	Gm49431	predicted gene, 49431 [Source:MGI Symbol;Acc:MGI:6155070]	0.12724	0.36801	0.87034	FALSE
ENSMUSG00000025737	6.24222	6.64243	6.24622	7.12398	6.92056	5.97501	7.60546	6.94532	7.94452	9.44331	8.01066	7.31567	6.99344	8.3953	9.05691	7.51931	6.78234	Wdr24	WD repeat domain 24 [Source:MGI Symbol;Acc:MGI:2446285]	0.19972	0.13108	0.5476	FALSE
ENSMUSG00000024975	88.1027	83.2061	75.6977	71.3047	70.4542	61.6976	58.74	63.6013	104.553	105.321	104.439	73.2713	106.615	92.2039	118.126	70.9918	87.3345	Pdcd4	programmed cell death 4 [Source:MGI Symbol;Acc:MGI:107490]	0.37467	0.0058546	0.078902	FALSE
ENSMUSG00000022353	141.035	139.689	153.369	163.01	164.938	175.98	188.393	174.456	199.247	146.597	163.02	126.986	73.0451	162.586	125.37	144.993	149.193	Mtss1	metastasis suppressor 1 [Source:MGI Symbol;Acc:MGI:2384818]	-0.21933	0.15435	0.59225	FALSE
ENSMUSG00000025525	17.2979	14.1732	12.5328	13.4309	16.3918	16.1247	14.9371	15.8143	15.408	14.8423	15.917	18.0867	14.9495	15.1947	12.0155	14.379	12.828	Apool	apolipoprotein O-like [Source:MGI Symbol;Acc:MGI:1915367]	-0.065969	0.75239	1	FALSE
ENSMUSG00000028886	8.03285	9.06942	8.65937	7.79308	8.06388	8.94154	8.71698	9.53825	8.68664	9.55649	8.2637	7.96422	7.9395	8.71853	8.70004	8.58211	9.04657	Eya3	EYA transcriptional coactivator and phosphatase 3 [Source:MGI Symbol;Acc:MGI:109339]	-0.038637	0.75754	1	FALSE
ENSMUSG00000028715	43.0443	90.8991	65.3675	105.616	164.849	57.3679	286.678	88.4155	112.261	0.346013	13.0407	9.76846	2.78414	1.21318	4.5626	15.4142	10.8041	Cyp4a14	cytochrome P450, family 4, subfamily a, polypeptide 14 [Source:MGI Symbol;Acc:MGI:1096550]	-2.6189	0.00024421	0.0074073	DOWN
ENSMUSG00000096433	2.05717	1.88041	1.6629	1.69249	2.13171	2.04083	2.26575	1.92922	2.33309	2.42319	1.9447	2.06899	2.50272	2.03677	2.50713	1.78715	1.95602	Zfp994	zinc finger protein 994 [Source:MGI Symbol;Acc:MGI:3643318]	0.10822	0.39013	0.8906	FALSE
ENSMUSG00000025354	12.8134	12.9859	13.9565	13.2272	14.5087	12.6642	13.5421	14.9557	15.4716	15.6127	16.4867	15.9368	16.3144	15.1976	13.9627	15.2162	13.6823	Dnajc14	DnaJ heat shock protein family (Hsp40) member C14 [Source:MGI Symbol;Acc:MGI:1921580]	0.13265	0.35157	0.85355	FALSE
ENSMUSG00000060969	0.58954	0.676228	0.36443	0.687391	0.883982	0.70183	0.633309	0.69394	1.83773	2.36928	2.81114	2.31189	2.50498	1.98694	1.42158	1.06257	1.1986	Irx1	Iroquois homeobox 1 [Source:MGI Symbol;Acc:MGI:1197515]	1.526	3.7441e-10	7.9267e-08	UP
ENSMUSG00000085776	0.721128	0.850993	0.908054	0.934244	0.77235	1.19233	0.516445	0.845578	1.00556	1.53036	0.582814	1.30922	1.09572	1.21787	0.708434	0.858688	0.555352	5430402O13Rik	RIKEN cDNA 5430402O13 gene [Source:MGI Symbol;Acc:MGI:1918631]	0.17783	0.45132	0.93167	FALSE
ENSMUSG00000015806	96.9904	82.5026	104.299	97.5178	93.1891	81.5122	79.9864	79.063	131.121	147.685	134.442	126.16	138.865	136.825	90.9668	128.673	106.114	Qdpr	quinoid dihydropteridine reductase [Source:MGI Symbol;Acc:MGI:97836]	0.45978	0.00083204	0.019179	UP
ENSMUSG00000102899	2.77374	1.62727	2.67625	1.26005	2.75856	2.29309	1.77361	3.05585	1.92498	1.73437	0.747242	1.7805	2.45133	1.92031	1.96406	1.41551	1.52579	Gm37850	predicted gene, 37850 [Source:MGI Symbol;Acc:MGI:5611078]	-0.44829	0.038029	0.27202	FALSE
ENSMUSG00000072770	1.17201	1.22067	1.53207	1.64305	1.37674	1.01268	1.38087	1.13557	0.857109	0.692007	1.13055	0.803075	1.84647	1.47409	1.27631	0.920836	1.04816	Acrbp	proacrosin binding protein [Source:MGI Symbol;Acc:MGI:1859515]	-0.27074	0.22478	0.7047	FALSE
ENSMUSG00000084644	0.42159	1.07463	1.44783	0.446877	3.61228	0.568723	0.90578	1.36896	0.341349	0.671016	2.38509	2.41102	2.05903	0.278607	0.338865	0.525257	0.389608	Gm24379	predicted gene, 24379 [Source:MGI Symbol;Acc:MGI:5454156]	-0.2782	0.72572	1	FALSE
ENSMUSG00000036873	7.45952	7.40669	6.76186	6.71171	8.54677	7.40027	8.89853	7.35816	6.81227	7.07536	7.32564	8.18478	5.76133	7.4804	6.30954	8.23928	7.09403	2410004B18Rik	RIKEN cDNA 2410004B18 gene [Source:MGI Symbol;Acc:MGI:1913671]	-0.12282	0.49669	0.96927	FALSE
ENSMUSG00000085063	0.636083	1.26106	3.05823	2.92169	1.8167	1.68275	2.04992	1.89333	1.8884	1.51861	1.02816	1.73223	1.65685	0.143061	2.04508	1.85912	0.783772	Gm16024	predicted gene 16024 [Source:MGI Symbol;Acc:MGI:3802145]	-0.50675	0.14125	0.56845	FALSE
Novel00566	4.06088	4.72422	3.68929	4.44737	4.5977	4.9328	4.02057	3.25278	2.92119	4.24028	3.25148	3.3353	4.30377	4.69724	5.90824	4.99665	4.81936	--	mCG1044012, partial [Mus musculus]	-0.021668	0.9738	1	FALSE
ENSMUSG00000100826	1.7604	2.10041	1.76223	1.72703	1.78515	1.82073	1.50885	1.6419	1.95605	2.16104	1.37734	2.32563	2.06711	1.6089	2.19772	2.13472	1.86915	Snhg14	small nucleolar RNA host gene 14 [Source:MGI Symbol;Acc:MGI:1289201]	0.11293	0.53942	1	FALSE
ENSMUSG00000020362	25.3234	25.8377	27.12	28.0044	24.741	26.1042	29.3791	26.0332	25.4229	27.7267	26.8781	24.9683	31.1612	26.1741	27.1841	26.2736	26.7093	Cnot6	CCR4-NOT transcription complex, subunit 6 [Source:MGI Symbol;Acc:MGI:2144529]	-0.020399	0.87799	1	FALSE
ENSMUSG00000023800	4.2148	3.78178	4.63023	3.47898	4.65327	5.99675	5.97354	6.17213	4.80822	9.64921	8.84516	8.47834	6.83857	7.96593	6.02586	5.27951	7.92105	Tiam2	T cell lymphoma invasion and metastasis 2 [Source:MGI Symbol;Acc:MGI:1344338]	0.55394	0.00046744	0.012348	UP
ENSMUSG00000042063	4.32504	3.85354	3.66588	3.77626	4.61817	5.34706	4.32134	4.80228	4.56625	5.29368	4.37732	5.01561	6.00955	5.27333	5.31495	4.41861	3.9119	Zfp386	zinc finger protein 386 (Kruppel-like) [Source:MGI Symbol;Acc:MGI:1930708]	0.13628	0.29565	0.79804	FALSE
ENSMUSG00000023349	3.2048	2.88703	3.65982	2.21011	2.60535	2.98782	3.52569	3.16581	5.97124	3.41082	3.30785	3.69081	4.0356	1.63307	3.04149	2.55802	4.53173	Clec4n	C-type lectin domain family 4, member n [Source:MGI Symbol;Acc:MGI:1861231]	0.19972	0.42529	0.91213	FALSE
ENSMUSG00000004980	203.775	207.559	193.464	188.952	200.742	183.599	203.034	203.774	186.505	214.163	188.033	178.59	192.155	179.58	195.699	174.605	187.135	Hnrnpa2b1	heterogeneous nuclear ribonucleoprotein A2/B1 [Source:MGI Symbol;Acc:MGI:104819]	-0.11386	0.41895	0.9074	FALSE
ENSMUSG00000027761	818.483	820.054	740.474	831.297	828.624	903.871	886.988	768.859	676.597	714.109	680.523	708.498	716.049	636.99	497.869	628.095	507.642	Aadac	arylacetamide deacetylase [Source:MGI Symbol;Acc:MGI:1915008]	-0.40724	0.0043039	0.063691	FALSE
ENSMUSG00000024620	1.21191	0.944374	1.47623	1.2704	1.047	1.58754	0.906281	1.40777	1.95707	2.12606	2.20243	1.56995	2.35448	1.73452	2.21192	1.55905	1.8563	Pdgfrb	platelet derived growth factor receptor, beta polypeptide [Source:MGI Symbol;Acc:MGI:97531]	0.62335	6.8986e-05	0.0027614	UP
ENSMUSG00000030515	5.56951	6.73172	7.71542	7.30047	6.4356	6.63033	7.33129	7.01747	6.59271	6.06789	7.03718	6.47281	5.76206	7.71372	6.09077	6.06809	5.50947	Tarsl2	threonyl-tRNA synthetase-like 2 [Source:MGI Symbol;Acc:MGI:2444486]	-0.14269	0.3392	0.84545	FALSE
ENSMUSG00000026064	3.84224	3.37144	1.96727	3.21373	2.69355	6.41755	3.84232	5.75042	3.50688	2.26827	3.76021	2.38567	2.00618	2.9454	2.22358	2.32766	3.40873	Ptp4a1	protein tyrosine phosphatase 4a1 [Source:MGI Symbol;Acc:MGI:1277096]	-0.5292	0.035703	0.26162	FALSE
ENSMUSG00000029338	14.6244	12.25	11.6825	11.9679	12.1839	13.2046	11.6192	15.6842	10.2352	13.081	16.1262	14.2142	12.5023	14.352	16.2826	13.43	21.2619	Antxr2	anthrax toxin receptor 2 [Source:MGI Symbol;Acc:MGI:1919164]	0.14147	0.33322	0.8394	FALSE
ENSMUSG00000052033	6.08435	4.70352	4.65855	5.07485	6.24945	6.72868	7.01823	5.70839	4.19948	6.35019	5.11888	6.72281	5.55342	4.31745	4.00858	5.00454	4.7471	Pfdn4	prefoldin 4 [Source:MGI Symbol;Acc:MGI:1923512]	-0.21748	0.23685	0.72249	FALSE
ENSMUSG00000076337	1.79489	0.610019	0.739684	3.04407	0.768952	0.712253	2.31377	2.03989	1.45327	0.344977	0.290124	0.879835	1.05194	1.66061	2.30831	0.699471	0.379039	Gm24714	predicted gene, 24714 [Source:MGI Symbol;Acc:MGI:5454491]	-0.75005	0.28824	0.79086	FALSE
ENSMUSG00000026941	0.992882	1.18106	1.25025	1.03489	1.48877	1.32974	1.20881	0.98064	1.7284	1.11938	1.65838	1.17619	1.06682	1.27948	0.944368	0.96732	1.08578	Mamdc4	MAM domain containing 4 [Source:MGI Symbol;Acc:MGI:2685841]	0.0096332	0.8846	1	FALSE
ENSMUSG00000026315	0.824377	0.431041	0.849327	0.621759	0.526364	0.707737	0.493882	0.604868	4.10753	1.79153	2.2294	2.09822	2.61704	1.61341	1.75848	1.4673	2.37342	Serpinb8	serine (or cysteine) peptidase inhibitor, clade B, member 8 [Source:MGI Symbol;Acc:MGI:894657]	1.7729	2.1123e-09	3.7028e-07	UP
ENSMUSG00000081010	0.688419	0.649914	0.472836	0.891868	0.737317	0.303534	0.410849	0.496753	1.05285	1.46095	0.370919	1.37482	2.8392	0.909882	2.88965	0.596174	0.706883	Gm13880	predicted gene 13880 [Source:MGI Symbol;Acc:MGI:3649539]	1.1606	0.019507	0.17883	FALSE
ENSMUSG00000020457	49.8103	44.7558	42.3464	47.858	45.8383	45.47	49.4205	50.0841	45.5572	50.2898	47.1675	48.2042	46.6078	44.8406	48.3186	47.2366	43.8584	Drg1	developmentally regulated GTP binding protein 1 [Source:MGI Symbol;Acc:MGI:1343297]	-0.043911	0.81383	1	FALSE
ENSMUSG00000109005	0.861736	1.04404	0.822052	1.38705	0.734938	1.21901	1.25143	1.12704	0.775246	0.685783	0.464301	0.756173	1.20025	0.48511	1.39812	0.995022	0.988081	Gm45221	predicted gene 45221 [Source:MGI Symbol;Acc:MGI:5753797]	-0.33591	0.091808	0.45352	FALSE
ENSMUSG00000087700	1.21378	1.23091	0.806783	1.03757	0.503223	1.16529	1.34595	1.4621	0.887654	0.903625	0.854395	1.47146	1.60631	1.00912	2.01416	1.29697	0.759861	Gm15283	predicted gene 15283 [Source:MGI Symbol;Acc:MGI:3705161]	0.090491	0.73473	1	FALSE
ENSMUSG00000021215	43.0834	55.1264	47.8856	53.1032	52.2174	48.3672	52.0276	50.6835	49.4852	49.8362	42.1618	66.4883	76.0285	53.462	65.7378	72.2438	46.7697	Net1	neuroepithelial cell transforming gene 1 [Source:MGI Symbol;Acc:MGI:1927138]	0.16376	0.26285	0.75813	FALSE
ENSMUSG00000058979	8.22086	9.21418	11.2757	9.66745	9.44708	8.82487	9.3412	8.27602	10.1158	11.9312	9.6127	12.1669	10.0071	10.6838	10.2832	10.6384	9.02891	Hdhd5	haloacid dehalogenase like hydrolase domain containing 5 [Source:MGI Symbol;Acc:MGI:2136976]	0.13523	0.36778	0.87031	FALSE
ENSMUSG00000031843	2.03482	1.67651	2.32933	2.28758	2.41049	3.36443	2.58332	2.85316	2.37144	2.89518	2.7658	2.3173	1.74667	2.28193	3.34543	2.49306	1.96593	Mphosph6	M phase phosphoprotein 6 [Source:MGI Symbol;Acc:MGI:1915783]	-0.026354	0.96231	1	FALSE
ENSMUSG00000006095	16.1298	18.6993	14.567	14.3059	18.5346	16.9814	18.2366	17.3694	18.5045	23.9512	19.079	20.2469	15.4798	19.7648	15.6862	18.2801	17.8613	Tbcb	tubulin folding cofactor B [Source:MGI Symbol;Acc:MGI:1913661]	0.11376	0.36803	0.87034	FALSE
ENSMUSG00000023571	1.25891	1.62587	1.72935	0.960786	1.56407	1.89835	1.94743	1.1446	1.26394	0.761416	1.18024	1.35763	0.295127	1.03162	0.849987	1.2265	0.884193	C1qtnf12	C1q and tumor necrosis factor related 12 [Source:MGI Symbol;Acc:MGI:1914639]	-0.65882	0.0069439	0.088439	FALSE
ENSMUSG00000028062	54.6097	45.4728	46.1912	47.6142	50.8597	52.7754	42.3264	49.1759	54.3995	55.2561	53.4188	57.5646	43.2505	56.7836	46.0089	51.3907	40.504	Lamtor2	late endosomal/lysosomal adaptor, MAPK and MTOR activator 2 [Source:MGI Symbol;Acc:MGI:1932697]	0.023366	0.75248	1	FALSE
ENSMUSG00000025176	95.4787	99.4009	101.204	97.0789	88.067	98.0363	96.1885	92.4159	95.7731	103.335	103.957	97.8268	127.564	110.238	93.1166	98.3459	90.2343	Hoga1	4-hydroxy-2-oxoglutarate aldolase 1 [Source:MGI Symbol;Acc:MGI:1914682]	0.050054	0.7305	1	FALSE
ENSMUSG00000021666	19.7972	17.2094	17.837	17.1722	18.657	15.7392	16.2408	19.8692	20.3851	20.5214	17.8353	20.7933	17.2833	20.7977	16.917	20.3862	17.9573	Gfm2	G elongation factor, mitochondrial 2 [Source:MGI Symbol;Acc:MGI:2444783]	0.065886	0.61211	1	FALSE
ENSMUSG00000087593	4.87031	5.59411	4.89382	6.21404	4.54007	4.47373	4.74746	3.07505	4.96569	4.66539	4.95665	3.61053	7.66449	3.87416	11.309	3.60262	8.75164	Gm16174	predicted gene 16174 [Source:MGI Symbol;Acc:MGI:3801857]	0.26111	0.34958	0.85177	FALSE
ENSMUSG00000107552	3.02139	2.1393	2.66815	2.36384	3.08191	2.7833	3.47755	2.80311	2.79581	4.23645	4.01166	3.17369	3.51342	2.32947	5.14618	3.78464	2.45978	Gm44096	predicted gene, 44096 [Source:MGI Symbol;Acc:MGI:5690488]	0.28119	0.15521	0.59355	FALSE
ENSMUSG00000116518	2.38218	1.98356	2.06159	2.22205	2.44933	1.93787	2.14959	1.93381	1.27299	1.59245	1.77125	2.45221	3.30418	2.3299	3.02529	3.66694	2.46564	Gm49494	predicted gene, 49494 [Source:MGI Symbol;Acc:MGI:6155173]	0.14296	0.51613	0.98161	FALSE
ENSMUSG00000088249	0.739933	0.943039	0.762328	1.96079	1.58498	1.10108	1.98717	0.300333	0.898652	0.294425	0.601807	0.906769	0.255765	0.733476	0.892114	2.88353	1.7095	Gm25908	predicted gene, 25908 [Source:MGI Symbol;Acc:MGI:5455685]	-0.37706	0.6162	1	FALSE
ENSMUSG00000114469	1.55261	0.817528	0.991302	1.11261	1.47552	1.49689	0.798703	1.33139	3.4526	2.05352	3.03983	8.07524	3.99436	5.15911	1.75768	7.1797	1.07107	C730002L08Rik	RIKEN cDNA C730002L08 gene [Source:MGI Symbol;Acc:MGI:2443493]	1.6865	0.0005706	0.014413	UP
ENSMUSG00000028167	9.70911	10.4613	9.40697	8.50165	7.25903	10.1438	8.59084	9.02398	10.3676	8.39855	11.1448	5.92039	9.94192	9.60888	5.44771	8.08826	6.35015	Bdh2	3-hydroxybutyrate dehydrogenase, type 2 [Source:MGI Symbol;Acc:MGI:1917022]	-0.16873	0.24129	0.72924	FALSE
ENSMUSG00000041740	60.0982	72.8222	81.2698	68.8554	72.4579	68.1173	73.1048	76.5453	81.9003	89.9102	88.0948	91.5109	76.4213	94.0887	86.2601	88.421	83.4642	Rnf10	ring finger protein 10 [Source:MGI Symbol;Acc:MGI:1859162]	0.23545	0.097385	0.46737	FALSE
ENSMUSG00000007836	17.2484	18.1523	21.7689	17.8237	17.9225	17.8098	18.4126	19.4422	21.4305	25.5783	24.0285	19.7659	33.2332	21.625	23.4619	16.7779	19.6433	Hnrnpa0	heterogeneous nuclear ribonucleoprotein A0 [Source:MGI Symbol;Acc:MGI:1924384]	0.25666	0.084244	0.43221	FALSE
ENSMUSG00000030945	2.01832	1.0124	0.734889	1.41766	1.22408	1.44744	1.5151	2.507	0.689108	0.967595	0.766466	0.556265	1.37766	0.498167	1.23137	0.23691	0.539336	Acsm2	acyl-CoA synthetase medium-chain family member 2 [Source:MGI Symbol;Acc:MGI:2385289]	-1.0094	0.0010448	0.02269	DOWN
ENSMUSG00000007777	20.1899	20.0798	17.1662	18.6075	21.5329	20.8728	21.7345	19.8403	19.5477	23.7121	19.6839	23.7525	19.1815	23.1737	19.8496	19.7115	19.2867	0610009B22Rik	RIKEN cDNA 0610009B22 gene [Source:MGI Symbol;Acc:MGI:1913300]	0.019965	0.75634	1	FALSE
ENSMUSG00000025607	16.9678	13.5491	11.4788	13.36	14.0462	14.4382	14.4873	15.1309	18.5495	17.9735	17.2589	19.9497	17.6396	18.346	17.1832	18.0009	15.7235	Copg2	coatomer protein complex, subunit gamma 2 [Source:MGI Symbol;Acc:MGI:1858683]	0.2883	0.029273	0.2319	FALSE
ENSMUSG00000058173	4.04598	5.57377	4.23589	3.62246	3.95473	5.7285	5.27472	4.46432	6.29738	8.03401	5.93671	4.91011	7.52046	6.61956	6.69359	4.89857	6.49796	Smco4	single-pass membrane protein with coiled-coil domains 4 [Source:MGI Symbol;Acc:MGI:3039636]	0.42892	0.0073382	0.09219	FALSE
ENSMUSG00000025134	9.1699	11.9517	12.5354	9.71992	11.2992	12.7624	12.8872	11.6177	11.3712	15.6401	12.9154	12.8376	12.7834	12.5023	12.0219	9.84455	10.4283	Alyref	Aly/REF export factor [Source:MGI Symbol;Acc:MGI:1341044]	0.053983	0.7104	1	FALSE
ENSMUSG00000023074	7.52537	7.67977	7.48626	7.43484	6.30774	7.12072	7.62275	7.70262	7.13617	6.29801	7.81733	9.38921	8.80887	8.04079	9.08953	7.71016	7.86159	Mospd1	motile sperm domain containing 1 [Source:MGI Symbol;Acc:MGI:1917630]	0.082998	0.59717	1	FALSE
ENSMUSG00000021578	9.32819	10.0319	9.59036	9.8566	10.2578	10.1126	11.5018	9.35843	11.0916	10.3299	9.42376	8.55562	9.59879	8.47137	8.22872	8.83082	9.35248	Ccdc127	coiled-coil domain containing 127 [Source:MGI Symbol;Acc:MGI:1914683]	-0.14331	0.33961	0.84584	FALSE
ENSMUSG00000033533	201.713	178.98	178.292	200.428	213.827	192.078	182.579	208.866	199.553	203.171	202.89	200.812	227.037	182.719	224.177	189.446	180.27	Acsm1	acyl-CoA synthetase medium-chain family member 1 [Source:MGI Symbol;Acc:MGI:2152200]	0.0038508	0.92405	1	FALSE
Novel00461	0.694932	0.601812	0.715964	0.835774	0.944679	0.357964	0.631675	0.781109	1.56897	2.07389	1.96575	1.51763	0.979043	1.77516	2.05168	2.09622	2.56885	--	unknown protein [Rattus norvegicus]	1.3646	3.4399e-11	9.0452e-09	UP
ENSMUSG00000036188	2.05573	2.59219	2.24835	2.09575	2.15967	3.20848	2.79912	2.45538	3.29711	3.27196	3.25937	3.65851	2.45566	3.47851	3.55729	3.09988	2.86782	Ankmy2	ankyrin repeat and MYND domain containing 2 [Source:MGI Symbol;Acc:MGI:2144755]	0.35345	0.015976	0.1568	FALSE
ENSMUSG00000035596	13.2809	13.936	18.3806	14.6405	14.6983	15.2834	17.9762	15.5968	15.2336	16.435	16.3508	15.6424	16.2806	16.5001	16.3148	16.5834	17.2236	Mboat7	membrane bound O-acyltransferase domain containing 7 [Source:MGI Symbol;Acc:MGI:1924832]	0.03644	0.87366	1	FALSE
ENSMUSG00000031520	1.64521	2.16275	2.21736	2.33616	2.02804	2.18646	1.90074	1.91514	1.98555	2.76679	2.65931	2.02884	2.88052	2.03087	3.09388	2.35892	2.32364	Vegfc	vascular endothelial growth factor C [Source:MGI Symbol;Acc:MGI:109124]	0.22072	0.24148	0.72973	FALSE
ENSMUSG00000040429	1.01363	1.25874	0.749759	1.15708	1.21089	1.00558	0.649142	0.759552	1.16793	0.620509	0.92949	1.1307	0.761618	0.875965	0.877405	1.10148	0.378296	Mterf1a	mitochondrial transcription termination factor 1a [Source:MGI Symbol;Acc:MGI:1918240]	-0.2131	0.37981	0.88269	FALSE
ENSMUSG00000006307	8.3409	8.63605	11.5028	9.66282	9.96233	10.5599	10.7545	11.0428	10.687	9.70477	9.76752	9.40098	9.81091	9.46576	10.5127	8.89198	7.78887	Kmt2b	lysine (K)-specific methyltransferase 2B [Source:MGI Symbol;Acc:MGI:109565]	-0.1132	0.39897	0.89719	FALSE
ENSMUSG00000040732	2.48618	2.91923	3.43894	3.22092	2.73674	3.15155	3.0046	2.95728	3.21518	2.85789	2.51165	3.01853	3.13678	2.36179	2.78934	3.58279	2.56881	Erg	ETS transcription factor [Source:MGI Symbol;Acc:MGI:95415]	-0.087739	0.48411	0.96122	FALSE
ENSMUSG00000007570	5.94767	5.43634	5.52935	4.13926	4.8902	5.45342	5.48571	4.97453	4.71836	5.71336	4.87972	4.36832	6.24975	5.91561	5.77053	4.41907	4.66367	Fance	Fanconi anemia, complementation group E [Source:MGI Symbol;Acc:MGI:1920025]	-0.053036	0.74762	1	FALSE
ENSMUSG00000051817	0.664412	1.63641	1.69831	1.60465	1.36917	1.69373	2.38516	1.39278	0.905671	1.60633	1.83523	0.5222	1.31441	1.10047	1.29792	0.671888	1.41455	Sox12	SRY (sex determining region Y)-box 12 [Source:MGI Symbol;Acc:MGI:98360]	-0.425	0.063736	0.36968	FALSE
ENSMUSG00000026966	9.47771	9.23039	7.79937	6.68166	10.1509	11.2208	9.98926	9.43586	8.90453	11.6695	11.4537	11.6512	11.8342	10.6359	9.70215	9.49504	9.70897	Ssna1	SS nuclear autoantigen 1 [Source:MGI Symbol;Acc:MGI:1915725]	0.1519	0.27881	0.77995	FALSE
ENSMUSG00000117579	1.0386	0.882462	1.49157	1.50123	1.01125	1.7797	1.42	1.14971	1.37606	1.1271	0.381544	1.92846	1.19895	1.18553	1.44194	1.65578	0.872559	Gm50023	predicted gene, 50023 [Source:MGI Symbol;Acc:MGI:6275321]	-0.09114	0.78473	1	FALSE
ENSMUSG00000014867	104.21	132.173	126.08	132.632	126.715	112.455	140.939	121.251	139.978	149.436	140.724	132.758	125.321	135.409	145.314	150.878	143.346	Surf4	surfeit gene 4 [Source:MGI Symbol;Acc:MGI:98445]	0.13208	0.32915	0.83466	FALSE
ENSMUSG00000000120	0.883797	0.598955	1.04785	0.646843	0.552168	0.772399	0.372984	0.828487	1.06486	2.21887	1.29251	1.13465	1.69574	1.16116	2.68083	0.9943	2.20717	Ngfr	nerve growth factor receptor (TNFR superfamily, member 16) [Source:MGI Symbol;Acc:MGI:97323]	1.1284	0.00018874	0.0060867	UP
ENSMUSG00000008604	18.989	26.4422	28.7163	25.1894	26.0169	29.0284	34.0874	26.9085	27.1981	27.5502	27.7096	27.3984	21.721	27.7395	23.0952	23.8824	22.0382	Ubqln4	ubiquilin 4 [Source:MGI Symbol;Acc:MGI:2150152]	-0.12291	0.40803	0.90314	FALSE
ENSMUSG00000070461	1.92364	1.9221	2.73761	1.35391	1.81304	1.99996	2.11605	1.64903	2.16806	1.92276	1.45518	1.25726	1.69861	1.71871	1.29879	1.4693	1.39372	9230112E08Rik	RIKEN cDNA 9230112E08 gene [Source:MGI Symbol;Acc:MGI:2444774]	-0.31828	0.038117	0.27246	FALSE
ENSMUSG00000086054	6.44857	5.59092	8.22558	6.9051	6.69518	6.00567	8.41175	6.41001	11.5612	7.6978	7.87075	11.6119	8.48423	11.1321	9.04419	11.4753	4.86479	Hnf1aos1	HNF1 homeobox A, opposite strand 1 [Source:MGI Symbol;Acc:MGI:3652225]	0.4035	0.0119	0.12797	FALSE
ENSMUSG00000047603	4.46308	4.49579	4.64556	4.29183	4.48441	4.83844	5.46169	4.79961	5.02926	4.57704	4.36936	5.58215	3.59546	5.03225	5.23306	4.37058	4.25206	Zfp235	zinc finger protein 235 [Source:MGI Symbol;Acc:MGI:1929117]	-0.044109	0.85078	1	FALSE
ENSMUSG00000098280	5.53069	0.522135	2.1104	0.489129	1.31634	0.60964	2.64058	1.99543	1.49268	0.476649	0.993308	0.502053	0.432822	0.406105	0.550925	2.9935	1.13581	Mir7687	microRNA 7687 [Source:MGI Symbol;Acc:MGI:5530955]	-1.171	0.13471	0.55502	FALSE
ENSMUSG00000039987	7.30294	7.72256	6.58347	6.96267	7.31156	7.99306	8.037	7.5555	8.01786	6.56986	6.78434	6.90673	6.37746	6.84578	6.10922	7.79162	6.19875	Phtf2	putative homeodomain transcription factor 2 [Source:MGI Symbol;Acc:MGI:1916020]	-0.15971	0.30283	0.80685	FALSE
ENSMUSG00000084132	1.70158	1.27895	1.57328	1.10993	1.05141	1.36344	0.421825	0.690657	2.22554	1.56247	1.00496	0.962419	5.88123	1.90298	2.05154	1.27521	1.27009	Gm15982	predicted gene 15982 [Source:MGI Symbol;Acc:MGI:3801722]	0.75853	0.16879	0.61929	FALSE
ENSMUSG00000111618	1.18621	0.525848	1.23982	0.984019	0.828564	1.79076	1.10807	1.96776	2.25494	0.656698	1.1671	1.51687	1.36019	1.15882	3.19198	1.95961	1.52518	Gm47268	predicted gene, 47268 [Source:MGI Symbol;Acc:MGI:6096105]	0.41304	0.22081	0.69904	FALSE
ENSMUSG00000087687	31.6527	32.2729	27.7575	28.1966	37.1884	34.5097	31.5985	33.7411	30.029	38.268	37.468	38.8157	37.1641	36.1727	23.5915	27.9721	27.5378	Pet100	PET100 homolog [Source:MGI Symbol;Acc:MGI:3615306]	-0.0027185	0.90859	1	FALSE
Novel00365	2.90969	1.91669	2.44761	4.19315	2.80123	3.30822	3.4418	2.28242	5.58531	5.09948	4.09549	4.40711	5.55658	4.47229	4.28333	3.75847	5.106	--	--	0.64739	3.3404e-05	0.001483	UP
Novel00097	0.831064	0.432105	1.38869	1.61062	0.830312	0.609119	1.29917	0.483328	1.0947	0.557726	0.982433	1.32246	2.20512	1.09432	2.17347	1.19033	1.86846	--	mCG1044775, partial [Mus musculus]	0.52747	0.10603	0.48933	FALSE
ENSMUSG00000086725	1.26726	1.09072	1.34518	0.942032	1.21626	1.11025	0.77791	0.935217	1.10601	0.785847	0.851278	1.23701	1.01278	0.59819	0.79371	0.68947	0.866934	A630052C17Rik	RIKEN cDNA A630052C17 gene [Source:MGI Symbol;Acc:MGI:2444673]	-0.34409	0.051099	0.32668	FALSE
ENSMUSG00000073889	15.1579	15.0256	15.1399	15.6256	16.5021	15.4781	16.8499	14.3557	16.5661	23.4187	21.0458	19.6869	24.3514	21.5202	13.8795	14.0914	18.3438	Il11ra1	interleukin 11 receptor, alpha chain 1 [Source:MGI Symbol;Acc:MGI:107426]	0.26627	0.047428	0.31172	FALSE
ENSMUSG00000020101	3.8248	4.45589	5.99886	5.2663	4.43433	4.65501	4.27819	4.7854	4.88468	4.78541	4.62085	3.39862	4.1597	3.68719	3.40708	4.76355	5.24731	Vsir	V-set immunoregulatory receptor [Source:MGI Symbol;Acc:MGI:1921298]	-0.1616	0.20206	0.67543	FALSE
ENSMUSG00000022210	91.2296	94.1759	82.363	96.0038	103.552	97.4096	111.39	115.173	116.244	114.217	124.089	145.993	96.1402	126.918	86.7846	136.437	83.7874	Dhrs4	dehydrogenase/reductase (SDR family) member 4 [Source:MGI Symbol;Acc:MGI:90169]	0.17083	0.16929	0.61991	FALSE
ENSMUSG00000036932	50.6307	47.6092	47.0459	47.7137	48.5453	48.0809	44.2702	51.2023	50.2952	51.7628	53.3877	55.3862	46.5408	53.3595	45.9945	51.2463	45.2217	Aifm1	apoptosis-inducing factor, mitochondrion-associated 1 [Source:MGI Symbol;Acc:MGI:1349419]	0.022702	0.82518	1	FALSE
ENSMUSG00000028150	30.815	36.2513	40.844	38.1013	38.6038	34.5378	36.8532	28.275	24.1537	16.4617	23.0102	18.627	22.863	27.8597	15.4276	30.4208	20.8278	Rorc	RAR-related orphan receptor gamma [Source:MGI Symbol;Acc:MGI:104856]	-0.71839	1.8738e-07	1.8895e-05	DOWN
ENSMUSG00000091449	1.56786	1.08237	1.54801	1.24642	1.15447	1.16655	1.57899	0.556834	1.03143	1.24773	3.24704	2.16154	1.62719	0.712331	0.708869	0.668278	1.17725	Gm10269	predicted gene 10269 [Source:MGI Symbol;Acc:MGI:3642381]	0.13384	0.71991	1	FALSE
ENSMUSG00000048856	224.253	222.944	279.12	185.316	137.579	231.32	179.902	228.958	283.398	178.464	319.209	280.42	196.716	411.074	181.501	323.344	218.66	Slc25a47	solute carrier family 25, member 47 [Source:MGI Symbol;Acc:MGI:2144766]	0.29632	0.14908	0.58289	FALSE
ENSMUSG00000058135	700.009	985.824	1069.04	948.688	911.581	1243.18	1349.98	1159	907.782	929.769	1007.47	1207.38	790.953	731.253	718.251	1570.06	932.808	Gstm1	glutathione S-transferase, mu 1 [Source:MGI Symbol;Acc:MGI:95860]	-0.13158	0.33105	0.83668	FALSE
ENSMUSG00000020986	72.4053	73.688	71.4541	75.7851	75.602	73.4398	78.0365	84.8559	79.2577	72.9433	82.82	95.2082	67.3439	90.537	76.0728	98.0875	76.8285	Sec23a	SEC23 homolog A, COPII coat complex component [Source:MGI Symbol;Acc:MGI:1349635]	0.078573	0.53962	1	FALSE
ENSMUSG00000000838	12.6099	13.4889	13.0648	12.4761	11.9351	12.7874	12.7585	13.9913	13.4584	14.3526	13.2185	14.0374	15.4421	14.6052	14.0676	12.2203	13.304	Fmr1	fragile X mental retardation 1 [Source:MGI Symbol;Acc:MGI:95564]	0.063344	0.66212	1	FALSE
ENSMUSG00000063052	10.7746	9.2141	7.76811	9.05285	8.89797	10.0657	7.7747	10.7114	10.5139	9.96359	8.97133	10.0385	10.8883	10.9497	10.3626	10.6106	8.3228	Lrrc40	leucine rich repeat containing 40 [Source:MGI Symbol;Acc:MGI:1914394]	0.073301	0.55496	1	FALSE
ENSMUSG00000064264	1.10099	1.35482	1.72102	1.40848	1.3825	1.54421	1.509	1.69507	0.614785	1.1481	0.9205	0.682371	0.890016	1.17919	0.884952	0.81373	0.806957	Zfp428	zinc finger protein 428 [Source:MGI Symbol;Acc:MGI:1916463]	-0.7685	0.00058848	0.014711	DOWN
ENSMUSG00000020513	2.42688	2.64864	2.09798	2.2398	2.33037	3.03026	2.89923	3.108	2.55785	4.39548	2.5701	3.00826	2.26837	3.78829	2.43834	2.9555	2.8808	Tubd1	tubulin, delta 1 [Source:MGI Symbol;Acc:MGI:1891826]	0.16121	0.25392	0.74509	FALSE
ENSMUSG00000112969	3.11581	4.21175	2.82101	4.80393	5.76413	3.65308	1.97785	4.59885	2.8668	3.60671	3.31943	1.96703	4.01188	4.21176	4.78117	5.38128	3.40298	Gm48496	predicted gene, 48496 [Source:MGI Symbol;Acc:MGI:6098022]	-0.099289	0.7314	1	FALSE
ENSMUSG00000028099	10.3097	11.0231	11.0114	9.51635	9.69481	9.90976	10.5452	11.2925	10.9036	12.6995	12.2592	11.788	10.5764	11.5889	14.4522	10.4768	12.2172	Polr3c	polymerase (RNA) III (DNA directed) polypeptide C [Source:MGI Symbol;Acc:MGI:1921664]	0.15044	0.3124	0.81714	FALSE
ENSMUSG00000070034	1.71884	1.71144	1.16213	1.28105	0.805405	1.38546	1.64449	3.13948	1.54391	0.89767	1.06357	1.20679	1.41661	0.816422	0.777131	1.30827	1.19133	Sp110	Sp110 nuclear body protein [Source:MGI Symbol;Acc:MGI:1923364]	-0.53622	0.026401	0.21663	FALSE
ENSMUSG00000091337	3.43056	3.55243	3.10732	3.18179	2.68678	2.48867	2.32632	2.81968	4.27059	5.409	5.30254	5.3777	6.99509	4.15159	5.39419	4.28224	4.31955	Eid1	EP300 interacting inhibitor of differentiation 1 [Source:MGI Symbol;Acc:MGI:1889651]	0.73108	4.1596e-06	0.00026429	UP
ENSMUSG00000029630	613.756	583.565	553.214	647.221	598.218	707.069	732.923	628.155	446.769	1033.77	1318.29	1428.66	803.849	1127.09	1107.04	1208.64	998.117	Cyp3a25	cytochrome P450, family 3, subfamily a, polypeptide 25 [Source:MGI Symbol;Acc:MGI:1930638]	0.69506	8.4887e-05	0.0032604	UP
ENSMUSG00000049504	4.10799	4.02738	5.42605	4.67171	5.43292	6.43478	5.69935	5.37348	5.88466	4.68541	4.62389	5.19049	3.54152	5.3306	5.21355	5.02304	4.14986	Proser1	proline and serine rich 1 [Source:MGI Symbol;Acc:MGI:1919933]	-0.12426	0.45346	0.93391	FALSE
ENSMUSG00000038538	12.638	13.5694	16.1615	13.2082	11.8366	12.1772	12.272	12.4968	11.6104	11.0238	10.3286	11.4763	12.3707	11.7546	12.4733	11.596	12.2116	Ubn2	ubinuclein 2 [Source:MGI Symbol;Acc:MGI:2444236]	-0.20372	0.10657	0.49038	FALSE
ENSMUSG00000089214	1.82807	1.29437	1.2556	0.968859	0.65264	0.604517	1.63649	1.73133	0.493378	0.969871	1.61886	0.995668	0.297607	0.201346	2.20405	1.18734	0.281565	Mir1931	microRNA 1931 [Source:MGI Symbol;Acc:MGI:3836967]	-0.80744	0.16443	0.61234	FALSE
ENSMUSG00000022635	23.9983	23.8756	25.2589	23.1888	26.0059	25.8657	26.2358	25.9114	22.8664	25.852	26.2542	28.5811	22.7505	27.7926	25.5801	28.7547	22.9185	Zcrb1	zinc finger CCHC-type and RNA binding motif 1 [Source:MGI Symbol;Acc:MGI:1914447]	-0.002164	0.98252	1	FALSE
ENSMUSG00000025025	8.66176	10.4043	10.6481	10.2985	9.33857	11.0834	10.2312	8.96046	10.6904	10.05	10.6555	10.3643	11.1936	11.3342	10.6588	10.5298	10.5371	Mxi1	MAX interactor 1, dimerization protein [Source:MGI Symbol;Acc:MGI:97245]	0.060235	0.67741	1	FALSE
ENSMUSG00000072847	1.03933	1.22273	1.2218	1.33472	1.49848	1.11039	1.43856	1.02219	1.0519	1.27249	1.16306	1.1757	1.54234	0.924595	1.39768	1.71359	1.27449	A530017D24Rik	RIKEN cDNA A530017D24 gene [Source:MGI Symbol;Acc:MGI:2144320]	0.0086895	1	1	FALSE
ENSMUSG00000073700	9.53263	10.4181	11.9703	10.5865	9.62521	6.93928	7.4653	9.54751	12.0488	9.6203	12.6738	8.99929	6.46821	13.8375	8.43711	9.25176	12.2055	Klhl21	kelch-like 21 [Source:MGI Symbol;Acc:MGI:1919288]	0.087383	0.57783	1	FALSE
ENSMUSG00000050721	1.34008	2.10554	1.59979	1.76994	1.64031	2.42676	2.35359	2.78872	2.25617	2.02289	2.19189	1.98111	2.57641	1.11753	1.43618	1.64752	1.99524	Plekho2	pleckstrin homology domain containing, family O member 2 [Source:MGI Symbol;Acc:MGI:2143132]	-0.10218	0.43195	0.91647	FALSE
ENSMUSG00000027361	4.87565	4.49453	4.8228	4.29011	4.13321	4.44474	4.73206	4.67621	5.27371	5.42317	5.08155	5.18293	6.14158	4.17998	6.58201	4.03485	4.22743	Gabpb1	GA repeat binding protein, beta 1 [Source:MGI Symbol;Acc:MGI:95611]	0.12565	0.41861	0.90723	FALSE
ENSMUSG00000098865	1.29488	0.550106	0.24336	0.475982	2.08029	1.2846	0.443098	1.05117	1.04843	0.424661	1.04652	1.58685	0.632415	2.99503	0.167969	0.630773	0.598326	Gm27702	predicted gene, 27702 [Source:MGI Symbol;Acc:MGI:5531084]	0.23438	0.74458	1	FALSE
ENSMUSG00000044167	8.29741	10.1892	9.36043	9.95713	6.99559	5.51673	6.2884	6.7459	6.0643	5.22796	6.2697	5.54136	5.92229	8.9951	9.56839	9.81633	9.845	Foxo1	forkhead box O1 [Source:MGI Symbol;Acc:MGI:1890077]	-0.12488	0.44481	0.92631	FALSE
ENSMUSG00000007041	6.87465	7.57479	7.5894	7.61974	8.13624	8.62628	8.76763	9.86184	9.22617	9.36807	8.72735	7.89897	10.0573	6.41014	8.30117	6.78941	8.76094	Clic1	chloride intracellular channel 1 [Source:MGI Symbol;Acc:MGI:2148924]	0.0059157	0.98724	1	FALSE
ENSMUSG00000040466	76.7448	77.1206	64.9921	87.9438	98.3686	98.0704	106.418	106.516	90.8222	100.394	106.046	138.887	81.4064	94.3605	54.617	128.886	59.1535	Blvrb	biliverdin reductase B (flavin reductase (NADPH)) [Source:MGI Symbol;Acc:MGI:2385271]	0.044663	0.69477	1	FALSE
ENSMUSG00000011752	66.6468	81.0862	83.8433	71.4168	78.7959	68.6479	76.4095	79.1871	75.1159	81.3702	79.0433	90.7687	60.2949	83.945	61.4773	93.1896	80.8865	Pgam1	phosphoglycerate mutase 1 [Source:MGI Symbol;Acc:MGI:97552]	0.011847	0.98677	1	FALSE
ENSMUSG00000038599	2.40616	1.19364	0.492716	0.918806	1.05644	0.919235	1.18804	1.72277	0.871241	3.87729	1.50982	5.89736	8.27718	6.94313	8.32468	2.60629	5.78694	Capn8	calpain 8 [Source:MGI Symbol;Acc:MGI:2181366]	1.9388	5.9552e-05	0.0024322	UP
ENSMUSG00000085468	3.96558	3.70634	2.68482	3.0625	4.24726	3.76548	4.01657	2.66733	3.76123	5.18464	4.21224	6.75732	4.2609	5.05411	6.19276	4.13945	4.92123	Gm15343	predicted gene 15343 [Source:MGI Symbol;Acc:MGI:3705126]	0.44842	0.0061352	0.081227	FALSE
ENSMUSG00000043572	0.840538	1.46695	0.764557	0.939114	0.802918	1.30714	1.22019	1.01428	1.32433	2.44063	1.76256	1.44765	1.73082	1.62137	2.37375	1.26155	1.13367	Pars2	prolyl-tRNA synthetase (mitochondrial)(putative) [Source:MGI Symbol;Acc:MGI:2386296]	0.64092	0.00048424	0.012675	UP
ENSMUSG00000106535	1.01834	0.70199	1.43847	1.03869	1.29646	1.33429	1.52739	0.779879	1.64904	2.27832	1.39758	1.17731	3.34071	1.20626	1.3745	0.954683	1.6691	Gm43031	predicted gene 43031 [Source:MGI Symbol;Acc:MGI:5663168]	0.50921	0.079819	0.42036	FALSE
ENSMUSG00000052794	1.76427	1.4485	1.36155	1.53389	1.82589	1.98625	1.17122	1.6414	1.74948	1.43558	1.40986	1.40899	1.29733	1.65062	1.65709	1.60297	1.319	1700030K09Rik	RIKEN cDNA 1700030K09 gene [Source:MGI Symbol;Acc:MGI:1919504]	-0.12653	0.56764	1	FALSE
ENSMUSG00000021843	10.1721	9.53601	8.33157	8.92509	8.73114	8.57811	8.77947	9.0356	9.09551	10.5884	9.92856	9.56498	10.3286	9.35116	11.7216	8.57478	9.68615	Ktn1	kinectin 1 [Source:MGI Symbol;Acc:MGI:109153]	0.08794	0.48763	0.9632	FALSE
ENSMUSG00000020783	3.68143	3.19929	4.25409	3.33026	3.9943	3.61056	3.51033	3.62128	4.01478	4.32304	3.69735	3.50241	3.8654	3.37194	3.77352	3.56913	3.13065	Ncbp3	nuclear cap binding subunit 3 [Source:MGI Symbol;Acc:MGI:1914124]	-0.025221	0.83123	1	FALSE
ENSMUSG00000001383	19.1495	18.5571	16.4368	18.006	20.0722	19.4026	19.6937	21.1626	17.0806	20.058	17.1271	21.5337	17.1561	18.5616	19.3124	17.0413	18.3185	Zmat2	zinc finger, matrin type 2 [Source:MGI Symbol;Acc:MGI:1913742]	-0.087317	0.60892	1	FALSE
ENSMUSG00000046404	7.96962	8.31479	12.4514	8.10898	8.24421	6.54458	7.58886	7.43501	5.93539	7.49122	8.08594	7.26994	5.75613	7.38982	7.12866	5.94294	7.82432	Yod1	YOD1 deubiquitinase [Source:MGI Symbol;Acc:MGI:2442596]	-0.29469	0.020773	0.18548	FALSE
ENSMUSG00000099031	10.0019	6.90478	11.5926	8.61394	6.02566	5.58136	8.72984	4.56713	6.07365	6.4672	7.07303	9.70347	5.49547	10.3277	7.03437	5.4812	8.08772	Mir7240	microRNA 7240 [Source:MGI Symbol;Acc:MGI:5530869]	-0.12685	0.73245	1	FALSE
ENSMUSG00000024747	117.404	86.9753	94.3193	112.188	115.011	98.4005	92.4132	131.222	190.345	150.804	153.973	191.677	122.873	172.906	112.028	180.378	144.031	Aldh1a7	aldehyde dehydrogenase family 1, subfamily A7 [Source:MGI Symbol;Acc:MGI:1347050]	0.52988	7.6367e-05	0.0030041	UP
ENSMUSG00000025584	21.0824	23.1441	26.6682	23.7972	22.2024	21.2646	23.1375	23.6942	25.9991	27.6659	24.779	24.7435	27.3157	24.6726	19.0617	23.1651	25.0195	Pde8a	phosphodiesterase 8A [Source:MGI Symbol;Acc:MGI:1277116]	0.055307	0.76014	1	FALSE
ENSMUSG00000084616	4.88071	8.88633	15.3247	12.1946	13.0685	11.759	7.11559	9.90521	6.49219	4.43903	4.50809	3.41782	6.12956	2.99503	1.96151	7.47223	4.18828	Gm25047	predicted gene, 25047 [Source:MGI Symbol;Acc:MGI:5454824]	-1.2081	9.9527e-07	7.9121e-05	DOWN
ENSMUSG00000110686	4.7381	4.34084	4.21648	4.62924	4.72162	3.84212	3.71781	4.38145	2.13498	3.86901	5.62743	3.2314	4.58788	3.89353	6.06029	5.29849	4.72134	Gm45855	predicted gene 45855 [Source:MGI Symbol;Acc:MGI:5804970]	-0.022638	0.86535	1	FALSE
ENSMUSG00000020085	15.7713	17.0173	19.1529	19.6246	19.0641	17.7435	18.0471	19.8769	19.8945	16.6437	20.8281	21.8482	12.8935	24.9609	16.5577	24.4674	22.4431	Aifm2	apoptosis-inducing factor, mitochondrion-associated 2 [Source:MGI Symbol;Acc:MGI:1918611]	0.095844	0.48051	0.95811	FALSE
ENSMUSG00000033658	4.33618	4.15354	5.53621	4.81777	5.93112	6.50814	6.49409	6.39181	6.85255	5.55335	5.12705	5.64009	3.84917	4.62139	4.1572	4.79169	4.75212	Ddx19b	DEAD (Asp-Glu-Ala-Asp) box polypeptide 19b [Source:MGI Symbol;Acc:MGI:2148251]	-0.1701	0.24988	0.74167	FALSE
ENSMUSG00000063316	119.906	129.193	124.468	118.456	134.244	127.831	125.888	116.601	116.726	129.446	126.317	120.867	118.094	127.423	107.299	119.854	104.868	Rpl27	ribosomal protein L27 [Source:MGI Symbol;Acc:MGI:98036]	-0.10774	0.47967	0.95754	FALSE
ENSMUSG00000062627	12.5592	12.8321	14.6621	15.0602	15.8184	14.1822	13.925	14.8231	15.4236	16.43	14.3465	15.1043	15.9172	12.9132	17.9056	13.6542	14.508	Mysm1	myb-like, SWIRM and MPN domains 1 [Source:MGI Symbol;Acc:MGI:2444584]	0.045901	0.73501	1	FALSE
ENSMUSG00000006920	7.50557	8.98292	6.40236	8.5118	7.58489	8.58687	9.01646	8.68074	9.11555	7.48237	10.0121	7.38468	8.63209	8.16007	10.5088	7.60718	8.65159	Ezh1	enhancer of zeste 1 polycomb repressive complex 2 subunit [Source:MGI Symbol;Acc:MGI:1097695]	0.038217	0.71196	1	FALSE
ENSMUSG00000029598	14.509	19.5377	19.5317	17.6979	16.2413	16.6268	18.4696	18.6238	15.478	15.2468	16.6797	13.9515	16.3296	17.6681	15.9939	13.8575	19.6877	Plbd2	phospholipase B domain containing 2 [Source:MGI Symbol;Acc:MGI:1919022]	-0.17043	0.18563	0.64844	FALSE
ENSMUSG00000022265	10.4548	13.1537	11.3972	12.119	10.2356	10.7308	9.83432	8.87875	13.7501	12.9175	11.721	9.41744	12.5426	13.7295	12.939	12.8235	9.83511	Ank	progressive ankylosis [Source:MGI Symbol;Acc:MGI:3045421]	0.1232	0.34995	0.85177	FALSE
ENSMUSG00000020225	60.3875	60.9422	54.3029	57.3901	57.8585	61.2311	61.0932	65.9527	64.0628	57.5143	61.2022	71.1799	70.2975	60.3813	58.9671	63.8536	61.7456	Tmbim4	transmembrane BAX inhibitor motif containing 4 [Source:MGI Symbol;Acc:MGI:1915462]	0.03773	0.7903	1	FALSE
ENSMUSG00000088246	2.58977	1.10021	0.657072	1.37255	0.693429	0.642299	1.00679	2.10233	0.524214	0.297597	1.56978	0.669134	0.423989	0.427861	1.1846	0.384571	1.19665	Gm25911	predicted gene, 25911 [Source:MGI Symbol;Acc:MGI:5455688]	-1.4019	0.20544	0.68024	FALSE
ENSMUSG00000054150	1.56224	2.12919	2.24408	1.95856	2.63297	3.68184	2.93051	2.95485	3.1462	2.97246	3.60834	2.08618	1.34782	2.04909	1.50429	2.14783	1.45106	Syne3	spectrin repeat containing, nuclear envelope family member 3 [Source:MGI Symbol;Acc:MGI:2442408]	-0.19119	0.42892	0.91467	FALSE
ENSMUSG00000006362	1.65461	2.07466	2.04121	2.00926	1.29039	2.40642	2.13984	1.83872	1.80792	1.71307	2.38887	2.04736	2.21247	1.465	1.36867	2.11282	1.42517	Cbfa2t3	CBFA2/RUNX1 translocation partner 3 [Source:MGI Symbol;Acc:MGI:1338013]	-0.11061	0.42814	0.91388	FALSE
ENSMUSG00000029681	7.481	8.1006	9.24889	8.40918	9.76391	9.38916	10.0175	9.71672	10.8465	9.47021	11.108	12.5648	9.31264	9.81863	8.72594	10.5088	10.1291	Bcl7b	B cell CLL/lymphoma 7B [Source:MGI Symbol;Acc:MGI:1332238]	0.15053	0.31652	0.8218	FALSE
ENSMUSG00000089242	1.24167	0.421999	1.5351	2.10583	2.39376	0.985446	0.800312	2.41912	1.40748	1.18577	0.602108	1.42019	0.671778	0.492333	1.19763	1.45164	1.37697	Gm24056	predicted gene, 24056 [Source:MGI Symbol;Acc:MGI:5453833]	-0.59833	0.21232	0.69003	FALSE
ENSMUSG00000052395	8.3492	7.99544	7.3821	8.33659	6.76844	7.29901	8.44876	8.20069	8.73957	8.92041	8.63046	8.91272	8.223	10.2425	10.1591	12.2014	8.33393	Rft1	RFT1 homolog [Source:MGI Symbol;Acc:MGI:3607791]	0.21524	0.1305	0.54631	FALSE
ENSMUSG00000038957	4.86066	5.22886	4.73553	4.98636	5.83151	4.8324	4.90778	5.23284	4.96586	5.49515	4.97368	4.38011	5.53236	5.55579	5.68428	4.78633	4.49192	Edc3	enhancer of mRNA decapping 3 [Source:MGI Symbol;Acc:MGI:2142951]	-0.037409	0.87188	1	FALSE
ENSMUSG00000097412	2.03163	2.07143	1.78183	1.59027	1.23861	2.17053	2.01458	1.62387	1.77148	1.11932	1.61669	0.740528	0.976972	1.11539	1.70835	0.791729	0.866541	1810014B01Rik	RIKEN cDNA 1810014B01 gene [Source:MGI Symbol;Acc:MGI:1913513]	-0.65211	0.0013333	0.027161	DOWN
ENSMUSG00000019997	2.49473	2.27865	7.33944	4.69375	3.00592	2.72241	3.34993	3.39218	4.3933	3.95414	6.68717	6.53907	3.16788	8.40806	9.42449	6.68388	5.64842	Ccn2	cellular communication network factor 2 [Source:MGI Symbol;Acc:MGI:95537]	0.70178	0.015536	0.15358	FALSE
ENSMUSG00000051675	3.70241	3.24359	3.66294	3.86348	4.1914	4.43424	4.98706	4.82757	5.93333	5.61807	4.52717	6.42575	5.67768	5.14701	5.443	6.16756	4.41432	Trim32	tripartite motif-containing 32 [Source:MGI Symbol;Acc:MGI:1917057]	0.37457	0.011023	0.12159	FALSE
ENSMUSG00000022253	131.477	121.252	118.921	123.815	124.041	119.396	130.889	127.872	124.838	127.912	130.857	139.659	145.486	137.915	109.276	128.516	99.5232	Nadk2	NAD kinase 2, mitochondrial [Source:MGI Symbol;Acc:MGI:1915896]	-0.014901	0.97551	1	FALSE
ENSMUSG00000006281	8.76501	8.34041	7.50858	7.49087	7.93268	9.11252	9.01618	10.0297	10.7368	11.1065	10.0899	9.94858	9.47776	10.89	10.3987	11.4541	9.62445	Tep1	telomerase associated protein 1 [Source:MGI Symbol;Acc:MGI:109573]	0.2489	0.074397	0.40272	FALSE
ENSMUSG00000044469	3.45194	3.38643	2.82329	3.70713	3.87956	3.66109	4.33032	5.25418	4.52338	5.68398	4.24901	3.84991	7.69752	5.21527	6.78133	4.84547	3.62031	Tnfaip8l1	tumor necrosis factor, alpha-induced protein 8-like 1 [Source:MGI Symbol;Acc:MGI:1913693]	0.39558	0.016027	0.15716	FALSE
ENSMUSG00000004591	33.9242	34.1845	36.1605	34.565	32.5948	34.9438	32.7094	35.4056	37.2273	37.0388	36.4637	32.6267	37.8007	36.3128	34.3644	33.6456	37.832	Pkn2	protein kinase N2 [Source:MGI Symbol;Acc:MGI:109211]	0.02541	0.87949	1	FALSE
ENSMUSG00000002103	24.1075	21.0675	18.9854	20.1674	23.0987	21.6798	23.3322	25.6954	24.1746	23.7914	25.9061	27.0929	23.0442	24.604	24.966	24.771	21.343	Acp2	acid phosphatase 2, lysosomal [Source:MGI Symbol;Acc:MGI:87882]	0.091075	0.45225	0.93297	FALSE
ENSMUSG00000000628	1.03326	1.13999	1.21812	1.38948	1.02407	1.79002	1.67325	1.87788	1.43596	0.957289	0.959718	1.9907	1.2503	1.19241	0.607391	3.36555	1.33968	Hk2	hexokinase 2 [Source:MGI Symbol;Acc:MGI:1315197]	0.030761	0.96771	1	FALSE
ENSMUSG00000028645	8.13468	7.69619	9.23782	7.77621	6.97534	5.81738	6.35292	6.56309	6.66722	7.82405	7.58277	6.11585	6.28846	5.60666	5.65599	6.27213	7.4484	Slc2a1	solute carrier family 2 (facilitated glucose transporter), member 1 [Source:MGI Symbol;Acc:MGI:95755]	-0.1907	0.15719	0.59728	FALSE
ENSMUSG00000105176	1.54746	1.41285	1.47775	1.3669	1.61376	1.25911	1.75713	1.20111	1.55517	1.03705	1.11352	1.55813	1.21321	1.28278	1.4784	1.3886	1.22309	Gm43668	predicted gene 43668 [Source:MGI Symbol;Acc:MGI:5663805]	-0.1854	0.26208	0.75745	FALSE
ENSMUSG00000015488	15.9077	20.1016	17.4458	17.6003	16.5712	18.8627	18.8038	16.0713	17.4867	19.7979	19.5898	18.3087	17.2114	19.0684	20.416	20.6736	18.6176	Cacfd1	calcium channel flower domain containing 1 [Source:MGI Symbol;Acc:MGI:1924317]	0.065954	0.62885	1	FALSE
ENSMUSG00000015653	1.42761	2.63034	3.06954	2.54126	2.29353	2.30145	2.25873	1.67539	1.43859	1.74122	2.14455	0.843058	1.37174	0.810125	2.03305	0.801256	3.25526	Steap2	six transmembrane epithelial antigen of prostate 2 [Source:MGI Symbol;Acc:MGI:1921301]	-0.53849	0.023599	0.20174	FALSE
ENSMUSG00000031357	45.889	46.6039	44.573	46.9717	48.3465	53.3895	49.0185	48.4255	47.9021	47.3291	50.549	63.082	47.7753	54.8491	43.2362	59.4508	46.2978	Syap1	synapse associated protein 1 [Source:MGI Symbol;Acc:MGI:1914293]	0.054842	0.64593	1	FALSE
ENSMUSG00000052783	0.663522	1.00673	1.43231	1.13034	1.1675	1.10492	1.14554	0.692532	1.1704	1.01836	0.402192	0.580806	0.555533	0.657731	0.704751	0.715701	0.875981	Grk4	G protein-coupled receptor kinase 4 [Source:MGI Symbol;Acc:MGI:95801]	-0.53154	0.010643	0.11881	FALSE
ENSMUSG00000026848	21.3285	26.1797	27.0822	19.6266	25.2766	24.4323	24.1516	29.2863	21.3564	19.8862	22.1481	24.4216	15.0572	24.1866	15.0132	22.5184	21.8266	Tor1b	torsin family 1, member B [Source:MGI Symbol;Acc:MGI:1353605]	-0.28862	0.030449	0.23752	FALSE
ENSMUSG00000020308	16.5467	18.2975	17.6742	14.573	19.2206	16.0532	17.5138	15.6052	18.3721	23.5767	19.5678	25.7445	19.4903	21.5883	17.4561	18.7877	17.5964	Tpgs1	tubulin polyglutamylase complex subunit 1 [Source:MGI Symbol;Acc:MGI:106618]	0.21545	0.13027	0.54593	FALSE
ENSMUSG00000032330	260.71	286.377	247.259	255.69	279.071	279.798	269.085	233.431	221.093	234.399	212.488	231.261	237.706	224.196	180.47	202.124	203.212	Cox7a2	cytochrome c oxidase subunit 7A2 [Source:MGI Symbol;Acc:MGI:1316715]	-0.32924	0.021313	0.1886	FALSE
ENSMUSG00000032562	73.6348	75.7621	76.3341	73.121	76.1073	73.9564	81.1539	83.3082	86.4875	84.611	81.9331	84.7578	80.2827	81.6239	80.9177	84.3632	90.6166	Gnai2	guanine nucleotide binding protein (G protein), alpha inhibiting 2 [Source:MGI Symbol;Acc:MGI:95772]	0.091249	0.52376	0.9877	FALSE
ENSMUSG00000073830	182.717	305.505	308.743	263.775	1229.85	624.269	210.491	394.225	193.66	152.291	108.576	801.13	75.6639	125.944	163.74	209.462	516.826	Mup14	major urinary protein 14 [Source:MGI Symbol;Acc:MGI:3702005]	-0.79324	0.21698	0.69645	FALSE
ENSMUSG00000037343	19.0867	15.6296	18.6329	28.5042	21.3523	19.0331	20.9494	18.4616	12.8942	16.0228	14.1004	13.6564	11.715	13.4491	12.2763	14.2833	12.5078	Taf2	TATA-box binding protein associated factor 2 [Source:MGI Symbol;Acc:MGI:2443028]	-0.63413	1.8631e-05	0.0009284	DOWN
ENSMUSG00000030016	39.5414	34.7397	32.9171	31.1198	34.5267	39.2429	37.0162	39.6795	33.1046	35.5754	32.3365	32.8797	38.532	32.2915	27.1057	28.2373	28.2736	Zfp638	zinc finger protein 638 [Source:MGI Symbol;Acc:MGI:1203484]	-0.2138	0.13176	0.54851	FALSE
ENSMUSG00000025016	47.7072	49.6461	48.8947	51.0804	50.9856	47.3475	52.8049	52.2086	51.8225	53.2715	51.234	53.5263	56.5085	51.8932	53.2924	55.2769	51.0773	Tm9sf3	transmembrane 9 superfamily member 3 [Source:MGI Symbol;Acc:MGI:1914262]	0.043208	0.74492	1	FALSE
ENSMUSG00000035476	6.17886	6.55848	7.77413	8.06391	7.73064	7.41833	6.83692	7.9682	8.14275	7.58996	7.40812	8.35273	7.08667	6.38857	9.05293	8.53254	6.32744	Tab3	TGF-beta activated kinase 1/MAP3K7 binding protein 3 [Source:MGI Symbol;Acc:MGI:1913974]	0.0225	0.90088	1	FALSE
ENSMUSG00000062070	169.576	171.465	197.198	167.79	210.205	160.735	182.706	164.639	152.386	163.224	169.121	172.749	174.199	159.286	148.141	171.784	139.54	Pgk1	phosphoglycerate kinase 1 [Source:MGI Symbol;Acc:MGI:97555]	-0.18518	0.17296	0.6265	FALSE
ENSMUSG00000025024	12.1602	11.8322	11.7852	9.91098	11.5058	10.9781	10.9793	11.0019	14.4766	14.407	13.7268	11.9257	14.3313	12.8675	12.6524	12.3801	12.2948	Smndc1	survival motor neuron domain containing 1 [Source:MGI Symbol;Acc:MGI:1923729]	0.18919	0.19248	0.65779	FALSE
ENSMUSG00000106734	3.20502	4.08477	3.85235	3.39725	2.8248	5.23303	5.48722	9.26884	3.43297	1.99266	2.32046	2.64572	3.26107	1.38996	1.71742	2.43945	2.12885	Gm20559	predicted gene, 20559 [Source:MGI Symbol;Acc:MGI:5295666]	-1.0114	0.00036779	0.010311	DOWN
ENSMUSG00000078495	1.70902	2.04013	1.48427	1.7217	1.69427	1.86359	1.7297	1.96065	1.9098	0.393408	1.22142	0.43849	0.827781	0.214681	1.31691	1.12836	0.443792	Zfp984	zinc finger protein 984 [Source:MGI Symbol;Acc:MGI:3651978]	-1.0624	2.2896e-06	0.00016306	DOWN
ENSMUSG00000080384	1.87535	0.796705	1.07339	0.662611	1.00428	1.55038	1.34305	1.52238	1.01228	0.248739	0.252608	0.766064	0.610608	0.619661	0.502455	0.913533	0.577694	Gm22105	predicted gene, 22105 [Source:MGI Symbol;Acc:MGI:5451882]	-1.0448	0.09356	0.45742	FALSE
ENSMUSG00000078584	17.8915	19.1441	15.8093	15.9648	17.1069	16.1468	17.1321	16.9102	17.3382	15.7076	14.0672	14.3491	17.9864	14.4805	18.5203	11.9993	12.4821	AU022252	expressed sequence AU022252 [Source:MGI Symbol;Acc:MGI:2140466]	-0.20556	0.15998	0.60293	FALSE
ENSMUSG00000032350	97.4457	123.518	138.834	127.714	133.22	135.157	136.345	171.016	115.258	135.385	122.504	174.373	160.765	101.038	146.398	129.024	95.0836	Gclc	glutamate-cysteine ligase, catalytic subunit [Source:MGI Symbol;Acc:MGI:104990]	-0.06028	0.55787	1	FALSE
ENSMUSG00000106205	2.40027	1.48484	3.05138	1.51762	2.11975	1.94256	2.03564	2.64928	1.19333	1.4075	2.07602	2.02979	1.35738	2.01756	1.98006	2.07181	2.31547	C230096K16Rik	RIKEN cDNA C230096K16 gene [Source:MGI Symbol;Acc:MGI:3041194]	-0.26792	0.069773	0.38844	FALSE
ENSMUSG00000029648	6.59875	6.69918	7.67326	8.21602	7.28832	7.25633	7.0235	7.31631	7.20886	5.36723	4.70567	5.04421	5.42662	5.37882	5.19669	6.02706	6.15421	Flt1	FMS-like tyrosine kinase 1 [Source:MGI Symbol;Acc:MGI:95558]	-0.41267	0.0036052	0.055859	FALSE
ENSMUSG00000037369	8.5204	10.4655	10.2899	9.71359	8.86369	9.20606	9.98254	9.50788	7.75323	9.19794	8.06159	8.59086	9.30326	7.29779	9.99345	8.00009	8.02866	Kdm6a	lysine (K)-specific demethylase 6A [Source:MGI Symbol;Acc:MGI:1095419]	-0.21741	0.10661	0.49049	FALSE
ENSMUSG00000081679	1.39449	1.65878	2.49027	1.47813	0.896124	2.21346	1.19842	1.81124	1.58071	1.33171	2.02864	3.18997	1.36212	1.29017	1.12086	0.815153	2.5774	Gm11874	predicted gene 11874 [Source:MGI Symbol;Acc:MGI:3649335]	0.015398	0.95812	1	FALSE
ENSMUSG00000023952	16.345	17.5656	21.4539	16.5912	17.7285	16.1808	15.8844	19.7623	16.9631	18.0783	17.7439	15.3622	16.2362	15.1039	16.283	16.0928	17.8572	Gtpbp2	GTP binding protein 2 [Source:MGI Symbol;Acc:MGI:1860138]	-0.12839	0.28611	0.78838	FALSE
ENSMUSG00000059975	3.26119	2.8198	3.00414	2.7451	2.69153	3.38753	3.11176	2.92769	3.43263	2.88537	2.57367	4.35697	3.42909	2.77634	3.53101	2.57916	2.90742	Zfp74	zinc finger protein 74 [Source:MGI Symbol;Acc:MGI:107784]	0.037277	0.79921	1	FALSE
ENSMUSG00000011179	74.4012	74.0006	77.4354	61.649	85.7861	76.1995	86.4629	76.3558	47.4334	51.4652	52.6604	48.0745	28.2305	55.1257	26.5787	55.2679	31.9422	Odc1	ornithine decarboxylase, structural 1 [Source:MGI Symbol;Acc:MGI:97402]	-0.835	3.7298e-09	6.1298e-07	DOWN
ENSMUSG00000026999	3.33395	3.81913	3.96644	3.50237	6.02566	5.28605	6.39549	5.02626	4.43473	4.16933	3.68087	3.76952	5.46639	4.07206	4.25891	4.66917	2.72342	Nup35	nucleoporin 35 [Source:MGI Symbol;Acc:MGI:1916732]	-0.21225	0.21066	0.68762	FALSE
ENSMUSG00000005732	12.1155	13.4585	12.2356	12.1287	16.6766	14.5122	15.377	13.6964	11.4081	15.9267	12.4391	13.4541	16.2612	12.1877	13.2006	13.1151	12.5234	Ranbp1	RAN binding protein 1 [Source:MGI Symbol;Acc:MGI:96269]	-0.081859	0.62008	1	FALSE
ENSMUSG00000009828	6.1334	7.8525	6.5871	7.78676	6.31525	6.14	7.50219	6.14453	6.04952	6.56723	7.31156	8.6096	6.52207	8.24467	7.68615	8.10765	5.8871	Ick	intestinal cell kinase [Source:MGI Symbol;Acc:MGI:1934157]	0.043255	0.68946	1	FALSE
ENSMUSG00000078974	84.8333	83.383	60.7446	75.0257	85.5409	66.0822	81.4698	66.8889	65.0459	83.2059	62.0503	55.6066	64.8822	52.3781	60.0168	50.84	57.1425	Sec61g	SEC61, gamma subunit [Source:MGI Symbol;Acc:MGI:1202066]	-0.34809	0.020909	0.18611	FALSE
ENSMUSG00000066647	1.72046	1.87386	1.83994	1.0893	1.84267	2.291	1.69935	1.8372	2.05679	1.83781	1.58644	1.47162	1.37601	1.76268	1.28078	1.61992	1.53659	Gm5113	predicted gene 5113 [Source:MGI Symbol;Acc:MGI:3644651]	-0.17446	0.26565	0.76208	FALSE
ENSMUSG00000026965	19.1901	18.6053	18.8502	18.7937	19.3307	17.9317	20.5292	21.525	23.5106	25.5374	23.9826	29.5561	21.5188	26.451	23.9155	26.1175	22.4193	Anapc2	anaphase promoting complex subunit 2 [Source:MGI Symbol;Acc:MGI:2139135]	0.31634	0.021848	0.1913	FALSE
ENSMUSG00000073418	455.332	500.298	501.632	507.773	450.567	477.334	457.853	676.489	558.122	444.387	430.481	495.461	565.303	575.087	902.006	464.262	981.061	C4b	complement component 4B (Chido blood group) [Source:MGI Symbol;Acc:MGI:88228]	0.22097	0.3288	0.83423	FALSE
ENSMUSG00000095432	3.73818	3.8032	3.29876	3.9624	3.60204	4.33257	4.18466	3.91846	3.56542	3.82212	3.64693	2.92554	5.12853	3.38177	3.5881	2.45153	2.96268	Zfp748	zinc finger protein 748 [Source:MGI Symbol;Acc:MGI:1916455]	-0.18353	0.2505	0.74229	FALSE
ENSMUSG00000086533	1.22257	1.46077	1.65318	1.45788	1.71859	1.74348	1.92896	1.7368	1.60855	1.429	1.38948	2.09127	1.08224	1.31289	1.38188	1.00498	1.5535	Mypopos	Myb-related transcription factor, partner of profilin, opposite strand [Source:MGI Symbol;Acc:MGI:3826523]	-0.21559	0.32293	0.82822	FALSE
ENSMUSG00000003824	5.35567	5.99095	4.97525	5.63606	5.03455	5.38958	5.62912	5.91155	5.4906	4.41544	5.26263	6.3901	5.00555	5.42351	6.22489	6.94454	4.98499	Syce2	synaptonemal complex central element protein 2 [Source:MGI Symbol;Acc:MGI:1919096]	-0.019654	0.90703	1	FALSE
ENSMUSG00000055116	1.25738	1.98407	3.29315	4.18879	4.18806	1.76828	2.44913	1.97414	1.00687	2.48511	0.714697	1.52395	12.9433	0.748757	4.67567	1.58847	0.868302	Arntl	aryl hydrocarbon receptor nuclear translocator-like [Source:MGI Symbol;Acc:MGI:1096381]	0.10734	0.96697	1	FALSE
ENSMUSG00000001313	4.66076	6.85116	4.9884	5.75865	6.67617	6.24064	6.23545	4.20134	9.1448	12.5609	9.72901	15.4647	9.91515	13.0194	8.82546	16.8259	19.422	Rnd2	Rho family GTPase 2 [Source:MGI Symbol;Acc:MGI:1338755]	1.1262	7.3067e-07	6.092e-05	UP
ENSMUSG00000034684	3.59147	4.74683	4.62031	4.65286	4.88453	4.8637	5.20538	5.57647	5.63118	4.85431	4.81465	4.6807	4.76101	5.2931	3.78026	5.4429	6.7434	Sema3f	sema domain, immunoglobulin domain (Ig), short basic domain, secreted, (semaphorin) 3F [Source:MGI Symbol;Acc:MGI:1096347]	0.064649	0.73458	1	FALSE
ENSMUSG00000031511	9.19415	12.9988	11.3649	10.6588	10.3563	11.0662	11.8393	10.1043	10.6071	11.5722	10.7439	10.084	11.2586	9.91389	11.891	10.5348	11.6263	Arhgef7	Rho guanine nucleotide exchange factor (GEF7) [Source:MGI Symbol;Acc:MGI:1860493]	-0.044111	0.71021	1	FALSE
ENSMUSG00000053730	1.66585	2.41452	2.22105	2.25049	2.62379	2.20349	2.35095	2.73114	2.98849	2.52145	2.77186	2.08148	1.62719	1.81321	2.25788	1.46385	2.14319	Tmem39b	transmembrane protein 39b [Source:MGI Symbol;Acc:MGI:2682939]	-0.11959	0.54506	1	FALSE
ENSMUSG00000030678	22.7692	23.926	30.6137	26.0821	24.6972	26.2092	28.6142	25.214	28.2404	40.6644	33.6393	31.8723	32.1334	33.9916	26.0144	27.1047	30.0439	Maz	MYC-associated zinc finger protein (purine-binding transcription factor) [Source:MGI Symbol;Acc:MGI:1338823]	0.23718	0.091381	0.45239	FALSE
ENSMUSG00000015093	0.902657	1.10782	1.61885	1.06311	0.537096	0.596992	2.2087	0.610636	0.690251	1.03761	0.891641	0.778425	2.59614	0.79536	0.483691	0.537422	1.29761	Clic3	chloride intracellular channel 3 [Source:MGI Symbol;Acc:MGI:1916704]	-0.12683	0.6474	1	FALSE
ENSMUSG00000020267	191.004	213.159	204.956	203.914	217.153	220.782	241.891	204.867	214.183	213.46	211.913	206.227	238.179	199.603	172.602	172.55	190.126	Hint1	histidine triad nucleotide binding protein 1 [Source:MGI Symbol;Acc:MGI:1321133]	-0.111	0.44999	0.93057	FALSE
ENSMUSG00000024858	14.7767	16.6917	19.9121	17.2708	17.9225	18.2028	19.9473	21.7468	18.1643	19.8977	21.0971	15.6101	20.4319	16.2645	16.0264	16.5891	16.9114	Grk2	G protein-coupled receptor kinase 2 [Source:MGI Symbol;Acc:MGI:87940]	-0.071888	0.53633	0.99743	FALSE
ENSMUSG00000092274	41.4517	30.9701	50.5706	47.5046	40.7374	40.8687	38.7287	34.0697	18.7208	26.4654	23.1104	31.186	16.0837	25.2636	22.7968	26.1422	34.3309	Neat1	nuclear paraspeckle assembly transcript 1 (non-protein coding) [Source:MGI Symbol;Acc:MGI:1914211]	-0.74548	7.1543e-08	8.1793e-06	DOWN
ENSMUSG00000082674	9.15357	11.4231	12.918	12.2799	11.259	8.01671	11.5232	11.4363	10.538	10.6992	9.42075	12.0354	13.6911	7.75044	5.40313	10.1023	6.67482	Gm11914	predicted gene 11914 [Source:MGI Symbol;Acc:MGI:3649889]	-0.24139	0.095944	0.46377	FALSE
ENSMUSG00000061032	37.0097	42.77	43.6508	39.1498	43.9532	37.5748	43.8828	44.4087	40.9398	1.94755	43.1475	40.8482	2.86852	1.8163	46.0892	43.5397	43.8748	Rrp1	ribosomal RNA processing 1 homolog (S. cerevisiae) [Source:MGI Symbol;Acc:MGI:1203500]	-0.53141	0.056185	0.34469	FALSE
ENSMUSG00000064145	23.5213	28.9128	29.4241	25.3884	25.1107	30.3675	27.2803	26.5963	27.675	31.0096	29.5072	28.2352	31.5572	29.4985	31.1571	26.3938	29.0138	Arih2	ariadne RBR E3 ubiquitin protein ligase 2 [Source:MGI Symbol;Acc:MGI:1344361]	0.076311	0.62354	1	FALSE
ENSMUSG00000073448	1.4193	1.42519	1.47703	1.13972	2.07289	2.73072	2.31011	1.92028	1.88045	1.40332	1.42515	1.51092	1.59642	1.59166	1.20995	1.21515	1.03341	Gm10509	predicted gene 10509 [Source:MGI Symbol;Acc:MGI:3796835]	-0.37868	0.097388	0.46737	FALSE
ENSMUSG00000020926	4.30477	2.32756	6.05571	4.66057	4.31467	3.49411	3.73411	3.10211	11.6492	10.9552	11.4047	17.8103	19.0455	14.8021	20.3349	10.7428	36.9952	Adam11	a disintegrin and metallopeptidase domain 11 [Source:MGI Symbol;Acc:MGI:1098667]	2.0591	4.1801e-06	0.00026475	UP
ENSMUSG00000038489	13.7116	16.2245	13.7946	13.4394	14.4502	12.9052	13.2897	13.7352	14.1265	15.616	14.8289	13.6078	10.5816	16.9174	14.0767	14.3648	15.4332	Polr2l	polymerase (RNA) II (DNA directed) polypeptide L [Source:MGI Symbol;Acc:MGI:1913741]	0.0050705	0.91421	1	FALSE
ENSMUSG00000024900	241.475	293.614	277.918	245.779	217.276	273.727	251.928	317.037	292.628	234.553	301.381	243.414	224.671	302.061	269.351	359.51	269.408	Cpt1a	carnitine palmitoyltransferase 1a, liver [Source:MGI Symbol;Acc:MGI:1098296]	0.029759	0.93836	1	FALSE
ENSMUSG00000056260	9.35935	9.97682	6.70854	8.85129	8.55271	8.19892	8.64754	8.83502	8.95105	9.63497	8.22346	9.69833	10.6728	8.01511	9.81766	8.11453	7.20117	Lrif1	ligand dependent nuclear receptor interacting factor 1 [Source:MGI Symbol;Acc:MGI:2445214]	0.0011231	0.90307	1	FALSE
ENSMUSG00000054091	12.5648	14.022	12.709	13.716	13.7586	15.3797	14.8072	15.3506	13.8935	13.9542	14.8534	14.2743	16.6696	12.5791	12.3353	13.094	14.0957	1810037I17Rik	RIKEN cDNA 1810037I17 gene [Source:MGI Symbol;Acc:MGI:1914954]	-0.046712	0.73612	1	FALSE
ENSMUSG00000038456	1.56072	1.76325	2.15572	1.65433	1.52463	2.63726	1.63974	1.92134	1.86079	2.33395	2.30096	2.05975	1.82605	2.50483	2.46759	1.87143	1.96536	Dennd2a	DENN/MADD domain containing 2A [Source:MGI Symbol;Acc:MGI:2444961]	0.16143	0.33898	0.8453	FALSE
ENSMUSG00000041378	2.79095	2.26258	2.49731	1.87272	2.27617	2.79418	2.77811	2.47351	3.15121	2.7305	2.69021	2.61486	3.22639	2.08129	1.37891	2.3948	1.58539	Cldn5	claudin 5 [Source:MGI Symbol;Acc:MGI:1276112]	-0.065383	0.6862	1	FALSE
ENSMUSG00000033629	56.8812	60.7135	55.9461	57.257	59.4593	64.2233	67.1571	64.7648	57.6933	51.4019	54.1378	56.8148	49.5212	57.1631	53.616	62.6405	53.4443	Hacd3	3-hydroxyacyl-CoA dehydratase 3 [Source:MGI Symbol;Acc:MGI:1889341]	-0.17962	0.20427	0.67834	FALSE
ENSMUSG00000024270	1.53844	2.69235	4.16359	3.50483	3.59055	3.05245	3.62599	3.52297	1.95211	3.32576	3.04346	2.51376	2.0186	2.45824	2.12247	2.34892	2.46151	Slc39a6	solute carrier family 39 (metal ion transporter), member 6 [Source:MGI Symbol;Acc:MGI:2147279]	-0.41424	0.0084124	0.10129	FALSE
ENSMUSG00000032047	244.937	200.477	199.66	217.327	243.083	222.728	211.145	256.665	295.234	303.878	298.143	362.65	316.068	313.71	232.298	328.532	136.172	Acat1	acetyl-Coenzyme A acetyltransferase 1 [Source:MGI Symbol;Acc:MGI:87870]	0.31139	0.016706	0.16229	FALSE
ENSMUSG00000074807	1.97369	2.43161	3.07725	2.09208	2.19844	2.23214	2.45946	1.85857	2.65275	2.85866	2.79148	2.64446	3.70154	3.36513	3.06178	2.65357	2.17052	Gm10762	predicted gene 10762 [Source:MGI Symbol;Acc:MGI:3704209]	0.28955	0.090794	0.45072	FALSE
ENSMUSG00000022234	133.607	135.063	130.834	130.064	155.684	138.009	147.893	139.842	120.596	137.827	121.452	129.959	114.26	114.941	105.608	117.996	110.492	Cct5	chaperonin containing Tcp1, subunit 5 (epsilon) [Source:MGI Symbol;Acc:MGI:107185]	-0.26165	0.068659	0.3852	FALSE
ENSMUSG00000039753	12.3779	13.199	12.6069	12.5316	12.2397	14.3092	12.9357	11.97	15.1335	16.526	14.4564	17.4551	20.4555	15.5582	14.9177	16.786	15.7605	Fbxl5	F-box and leucine-rich repeat protein 5 [Source:MGI Symbol;Acc:MGI:2152883]	0.31423	0.027275	0.2212	FALSE
ENSMUSG00000029561	3.54923	5.0338	3.39412	3.50166	2.66093	5.82326	4.80991	20.1906	3.38213	1.62954	2.27271	2.2082	3.06683	2.14704	2.28224	2.47369	2.97721	Oasl2	2'-5' oligoadenylate synthetase-like 2 [Source:MGI Symbol;Acc:MGI:1344390]	-1.322	0.035571	0.26097	FALSE
ENSMUSG00000080573	2.11498	1.79701	2.69779	2.24183	1.9416	1.4987	1.94743	2.45272	0.7339	1.68313	1.46513	2.46843	1.47563	0.798674	3.15709	1.76616	1.67531	Mir467f	microRNA 467f [Source:MGI Symbol;Acc:MGI:3783379]	-0.34562	0.38258	0.88467	FALSE
ENSMUSG00000002524	32.4441	36.7242	40.64	34.2735	38.2038	35.5687	35.4042	35.1763	40.5166	48.6049	39.0207	38.6961	42.7919	42.2029	42.3139	36.0019	37.1991	Puf60	poly-U binding splicing factor 60 [Source:MGI Symbol;Acc:MGI:1915209]	0.1373	0.33195	0.83803	FALSE
ENSMUSG00000016921	38.684	38.4108	46.7722	39.557	41.4136	41.8047	40.216	41.2823	35.1562	46.5334	39.615	40.748	41.1943	40.0896	38.6939	42.9758	35.5936	Srsf6	serine/arginine-rich splicing factor 6 [Source:MGI Symbol;Acc:MGI:1915246]	-0.074743	0.54961	1	FALSE
ENSMUSG00000093239	2.85486	0.485133	1.17651	0.30261	2.14035	0.849656	1.53341	0.695259	1.61805	2.95353	0.692187	1.63266	0.55772	2.07529	0.458935	2.22509	1.31914	Gm24106	predicted gene, 24106 [Source:MGI Symbol;Acc:MGI:5453883]	0.21156	0.58558	1	FALSE
ENSMUSG00000028159	1.15143	0.88732	1.28744	1.19211	0.716988	1.32824	1.35198	1.63032	0.975642	0.958948	1.34177	1.35636	0.627744	0.51318	0.925497	1.14788	0.940353	Dapp1	dual adaptor for phosphotyrosine and 3-phosphoinositides 1 [Source:MGI Symbol;Acc:MGI:1347063]	-0.32625	0.085698	0.43672	FALSE
ENSMUSG00000096841	6.09926	6.90974	9.30942	7.54261	7.25833	7.05929	5.09607	8.25214	6.85887	5.93253	4.65555	5.25983	9.59852	4.9264	7.35369	6.93261	6.88914	Gm25596	predicted gene, 25596 [Source:MGI Symbol;Acc:MGI:5455373]	-0.18953	0.35947	0.86215	FALSE
ENSMUSG00000002129	12.487	12.9237	11.9614	10.4474	14.4454	14.1706	15.8023	13.4605	14.6555	15.9823	11.9786	13.1986	12.8668	13.9697	13.6852	13.6636	11.9506	Sf3a1	splicing factor 3a, subunit 1 [Source:MGI Symbol;Acc:MGI:1914715]	-0.0036464	0.93701	1	FALSE
ENSMUSG00000037816	1.36818	0.871866	1.14855	0.845975	1.09902	1.2442	1.59224	2.46815	1.26163	1.33078	0.522163	0.900432	0.779581	0.72835	0.855332	1.03674	0.772681	Fbxw17	F-box and WD-40 domain protein 17 [Source:MGI Symbol;Acc:MGI:1923584]	-0.58604	0.015431	0.15298	FALSE
ENSMUSG00000037798	897.391	1107.15	1157.38	1102.58	921.625	1090.66	841.234	857.341	1211.7	1115.26	1085.77	1244.4	972.717	1224.1	1518.34	1470.1	1533.69	Mat1a	methionine adenosyltransferase I, alpha [Source:MGI Symbol;Acc:MGI:88017]	0.30226	0.035233	0.25991	FALSE
ENSMUSG00000090761	2.41712	3.94948	4.78898	3.05481	3.78364	4.05801	4.19446	4.60357	2.9356	4.36504	4.28268	3.79758	2.63344	3.80906	4.18455	4.70977	4.12385	Gm17201	predicted gene 17201 [Source:MGI Symbol;Acc:MGI:4938028]	-0.027761	0.77961	1	FALSE
ENSMUSG00000020311	35.1924	36.4426	36.1601	37.905	36.1343	34.737	38.5293	36.8628	36.2498	29.87	31.7683	31.1283	31.6381	34.815	34.7028	33.9408	33.7685	Erlec1	endoplasmic reticulum lectin 1 [Source:MGI Symbol;Acc:MGI:1914003]	-0.18164	0.20786	0.68363	FALSE
ENSMUSG00000005320	15.1174	16.5813	22.4313	18.2754	19.8308	16.5342	18.6556	17.3837	23.3068	31.1007	31.322	25.8241	39.1252	28.9306	39.5662	23.8572	30.1349	Fgfr4	fibroblast growth factor receptor 4 [Source:MGI Symbol;Acc:MGI:95525]	0.70541	1.0343e-06	8.1528e-05	UP
ENSMUSG00000001946	9.65245	10.8127	12.072	8.65343	10.801	9.71871	9.95638	11.2273	8.43741	9.13381	10.6731	9.18059	7.4114	7.90211	8.56902	9.63788	9.31962	Esam	endothelial cell-specific adhesion molecule [Source:MGI Symbol;Acc:MGI:1916774]	-0.25479	0.070536	0.39054	FALSE
ENSMUSG00000020919	12.5173	15.2392	12.6789	12.2096	10.7484	9.1712	8.9007	11.4616	13.0008	15.1468	12.9612	13.8614	26.0665	15.3223	21.1793	11.6845	17.4613	Stat5b	signal transducer and activator of transcription 5B [Source:MGI Symbol;Acc:MGI:103035]	0.44385	0.023601	0.20174	FALSE
ENSMUSG00000022992	10.2658	10.373	11.5369	9.90519	11.7303	11.8124	11.9994	12.3032	13.017	12.2745	12.5196	13.3124	10.3056	12.0631	11.8858	11.8451	11.2513	Kansl2	KAT8 regulatory NSL complex subunit 2 [Source:MGI Symbol;Acc:MGI:1916862]	0.061249	0.65237	1	FALSE
ENSMUSG00000024294	38.9929	44.1141	47.4812	43.0124	41.7626	41.6758	45.8242	41.9827	44.6289	44.1576	41.8597	42.6386	48.6936	43.3009	47.8635	42.1525	40.3773	Mib1	mindbomb E3 ubiquitin protein ligase 1 [Source:MGI Symbol;Acc:MGI:2443157]	-0.0124	0.89519	1	FALSE
ENSMUSG00000030795	32.2646	25.6571	25.2964	24.8687	20.2602	27.1949	22.2343	25.1615	28.3946	30.5969	24.5539	28.6176	39.7747	26.8419	46.8483	29.2798	26.8088	Fus	fused in sarcoma [Source:MGI Symbol;Acc:MGI:1353633]	0.25789	0.076337	0.40789	FALSE
ENSMUSG00000063253	13.909	17.2585	13.3979	16.4064	16.3503	16.1544	17.8571	16.317	13.5965	16.5698	15.3881	15.2436	13.1306	15.5811	15.6789	17.641	15.4795	Scoc	short coiled-coil protein [Source:MGI Symbol;Acc:MGI:1927654]	-0.094295	0.58064	1	FALSE
ENSMUSG00000084572	1.35654	0.733475	1.77876	0.392157	0.660409	0.978742	1.32478	1.10122	1.09835	0.686992	0.299006	0.302256	1.68644	0.570481	0.892114	0.720883	1.59554	Gm23657	predicted gene, 23657 [Source:MGI Symbol;Acc:MGI:5453434]	-0.28426	0.31229	0.81702	FALSE
ENSMUSG00000044145	1.69797	1.20508	1.30345	1.16459	1.34789	1.22869	1.35193	0.989196	1.01897	0.95384	0.936391	1.19137	1.03416	0.910884	0.818877	0.856322	0.812273	1810024B03Rik	RIKEN cDNA 1810024B03 gene [Source:MGI Symbol;Acc:MGI:1925560]	-0.48481	0.014011	0.1434	FALSE
ENSMUSG00000034485	2.86555	2.5458	2.46541	2.29139	2.08913	2.74304	2.17101	3.01182	3.37032	4.18482	4.46933	4.789	3.02493	4.15284	4.27519	4.20235	3.38222	Uaca	uveal autoantigen with coiled-coil domains and ankyrin repeats [Source:MGI Symbol;Acc:MGI:1919815]	0.61749	3.0256e-05	0.0013681	UP
ENSMUSG00000053253	10.1043	11.5592	11.2569	10.6521	10.2208	11.8258	11.1974	12	12.2896	10.7829	11.7157	11.4294	11.332	11.9801	10.6077	12.5358	10.6602	Ndfip2	Nedd4 family interacting protein 2 [Source:MGI Symbol;Acc:MGI:1923523]	0.0090782	0.98074	1	FALSE
ENSMUSG00000040043	8.8916	10.4407	9.54003	9.33711	8.96124	9.01274	10.501	11.2306	10.6871	10.1087	9.46252	11.4379	10.2497	9.94541	10.7647	12.4291	12.4277	Rbms2	RNA binding motif, single stranded interacting protein 2 [Source:MGI Symbol;Acc:MGI:1861776]	0.11545	0.49536	0.96883	FALSE
ENSMUSG00000007670	23.5689	27.6835	34.6466	28.6604	26.7383	29.1661	31.2514	28.716	32.3813	39.539	35.6078	28.078	36.5182	33.3082	32.2613	28.1226	29.484	Khsrp	KH-type splicing regulatory protein [Source:MGI Symbol;Acc:MGI:1336214]	0.14821	0.31921	0.82445	FALSE
ENSMUSG00000085939	1.13872	1.35453	1.50167	1.2553	1.95136	2.12378	1.32112	0.924392	0.995743	0.86996	1.65655	1.56292	2.0911	0.692318	0.622388	1.99692	1.72582	Cd63-ps	CD63 antigen, pseudogene [Source:MGI Symbol;Acc:MGI:105972]	-0.12793	0.51781	0.98333	FALSE
ENSMUSG00000022898	14.8086	16.227	14.1423	17.0411	14.9815	17.4663	19.314	16.3515	20.7485	21.2543	20.1983	22.2158	21.0961	16.4911	21.1972	18.2794	18.8559	Vps26c	VPS26 endosomal protein sorting factor C [Source:MGI Symbol;Acc:MGI:1206040]	0.25719	0.062872	0.36757	FALSE
ENSMUSG00000022463	16.9016	10.7092	21.7527	17.7284	19.957	19.4718	23.1521	18.6411	25.7855	23.966	22.8744	21.2234	36.2297	27.203	30.7922	19.8723	27.6082	Srebf2	sterol regulatory element binding factor 2 [Source:MGI Symbol;Acc:MGI:107585]	0.45943	0.0010547	0.022819	UP
ENSMUSG00000088170	1.53816	2.14708	3.32036	1.74688	1.41207	1.41695	1.65236	2.05137	1.77915	1.74871	1.15434	1.52594	1.7171	1.23431	2.47269	2.03376	2.74142	Gm25219	predicted gene, 25219 [Source:MGI Symbol;Acc:MGI:5454996]	-0.10292	0.48736	0.96284	FALSE
ENSMUSG00000020604	5.01864	5.18749	4.31556	3.7489	4.50748	3.58708	4.79693	4.55524	6.17516	7.86204	3.73668	8.66842	12.2554	6.63313	13.3404	7.8924	6.17172	Arsg	arylsulfatase G [Source:MGI Symbol;Acc:MGI:1921258]	0.81116	0.0012508	0.025867	UP
ENSMUSG00000021252	44.3377	29.0046	33.3443	33.1227	33.5338	39.9314	36.9021	32.7002	53.2388	41.3243	39.5336	43.3774	64.2877	44.6513	40.5524	40.0231	40.2643	Erg28	ergosterol biosynthesis 28 [Source:MGI Symbol;Acc:MGI:1915571]	0.31236	0.020834	0.18567	FALSE
ENSMUSG00000029715	2.09397	2.33927	2.18398	1.80854	3.77938	2.5005	3.41581	2.67569	3.76761	4.35119	2.31913	3.32644	2.68929	4.48453	2.89866	2.8712	1.97096	Pop7	processing of precursor 7, ribonuclease P family, (S. cerevisiae) [Source:MGI Symbol;Acc:MGI:1921347]	0.2525	0.10517	0.48745	FALSE
ENSMUSG00000041235	11.8487	12.3759	16.0106	13.0934	13.2877	12.8613	12.825	12.3354	12.5874	9.02125	12.07	9.91536	7.7685	12.2952	13.096	12.6392	13.0117	Chd7	chromodomain helicase DNA binding protein 7 [Source:MGI Symbol;Acc:MGI:2444748]	-0.23906	0.074145	0.40195	FALSE
ENSMUSG00000008090	15.8942	16.7662	20.9479	18.278	15.7384	15.9762	15.4956	16.457	27.2921	25.7989	29.8358	25.8725	24.1667	28.0626	21.8387	26.0907	21.4229	Fgfrl1	fibroblast growth factor receptor-like 1 [Source:MGI Symbol;Acc:MGI:2150920]	0.55386	0.00012635	0.0044943	UP
ENSMUSG00000109644	66.5684	73.5643	74.1042	61.6412	64.6154	76.2986	74.344	70.7267	76.2035	53.7758	55.7629	34.5466	33.166	41.8335	78.2403	48.8245	50.2981	0610005C13Rik	RIKEN cDNA 0610005C13 gene [Source:MGI Symbol;Acc:MGI:1918911]	-0.46033	0.00092447	0.020699	DOWN
ENSMUSG00000037788	1.7965	1.95814	2.04407	2.30819	1.34105	1.62021	2.16381	1.9445	1.92474	1.87737	1.89191	1.9273	2.03841	1.73885	1.75029	1.75025	2.12978	Vopp1	vesicular, overexpressed in cancer, prosurvival protein 1 [Source:MGI Symbol;Acc:MGI:2141658]	-0.044132	0.74591	1	FALSE
ENSMUSG00000025816	3.99349	4.31581	7.19412	4.82714	5.10257	5.83841	4.59103	4.37935	3.77231	4.76713	3.6522	4.14982	2.87428	2.6854	4.98377	4.06132	4.56462	Sec61a2	Sec61, alpha subunit 2 (S. cerevisiae) [Source:MGI Symbol;Acc:MGI:1931071]	-0.38955	0.0090295	0.106	FALSE
ENSMUSG00000066153	592.533	917.99	415.437	488.993	454.398	721.235	591.419	500.051	128.828	520.517	270.475	533.618	675.871	820.699	405.927	303.874	57.2626	Mup21	major urinary protein 21 [Source:MGI Symbol;Acc:MGI:3650630]	-0.54809	0.10799	0.49357	FALSE
ENSMUSG00000035325	75.8974	102.579	114.004	99.5652	89.37	94.5822	101.289	95.9589	99.5551	95.4429	94.4477	93.7573	74.3617	102.939	101.027	110.68	92.7492	Sec31a	Sec31 homolog A (S. cerevisiae) [Source:MGI Symbol;Acc:MGI:1916412]	-0.046788	0.67563	1	FALSE
ENSMUSG00000032705	5.31793	4.95627	6.13011	6.2705	5.54113	6.78887	5.64632	7.12808	6.65892	7.36515	6.71344	7.83048	6.64413	7.45096	6.5939	6.04452	6.43838	Exd2	exonuclease 3'-5' domain containing 2 [Source:MGI Symbol;Acc:MGI:1922485]	0.15949	0.26924	0.76698	FALSE
ENSMUSG00000006154	2.44427	0.173067	1.05926	1.57304	1.34011	1.2413	1.15658	1.06298	1.46073	1.34311	1.10531	1.78297	2.04647	1.40377	3.69542	1.84271	1.04875	Eps8l1	EPS8-like 1 [Source:MGI Symbol;Acc:MGI:1914675]	0.42121	0.16813	0.61793	FALSE
ENSMUSG00000022752	49.1695	48.6193	44.7697	43.2667	46.1551	46.2558	47.6873	51.7934	49.1323	49.1111	47.936	49.8116	49.2052	48.9616	49.6025	48.8768	50.9969	Tomm70a	translocase of outer mitochondrial membrane 70A [Source:MGI Symbol;Acc:MGI:106295]	0.021557	0.87679	1	FALSE
ENSMUSG00000106666	3.91004	2.11413	2.80766	1.31873	2.28424	1.41054	4.00941	2.30844	2.44633	2.40447	1.4364	1.01641	1.73604	1.52688	2.14282	2.25099	1.31397	Gm43587	predicted gene 43587 [Source:MGI Symbol;Acc:MGI:5663724]	-0.52104	0.10309	0.48249	FALSE
ENSMUSG00000021750	0.674096	1.63644	2.6898	8.98264	2.87072	1.35341	1.24139	1.15959	0.259902	0.178819	0.402116	0.380262	0.219484	3.33046	1.52227	0.469101	1.4684	Fam107a	family with sequence similarity 107, member A [Source:MGI Symbol;Acc:MGI:3041256]	-1.5433	0.12215	0.5293	FALSE
ENSMUSG00000067365	13.9315	14.3228	12.3915	13.7334	14.5107	13.1989	13.9556	14.4194	9.81353	15.2722	11.3157	13.7151	12.5875	11.2321	12.6816	11.9441	11.1688	Tmem128	transmembrane protein 128 [Source:MGI Symbol;Acc:MGI:1913559]	-0.22294	0.14352	0.57357	FALSE
ENSMUSG00000066319	9.76325	9.36259	9.8146	9.97208	11.142	10.2734	13.3392	10.9074	7.54046	9.24072	6.74151	10.1447	9.86071	8.81673	8.26654	8.58841	6.83265	Rtp3	receptor transporter protein 3 [Source:MGI Symbol;Acc:MGI:2446841]	-0.36426	0.015508	0.15342	FALSE
ENSMUSG00000037326	2.21013	2.91516	3.63601	3.16822	3.44923	3.81091	3.40305	3.16967	3.20402	3.60985	3.30877	3.23296	3.43358	3.42885	3.01152	2.60439	2.5385	Capn15	calpain 15 [Source:MGI Symbol;Acc:MGI:1355075]	-0.070334	0.65763	1	FALSE
ENSMUSG00000072625	5.10846	4.08272	4.40881	5.08046	4.58759	5.05585	4.67956	6.01852	5.99302	6.22845	6.90395	5.97776	5.89069	5.51694	5.04238	5.92268	7.04215	Gdf2	growth differentiation factor 2 [Source:MGI Symbol;Acc:MGI:1321394]	0.27246	0.060476	0.35953	FALSE
ENSMUSG00000030275	23.7888	28.0516	33.5119	28.3522	27.6774	24.9687	30.9034	27.82	29.5646	28.0797	27.7105	25.8319	27.28	27.5526	30.1178	29.1041	37.9077	Etnk1	ethanolamine kinase 1 [Source:MGI Symbol;Acc:MGI:1922570]	0.018188	0.98815	1	FALSE
ENSMUSG00000032547	21.0187	22.4454	20.7133	21.8964	21.0777	22.0324	21.6888	22.5317	21.9051	21.8347	22.329	20.3493	21.6311	21.376	22.5657	21.3058	18.9136	Ryk	receptor-like tyrosine kinase [Source:MGI Symbol;Acc:MGI:101766]	-0.063244	0.68334	1	FALSE
ENSMUSG00000017493	888.918	985.738	1088.79	997.982	902.985	959.694	932.394	1020.07	1044.58	974.61	1016.38	931.801	902.714	1139.88	942.854	978.571	964.828	Igfbp4	insulin-like growth factor binding protein 4 [Source:MGI Symbol;Acc:MGI:96439]	-0.015797	0.88885	1	FALSE
ENSMUSG00000012123	1.10939	1.11398	0.675386	0.66814	0.945147	0.950496	1.13758	1.06432	0.408289	2.56834	5.09433	10.5054	2.01951	13.3964	4.62063	8.20444	2.21356	Crybg2	crystallin beta-gamma domain containing 2 [Source:MGI Symbol;Acc:MGI:1334463]	2.4726	0.0006744	0.016315	UP
ENSMUSG00000037772	12.5529	11.1367	12.5633	10.2299	10.4763	11.5799	10.4026	12.3077	13.3052	13.8041	10.8567	11.4808	12.4208	14.3503	10.6663	11.8485	10.0941	Mrpl23	mitochondrial ribosomal protein L23 [Source:MGI Symbol;Acc:MGI:1196612]	0.042158	0.77665	1	FALSE
ENSMUSG00000002910	6.62926	4.05763	6.99175	11.656	4.98019	4.36363	6.10891	4.53987	6.23242	7.15091	23.8179	28.0554	10.4957	90.4218	31.5667	20.5695	45.4977	Arrdc2	arrestin domain containing 2 [Source:MGI Symbol;Acc:MGI:1918057]	2.2123	0.0043714	0.064467	FALSE
ENSMUSG00000048174	1.24522	1.18145	1.38269	1.27591	1.04471	1.1118	1.04784	1.19617	1.3947	0.974451	1.34185	0.830816	1.27714	1.67324	0.95084	1.17272	1.03568	Tmem81	transmembrane protein 81 [Source:MGI Symbol;Acc:MGI:1921876]	-0.043461	0.83458	1	FALSE
ENSMUSG00000004268	19.4393	18.047	18.7543	16.1979	19.2317	20.5461	20.342	19.2849	19.7494	14.8589	20.6124	21.8318	16.7116	12.4964	22.2666	19.1195	18.9681	Emg1	EMG1 N1-specific pseudouridine methyltransferase [Source:MGI Symbol;Acc:MGI:1315195]	-0.075741	0.5532	1	FALSE
ENSMUSG00000053931	76.1527	77.246	82.534	75.7452	77.1177	79.462	78.8835	78.3582	89.4173	83.2047	91.5362	73.9417	74.8504	84.2653	65.4747	84.862	90.1463	Cnn3	calponin 3, acidic [Source:MGI Symbol;Acc:MGI:1919244]	0.028822	0.8536	1	FALSE
ENSMUSG00000065464	0.793979	0.473938	2.29871	4.13877	1.19483	1.10673	1.79762	0.265561	0.45163	0.887805	1.80324	3.18997	0.54485	2.21171	2.24172	0.482972	1.03096	Mir185	microRNA 185 [Source:MGI Symbol;Acc:MGI:2676849]	-0.052023	1	1	FALSE
ENSMUSG00000104950	1.0061	1.39307	1.42045	0.908451	0.937876	1.05356	1.26092	0.952855	1.14648	1.11204	0.828182	0.928514	1.03734	0.849566	0.958434	0.871284	1.01586	4833413G10Rik	RIKEN cDNA 4833413G10 gene [Source:MGI Symbol;Acc:MGI:1921834]	-0.23935	0.15874	0.60058	FALSE
ENSMUSG00000038415	7.92063	17.7979	4.81291	7.41172	2.83042	2.99306	1.15808	3.17238	0.842552	6.81573	2.48676	0.562697	1.55028	1.77611	1.75107	0.576201	2.42839	Foxq1	forkhead box Q1 [Source:MGI Symbol;Acc:MGI:1298228]	-1.5873	0.028765	0.2293	FALSE
ENSMUSG00000039983	3.86992	4.68962	3.26807	2.92523	3.97493	4.09094	5.28173	5.09857	4.95687	5.37693	6.56296	4.87207	4.67865	4.61176	5.55822	4.79012	4.01606	Ccdc32	coiled-coil domain containing 32 [Source:MGI Symbol;Acc:MGI:2685477]	0.24436	0.11547	0.51151	FALSE
ENSMUSG00000099966	1.14495	1.03362	1.03215	0.821724	0.970801	0.97021	0.896841	0.774543	0.917374	1.21489	0.800037	1.10105	1.40962	1.53692	1.32291	1.24329	1.02503	2810402E24Rik	RIKEN cDNA 2810402E24 gene [Source:MGI Symbol;Acc:MGI:1913715]	0.25478	0.12868	0.54299	FALSE
ENSMUSG00000028334	7.09263	8.04916	6.02979	6.414	7.03864	5.95379	8.44506	8.01244	7.36911	8.60479	7.67639	8.69183	7.14603	7.801	7.6743	8.60129	7.26504	Nans	N-acetylneuraminic acid synthase (sialic acid synthase) [Source:MGI Symbol;Acc:MGI:2149820]	0.10208	0.45949	0.93924	FALSE
ENSMUSG00000041966	8.59032	7.77167	9.56694	8.6079	9.29362	8.21157	7.28533	8.73803	10.3767	10.5036	9.55671	8.53827	10.4292	9.53812	10.3431	9.87697	9.03142	Dcaf17	DDB1 and CUL4 associated factor 17 [Source:MGI Symbol;Acc:MGI:1923013]	0.16081	0.27797	0.77899	FALSE
ENSMUSG00000003992	1.54344	1.71674	1.77326	2.02271	1.20223	1.89309	1.56759	1.70855	1.04518	1.96527	2.13192	1.83413	2.02843	2.00287	2.36838	1.66774	2.30809	Ssbp2	single-stranded DNA binding protein 2 [Source:MGI Symbol;Acc:MGI:1914220]	0.16055	0.40943	0.90337	FALSE
ENSMUSG00000002984	13.4742	15.7203	16.3979	14.0083	15.9082	15.7898	17.8694	15.0428	16.0737	16.1416	14.7209	14.482	12.8247	17.2202	11.8925	14.7507	12.3724	Tomm40	translocase of outer mitochondrial membrane 40 [Source:MGI Symbol;Acc:MGI:1858259]	-0.13814	0.37122	0.87325	FALSE
ENSMUSG00000087269	1.64583	1.56292	1.62915	1.12883	1.6072	2.49716	2.44403	1.57184	1.68532	1.96467	1.33016	2.57059	1.89133	2.20728	1.71197	1.5563	1.43151	D330023K18Rik	RIKEN cDNA D330023K18 gene [Source:MGI Symbol;Acc:MGI:2445152]	0.0080872	0.89178	1	FALSE
ENSMUSG00000060594	1.31723	1.42698	1.08568	1.04718	0.670126	1.63346	0.955141	1.09604	0.87988	0.786204	1.49041	0.753307	1.12582	1.08811	0.952885	1.15498	1.00427	Layn	layilin [Source:MGI Symbol;Acc:MGI:2685357]	-0.20745	0.32049	0.82615	FALSE
ENSMUSG00000025212	0.759183	0.547314	1.02708	0.609635	0.517432	1.0042	0.84026	0.70967	1.19212	1.02526	0.836685	0.563854	1.37077	0.942597	1.16496	1.38962	0.977975	Sfxn3	sideroflexin 3 [Source:MGI Symbol;Acc:MGI:2137679]	0.4478	0.054929	0.34128	FALSE
ENSMUSG00000014195	29.2501	31.5304	32.7962	27.1535	29.8983	28.5029	27.4392	29.222	28.9358	33.4266	31.3999	33.0133	35.5239	30.379	33.5823	28.3887	29.6349	Dnajc7	DnaJ heat shock protein family (Hsp40) member C7 [Source:MGI Symbol;Acc:MGI:1928373]	0.058104	0.73117	1	FALSE
ENSMUSG00000022766	253.797	218.576	229.443	222.435	225.834	232.584	223.132	224.165	251.872	237.727	231.906	237.905	307.9	239.501	255.714	204.778	252.063	Serpind1	serine (or cysteine) peptidase inhibitor, clade D, member 1 [Source:MGI Symbol;Acc:MGI:96051]	0.065954	0.62164	1	FALSE
ENSMUSG00000065191	1.07268	1.82284	1.62089	0.909619	1.37865	1.48983	1.38279	0.870788	1.21593	0.682927	1.3871	2.45382	1.04779	0.425329	1.55196	1.46309	1.78436	Gm23458	predicted gene, 23458 [Source:MGI Symbol;Acc:MGI:5453235]	-0.018298	0.91007	1	FALSE
ENSMUSG00000021213	130.568	123.187	120.458	128.412	146.399	148.355	143.293	153.649	120.307	119.7	124.194	134.696	102.725	110.992	88.6138	110.496	101.241	Akr1c13	aldo-keto reductase family 1, member C13 [Source:MGI Symbol;Acc:MGI:1351662]	-0.32214	0.025261	0.21051	FALSE
ENSMUSG00000038418	1.30177	1.60584	1.27163	3.37297	1.06375	2.32458	1.13945	1.78474	2.86533	1.8494	2.03403	0.874453	8.58066	1.72692	2.95299	1.89769	4.31304	Egr1	early growth response 1 [Source:MGI Symbol;Acc:MGI:95295]	0.74998	0.17626	0.63322	FALSE
ENSMUSG00000067144	14.347	9.66229	5.46179	10.9636	12.7753	6.95102	4.56988	17.5603	12.3592	21.2641	24.2465	19.0357	16.8657	36.5283	36.0034	12.0543	33.0181	Slc22a7	solute carrier family 22 (organic anion transporter), member 7 [Source:MGI Symbol;Acc:MGI:1859559]	1.1459	0.00029359	0.008578	UP
ENSMUSG00000031533	14.4852	15.3434	15.1943	15.5582	16.0581	15.7776	16.9718	14.4319	15.2027	17.7443	17.0861	16.9284	14.6794	16.9342	14.529	15.7504	14.9726	Mrps31	mitochondrial ribosomal protein S31 [Source:MGI Symbol;Acc:MGI:1913153]	0.005225	0.88964	1	FALSE
ENSMUSG00000018501	61.6826	67.8123	69.9138	65.3365	66.62	63.1242	65.7508	73.7221	70.0854	69.6092	69.8996	67.8552	77.7191	67.8777	84.8306	72.8947	70.3978	Ncor1	nuclear receptor co-repressor 1 [Source:MGI Symbol;Acc:MGI:1349717]	0.075727	0.63418	1	FALSE
ENSMUSG00000016308	22.3531	26.0198	25.1176	22.1774	24.8985	26.1228	24.2528	24.5695	24.9761	27.3238	28.1464	26.407	23.5374	25.6442	24.5069	25.3056	20.6161	Ube2a	ubiquitin-conjugating enzyme E2A [Source:MGI Symbol;Acc:MGI:102959]	0.0012215	0.97924	1	FALSE
ENSMUSG00000018848	34.5898	37.2118	37.0808	32.3274	37.2495	44.2375	45.7452	39.7971	33.3131	38.954	38.9782	43.1472	37.6726	41.9867	38.7956	39.0143	35.3269	Rars	arginyl-tRNA synthetase [Source:MGI Symbol;Acc:MGI:1914297]	-0.035937	0.83502	1	FALSE
ENSMUSG00000056209	9.9377	8.75213	11.9683	11.1591	10.9352	9.76874	9.40809	7.84625	7.78907	11.7726	10.1954	8.26722	11.746	10.0459	7.87829	8.09031	8.34511	Npm3	nucleoplasmin 3 [Source:MGI Symbol;Acc:MGI:894653]	-0.13704	0.38882	0.8897	FALSE
ENSMUSG00000025899	7.41046	6.79709	7.54873	6.65249	6.95853	7.95084	6.12478	7.97707	9.29228	8.26568	7.58461	10.1104	8.20264	7.3896	7.93393	8.48276	5.89525	Alkbh8	alkB homolog 8, tRNA methyltransferase [Source:MGI Symbol;Acc:MGI:1914917]	0.13621	0.36042	0.86253	FALSE
ENSMUSG00000049477	2.5969	1.78216	2.6755	2.43505	1.81858	2.87354	2.57511	2.51353	2.50698	2.94101	1.93736	3.18243	2.92688	2.57424	3.29157	2.82197	1.84607	Gm8508	predicted gene 8508 [Source:MGI Symbol;Acc:MGI:3643536]	0.10589	0.67497	1	FALSE
ENSMUSG00000055044	13.4993	12.5201	11.3527	13.5897	12.745	14.2336	14.6057	14.795	14.7172	17.7249	14.1616	15.365	18.039	17.0092	16.4803	14.6866	18.9033	Pdlim1	PDZ and LIM domain 1 (elfin) [Source:MGI Symbol;Acc:MGI:1860611]	0.24426	0.073329	0.39978	FALSE
ENSMUSG00000084497	5.43851	3.69671	4.98054	6.53334	2.71824	5.39531	2.7264	2.94326	4.69696	3.46244	1.1721	4.44317	2.83322	4.31284	3.20566	3.88556	4.02075	Gm22107	predicted gene, 22107 [Source:MGI Symbol;Acc:MGI:5451884]	-0.32262	0.37131	0.87339	FALSE
ENSMUSG00000037432	1.02342	1.10405	1.16102	0.926352	1.42865	1.15219	1.40822	1.17619	1.29416	1.34522	0.957236	1.05219	0.786256	1.10948	1.10913	1.0867	1.09456	Fer1l5	fer-1-like 5 (C. elegans) [Source:MGI Symbol;Acc:MGI:3616091]	-0.14108	0.45789	0.93784	FALSE
ENSMUSG00000038965	34.6815	35.5985	33.8551	33.3683	35.24	35.2882	36.7104	39.9104	45.7929	46.0405	41.4795	44.2553	43.0344	41.9598	41.9062	45.5217	41.3017	Ube2l3	ubiquitin-conjugating enzyme E2L 3 [Source:MGI Symbol;Acc:MGI:109240]	0.24831	0.074648	0.40338	FALSE
ENSMUSG00000018669	40.9859	40.7905	39.6179	38.7352	44.5494	36.6085	41.4886	41.5896	40.524	41.7979	37.3231	42.3243	33.5605	40.1783	38.5302	41.7108	35.6583	Cdk5rap3	CDK5 regulatory subunit associated protein 3 [Source:MGI Symbol;Acc:MGI:1933126]	-0.095709	0.53951	1	FALSE
ENSMUSG00000071654	12.4094	13.9959	12.5272	10.3451	12.0611	13.4938	11.2908	14.8776	12.908	16.5179	13.4199	14.6482	12.2077	17.0144	15.0504	13.4667	11.917	Uqcc3	ubiquinol-cytochrome c reductase complex assembly factor 3 [Source:MGI Symbol;Acc:MGI:2147553]	0.12152	0.39802	0.89594	FALSE
ENSMUSG00000102869	46.4285	52.0077	49.6253	51.276	58.2702	44.6768	43.5891	53.084	64.9251	60.6949	59.9994	52.7926	64.4943	66.0798	61.0249	59.661	56.7961	2900097C17Rik	RIKEN cDNA 2900097C17 gene [Source:MGI Symbol;Acc:MGI:1914767]	0.24122	0.073909	0.40148	FALSE
ENSMUSG00000044573	49.4637	50.036	47.4755	47.9803	53.126	54.8082	55.3463	52.2068	48.5589	52.1977	51.5941	54.1767	39.9779	47.9756	49.5242	50.6553	48.4351	Acp1	acid phosphatase 1, soluble [Source:MGI Symbol;Acc:MGI:87881]	-0.099819	0.52639	0.98995	FALSE
ENSMUSG00000053303	0.387773	0.506885	0.809261	0.616547	0.527132	1.4352	0.528713	0.399538	5.30122	0.0712143	1.04867	0.633607	2.50573	0.70964	3.26069	0.770109	8.61432	Slc22a26	solute carrier family 22 (organic cation transporter), member 26 [Source:MGI Symbol;Acc:MGI:2385316]	1.9425	0.054395	0.33925	FALSE
ENSMUSG00000018415	11.4209	13.9346	13.3478	12.8489	12.8534	12.4932	14.0474	13.1956	16.4589	15.052	14.7587	17.5851	13.5876	16.2051	13.3958	18.427	11.4368	Gid4	GID complex subunit 4, VID24 homolog [Source:MGI Symbol;Acc:MGI:1914021]	0.18398	0.1833	0.64478	FALSE
ENSMUSG00000052102	12.1554	9.34862	13.2431	10.3576	9.39938	8.60236	9.37128	10.144	23.9896	20.1809	12.9363	11.2149	8.11173	15.0271	7.41194	7.88649	12.1775	Gnpda1	glucosamine-6-phosphate deaminase 1 [Source:MGI Symbol;Acc:MGI:1347054]	0.30966	0.19877	0.66998	FALSE
ENSMUSG00000027309	29.1784	30.8728	31.6371	31.9289	30.0717	31.2614	33.0626	31.7311	32.0942	32.6716	27.5652	40.4372	30.5754	31.6005	25.518	39.793	26.3592	4930402H24Rik	RIKEN cDNA 4930402H24 gene [Source:MGI Symbol;Acc:MGI:1923029]	-0.012436	0.92214	1	FALSE
ENSMUSG00000108320	2.7788	3.03562	2.27214	1.54287	3.1179	3.41309	3.98014	2.57804	4.28554	2.42202	4.81247	3.67561	1.80954	3.58529	4.78616	4.38318	4.40228	Gm44877	predicted gene 44877 [Source:MGI Symbol;Acc:MGI:5753453]	0.38542	0.098228	0.46955	FALSE
ENSMUSG00000089999	2.3125	2.45605	3.51701	3.41418	2.12294	3.1954	3.19396	3.08406	3.61099	5.52098	4.1384	3.84602	3.71094	2.89269	1.79236	4.66686	2.13707	Gm6485	predicted gene 6485 [Source:MGI Symbol;Acc:MGI:3644007]	0.26069	0.2515	0.74359	FALSE
ENSMUSG00000025439	11.1679	12.9411	10.6748	11.8377	11.7233	12.3787	11.3053	12.4363	11.7208	6.92629	9.72565	6.60263	7.8074	8.09923	7.35252	6.857	6.85309	Clns1a	chloride channel, nucleotide-sensitive, 1A [Source:MGI Symbol;Acc:MGI:109638]	-0.60508	3.9822e-05	0.0017275	DOWN
ENSMUSG00000052144	27.3498	25.5777	29.9346	25.4588	27.0168	26.2894	26.2944	25.9554	26.9888	30.5716	26.9946	27.052	28.0765	29.8913	26.6558	27.0928	27.8355	Ppp4r2	protein phosphatase 4, regulatory subunit 2 [Source:MGI Symbol;Acc:MGI:3027896]	0.020895	0.89047	1	FALSE
ENSMUSG00000007987	3.21906	2.1305	1.53605	2.11912	2.06862	2.21863	2.32963	2.53066	2.11253	2.18425	2.43732	1.55026	1.55562	1.52271	1.85204	1.55158	1.72228	Ift22	intraflagellar transport 22 [Source:MGI Symbol;Acc:MGI:1914536]	-0.35402	0.085433	0.4359	FALSE
ENSMUSG00000054426	4.04538	3.60906	4.65406	3.43042	4.22441	3.86275	4.12843	4.55652	3.43919	4.3864	3.80075	5.32932	5.08754	4.34425	4.02385	5.1236	4.29927	A930005H10Rik	RIKEN cDNA A930005H10 gene [Source:MGI Symbol;Acc:MGI:1915411]	0.08436	0.72815	1	FALSE
ENSMUSG00000048076	80.3921	88.6808	89.6813	85.1532	84.1566	80.8538	86.3811	86.1246	96.6611	104.397	89.5923	95.3938	85.4187	93.8947	88.6568	98.8717	89.2793	Arf1	ADP-ribosylation factor 1 [Source:MGI Symbol;Acc:MGI:99431]	0.094336	0.4972	0.96942	FALSE
ENSMUSG00000037373	25.6599	24.8192	32.3526	26.5521	29.7405	26.6945	30.8727	29.9506	30.8384	33.8871	29.751	31.3209	32.1365	31.1098	28.7633	31.3504	26.8153	Ctbp1	C-terminal binding protein 1 [Source:MGI Symbol;Acc:MGI:1201685]	0.074132	0.62705	1	FALSE
ENSMUSG00000049940	19.6575	20.8735	24.3914	22.2228	21.7865	22.6551	26.4772	23.4873	35.5139	30.1667	34.0508	35.6703	30.3643	34.0389	25.4875	41.5176	27.7421	Pgrmc2	progesterone receptor membrane component 2 [Source:MGI Symbol;Acc:MGI:1918054]	0.49003	0.00052918	0.013567	UP
ENSMUSG00000027796	4.10658	2.55377	3.25201	5.08314	4.28976	3.77913	3.37389	4.53991	3.6695	3.3702	4.00126	3.5978	1.72854	2.95932	4.19112	3.06644	2.38439	Smad9	SMAD family member 9 [Source:MGI Symbol;Acc:MGI:1859993]	-0.31386	0.10149	0.47828	FALSE
ENSMUSG00000037922	1.76409	1.6961	1.60491	1.2302	1.59107	1.9036	1.66234	2.48726	1.39074	1.07139	1.70087	1.18838	1.33015	0.613578	1.11943	1.08548	1.25845	Bank1	B cell scaffold protein with ankyrin repeats 1 [Source:MGI Symbol;Acc:MGI:2442120]	-0.58133	0.0002853	0.0083931	DOWN
ENSMUSG00000014361	8.51102	9.74982	9.52848	9.85057	8.86204	10.0668	11.1218	11.1281	10.5992	7.94438	9.39046	8.18091	6.0416	7.69882	8.39612	9.04388	10.4047	Mertk	MER proto-oncogene tyrosine kinase [Source:MGI Symbol;Acc:MGI:96965]	-0.22796	0.097752	0.46802	FALSE
ENSMUSG00000071713	1.98236	3.17977	2.40501	2.86714	2.10332	2.59152	3.16444	3.91031	4.08014	2.41799	3.05453	1.87686	2.84118	1.4692	2.94849	2.72551	5.27334	Csf2rb	colony stimulating factor 2 receptor, beta, low-affinity (granulocyte-macrophage) [Source:MGI Symbol;Acc:MGI:1339759]	0.061819	0.95002	1	FALSE
ENSMUSG00000046982	8.97675	10.4558	9.21729	9.72113	8.01891	8.31432	8.68306	10.1789	11.1488	12.5764	12.4371	8.10639	9.35043	11.7019	9.80784	7.91272	9.32525	Tshz1	teashirt zinc finger family member 1 [Source:MGI Symbol;Acc:MGI:1346031]	0.11589	0.37514	0.87717	FALSE
ENSMUSG00000001157	6.39366	7.5193	8.01974	6.71517	7.78729	7.44515	7.7897	6.50366	7.67043	8.45444	7.30989	7.53268	8.30164	7.11077	7.16026	7.08365	7.43983	Gmcl1	germ cell-less, spermatogenesis associated 1 [Source:MGI Symbol;Acc:MGI:1345156]	0.016133	0.93967	1	FALSE
ENSMUSG00000033055	4.76614	5.30306	5.16371	4.9618	5.13507	4.70014	5.02856	4.49089	5.00751	5.68946	5.59454	5.67854	5.12662	5.84944	4.65184	3.51022	3.4083	Ankrd54	ankyrin repeat domain 54 [Source:MGI Symbol;Acc:MGI:2444209]	-0.043176	0.9008	1	FALSE
ENSMUSG00000029402	4.12098	3.19843	3.51087	3.73814	3.9893	4.55997	4.04384	4.63202	4.29913	5.29772	4.25928	4.33796	3.17382	3.48274	3.05756	4.24652	2.56332	Snrnp35	small nuclear ribonucleoprotein 35 (U11/U12) [Source:MGI Symbol;Acc:MGI:1923417]	-0.086408	0.69252	1	FALSE
ENSMUSG00000044037	5.59659	6.8356	7.90049	7.38682	7.79523	7.54076	8.54122	8.17998	6.81887	8.43662	7.37185	9.85905	5.88721	7.83263	8.28314	7.99525	6.39043	Als2cl	ALS2 C-terminal like [Source:MGI Symbol;Acc:MGI:2447532]	-0.0047856	0.9965	1	FALSE
ENSMUSG00000038740	1.13039	1.07513	1.19357	1.1803	0.97577	1.13815	1.46805	1.42438	1.50263	1.65147	1.24083	1.29567	1.56559	0.981153	1.2476	1.7752	1.52797	Mvb12b	multivesicular body subunit 12B [Source:MGI Symbol;Acc:MGI:1919793]	0.20731	0.30681	0.81013	FALSE
ENSMUSG00000086429	8.99089	10.5039	9.02807	7.66557	7.95481	9.84051	8.76604	8.21099	3.5607	9.83825	8.88555	10.1398	6.10937	7.74993	6.20552	5.09379	7.67664	Gt(ROSA)26Sor	gene trap ROSA 26, Philippe Soriano [Source:MGI Symbol;Acc:MGI:104735]	-0.3309	0.039109	0.27721	FALSE
ENSMUSG00000016495	5.7573	4.0832	4.15045	3.93392	5.24895	6.60843	5.26469	6.68221	5.93284	4.43029	4.38385	6.68613	6.59969	3.71037	5.20127	5.09916	5.05672	Plgrkt	plasminogen receptor, C-terminal lysine transmembrane protein [Source:MGI Symbol;Acc:MGI:1915009]	-0.035571	0.80634	1	FALSE
ENSMUSG00000040296	18.4314	19.609	13.2146	14.3493	14.8115	17.6837	18.7869	35.1369	20.5401	18.2055	16.5836	17.3692	21.7974	17.551	23.8372	16.6665	22.5104	Ddx58	DEAD (Asp-Glu-Ala-Asp) box polypeptide 58 [Source:MGI Symbol;Acc:MGI:2442858]	-0.0032737	0.88486	1	FALSE
ENSMUSG00000013593	139.877	149.803	146.048	147.822	148.5	136.577	140.553	143.637	153.303	158.57	157.894	158.981	148.607	167.629	153.624	160.439	160.798	Ndufs2	NADH:ubiquinone oxidoreductase core subunit S2 [Source:MGI Symbol;Acc:MGI:2385112]	0.089414	0.49737	0.96948	FALSE
ENSMUSG00000030161	120.524	115.189	123.33	113.427	94.9273	108.666	99.6128	134.669	179.391	163.494	181.756	157.145	230.667	167.317	187.441	139.801	141.243	Gabarapl1	gamma-aminobutyric acid (GABA) A receptor-associated protein-like 1 [Source:MGI Symbol;Acc:MGI:1914980]	0.55354	9.9861e-05	0.0037267	UP
ENSMUSG00000029427	11.8067	11.256	12.8345	10.7904	11.7492	11.7821	11.5348	11.3202	12.9091	12.3183	10.425	8.44962	12.9402	10.4903	12.7591	9.57805	11.8131	Zcchc8	zinc finger, CCHC domain containing 8 [Source:MGI Symbol;Acc:MGI:1917900]	-0.08393	0.53004	0.99248	FALSE
ENSMUSG00000089656	1.31843	0.560108	1.01875	1.04813	1.05906	0.326989	1.41631	1.07028	0.800618	0.524612	0.799161	1.48106	1.44881	0.32673	1.05972	0.642242	0.609205	Gm16271	predicted gene 16271 [Source:MGI Symbol;Acc:MGI:3826610]	-0.23967	0.60945	1	FALSE
ENSMUSG00000032527	93.3105	98.5425	105.384	102.289	93.6306	86.4224	91.44	91.784	118.368	130.574	129.705	120.84	103.639	130.768	110.578	110.572	94.2541	Pccb	propionyl Coenzyme A carboxylase, beta polypeptide [Source:MGI Symbol;Acc:MGI:1914154]	0.2471	0.063168	0.36834	FALSE
ENSMUSG00000042178	2.86282	2.37417	3.17907	2.90734	3.06617	3.21423	3.14903	3.00589	3.42833	3.62888	3.18657	2.99713	3.01406	3.68183	2.49398	3.45717	2.51891	Armc5	armadillo repeat containing 5 [Source:MGI Symbol;Acc:MGI:2384586]	0.047082	0.70894	1	FALSE
ENSMUSG00000108314	1.07366	0.999965	1.31888	1.3788	1.28261	0.880784	1.30863	1.19004	0.952899	1.1502	1.45178	0.792821	1.49244	1.25532	1.32767	0.905209	1.43108	Prkcz2	protein kinase C, zeta 2 [Source:MGI Symbol;Acc:MGI:3029152]	-0.019939	0.92067	1	FALSE
ENSMUSG00000028576	2.9905	2.7929	3.0895	2.61973	2.99115	2.7706	3.34527	2.8289	2.88157	4.42541	4.51423	3.45277	3.7419	3.02157	3.85387	2.86535	4.54516	Ift74	intraflagellar transport 74 [Source:MGI Symbol;Acc:MGI:1914944]	0.29825	0.069094	0.38623	FALSE
ENSMUSG00000040824	14.071	12.3038	11.6538	9.52821	12.7002	12.1703	11.124	10.9568	10.9062	14.1768	10.533	12.0315	9.7145	12.8197	11.1782	12.3246	10.4281	Snrpd2	small nuclear ribonucleoprotein D2 [Source:MGI Symbol;Acc:MGI:98345]	-0.073265	0.68339	1	FALSE
ENSMUSG00000084910	1.84023	1.49196	0.916605	0.863627	1.15849	1.3936	1.34305	1.20878	1.29662	1.92283	1.22614	1.43458	1.77008	1.40178	0.767797	0.958012	0.610149	C630043F03Rik	RIKEN cDNA C630043F03 gene [Source:MGI Symbol;Acc:MGI:1915535]	-0.061081	0.90701	1	FALSE
ENSMUSG00000040722	8.50225	10.7945	8.03241	7.52745	11.374	9.7274	10.6382	12.3231	11.1305	9.59197	10.5574	15.6755	4.74112	11.5173	8.37877	17.138	10.2054	Scamp5	secretory carrier membrane protein 5 [Source:MGI Symbol;Acc:MGI:1928948]	0.11948	0.54042	1	FALSE
ENSMUSG00000021327	26.1762	26.0946	19.0047	22.8067	27.0728	22.5388	26.0102	26.1324	24.273	20.4353	21.1667	21.024	24.0424	20.3324	23.2072	19.9114	14.159	Zkscan3	zinc finger with KRAB and SCAN domains 3 [Source:MGI Symbol;Acc:MGI:1919989]	-0.26934	0.075703	0.40629	FALSE
ENSMUSG00000077569	0.440979	1.13257	1.46486	1.13034	1.71318	1.0579	1.14554	0.432833	0.647558	0.636478	0.536058	0.653407	0.520812	0.242362	0.214282	0.277856	0.492739	Gm24608	predicted gene, 24608 [Source:MGI Symbol;Acc:MGI:5454385]	-1.5681	0.019759	0.1805	FALSE
ENSMUSG00000020532	45.1533	56.9914	90.0868	81.3298	61.4451	57.5374	56.7709	40.8273	69.6806	57.0806	40.9995	53.7388	43.2322	63.4485	32.179	73.7569	63.5803	Acaca	acetyl-Coenzyme A carboxylase alpha [Source:MGI Symbol;Acc:MGI:108451]	-0.18816	0.27853	0.77974	FALSE
ENSMUSG00000065158	0.417076	0.407127	0.877628	0.507904	1.0264	1.26762	2.57369	1.42625	0.129322	0.254217	0.129086	0.913427	0.780071	0.63331	0.770284	0.933655	0.147605	Gm25483	predicted gene, 25483 [Source:MGI Symbol;Acc:MGI:5455260]	-0.97532	0.086578	0.43938	FALSE
ENSMUSG00000041781	5.57893	5.17553	4.83109	4.15022	5.2571	5.92368	5.95236	6.29012	5.99718	6.35264	5.28591	5.69995	6.2403	5.55532	5.14008	5.50309	4.96281	Cpsf2	cleavage and polyadenylation specific factor 2 [Source:MGI Symbol;Acc:MGI:1861601]	0.023478	0.85467	1	FALSE
ENSMUSG00000026170	340.394	333.94	352.98	387.716	360.152	321.802	350.466	330.725	375.953	320.127	338.052	340.737	321.584	388.601	328.306	315.293	307.973	Cyp27a1	cytochrome P450, family 27, subfamily a, polypeptide 1 [Source:MGI Symbol;Acc:MGI:88594]	-0.084261	0.62567	1	FALSE
ENSMUSG00000027858	1.85932	1.69263	1.48991	1.45467	1.61208	1.47125	1.37913	1.32968	1.70258	1.67344	1.34169	1.32011	1.16754	1.44814	1.10307	1.72519	1.12506	Tspan2	tetraspanin 2 [Source:MGI Symbol;Acc:MGI:1917997]	-0.17842	0.37149	0.87364	FALSE
ENSMUSG00000038116	7.47954	9.73008	10.9566	11.5563	9.30068	9.97735	10.2819	8.67885	9.42608	9.70196	9.52846	9.18324	7.67743	9.59246	8.83103	9.40719	12.1646	Phf20	PHD finger protein 20 [Source:MGI Symbol;Acc:MGI:2444148]	-0.075089	0.58848	1	FALSE
ENSMUSG00000024370	4.10268	4.87024	4.13921	3.99504	4.45717	4.65432	4.23858	4.49377	4.38671	4.32727	3.93451	3.59238	4.60187	4.08634	5.23837	3.74844	3.41049	Cdc23	CDC23 cell division cycle 23 [Source:MGI Symbol;Acc:MGI:1098815]	-0.11761	0.46184	0.94115	FALSE
ENSMUSG00000036199	67.4706	67.3988	71.9013	64.8511	68.1967	65.1521	64.2604	69.6172	60.4485	79.3649	71.488	84.9091	74.5673	76.5922	55.2564	67.1453	57.9329	Ndufa13	NADH:ubiquinone oxidoreductase subunit A13 [Source:MGI Symbol;Acc:MGI:1914434]	0.0082822	0.94337	1	FALSE
ENSMUSG00000052392	18.2414	19.9438	19.9118	23.2666	23.7029	44.1047	40.7461	25.1493	35.8131	20.2036	30.326	29.8921	14.7404	25.1956	14.0077	55.0338	16.9691	Acot4	acyl-CoA thioesterase 4 [Source:MGI Symbol;Acc:MGI:2159621]	-0.030852	0.95805	1	FALSE
ENSMUSG00000043346	0.388292	0.989749	1.46683	1.33764	2.39126	2.07049	1.61634	0.669819	0.432284	1.42916	1.60831	0.515495	0.853379	1.18678	0.468151	1.7969	0.313981	Gm6741	predicted gene 6741 [Source:MGI Symbol;Acc:MGI:3643504]	-0.55182	0.18218	0.64382	FALSE
ENSMUSG00000008683	48.8491	50.3164	46.1771	46.097	49.6674	50.569	49.4395	41.0791	41.6192	45.9797	38.6132	40.2274	57.3308	37.4346	40.6427	33.1203	41.1262	Rps15a	ribosomal protein S15A [Source:MGI Symbol;Acc:MGI:2389091]	-0.23626	0.092393	0.45483	FALSE
ENSMUSG00000029710	6.10154	7.1965	7.20819	7.34901	6.90283	6.52836	7.51587	6.59684	5.49647	14.7613	14.4869	11.6387	10.5248	12.1085	11.3126	10.0924	15.3372	Ephb4	Eph receptor B4 [Source:MGI Symbol;Acc:MGI:104757]	0.72477	2.4391e-05	0.0011453	UP
ENSMUSG00000029145	18.0016	17.788	21.7183	15.7027	17.9613	21.2004	22.2174	20.1706	20.9686	26.2306	21.4866	21.9273	19.9189	21.5666	18.3996	20.9258	17.5397	Eif2b4	eukaryotic translation initiation factor 2B, subunit 4 delta [Source:MGI Symbol;Acc:MGI:95300]	0.079334	0.59893	1	FALSE
ENSMUSG00000019210	64.4455	65.8859	68.7629	63.0137	69.233	70.4793	67.2652	62.1532	52.3647	59.007	66.4984	72.2915	60.8759	64.7789	62.643	69.4055	67.2842	Atp6v1e1	ATPase, H+ transporting, lysosomal V1 subunit E1 [Source:MGI Symbol;Acc:MGI:894326]	-0.094726	0.4889	0.96416	FALSE
ENSMUSG00000032018	210.848	132.353	177.561	170.102	160.595	170.78	149.827	130.642	234.774	205.237	183.96	210.981	250.96	201.721	111.654	210.106	172.454	Sc5d	sterol-C5-desaturase [Source:MGI Symbol;Acc:MGI:1353611]	0.23686	0.075949	0.40687	FALSE
ENSMUSG00000015536	69.3472	61.8986	70.0912	69.2151	79.7489	74.332	80.6293	66.3446	69.3028	71.5662	67.5406	81.8875	91.8464	70.6972	68.5691	66.7779	63.6787	Mocs2	molybdenum cofactor synthesis 2 [Source:MGI Symbol;Acc:MGI:1336894]	-0.022016	0.93258	1	FALSE
ENSMUSG00000032977	8.17904	9.21147	10.8584	7.76774	9.78885	9.96561	10.4374	9.00135	10.0446	9.87272	10.2925	11.3686	10.1876	11.3906	10.3465	9.17175	8.21804	Fam207a	family with sequence similarity 207, member A [Source:MGI Symbol;Acc:MGI:1916334]	0.064488	0.66051	1	FALSE
ENSMUSG00000109089	4.87591	6.24617	3.33181	4.53226	4.47238	4.53951	3.92171	5.27758	2.10553	2.00981	2.40483	1.63427	7.54711	2.64389	7.7981	2.89895	2.63429	4833411C07Rik	RIKEN cDNA 4833411C07 gene [Source:MGI Symbol;Acc:MGI:1918874]	-0.44773	0.14218	0.57085	FALSE
ENSMUSG00000022477	151.077	167.737	191.441	164.823	145.999	167.627	160.588	169.664	151.123	156.663	160.904	174.151	128.333	201.748	118.363	200.068	129.465	Aco2	aconitase 2, mitochondrial [Source:MGI Symbol;Acc:MGI:87880]	-0.10154	0.43719	0.92114	FALSE
ENSMUSG00000021494	11.6588	11.9659	14.1633	11.1454	12.2827	11.2149	13.2267	11.3219	11.6674	13.0936	13.8697	13.3974	10.2175	11.7551	11.1008	12.8448	10.4723	Ddx41	DEAD (Asp-Glu-Ala-Asp) box polypeptide 41 [Source:MGI Symbol;Acc:MGI:1920185]	-0.049197	0.71221	1	FALSE
ENSMUSG00000087424	1.30981	0.757717	0.976201	1.35884	1.07452	1.24412	1.16756	1.38001	1.1959	1.08673	0.833355	1.82144	1.27941	1.12342	1.008	1.38469	0.592347	5730405O15Rik	RIKEN cDNA 5730405O15 gene [Source:MGI Symbol;Acc:MGI:1917739]	-0.060233	0.86665	1	FALSE
ENSMUSG00000015305	23.8149	28.7474	28.9063	32.7211	30.162	31.0909	29.7779	32.4175	37.0412	22.1279	23.7853	20.12	26.0046	18.9873	27.8479	24.4375	24.4185	Sash1	SAM and SH3 domain containing 1 [Source:MGI Symbol;Acc:MGI:1917347]	-0.29208	0.031713	0.244	FALSE
ENSMUSG00000097574	1.93257	1.67773	2.13534	2.44928	1.79986	2.70912	2.07605	2.11451	2.17704	1.93918	1.96935	1.51023	0.410374	1.94347	2.02612	2.61957	1.78597	C920006O11Rik	RIKEN cDNA C920006O11 gene [Source:MGI Symbol;Acc:MGI:2443759]	-0.25398	0.23777	0.72337	FALSE
ENSMUSG00000084808	3.5076	3.77697	4.72293	4.01248	3.75674	3.85872	3.05918	3.86233	3.48673	4.09037	3.78913	3.94381	3.66365	3.78682	3.68467	3.75564	4.39689	9430091E24Rik	RIKEN cDNA 9430091E24 gene [Source:MGI Symbol;Acc:MGI:1924618]	-0.03125	0.76106	1	FALSE
ENSMUSG00000028028	1.29711	1.29285	1.13934	1.08406	0.70798	1.24969	1.08525	1.1036	1.30269	1.16129	0.86688	1.16161	0.75533	0.88192	1.72428	0.911334	6.75427	Alpk1	alpha-kinase 1 [Source:MGI Symbol;Acc:MGI:1918731]	0.59834	0.47248	0.95181	FALSE
ENSMUSG00000017144	18.9151	18.6733	14.177	14.9565	18.1385	19.1677	15.0851	17.0855	13.5753	18.7959	14.5214	14.306	9.63466	10.5881	11.559	11.9502	12.4769	Rnd3	Rho family GTPase 3 [Source:MGI Symbol;Acc:MGI:1921444]	-0.42878	0.003458	0.054051	FALSE
ENSMUSG00000036019	4.9369	7.65563	6.06997	4.76006	4.60928	5.3689	5.55082	4.90739	7.80806	6.03648	7.53794	5.59732	6.21419	7.08629	5.94648	6.8431	7.38228	Tmtc2	transmembrane and tetratricopeptide repeat containing 2 [Source:MGI Symbol;Acc:MGI:1914057]	0.25506	0.10292	0.48214	FALSE
ENSMUSG00000045284	1.28379	1.33709	1.72797	1.14131	0.931437	1.49955	0.767404	1.44558	1.51726	1.35947	1.28858	1.96234	0.616884	1.75152	0.632445	2.16862	0.889801	Dcaf12l1	DDB1 and CUL4 associated factor 12-like 1 [Source:MGI Symbol;Acc:MGI:2444462]	0.056688	0.91865	1	FALSE
ENSMUSG00000029203	20.0202	21.9752	21.2621	21.7287	22.6563	22.2528	23.1359	25.2983	23.552	24.5085	21.0963	26.5821	22.5653	22.0295	23.6758	25.3531	20.7883	Ube2k	ubiquitin-conjugating enzyme E2K [Source:MGI Symbol;Acc:MGI:1858216]	0.025974	0.85173	1	FALSE
ENSMUSG00000065251	3.41687	3.38704	3.52028	6.23756	5.28604	0.941591	1.22351	1.07868	4.30349	6.19372	4.14225	5.11779	3.7084	2.25803	1.22062	4.06865	0.526276	Gm23971	predicted gene, 23971 [Source:MGI Symbol;Acc:MGI:5453748]	0.092392	0.74204	1	FALSE
ENSMUSG00000085334	3.9126	4.28476	4.21017	2.67269	2.93336	3.36399	3.40916	2.82327	3.20311	4.11701	2.14323	2.69929	3.35468	3.07403	2.62072	2.66831	2.89263	Gm12940	predicted gene 12940 [Source:MGI Symbol;Acc:MGI:3702626]	-0.25683	0.12679	0.53862	FALSE
ENSMUSG00000027639	11.9951	15.4771	10.8608	12.3243	11.6019	15.341	16.2164	22.2908	13.4934	9.9623	11.0413	11.4463	11.0353	9.01549	9.56357	11.5353	12.4462	Samhd1	SAM domain and HD domain, 1 [Source:MGI Symbol;Acc:MGI:1927468]	-0.428	0.002441	0.041919	DOWN
ENSMUSG00000029578	25.661	31.417	30.6719	27.0912	27.2636	26.4637	30.3255	33.1964	31.4669	33.5144	34.6898	34.2379	28.7035	34.8582	30.7838	33.9469	31.3936	Wipi2	WD repeat domain, phosphoinositide interacting 2 [Source:MGI Symbol;Acc:MGI:1923831]	0.13046	0.37642	0.87858	FALSE
ENSMUSG00000076377	0.544747	0.742312	1.8002	2.31515	0.482806	0.433359	1.87704	1.77305	0.215454	0.347635	0.353043	0.713762	2.56014	1.15471	0.702226	1.70233	0.40369	Gm22370	predicted gene, 22370 [Source:MGI Symbol;Acc:MGI:5452147]	-0.37125	0.51742	0.98302	FALSE
ENSMUSG00000020409	14.8153	15.3144	13.997	14.8867	16.3586	15.8552	17.3925	17.1014	16.7363	15.2394	15.9143	17.9599	15.9572	16.7171	17.7199	16.0782	13.518	Slu7	SLU7 splicing factor homolog (S. cerevisiae) [Source:MGI Symbol;Acc:MGI:2385598]	0.0032129	0.90265	1	FALSE
ENSMUSG00000070214	1.35539	0.540662	1.03328	1.43669	3.62916	0.672313	1.09201	0.550143	0.274355	0.180453	0.273856	2.4915	3.30984	0.671782	1.63415	1.3205	1.25257	Gm23058	predicted gene, 23058 [Source:MGI Symbol;Acc:MGI:5452835]	0.1343	0.77525	1	FALSE
ENSMUSG00000022905	46.2701	53.7831	54.7463	50.6692	56.6667	55.7263	59.1264	54.5216	49.454	59.7746	57.6362	57.3921	49.6421	54.9046	46.1852	57.6248	49.9824	Kpna1	karyopherin (importin) alpha 1 [Source:MGI Symbol;Acc:MGI:103560]	-0.047757	0.74262	1	FALSE
ENSMUSG00000001518	3.59232	3.6845	4.42362	3.91658	4.91928	3.71652	4.13466	4.33262	4.71607	5.30924	4.95635	4.80059	5.94014	3.86619	4.82613	4.34979	3.62807	Itfg2	integrin alpha FG-GAP repeat containing 2 [Source:MGI Symbol;Acc:MGI:1915450]	0.16085	0.32281	0.82819	FALSE
ENSMUSG00000115025	2.66687	2.8594	3.27093	2.82683	2.58427	1.88978	2.59202	1.70101	1.69658	2.42553	2.77117	2.02316	1.48856	2.51771	3.52159	2.35076	3.34476	Gm4240	predicted gene 4240 [Source:MGI Symbol;Acc:MGI:3782417]	-0.09161	0.66078	1	FALSE
ENSMUSG00000048000	33.708	35.6743	35.077	35.0798	39.5914	36.6532	40.3484	37.8175	33.6539	34.054	30.8358	35.1007	33.5996	31.5206	33.3628	33.7924	31.9478	Gigyf2	GRB10 interacting GYF protein 2 [Source:MGI Symbol;Acc:MGI:2138584]	-0.19147	0.17774	0.63569	FALSE
ENSMUSG00000031842	3.29745	4.36396	5.09326	3.09255	2.97832	2.66826	2.36695	2.62747	3.28502	2.70881	3.11939	2.27186	3.84432	2.7013	3.17562	1.89496	3.07539	Pde4c	phosphodiesterase 4C, cAMP specific [Source:MGI Symbol;Acc:MGI:99556]	-0.23482	0.10868	0.49511	FALSE
ENSMUSG00000026343	0.930147	0.806438	0.651903	0.68412	0.89456	0.640282	0.999203	0.862946	1.0144	1.3596	1.13528	1.2872	1.16815	1.16665	1.0833	1.55348	1.01747	Gpr39	G protein-coupled receptor 39 [Source:MGI Symbol;Acc:MGI:1918361]	0.52592	0.0055332	0.075774	FALSE
ENSMUSG00000088602	2.67468	0.505015	1.63296	0.945035	0.954886	1.76896	3.1925	2.17126	1.44374	1.18253	0.48037	2.42796	1.45144	0.785581	1.6721	1.15814	1.92249	Gm24191	predicted gene, 24191 [Source:MGI Symbol;Acc:MGI:5453968]	-0.34885	0.46094	0.94074	FALSE
ENSMUSG00000027669	1.38176	1.80996	2.29354	1.87656	1.61864	2.17041	1.8245	2.11485	1.6898	1.76398	1.66346	1.68155	2.09483	1.44579	1.77006	1.83698	1.8755	Gnb4	guanine nucleotide binding protein (G protein), beta 4 [Source:MGI Symbol;Acc:MGI:104581]	-0.13902	0.2759	0.77649	FALSE
ENSMUSG00000097333	5.47835	6.09348	4.8574	5.94772	4.97847	5.63247	6.45575	4.82458	4.94643	4.65041	4.72276	6.07613	5.61066	4.71744	4.96381	4.20515	4.63319	Zfp87	zinc finger protein 87 [Source:MGI Symbol;Acc:MGI:107768]	-0.20398	0.23515	0.72016	FALSE
ENSMUSG00000069874	9.92224	19.2382	6.94361	10.3961	10.5713	18.9852	15.0163	29.4157	17.137	15.3042	12.5919	13.2301	19.4855	8.34415	15.0979	10.0316	12.3798	Irgm2	immunity-related GTPase family M member 2 [Source:MGI Symbol;Acc:MGI:1926262]	-0.17056	0.45958	0.93924	FALSE
ENSMUSG00000098785	2.78898	1.35411	1.91559	1.26697	3.41381	2.76683	1.28402	3.23435	1.61297	1.58537	1.25334	1.95304	0.778357	1.0532	2.88222	2.32901	1.841	Mir6395	microRNA 6395 [Source:MGI Symbol;Acc:MGI:5530943]	-0.57466	0.24034	0.72763	FALSE
ENSMUSG00000018923	5.93649	6.58639	6.57108	6.39657	6.62089	7.3495	6.69345	6.69105	6.07776	7.02796	8.24754	8.29712	5.27155	5.93331	5.56032	6.30944	4.35264	Med11	mediator complex subunit 11 [Source:MGI Symbol;Acc:MGI:1913422]	-0.10046	0.5818	1	FALSE
ENSMUSG00000070372	30.4338	30.4779	38.4699	35.567	40.1414	34.2772	38.6029	38.077	38.2383	40.9379	36.3227	37.874	43.2085	35.9297	34.7537	37.3606	29.0467	Capza1	capping protein (actin filament) muscle Z-line, alpha 1 [Source:MGI Symbol;Acc:MGI:106227]	0.010866	0.94087	1	FALSE
ENSMUSG00000024639	13.4348	15.4757	14.7021	14.9831	13.7054	14.5018	15.7032	15.86	17.3817	15.9692	15.1231	14.3845	17.0918	15.5037	15.566	15.9706	14.6887	Gnaq	guanine nucleotide binding protein, alpha q polypeptide [Source:MGI Symbol;Acc:MGI:95776]	0.048758	0.74726	1	FALSE
ENSMUSG00000062960	15.1609	15.1283	16.3456	16.7731	16.1223	19.3001	18.5571	19.0363	17.0136	15.3108	16.5941	14.0792	16.5174	14.111	13.0521	16.7087	12.8617	Kdr	kinase insert domain protein receptor [Source:MGI Symbol;Acc:MGI:96683]	-0.21143	0.12333	0.53185	FALSE
ENSMUSG00000068706	30.0886	30.8699	27.5893	31.4946	26.1834	29.2526	25.1307	28.7609	27.3461	31.9665	32.3423	30.4815	30.5659	28.4838	27.1472	25.5031	26.3462	Gm10250	predicted pseudogene 10250 [Source:MGI Symbol;Acc:MGI:3642408]	-0.03202	0.86722	1	FALSE
ENSMUSG00000066735	26.1085	32.5461	30.7577	31.2536	31.0261	30.5506	31.0994	31.3499	32.5082	26.9741	31.1368	28.8071	22.2765	36.8487	26.6063	37.7501	27.2995	Vkorc1l1	vitamin K epoxide reductase complex, subunit 1-like 1 [Source:MGI Symbol;Acc:MGI:1916818]	-0.065879	0.6719	1	FALSE
ENSMUSG00000027255	33.6649	31.3198	36.8892	31.0443	34.1747	34.7974	37.9276	31.3262	39.1258	46.6838	40.6372	47.3373	44.9231	42.0779	43.3548	34.2571	42.2887	Arfgap2	ADP-ribosylation factor GTPase activating protein 2 [Source:MGI Symbol;Acc:MGI:1924288]	0.27905	0.042396	0.29026	FALSE
ENSMUSG00000027435	1.18376	1.61481	1.98789	1.49075	1.42487	1.57299	1.7383	1.73678	1.8026	1.33098	1.45701	1.85437	1.62835	1.866	1.83749	2.16902	2.04239	Cd93	CD93 antigen [Source:MGI Symbol;Acc:MGI:106664]	0.12186	0.55151	1	FALSE
ENSMUSG00000019935	5.7483	5.07908	4.17672	5.61877	7.64352	5.54329	4.30159	3.54868	13.1823	28.5797	15.3375	47.75	30.1814	58.1339	9.76639	41.5496	9.02336	Slc17a8	solute carrier family 17 (sodium-dependent inorganic phosphate cotransporter), member 8 [Source:MGI Symbol;Acc:MGI:3039629]	2.3885	2.3213e-05	0.0011067	UP
ENSMUSG00000058022	106.475	96.0173	63.7238	91.2325	97.4015	105.56	101.865	128.678	132.659	113.841	124.315	123.705	128.729	122.764	115.633	120.863	103.259	Adtrp	androgen dependent TFPI regulating protein [Source:MGI Symbol;Acc:MGI:1924596]	0.24529	0.053687	0.33688	FALSE
ENSMUSG00000066149	8.23722	7.8117	8.05217	6.66878	9.03071	8.78307	8.11718	8.31906	8.86194	8.83934	8.11194	8.96847	8.18859	8.31535	8.81049	7.33006	7.80714	Cdc26	cell division cycle 26 [Source:MGI Symbol;Acc:MGI:1913690]	-0.00069931	0.96144	1	FALSE
ENSMUSG00000049792	10.1851	11.7572	10.524	11.4256	11.7037	12.5198	13.3337	12.8964	12.3098	12.0046	11.5434	11.0139	10.2678	11.4208	10.6927	11.9769	8.50691	Bag5	BCL2-associated athanogene 5 [Source:MGI Symbol;Acc:MGI:1917619]	-0.1304	0.42214	0.91008	FALSE
ENSMUSG00000094483	8.44639	8.61337	9.33066	7.8027	8.64957	8.59117	8.33842	8.69641	9.23837	9.38204	9.31666	8.09338	9.21673	8.45909	7.81895	8.83613	7.87814	Purb	purine rich element binding protein B [Source:MGI Symbol;Acc:MGI:1338779]	-0.018446	0.85058	1	FALSE
ENSMUSG00000053604	1.75069	1.63624	1.86379	1.31754	2.4563	2.01467	1.67379	1.94702	2.29632	2.1177	2.09405	3.20383	1.94946	2.20975	1.28052	2.59253	1.18105	Rpia	ribose 5-phosphate isomerase A [Source:MGI Symbol;Acc:MGI:103254]	0.15669	0.36285	0.86524	FALSE
ENSMUSG00000048047	12.8965	12.7131	13.0388	11.1503	14.1218	12.9704	15.1188	13.8506	14.0664	16.4689	13.8792	13.7579	16.8722	13.7859	14.4283	11.7095	14.4947	Zbtb33	zinc finger and BTB domain containing 33 [Source:MGI Symbol;Acc:MGI:1927290]	0.080262	0.55511	1	FALSE
ENSMUSG00000041707	1.0406	1.25644	1.54231	1.04496	0.586587	1.57567	1.41203	1.60057	1.46336	1.08964	0.708219	1.2976	1.33743	0.904842	0.968478	0.800377	1.72087	Tmem273	transmembrane protein 273 [Source:MGI Symbol;Acc:MGI:1916319]	-0.17011	0.37846	0.88087	FALSE
ENSMUSG00000024812	5.87084	6.23006	6.25942	7.66806	8.27417	6.29941	8.08789	8.03615	7.82627	9.0803	7.24623	8.04747	8.26596	7.45916	9.55618	8.40005	6.85562	Tjp2	tight junction protein 2 [Source:MGI Symbol;Acc:MGI:1341872]	0.14637	0.25695	0.74927	FALSE
ENSMUSG00000026558	9.42126	14.4695	15.734	12.9269	12.7675	13.9243	14.5172	14.5602	10.3191	10.5578	10.6111	8.19069	7.6733	12.8514	6.99859	9.15194	10.458	Uck2	uridine-cytidine kinase 2 [Source:MGI Symbol;Acc:MGI:1931744]	-0.5249	0.00024737	0.0074768	DOWN
ENSMUSG00000007476	2.91897	2.90075	4.3439	4.11636	3.05318	3.32762	3.89669	3.81765	3.46909	3.53879	3.3869	3.18664	3.49317	4.10054	4.32197	3.88323	4.4328	Lrrc8a	leucine rich repeat containing 8A [Source:MGI Symbol;Acc:MGI:2652847]	0.045558	0.82999	1	FALSE
ENSMUSG00000015605	7.55349	9.45182	9.81016	7.06032	8.67838	8.54939	10.1797	10.3404	9.50733	10.6289	9.07381	9.481	9.45748	8.9397	9.0794	7.96112	8.24965	Srf	serum response factor [Source:MGI Symbol;Acc:MGI:106658]	-0.0065717	0.90032	1	FALSE
ENSMUSG00000091123	2.35816	2.00364	2.42953	1.2498	2.52566	2.63186	2.21658	2.15361	3.10266	0.234583	0.952929	2.40822	0.287929	0.779194	0.94772	1.43591	2.45168	Gm17181	predicted gene 17181 [Source:MGI Symbol;Acc:MGI:4938008]	-0.68364	0.10357	0.48398	FALSE
ENSMUSG00000020576	14.9326	16.9409	14.8018	14.8989	14.3273	11.868	15.0538	16.53	17.2999	17.1614	14.0227	15.2034	13.9782	14.8957	17.2877	15.9671	15.7469	Nbas	neuroblastoma amplified sequence [Source:MGI Symbol;Acc:MGI:1918419]	0.03397	0.82636	1	FALSE
ENSMUSG00000028238	1.89122	0.803449	3.82856	1.21335	0.612997	1.60465	0.588104	0.666628	3.66698	1.52487	1.54859	1.78906	17.2093	4.6868	7.52062	1.84253	3.58749	Atp6v0d2	ATPase, H+ transporting, lysosomal V0 subunit D2 [Source:MGI Symbol;Acc:MGI:1924415]	1.7403	0.070264	0.38966	FALSE
ENSMUSG00000105149	0.711789	1.20956	1.13055	0.943102	1.23881	1.10334	1.09916	1.44455	0.93651	0.743469	0.539311	0.763244	0.651814	0.29399	1.39454	0.693463	0.822239	Gm42983	predicted gene 42983 [Source:MGI Symbol;Acc:MGI:5663120]	-0.58724	0.015845	0.15582	FALSE
ENSMUSG00000015202	2.3559	2.45339	2.6803	2.62527	2.79498	2.80463	3.02399	2.1969	3.67806	3.94202	3.07574	3.43491	5.55834	2.73854	3.93291	3.13095	2.84708	Cnksr3	Cnksr family member 3 [Source:MGI Symbol;Acc:MGI:2674130]	0.41403	0.0061191	0.081138	FALSE
ENSMUSG00000037470	51.9025	66.1365	58.0479	62.457	62.6904	51.1777	62.7817	59.3645	56.3921	57.4686	53.0162	50.063	42.1994	50.3194	59.4302	55.7252	59.0137	Uggt1	UDP-glucose glycoprotein glucosyltransferase 1 [Source:MGI Symbol;Acc:MGI:2443162]	-0.18362	0.19013	0.655	FALSE
ENSMUSG00000027962	10.0074	12.2655	18.3416	19.8822	11.1194	12.7152	12.6906	14.4774	10.8	8.21957	10.1207	7.91354	8.71659	7.6655	9.49547	10.8968	13.316	Vcam1	vascular cell adhesion molecule 1 [Source:MGI Symbol;Acc:MGI:98926]	-0.56402	0.00048914	0.012774	DOWN
ENSMUSG00000002068	1.4153	2.79411	2.34446	2.02967	2.09541	2.76683	2.59359	1.82476	2.02223	1.25883	2.25404	2.17652	0.325283	2.4758	0.602254	1.58164	2.07731	Ccne1	cyclin E1 [Source:MGI Symbol;Acc:MGI:88316]	-0.47575	0.056017	0.34442	FALSE
ENSMUSG00000041396	1.80542	1.55501	1.59676	1.59912	2.41045	2.20818	1.70034	1.78684	2.10258	2.0666	1.09935	1.71746	1.98093	1.7488	1.84873	1.08428	1.50847	Mettl18	methyltransferase like 18 [Source:MGI Symbol;Acc:MGI:1917212]	-0.16732	0.45762	0.93757	FALSE
ENSMUSG00000086587	0.778238	1.0502	0.848956	1.31016	1.02964	0.908302	1.03273	0.668923	0.667181	1.05651	1.07295	0.93501	0.804892	0.75632	0.515143	1.2934	0.592282	Gm11837	predicted gene 11837 [Source:MGI Symbol;Acc:MGI:3702175]	-0.20209	0.49767	0.96958	FALSE
ENSMUSG00000062006	187.723	194.307	191.565	162.502	193.928	178.609	181.314	152.654	154.929	209.081	190.948	174.941	219.574	174.087	146.06	124.317	148.578	Rpl34	ribosomal protein L34 [Source:MGI Symbol;Acc:MGI:1915686]	-0.11649	0.42454	0.91176	FALSE
ENSMUSG00000022772	12.5657	13.6318	14.8161	10.7002	11.765	13.0236	13.159	13.7942	13.616	13.6067	13.1369	13.739	16.0947	13.6285	14.9477	13.155	12.8246	Senp5	SUMO/sentrin specific peptidase 5 [Source:MGI Symbol;Acc:MGI:2443596]	0.060744	0.77003	1	FALSE
ENSMUSG00000022965	8.57738	9.46192	7.5935	6.49905	6.82534	9.2596	9.09317	9.94151	10.1762	8.40125	8.14177	8.70359	8.72412	9.20974	11.6802	9.53243	8.07541	Ifngr2	interferon gamma receptor 2 [Source:MGI Symbol;Acc:MGI:107654]	0.088228	0.55581	1	FALSE
ENSMUSG00000092626	1.09372	1.39393	1.27706	0.927455	1.34711	1.08503	1.64488	1.24301	1.23977	1.95839	1.94467	0.982903	1.282	1.59012	1.01097	1.17212	1.2129	9130230N09Rik	RIKEN cDNA 9130230N09 gene [Source:MGI Symbol;Acc:MGI:1924921]	0.10042	0.66434	1	FALSE
ENSMUSG00000047126	113.421	122.272	126.84	124.187	118.533	112.326	123.073	126.36	129.502	126.436	130.245	131.236	123.692	119.698	130.874	142.118	126.272	Cltc	clathrin, heavy polypeptide (Hc) [Source:MGI Symbol;Acc:MGI:2388633]	0.051982	0.74441	1	FALSE
ENSMUSG00000030180	21.8846	21.4217	21.3778	21.4744	19.8204	20.0475	18.5188	22.0251	21.1802	20.3086	20.5728	20.5351	24.3394	18.1161	23.3612	19.2638	19.4556	Kdm5a	lysine (K)-specific demethylase 5A [Source:MGI Symbol;Acc:MGI:2136980]	-0.045356	0.70169	1	FALSE
ENSMUSG00000037355	2.98168	3.13097	3.77652	2.67381	2.85109	2.98683	2.95329	2.93477	3.33184	2.48388	2.87483	2.76363	3.66756	2.94989	4.19991	2.86527	3.26576	Uvssa	UV stimulated scaffold protein A [Source:MGI Symbol;Acc:MGI:1918351]	0.016241	0.9524	1	FALSE
ENSMUSG00000039067	34.386	32.8748	31.5108	31.2865	37.7825	35.2028	36.3328	38.8578	42.4592	49.6491	42.0939	50.1934	40.027	45.3301	46.2316	42.7582	40.2295	Psmd7	proteasome (prosome, macropain) 26S subunit, non-ATPase, 7 [Source:MGI Symbol;Acc:MGI:1351511]	0.30864	0.020876	0.18594	FALSE
ENSMUSG00000030509	5.58944	6.42613	6.99463	7.08502	6.67926	5.72604	5.93315	6.34161	8.68862	9.21311	9.66475	8.04892	9.00772	8.56035	9.97187	7.53003	8.44554	Asb7	ankyrin repeat and SOCS box-containing 7 [Source:MGI Symbol;Acc:MGI:2152835]	0.42768	0.0031402	0.050279	FALSE
ENSMUSG00000062488	1.74032	1.72513	1.04591	1.01843	0.873721	1.99627	1.42162	5.97482	1.24763	0.952171	0.556749	0.78496	0.726012	0.587025	0.743131	0.600496	0.770644	Ifit3b	interferon-induced protein with tetratricopeptide repeats 3B [Source:MGI Symbol;Acc:MGI:3698419]	-1.3852	0.017974	0.17048	FALSE
ENSMUSG00000050549	1.79302	2.38943	2.64453	2.3607	2.32467	1.89112	2.20999	2.34419	2.46034	2.91391	2.76094	2.65218	2.04638	3.10572	1.80528	2.02268	2.51166	Fam241a	family with sequence similarity 241, member A [Source:MGI Symbol;Acc:MGI:1917867]	0.10141	0.52698	0.99007	FALSE
ENSMUSG00000048489	14.66	11.5143	9.40605	22.6647	6.70178	16.8493	14.0199	26.6751	14.07	12.0366	24.5344	24.9764	111.834	31.6161	52.1057	27.4853	37.3063	Depp1	DEPP1 autophagy regulator [Source:MGI Symbol;Acc:MGI:1918730]	1.2447	0.049641	0.32064	FALSE
ENSMUSG00000024276	12.3409	12.8307	11.037	10.7988	14.0687	14.3932	14.1885	15.0389	12.0279	11.6151	10.0906	10.2121	13.1696	10.0463	12.2656	10.1789	8.41329	Zfp397	zinc finger protein 397 [Source:MGI Symbol;Acc:MGI:1916506]	-0.30661	0.033697	0.25261	FALSE
ENSMUSG00000060989	2.81889	28.1355	22.0096	28.2655	3.64376	2.7965	3.2022	3.28783	3.14809	4.25456	2.77576	2.64711	2.65852	2.33393	2.8908	2.80945	2.84459	Gm11847	predicted gene 11847 [Source:MGI Symbol;Acc:MGI:3651787]	-2.061	0.015029	0.1504	FALSE
ENSMUSG00000038812	9.48907	9.50652	9.20881	6.20507	9.35408	7.07198	9.02713	9.31267	9.25019	10.745	9.1189	10.028	8.39267	9.73384	8.15835	8.87682	8.07117	Trmt112	tRNA methyltransferase 11-2 [Source:MGI Symbol;Acc:MGI:1914924]	0.04107	0.8057	1	FALSE
ENSMUSG00000107002	10.6136	12.2158	13.8904	10.6119	11.3406	10.1559	10.7816	10.7139	12.5347	13.9975	13.1608	13.3244	11.7397	14.9731	9.96287	13.0293	10.3649	0610012G03Rik	RIKEN cDNA 0610012G03 gene [Source:MGI Symbol;Acc:MGI:1913301]	0.1135	0.45846	0.93832	FALSE
ENSMUSG00000068015	6.24982	6.38217	6.57229	6.58354	5.50883	6.75858	6.94318	6.39703	8.94195	7.67681	7.59231	7.38942	6.55978	7.76013	7.61322	6.75076	7.03129	Lrch1	leucine-rich repeats and calponin homology (CH) domain containing 1 [Source:MGI Symbol;Acc:MGI:2443390]	0.17835	0.20152	0.67482	FALSE
ENSMUSG00000032288	22.9548	26.0384	27.0049	25.5794	25.762	28.339	29.7594	27.5214	30.0232	31.5392	38.1187	27.9541	29.2061	27.9276	23.0553	24.3134	21.2859	Imp3	IMP3, U3 small nucleolar ribonucleoprotein [Source:MGI Symbol;Acc:MGI:1916119]	0.04084	0.7343	1	FALSE
ENSMUSG00000079084	3.03111	3.34804	3.53122	3.20056	2.75945	3.9901	4.22047	2.98112	3.06775	2.95959	3.505	3.07641	4.45253	2.5347	3.28906	2.95307	3.17825	Ccdc82	coiled-coil domain containing 82 [Source:MGI Symbol;Acc:MGI:1913646]	-0.1075	0.41359	0.90388	FALSE
ENSMUSG00000027573	24.1265	26.4831	23.6337	26.4819	26.4138	26.8836	27.4711	26.3242	29.8763	27.0423	27.0086	29.5992	26.8361	28.101	26.6457	26.8186	24.7461	Gid8	GID complex subunit 8 [Source:MGI Symbol;Acc:MGI:1923675]	0.03574	0.72421	1	FALSE
ENSMUSG00000041920	2.33471	3.20895	2.92418	2.08655	3.8734	5.97209	5.28657	4.08787	2.24247	4.02567	2.1089	2.63673	2.95127	2.14795	3.71639	2.69831	2.26336	Slc16a6	solute carrier family 16 (monocarboxylic acid transporters), member 6 [Source:MGI Symbol;Acc:MGI:2144585]	-0.4696	0.041353	0.28673	FALSE
ENSMUSG00000025903	96.2488	92.6315	83.222	92.7205	89.8631	94.2621	95.3186	95.6663	96.6793	99.0869	104.53	105.091	115.407	101.241	96.6428	103.03	95.616	Lypla1	lysophospholipase 1 [Source:MGI Symbol;Acc:MGI:1344588]	0.09847	0.44428	0.9261	FALSE
ENSMUSG00000021754	11.1559	12.8664	15.4462	12.8035	11.9483	15.2565	15.0224	15.0671	15.1233	14.4737	14.0005	11.6013	15.7508	12.2008	18.0285	12.3038	22.9425	Map3k1	mitogen-activated protein kinase kinase kinase 1 [Source:MGI Symbol;Acc:MGI:1346872]	0.11132	0.56254	1	FALSE
ENSMUSG00000052751	13.6484	15.8495	16.3993	15.7758	18.174	17.2312	18.2644	15.4545	20.7775	20.9398	17.0044	16.235	20.1767	17.0688	12.9149	12.533	15.296	Repin1	replication initiator 1 [Source:MGI Symbol;Acc:MGI:1889817]	0.014018	0.84997	1	FALSE
ENSMUSG00000029505	17.3812	18.2677	22.8884	19.8295	18.1956	18.2623	19.685	19.6293	19.2304	19.6669	19.6407	18.5342	18.848	19.1151	21.275	18.6353	20.033	Ep400	E1A binding protein p400 [Source:MGI Symbol;Acc:MGI:1276124]	-0.026773	0.77945	1	FALSE
ENSMUSG00000022571	11.2372	13.827	13.186	13.2888	14.5584	13.2163	14.3694	12.1116	16.2236	16.4632	12.627	14.8216	11.955	14.5837	9.75041	12.1613	11.7359	Pycrl	pyrroline-5-carboxylate reductase-like [Source:MGI Symbol;Acc:MGI:1913444]	-0.026503	0.95901	1	FALSE
ENSMUSG00000061118	3.64532	4.04316	3.4333	3.86397	3.81073	4.37429	4.29114	4.14644	4.57748	5.41983	4.56915	5.22516	6.14063	5.22191	5.38634	4.86998	4.07481	Dnajc30	DnaJ heat shock protein family (Hsp40) member C30 [Source:MGI Symbol;Acc:MGI:1913364]	0.31349	0.03431	0.25588	FALSE
ENSMUSG00000063488	5.92347	5.30765	3.50541	5.05483	5.13226	3.59688	4.49024	4.56487	5.98338	7.54422	8.01621	8.40523	7.17328	8.56158	8.3622	7.79587	6.45582	Zkscan7	zinc finger with KRAB and SCAN domains 7 [Source:MGI Symbol;Acc:MGI:3040678]	0.64585	2.4502e-06	0.00017202	UP
ENSMUSG00000040661	19.6268	19.7335	24.5285	23.2466	20.1577	16.4416	17.6085	18.4484	20.0731	13.9209	11.4495	17.2496	16.0777	19.6093	29.699	22.3839	22.3865	Rad54l2	RAD54 like 2 (S. cerevisiae) [Source:MGI Symbol;Acc:MGI:1933196]	-0.0987	0.48629	0.96206	FALSE
ENSMUSG00000005698	27.708	28.6105	30.6045	27.5634	28.1746	29.0695	32.7475	30.9277	33.3844	33.535	29.0582	30.9236	29.9647	33.3517	32.2577	28.9228	28.4765	Ctcf	CCCTC-binding factor [Source:MGI Symbol;Acc:MGI:109447]	0.039423	0.75329	1	FALSE
ENSMUSG00000055334	3.70126	3.23341	2.32736	2.48658	2.98708	3.64601	3.69605	3.08926	4.22085	3.8997	3.2652	2.55538	3.10615	3.20388	3.12165	2.51402	2.84237	Snupn	snurportin 1 [Source:MGI Symbol;Acc:MGI:1913319]	-0.021677	0.94964	1	FALSE
ENSMUSG00000070003	3.1813	4.24762	3.95391	3.80032	2.21743	4.65891	3.9057	4.05826	3.10732	2.85322	4.77493	3.71295	4.48856	2.50281	5.52001	3.78815	10.5465	Ssbp4	single stranded DNA binding protein 4 [Source:MGI Symbol;Acc:MGI:1924150]	0.26066	0.54426	1	FALSE
ENSMUSG00000022797	35.8923	37.9097	39.7526	32.7021	32.3926	72.0179	73.265	39.8022	39.2724	32.849	35.667	51.4194	35.3361	34.1008	13.8308	30.5504	40.4096	Tfrc	transferrin receptor [Source:MGI Symbol;Acc:MGI:98822]	-0.4156	0.084689	0.43378	FALSE
ENSMUSG00000032185	7.05818	7.24382	8.91752	7.44215	8.07675	7.72076	8.46013	7.90097	9.30909	9.04633	8.07622	7.6329	9.21667	10.0284	8.49489	9.40989	8.11909	Carm1	coactivator-associated arginine methyltransferase 1 [Source:MGI Symbol;Acc:MGI:1913208]	0.1274	0.39189	0.89171	FALSE
ENSMUSG00000019984	6.48113	6.31815	7.33318	5.84104	7.24328	6.95769	7.0632	6.26524	6.35032	6.56558	7.13586	7.03438	7.27878	5.56589	8.49357	7.4429	6.20647	Med23	mediator complex subunit 23 [Source:MGI Symbol;Acc:MGI:1917458]	0.0039182	0.9712	1	FALSE
ENSMUSG00000000631	26.7985	27.325	31.9375	25.332	26.4809	29.6297	30.5992	30.0143	30.6596	31.2822	32.5728	28.5468	28.4409	33.9655	37.6053	29.7879	36.5133	Myo18a	myosin XVIIIA [Source:MGI Symbol;Acc:MGI:2667185]	0.13572	0.3532	0.85484	FALSE
ENSMUSG00000001249	205.097	210.683	259.071	217.754	211.87	208.126	212.361	237.095	241.637	248.392	273.97	226.282	236.145	277.238	235.458	231.154	264.764	Hpn	hepsin [Source:MGI Symbol;Acc:MGI:1196620]	0.13418	0.36612	0.86872	FALSE
ENSMUSG00000066154	9599.37	9034.41	6039.2	8926.24	9604.41	10546.6	9378.03	10244.4	5083.92	10513	8132.36	10629.1	10236.1	10133.6	8897.86	8437.52	5856.51	Mup3	major urinary protein 3 [Source:MGI Symbol;Acc:MGI:97235]	-0.12708	0.51417	0.97923	FALSE
ENSMUSG00000054737	3.15936	3.27805	2.47253	2.86585	3.18856	3.33016	3.06758	3.04561	2.8778	2.9857	2.72525	3.21402	3.36793	2.96115	4.1632	3.16681	3.38291	Zfp182	zinc finger protein 182 [Source:MGI Symbol;Acc:MGI:2442220]	0.029119	0.79399	1	FALSE
ENSMUSG00000078201	1.31611	1.22647	0.874802	0.630023	1.18224	1.38989	0.820929	1.17179	1.13436	1.11495	1.54405	1.45678	1.53438	1.62727	1.56973	1.44768	1.33397	Tmem203	transmembrane protein 203 [Source:MGI Symbol;Acc:MGI:2443597]	0.35764	0.11552	0.51163	FALSE
ENSMUSG00000023988	2.9822	3.76482	4.08368	3.45025	3.81872	4.83441	5.31576	4.68142	3.34387	4.34976	3.54307	4.54232	2.80271	4.13429	2.68437	4.22523	2.90376	Bysl	bystin-like [Source:MGI Symbol;Acc:MGI:1858419]	-0.2234	0.13257	0.54979	FALSE
ENSMUSG00000047793	4.3392	3.28343	4.62906	3.13155	3.20658	4.22623	3.52789	4.37903	4.25016	4.62876	4.30638	4.28854	5.10165	5.51721	5.40656	3.27662	4.41225	Sned1	sushi, nidogen and EGF-like domains 1 [Source:MGI Symbol;Acc:MGI:3045960]	0.21334	0.16574	0.61446	FALSE
ENSMUSG00000106542	2.30459	2.08223	1.81698	1.94393	0.903879	0.982137	0.767115	0.645568	1.09067	0.968677	0.970631	1.32592	1.52187	1.02962	1.91761	1.70766	1.7698	Gm43410	predicted gene 43410 [Source:MGI Symbol;Acc:MGI:5663547]	-0.11615	0.6041	1	FALSE
ENSMUSG00000040420	0.464143	0.21235	0.159397	0.264914	0.057359	0.159389	0.19177	0.188392	2.05246	1.56273	1.34177	2.9169	1.56936	2.18249	1.36314	1.84356	1.46827	Cdh18	cadherin 18 [Source:MGI Symbol;Acc:MGI:1344366]	3.0404	3.0909e-26	1.174e-22	UP
ENSMUSG00000028884	4.34349	5.86595	5.30713	5.76714	5.77829	5.30687	6.97439	3.52598	5.73793	6.62215	5.72749	4.74386	5.31452	4.80413	5.32869	5.38981	4.56327	Rpa2	replication protein A2 [Source:MGI Symbol;Acc:MGI:1339939]	-0.042099	0.9017	1	FALSE
ENSMUSG00000020608	23.4777	21.8345	22.1291	20.9946	21.1573	20.8459	20.7137	21.1733	25.0814	21.9811	20.2462	20.7948	25.3917	21.1183	22.0465	19.6032	23.0537	Smc6	structural maintenance of chromosomes 6 [Source:MGI Symbol;Acc:MGI:1914491]	-0.0025453	0.97472	1	FALSE
ENSMUSG00000066892	1.51582	1.09648	1.36472	1.45475	1.77706	1.82892	1.62836	1.94555	1.29365	1.0759	1.50652	1.43922	1.64071	0.974653	1.69586	1.45684	0.795064	Fbxl12	F-box and leucine-rich repeat protein 12 [Source:MGI Symbol;Acc:MGI:1354738]	-0.29832	0.10241	0.48076	FALSE
ENSMUSG00000027752	5.70742	5.2224	6.91044	5.93341	6.19119	6.78724	6.24906	5.46479	7.84998	7.24981	7.09649	6.99429	6.96869	6.11699	6.646	7.16446	5.34207	Exosc8	exosome component 8 [Source:MGI Symbol;Acc:MGI:1916889]	0.13016	0.40774	0.90291	FALSE
ENSMUSG00000036955	9.2887	8.93874	7.54307	7.37078	7.69496	8.55308	8.79305	8.83187	9.8892	9.67915	8.39883	7.04366	7.59435	8.97024	9.81726	8.57458	8.41806	Kif1bp	KIF1 binding protein [Source:MGI Symbol;Acc:MGI:1919570]	0.014565	0.86253	1	FALSE
ENSMUSG00000024789	6.49361	5.93593	7.01927	6.73119	6.50399	6.21101	6.55236	6.7474	7.40426	7.39161	7.20982	7.15649	8.23264	6.64115	8.47347	6.62312	8.45106	Jak2	Janus kinase 2 [Source:MGI Symbol;Acc:MGI:96629]	0.16179	0.27446	0.77436	FALSE
ENSMUSG00000027884	25.3742	25.7413	27.1563	24.5196	25.0681	27.0986	30.2541	26.6803	31.7248	30.8991	28.0209	25.7565	33.7059	27.1585	32.9226	23.1493	30.7267	Clcc1	chloride channel CLIC-like 1 [Source:MGI Symbol;Acc:MGI:2385186]	0.10751	0.448	0.92904	FALSE
ENSMUSG00000021624	2.50448	2.69707	1.74019	2.40775	2.77595	4.27581	3.81664	6.76123	2.80591	1.36736	2.28301	1.99853	1.84899	0.943012	1.47468	1.84419	1.64167	Cd180	CD180 antigen [Source:MGI Symbol;Acc:MGI:1194924]	-0.9395	0.0022882	0.039968	DOWN
ENSMUSG00000013997	30.7497	30.7868	29.4417	28.1624	25.7837	25.8003	25.6196	28.4473	33.0687	32.7175	32.1547	32.8348	38.0719	33.8236	34.0567	31.7099	28.6039	Nit1	nitrilase 1 [Source:MGI Symbol;Acc:MGI:1350916]	0.18883	0.18449	0.64664	FALSE
ENSMUSG00000034055	1.38176	1.81892	2.03178	1.70531	1.5216	1.71831	1.89551	1.7589	1.55473	1.54877	1.62006	1.74897	1.59682	1.65908	1.56949	1.85812	1.78053	Phka1	phosphorylase kinase alpha 1 [Source:MGI Symbol;Acc:MGI:97576]	-0.096042	0.43038	0.91567	FALSE
ENSMUSG00000019843	4.91649	4.9354	5.38472	5.07053	4.4728	5.34824	5.68934	5.06981	5.90194	5.09094	4.90933	4.00118	5.00634	4.08954	3.7229	4.66045	4.35055	Fyn	Fyn proto-oncogene [Source:MGI Symbol;Acc:MGI:95602]	-0.181	0.21149	0.68906	FALSE
ENSMUSG00000051223	108.105	112.076	101.4	106.95	108.797	108.218	109.024	113.035	99.0652	98.3554	99.3181	106.12	90.1626	99.1259	86.5805	98.3183	89.4867	Bzw1	basic leucine zipper and W2 domains 1 [Source:MGI Symbol;Acc:MGI:1914132]	-0.21326	0.13549	0.55642	FALSE
ENSMUSG00000103220	1.51861	1.06181	1.67322	1.44202	1.37234	1.8361	1.68233	1.77212	1.72908	1.29665	1.5086	1.29237	0.602615	1.18128	1.24605	1.10963	2.57291	Gm37728	predicted gene, 37728 [Source:MGI Symbol;Acc:MGI:5610956]	-0.18225	0.36254	0.86509	FALSE
ENSMUSG00000098166	2.14678	1.21602	1.39259	1.76987	0.510948	1.53814	1.66556	1.35545	0.482829	0.664394	0.9639	1.26669	0.349492	0.394082	1.72554	1.16195	0.881744	Gm26978	predicted gene, 26978 [Source:MGI Symbol;Acc:MGI:5504093]	-0.76866	0.02836	0.22699	FALSE
ENSMUSG00000039414	7.18241	7.85972	7.74343	6.78826	7.40679	7.41215	8.08591	7.73498	7.5708	7.41471	8.204	7.8481	7.17862	8.01613	7.76594	7.93989	8.2507	Heatr5b	HEAT repeat containing 5B [Source:MGI Symbol;Acc:MGI:2444098]	0.012573	0.95037	1	FALSE
ENSMUSG00000016534	336.319	307.128	279.993	310.497	314.061	335.052	319.282	335.838	344.809	353.932	334.018	378.61	390.069	350.625	369.613	331.338	339.398	Lamp2	lysosomal-associated membrane protein 2 [Source:MGI Symbol;Acc:MGI:96748]	0.11873	0.34369	0.84842	FALSE
ENSMUSG00000000743	30.7322	32.8859	35.0819	30.3664	27.6005	32.49	30.9527	32.7089	38.3556	40.3583	42.5368	40.4047	44.3983	44.6849	39.1933	39.7709	38.1225	Chmp1a	charged multivesicular body protein 1A [Source:MGI Symbol;Acc:MGI:1920159]	0.33114	0.021681	0.19046	FALSE
ENSMUSG00000011096	25.2587	28.2206	31.4242	25.4137	27.9952	27.313	28.5911	30.2957	33.9568	41.9239	40.7688	40.7927	38.5306	40.1194	32.6784	32.5374	31.5074	Akt1s1	AKT1 substrate 1 (proline-rich) [Source:MGI Symbol;Acc:MGI:1914855]	0.35797	0.012121	0.12968	FALSE
ENSMUSG00000031373	1.19866	0.738147	1.01212	1.01411	0.683124	1.03641	0.42528	1.03554	1.41571	1.19895	2.0175	1.10506	1.22455	1.22817	1.16676	1.18923	1.99188	Car5b	carbonic anhydrase 5b, mitochondrial [Source:MGI Symbol;Acc:MGI:1926249]	0.59996	0.0045822	0.066626	FALSE
ENSMUSG00000043483	35.4586	35.5528	30.8543	32.7513	34.1307	35.6294	33.7431	32.0242	32.8639	32.9367	28.934	32.6484	35.2482	32.8888	32.1666	33.2683	29.8711	Gm6863	predicted gene 6863 [Source:MGI Symbol;Acc:MGI:3647386]	-0.1061	0.50094	0.97142	FALSE
ENSMUSG00000033728	3.09191	2.97275	2.72723	2.86338	3.11981	3.82612	3.82842	3.1969	3.62338	4.29956	4.30069	4.56016	3.68776	3.80696	3.64934	3.69404	3.12805	Lrrc14	leucine rich repeat containing 14 [Source:MGI Symbol;Acc:MGI:2445060]	0.22915	0.099911	0.47396	FALSE
ENSMUSG00000027340	16.1488	14.3326	14.0088	11.5472	11.6676	13.6162	12.0119	17.531	17.5825	15.8113	15.2234	16.9376	15.0708	16.3646	22.932	17.7902	19.0039	Slc23a2	solute carrier family 23 (nucleobase transporters), member 2 [Source:MGI Symbol;Acc:MGI:1859682]	0.28906	0.055322	0.3423	FALSE
ENSMUSG00000066568	26.0981	27.4356	26.6637	25.4586	26.4493	25.6029	26.6066	26.9783	28.7097	26.9481	25.5298	24.9971	26.7682	24.9193	28.5397	26.086	26.7558	Lsm14a	LSM14A mRNA processing body assembly factor [Source:MGI Symbol;Acc:MGI:1914320]	-0.032019	0.80816	1	FALSE
ENSMUSG00000118203	0.822265	0.436654	0.600065	0.326844	0.715545	1.12163	0.717691	2.06508	2.24695	1.1247	1.59908	0.965678	0.0250994	1.30754	0.247845	1.17661	0.546169	AC148174.3	crooked neck pre-mRNA splicing factor 1 (Crnkl1) pseudogene	0.23801	0.61446	1	FALSE
ENSMUSG00000114285	1.31421	1.70779	0.902657	1.55692	1.57315	0.843617	1.0796	0.878586	0.938891	0.861304	0.437352	0.568422	0.67961	0.459791	0.93206	0.677846	0.857303	Gm47773	predicted gene, 47773 [Source:MGI Symbol;Acc:MGI:6096932]	-0.84116	0.0095938	0.11073	FALSE
ENSMUSG00000040522	2.87318	2.9256	2.33365	3.50475	2.56438	3.57425	3.50292	4.55373	3.45256	1.85099	2.91183	2.012	2.29419	1.83846	2.23608	2.39932	3.16097	Tlr8	toll-like receptor 8 [Source:MGI Symbol;Acc:MGI:2176887]	-0.42876	0.0074553	0.093018	FALSE
ENSMUSG00000002428	8.30834	7.65598	6.24611	7.96133	8.00608	8.49033	7.58256	8.93801	7.74859	8.80009	6.60895	8.43123	7.13886	7.53575	7.78789	7.57259	7.70006	Hltf	helicase-like transcription factor [Source:MGI Symbol;Acc:MGI:1196437]	-0.07935	0.66843	1	FALSE
ENSMUSG00000107096	1.21913	1.44735	2.16795	0.885109	1.4846	1.12661	1.41729	1.15236	1.47388	1.27589	1.06628	1.32347	1.41922	1.40163	1.03361	1.57824	1.35815	Gm43597	predicted gene 43597 [Source:MGI Symbol;Acc:MGI:5663734]	-0.075689	0.46923	0.94867	FALSE
ENSMUSG00000043639	0.705595	0.783984	0.775414	0.690385	0.744087	0.678453	0.641368	0.643288	1.0635	1.02802	1.07911	0.815911	0.827062	1.00432	1.57927	0.930673	1.15366	Rbm20	RNA binding motif protein 20 [Source:MGI Symbol;Acc:MGI:1920963]	0.53166	0.0024792	0.042501	UP
ENSMUSG00000030127	38.409	41.2504	44.9443	38.914	39.4083	42.5384	43.4392	40.2515	45.5755	45.7179	46.9979	50.4168	39.7411	50.4368	33.7666	45.2428	37.4077	Cops7a	COP9 signalosome subunit 7A [Source:MGI Symbol;Acc:MGI:1349400]	0.054458	0.67886	1	FALSE
ENSMUSG00000020392	11.1853	9.9028	10.2434	10.3625	9.71587	10.4266	12.7095	10.0571	10.4113	11.9854	10.7482	9.37802	12.933	10.1079	11.421	8.75217	12.8328	Cdkn2aipnl	CDKN2A interacting protein N-terminal like [Source:MGI Symbol;Acc:MGI:1261797]	0.010313	0.92202	1	FALSE
ENSMUSG00000025410	42.8012	47.9803	49.0657	45.8074	45.1611	45.1459	47.2544	43.6894	51.155	59.4214	52.5348	58.2722	54.9975	59.8549	56.4426	60.02	49.1238	Dctn2	dynactin 2 [Source:MGI Symbol;Acc:MGI:107733]	0.24071	0.081498	0.42547	FALSE
ENSMUSG00000040725	30.023	32.5444	32.9881	32.1418	31.5419	29.8657	34.5379	33.9394	39.4726	41.5002	38.8165	37.032	39.8521	37.3375	41.7181	38.3798	37.6157	Hnrnpul1	heterogeneous nuclear ribonucleoprotein U-like 1 [Source:MGI Symbol;Acc:MGI:2443517]	0.23862	0.086857	0.44033	FALSE
ENSMUSG00000028573	74.6059	64.2787	73.5187	71.7386	71.8296	72.0449	62.2401	71.5755	78.6916	71.2872	65.1654	95.8486	76.6449	85.8038	72.8415	74.7588	67.2125	Fggy	FGGY carbohydrate kinase domain containing [Source:MGI Symbol;Acc:MGI:1922828]	0.079854	0.52491	0.98883	FALSE
ENSMUSG00000003949	30.8303	38.456	36.5469	31.2874	30.0402	34.1515	35.1428	37.1906	39.6264	34.5886	39.5822	38.8266	25.6583	55.0697	35.9071	44.9875	27.3736	Hlf	hepatic leukemia factor [Source:MGI Symbol;Acc:MGI:96108]	0.11171	0.38172	0.8839	FALSE
ENSMUSG00000026536	1.07653	1.51872	0.753359	1.27028	1.06598	2.39792	1.87651	5.50728	0.855188	0.646581	0.525312	0.713562	1.13091	0.38927	0.506114	0.57388	0.825925	Ifi211	interferon activated gene 211 [Source:MGI Symbol;Acc:MGI:3041120]	-1.5265	0.0071911	0.090676	FALSE
ENSMUSG00000062421	5.11983	5.74837	6.58451	6.06375	6.54661	6.60809	7.96929	5.64055	7.31785	8.14887	7.26231	9.66741	6.68501	7.302	6.27779	6.99849	5.81773	Arf2	ADP-ribosylation factor 2 [Source:MGI Symbol;Acc:MGI:99595]	0.17116	0.21687	0.69645	FALSE
ENSMUSG00000026516	7.71825	8.76411	10.1934	8.67358	9.64423	10.1975	10.121	9.32098	8.12979	9.62105	8.2594	9.31255	8.53968	8.80011	8.39615	8.51751	8.17843	Nvl	nuclear VCP-like [Source:MGI Symbol;Acc:MGI:1914709]	-0.14993	0.28163	0.7838	FALSE
ENSMUSG00000029687	3.52965	3.94722	3.86821	3.85139	3.47459	3.39862	4.43294	3.98194	3.32015	3.92426	4.6775	4.02864	4.05615	3.94477	5.21517	3.64105	3.52571	Ezh2	enhancer of zeste 2 polycomb repressive complex 2 subunit [Source:MGI Symbol;Acc:MGI:107940]	0.043018	0.7754	1	FALSE
ENSMUSG00000029299	1.9959	2.61397	2.77667	2.14257	1.89259	2.53497	3.16832	2.53872	2.86149	1.47708	2.34256	2.67961	2.54563	1.4198	1.54295	1.62249	2.54939	Abcg3	ATP binding cassette subfamily G member 3 [Source:MGI Symbol;Acc:MGI:1351624]	-0.25154	0.0653	0.37491	FALSE
ENSMUSG00000018565	14.4758	19.2299	16.0375	16.2467	16.464	17.8732	17.043	18.1544	16.5105	19.6519	17.4584	16.8427	12.5639	16.6744	17.9393	17.1159	14.5373	Elp5	elongator acetyltransferase complex subunit 5 [Source:MGI Symbol;Acc:MGI:1859017]	-0.071291	0.66265	1	FALSE
ENSMUSG00000003420	97.6304	104.056	93.9566	107.831	101.901	107.837	106.873	125.665	118.729	108.055	124.317	131.678	102.071	127.788	96.4374	133.682	91.1953	Fcgrt	Fc receptor, IgG, alpha chain transporter [Source:MGI Symbol;Acc:MGI:103017]	0.079456	0.51839	0.98349	FALSE
ENSMUSG00000023048	21.6167	22.2982	19.3164	23.0282	20.7904	21.8753	20.115	23.9158	24.2341	24.0208	26.1474	25.3094	19.5967	24.5574	23.9415	25.2863	23.5847	Prr13	proline rich 13 [Source:MGI Symbol;Acc:MGI:1913401]	0.11338	0.38384	0.88603	FALSE
ENSMUSG00000105096	3.90668	5.05183	0.870889	1.36217	2.31231	2.97473	2.59534	16.1073	1.56769	1.39087	1.30172	1.62384	2.47706	0.939838	0.537124	1.50241	0.601719	Gbp10	guanylate-binding protein 10 [Source:MGI Symbol;Acc:MGI:4359647]	-1.7634	0.035942	0.26265	FALSE
ENSMUSG00000009090	25.7197	33.9457	33.0392	30.2617	32.0924	29.8518	34.321	33.1181	34.3997	37.861	33.0401	37.0393	31.95	35.1658	32.537	36.2285	32.1402	Ap1b1	adaptor protein complex AP-1, beta 1 subunit [Source:MGI Symbol;Acc:MGI:1096368]	0.088975	0.53865	0.99927	FALSE
ENSMUSG00000047434	2.2494	2.06211	2.25649	2.38432	1.55328	2.08472	1.74871	2.2585	2.20469	1.79011	2.2246	1.95862	3.38252	2.24933	2.49792	2.39333	1.53171	Xxylt1	xyloside xylosyltransferase 1 [Source:MGI Symbol;Acc:MGI:2146443]	0.071915	0.76937	1	FALSE
ENSMUSG00000047721	9.23133	7.82165	8.14195	7.16841	8.0969	7.34681	9.2261	7.80695	6.99547	6.97809	6.89961	7.39478	6.75652	6.28743	6.1385	6.21289	6.39233	Bola2	bolA-like 2 (E. coli) [Source:MGI Symbol;Acc:MGI:1913412]	-0.32205	0.032944	0.24909	FALSE
ENSMUSG00000070605	3.19537	1.96346	0.760764	0.734843	1.19483	2.01583	3.2614	2.94973	3.67111	3.55756	4.11524	3.60011	3.40142	2.96475	2.76052	4.67354	2.36385	Zfp992	zinc finger protein 992 [Source:MGI Symbol;Acc:MGI:3700963]	0.74548	0.00087369	0.019858	UP
ENSMUSG00000022434	1.69736	1.48947	1.10849	1.6517	0.864259	0.938556	1.55435	1.53601	1.96007	1.37293	0.652168	1.13665	1.71233	1.28719	1.90108	1.32835	1.7486	Fam118a	family with sequence similarity 118, member A [Source:MGI Symbol;Acc:MGI:1920475]	0.05806	0.76681	1	FALSE
ENSMUSG00000023852	20.3873	21.2382	22.3298	19.4804	20.2671	20.5632	19.3401	23.3047	22.3249	22.1326	22.5228	20.477	16.9315	20.1794	20.219	18.5796	23.2677	Chd1	chromodomain helicase DNA binding protein 1 [Source:MGI Symbol;Acc:MGI:88393]	-0.048748	0.68839	1	FALSE
ENSMUSG00000028680	36.735	66.685	35.9553	54.2455	20.4405	17.2956	12.8613	40.0785	11.3427	21.6096	21.0729	20.0793	3.90321	15.8749	6.23771	17.1356	26.0636	Plk3	polo like kinase 3 [Source:MGI Symbol;Acc:MGI:109604]	-1.203	0.0022683	0.039744	DOWN
ENSMUSG00000085783	4.58978	5.1198	5.60047	4.56611	5.41012	4.29895	5.20599	4.64178	5.04491	6.34618	4.41404	6.26359	4.30794	5.59185	4.38991	6.7449	4.33638	Gm9816	predicted pseudogene 9816 [Source:MGI Symbol;Acc:MGI:3704465]	0.055457	0.73379	1	FALSE
ENSMUSG00000100094	54.9338	22.2435	39.4998	30.0283	25.6642	20.6393	15.6853	18.1977	48.8662	49.7944	35.7821	38.5495	67.1118	41.1571	30.5644	29.7161	36.9624	1810008I18Rik	RIKEN cDNA 1810008I18 gene [Source:MGI Symbol;Acc:MGI:1920875]	0.51458	0.045025	0.30215	FALSE
ENSMUSG00000074247	8.11224	9.51843	10.2529	9.79797	9.51592	11.2505	11.2044	9.0493	10.1204	11.4185	11.7522	10.4598	8.35519	10.9225	8.96007	8.65609	10.5058	Dda1	DET1 and DDB1 associated 1 [Source:MGI Symbol;Acc:MGI:1913748]	0.0033781	0.91564	1	FALSE
ENSMUSG00000025364	26.0947	28.7588	29.2	27.145	31.6941	30.4751	34.2522	31.7197	28.5851	30.9721	30.2134	27.494	24.654	30.5987	28.0179	28.2056	26.4495	Pa2g4	proliferation-associated 2G4 [Source:MGI Symbol;Acc:MGI:894684]	-0.11644	0.44522	0.92671	FALSE
ENSMUSG00000085599	1.85554	3.22824	2.44779	1.56098	1.79807	1.95768	1.89838	2.2475	1.21621	1.40635	0.928351	1.01063	1.06447	0.973201	2.86452	1.1191	2.64022	Gm13449	predicted gene 13449 [Source:MGI Symbol;Acc:MGI:3651453]	-0.56802	0.016925	0.16385	FALSE
ENSMUSG00000020707	7.91454	6.53862	5.65092	6.36655	6.60044	7.78961	6.55303	9.65004	8.40913	8.61378	8.21686	7.61613	6.41691	6.49138	7.87021	6.58311	7.8056	Rnf135	ring finger protein 135 [Source:MGI Symbol;Acc:MGI:1919206]	0.041821	0.74858	1	FALSE
ENSMUSG00000070047	7.36476	8.16311	8.92326	8.66743	8.30716	8.24632	8.52466	8.66941	8.51945	10.3244	8.69615	7.50242	10.0885	9.02074	11.357	10.8394	10.0316	Fat1	FAT atypical cadherin 1 [Source:MGI Symbol;Acc:MGI:109168]	0.1594	0.28286	0.78458	FALSE
ENSMUSG00000026688	6.94067	6.79584	8.85329	8.7583	9.98235	9.8037	7.98853	6.22459	10.7844	11.6519	15.0386	15.8771	10.2985	10.7897	6.13664	16.0033	9.71284	Mgst3	microsomal glutathione S-transferase 3 [Source:MGI Symbol;Acc:MGI:1913697]	0.49127	0.0066644	0.085937	FALSE
ENSMUSG00000021203	1.22904	1.04427	0.693417	0.80647	1.06561	1.17573	1.28885	0.914573	1.08989	0.908227	1.09973	1.23123	0.84322	1.05394	0.78795	1.05485	0.730161	Otub2	OTU domain, ubiquitin aldehyde binding 2 [Source:MGI Symbol;Acc:MGI:1915399]	-0.1129	0.70514	1	FALSE
ENSMUSG00000020076	37.4851	39.5308	41.6583	43.5583	46.1298	46.27	49.2372	39.5447	37.3283	39.6528	39.6492	44.5963	38.0587	36.7711	34.2952	38.6518	36.9119	Ddx50	DEAD (Asp-Glu-Ala-Asp) box polypeptide 50 [Source:MGI Symbol;Acc:MGI:2182303]	-0.19968	0.17279	0.62646	FALSE
ENSMUSG00000071757	11.1109	12.2337	12.4514	13.2349	12.2726	12.575	13.5148	12.3555	12.6305	8.38945	10.3849	7.55377	11.0846	11.1759	11.1666	10.3937	10.5164	Zhx2	zinc fingers and homeoboxes 2 [Source:MGI Symbol;Acc:MGI:2683087]	-0.30619	0.032416	0.24723	FALSE
ENSMUSG00000021036	8.7209	8.99851	9.67212	9.84786	9.02744	10.6225	11.9262	10.2101	9.54483	10.3348	10.0587	10.0249	10.5304	9.18056	11.0487	10.6311	14.6472	Sptlc2	serine palmitoyltransferase, long chain base subunit 2 [Source:MGI Symbol;Acc:MGI:108074]	0.074465	0.64633	1	FALSE
ENSMUSG00000035382	13.7087	18.04	18.6959	16.6466	17.5249	17.9082	18.9677	19.3547	15.5571	19.8293	19.5705	21.7723	20.525	22.5107	19.7456	19.9588	18.3646	Pcsk7	proprotein convertase subtilisin/kexin type 7 [Source:MGI Symbol;Acc:MGI:107421]	0.12859	0.38172	0.8839	FALSE
ENSMUSG00000078870	5.38029	11.8038	8.3009	9.78873	10.7078	10.8344	10.093	9.74569	10.0129	7.7007	9.15097	9.05363	7.49093	9.23384	8.39094	8.68413	5.64003	Gm14410	predicted gene 14410 [Source:MGI Symbol;Acc:MGI:3709158]	-0.23488	0.15216	0.58828	FALSE
ENSMUSG00000082329	17.0438	12.375	10.2165	13.1389	16.263	13.2193	13.6486	10.0624	41.6504	11.8374	7.76393	11.3927	15.4374	7.16759	12.9522	17.2088	15.7508	Gm14287	predicted gene 14287 [Source:MGI Symbol;Acc:MGI:3650189]	0.19399	0.56933	1	FALSE
ENSMUSG00000112709	0.729625	0.429185	1.19502	1.07084	1.0219	0.946546	1.5073	1.13903	1.04518	0.267991	0.49896	1.83413	1.26091	1.70615	2.12027	0.8202	1.60789	Gm19395	predicted gene, 19395 [Source:MGI Symbol;Acc:MGI:5011580]	0.27094	0.38781	0.88887	FALSE
ENSMUSG00000068299	2.97186	2.76273	2.01719	2.24214	2.39658	2.25455	2.04696	1.58942	3.09979	3.2276	2.11928	2.14232	4.42264	3.00369	3.21775	2.57175	2.63333	Nat8f4	N-acetyltransferase 8 (GCN5-related) family member 4 [Source:MGI Symbol;Acc:MGI:1922791]	0.3143	0.040379	0.28262	FALSE
ENSMUSG00000003847	9.94938	8.17573	12.1123	10.6461	11.1343	9.92651	10.1543	9.65942	9.288	9.5595	8.11221	9.13554	10.3143	7.62238	10.8734	8.33911	10.4442	Nfat5	nuclear factor of activated T cells 5 [Source:MGI Symbol;Acc:MGI:1859333]	-0.17793	0.17422	0.62932	FALSE
ENSMUSG00000007880	11.2285	12.4491	13.7106	11.3617	13.5823	14.0902	15.1348	16.4702	17.0186	16.0978	15.3214	14.68	13.695	14.72	17.9037	12.9183	14.862	Arid1a	AT rich interactive domain 1A (SWI-like) [Source:MGI Symbol;Acc:MGI:1935147]	0.1369	0.33034	0.8359	FALSE
Novel00771	3.09083	1.94107	1.64295	2.73493	2.38922	3.06628	2.19428	1.35272	4.56987	2.33139	1.88979	2.06404	13.2052	3.53453	3.15403	1.15213	1.39092	--	mCG144955, partial [Mus musculus]	0.6308	0.32073	0.82633	FALSE
ENSMUSG00000035509	1.33297	0.921158	0.903333	1.03614	1.54186	1.4987	1.45102	1.05323	1.82755	2.48934	1.49386	0.406564	0.677056	0.998342	0.628561	0.398253	1.97096	Fbxl21	F-box and leucine-rich repeat protein 21 [Source:MGI Symbol;Acc:MGI:2442921]	-0.050906	0.99756	1	FALSE
ENSMUSG00000022604	2.66081	2.96317	2.96313	3.47758	3.32016	3.07535	3.41337	2.99884	3.17927	2.53896	2.88119	2.30046	2.59905	2.61198	2.58513	2.99499	2.64994	Cep97	centrosomal protein 97 [Source:MGI Symbol;Acc:MGI:1921451]	-0.24191	0.12503	0.53512	FALSE
ENSMUSG00000041891	172.398	218.013	205.64	213.484	190.66	177.859	197.701	192.72	167.366	182.589	177.804	165.833	129.593	186.125	151.349	186.471	164.342	Lman1	lectin, mannose-binding, 1 [Source:MGI Symbol;Acc:MGI:1917611]	-0.26404	0.056915	0.34755	FALSE
ENSMUSG00000046329	137.422	137.908	155.195	145.772	135.114	148.963	142.142	145.933	169.937	178.832	166.238	185.137	176.755	175.102	157.41	161.995	176.1	Slc25a23	solute carrier family 25 (mitochondrial carrier; phosphate carrier), member 23 [Source:MGI Symbol;Acc:MGI:1914222]	0.21979	0.11571	0.51196	FALSE
ENSMUSG00000039221	10.8379	9.01869	9.0939	9.59305	10.7102	7.53737	4.98109	5.94095	8.54897	13.1598	10.9264	7.21131	15.1702	7.86368	7.09476	4.68074	8.36366	Rpl22l1	ribosomal protein L22 like 1 [Source:MGI Symbol;Acc:MGI:1915278]	0.072205	0.71779	1	FALSE
ENSMUSG00000039234	46.5846	80.0088	74.0238	80.1341	64.3383	57.28	71.658	62.8107	75.0624	70.6257	77.8914	66.5681	48.6841	75.3333	75.6101	83.6205	59.1974	Sec24d	Sec24 related gene family, member D (S. cerevisiae) [Source:MGI Symbol;Acc:MGI:1916858]	0.026223	0.83871	1	FALSE
ENSMUSG00000040488	12.9787	12.4199	21.8463	13.7572	13.2857	15.7475	13.7239	11.8371	16.2228	11.3949	13.4863	10.105	14.7456	12.4346	8.62446	12.1668	6.45584	Ltbp4	latent transforming growth factor beta binding protein 4 [Source:MGI Symbol;Acc:MGI:1321395]	-0.34097	0.024527	0.20659	FALSE
ENSMUSG00000111942	3.55902	4.45503	6.99009	6.03093	4.55123	4.36325	4.60963	3.20319	5.94637	6.0767	3.49688	5.46036	4.23797	7.01658	3.88438	6.86519	6.33055	Gm5182	predicted gene 5182 [Source:MGI Symbol;Acc:MGI:3649174]	0.17544	0.37053	0.87274	FALSE
ENSMUSG00000067038	69.9447	84.4357	72.3892	73.362	70.0392	59.5596	80.3412	59.6398	63.7631	56.364	38.2001	44.1319	63.9482	61.6951	61.7654	47.6936	53.9898	Rps12-ps3	ribosomal protein S12, pseudogene 3 [Source:MGI Symbol;Acc:MGI:3704503]	-0.42575	0.0030423	0.049149	DOWN
ENSMUSG00000007050	7.44435	9.91725	8.58496	8.0857	8.2192	7.20287	8.24386	7.64726	9.45047	12.9458	10.6217	10.2116	14.0494	12.2382	11.4501	9.98364	9.13035	Lsm2	LSM2 homolog, U6 small nuclear RNA and mRNA degradation associated [Source:MGI Symbol;Acc:MGI:90676]	0.40241	0.0087329	0.10362	FALSE
ENSMUSG00000021103	2.83256	2.55482	1.84575	2.34037	2.08473	2.68036	2.38747	2.97156	2.98735	3.71075	2.91147	3.34662	3.34856	2.39026	3.70118	2.41998	2.56398	Mnat1	menage a trois 1 [Source:MGI Symbol;Acc:MGI:106207]	0.26018	0.077776	0.41259	FALSE
ENSMUSG00000086771	3.15999	1.97836	1.37079	2.9088	2.13754	2.63991	2.23329	2.76775	4.91511	2.51477	4.43571	4.00836	1.05596	2.80269	2.60677	4.77999	2.07493	1700080G11Rik	RIKEN cDNA 1700080G11 gene [Source:MGI Symbol;Acc:MGI:1920738]	0.3885	0.10544	0.48795	FALSE
ENSMUSG00000027424	2.46349	2.97963	1.94086	2.28868	3.32137	2.78895	2.87989	2.50566	3.17964	3.05604	3.1153	3.12549	3.1282	2.93996	3.21475	2.93655	2.81228	Mgme1	mitochondrial genome maintenance exonuclease 1 [Source:MGI Symbol;Acc:MGI:1921778]	0.16597	0.21258	0.69008	FALSE
ENSMUSG00000083596	82.1969	99.2423	82.3388	90.2303	104.035	93.3847	98.7825	80.3151	88.7365	62.3669	52.7204	54.3974	84.102	54.419	62.3273	58.799	64.0989	Rpl21-ps15	ribosomal protein L21, pseudogene 15 [Source:MGI Symbol;Acc:MGI:3705426]	-0.54088	0.00012872	0.0045504	DOWN
ENSMUSG00000026766	37.2377	39.7077	38.2704	41.1349	42.8666	37.8373	41.2247	43.48	42.4772	41.3757	45.4761	50.3303	34.802	42.2934	36.5857	61.5099	37.5314	Mmadhc	methylmalonic aciduria (cobalamin deficiency) cblD type, with homocystinuria [Source:MGI Symbol;Acc:MGI:1923786]	0.075933	0.58778	1	FALSE
ENSMUSG00000021087	1.26007	0.747423	0.636856	1.13404	0.534736	0.849099	0.84282	1.19661	1.07799	1.07846	1.13367	1.04888	1.18438	0.926985	1.18481	1.32028	1.12054	Rtn1	reticulon 1 [Source:MGI Symbol;Acc:MGI:1933947]	0.26962	0.18101	0.64163	FALSE
ENSMUSG00000024580	12.5553	12.7034	13.7097	13.8109	13.4883	11.0957	11.6433	12.9275	23.8064	15.3954	21.7025	18.8089	15.1047	14.3169	17.6914	19.2718	16.0309	Grpel2	GrpE-like 2, mitochondrial [Source:MGI Symbol;Acc:MGI:1334416]	0.45638	0.0012536	0.025878	UP
ENSMUSG00000065089	2.39934	1.5856	2.38041	2.26067	1.71318	1.85133	2.29109	1.73133	1.29512	1.69727	0.64638	1.30681	1.56244	2.29031	1.71426	1.81811	2.4637	Gm26493	predicted gene, 26493 [Source:MGI Symbol;Acc:MGI:5456270]	-0.34053	0.42344	0.91124	FALSE
ENSMUSG00000020993	25.4729	28.0911	28.7433	28.1768	30.0865	24.6983	26.6013	27.9916	28.7811	32.5972	27.3299	26.1043	32.5543	29.5617	32.2457	30.8268	29.2411	Trappc6b	trafficking protein particle complex 6B [Source:MGI Symbol;Acc:MGI:1925482]	0.080308	0.58727	1	FALSE
ENSMUSG00000022010	30.7883	20.2827	18.0596	16.7807	18.6405	22.3195	28.1384	21.892	38.5954	42.426	28.1119	49.3889	65.2206	57.7553	26.5132	41.6484	18.5531	Tsc22d1	TSC22 domain family, member 1 [Source:MGI Symbol;Acc:MGI:109127]	0.84414	0.00069072	0.016581	UP
ENSMUSG00000027272	18.4795	21.6364	19.978	20.5673	20.0494	20.8993	19.5537	22.562	19.9896	20.1182	20.5058	19.521	19.4044	20.5897	23.9734	21.8565	20.6297	Ubr1	ubiquitin protein ligase E3 component n-recognin 1 [Source:MGI Symbol;Acc:MGI:1277977]	-0.021802	0.86226	1	FALSE
ENSMUSG00000026131	24.5645	33.5132	35.0346	31.3735	28.5407	27.2873	29.582	29.031	24.5527	22.211	24.7502	24.374	18.0756	24.6201	20.1968	29.5614	31.3922	Dst	dystonin [Source:MGI Symbol;Acc:MGI:104627]	-0.32781	0.010576	0.11826	FALSE
ENSMUSG00000034459	5.81527	6.08928	2.82218	3.0531	3.50892	5.2951	4.73659	20.0022	2.39844	2.28135	1.21359	2.13013	3.04016	2.0478	2.26029	2.3274	2.39691	Ifit1	interferon-induced protein with tetratricopeptide repeats 1 [Source:MGI Symbol;Acc:MGI:99450]	-1.5552	0.013147	0.1376	FALSE
ENSMUSG00000038005	5.86418	4.85611	3.82332	4.51206	5.48367	4.40012	5.43617	5.21958	5.3747	6.84623	6.44753	6.15283	6.25146	4.95729	5.02455	5.4812	4.89665	Hpf1	histone PARylation factor 1 [Source:MGI Symbol;Acc:MGI:1919862]	0.16326	0.23747	0.72325	FALSE
ENSMUSG00000049232	4.82298	3.68811	3.54452	4.19205	4.10662	4.18659	4.13189	4.53186	5.23273	5.09521	5.46683	4.95491	5.77102	4.20718	6.12504	4.3464	5.18138	Tigd2	tigger transposable element derived 2 [Source:MGI Symbol;Acc:MGI:1915390]	0.26866	0.05533	0.3423	FALSE
ENSMUSG00000021820	5.80953	6.05798	6.54762	6.21397	6.64642	6.47071	4.709	6.90263	9.08688	8.9314	6.61602	7.87452	10.3434	7.92275	10.8037	7.84676	8.46808	Camk2g	calcium/calmodulin-dependent protein kinase II gamma [Source:MGI Symbol;Acc:MGI:88259]	0.44478	0.0036821	0.056723	FALSE
ENSMUSG00000029911	12.4389	11.8923	10.0889	10.1811	11.2604	12.6835	12.0146	11.8363	11.4201	13.1701	10.0531	10.4805	12.8898	11.2939	12.6063	10.3272	10.6956	Ssbp1	single-stranded DNA binding protein 1 [Source:MGI Symbol;Acc:MGI:1920040]	-0.056425	0.75398	1	FALSE
ENSMUSG00000096547	1.69424	2.59115	2.79283	1.07752	4.71791	1.68078	3.64005	1.65043	1.09742	2.96626	1.36928	2.21466	4.30279	2.91105	1.36179	0.990372	2.81828	Gm25235	predicted gene, 25235 [Source:MGI Symbol;Acc:MGI:5455012]	-0.19232	0.67389	1	FALSE
ENSMUSG00000038784	8.02602	7.61379	7.84777	7.15602	7.16559	8.0225	7.74796	8.07278	7.8453	6.94769	6.58474	7.18208	6.5351	6.52366	6.96841	7.70109	6.25016	Cnot4	CCR4-NOT transcription complex, subunit 4 [Source:MGI Symbol;Acc:MGI:1859026]	-0.19062	0.17237	0.6259	FALSE
ENSMUSG00000026833	1.48534	1.68779	1.27832	1.84	1.70585	1.4913	1.36493	2.55683	1.94161	1.92263	2.34305	2.851	1.94032	1.85674	2.31586	2.65012	1.53805	Olfm1	olfactomedin 1 [Source:MGI Symbol;Acc:MGI:1860437]	0.3169	0.060423	0.35928	FALSE
ENSMUSG00000061292	20.9702	22.0155	20.6162	27.7801	21.9027	24.6917	24.1233	26.2662	14.4674	5.58744	7.55082	9.74219	12.6276	6.18645	8.28588	6.04405	10.4192	Cyp3a59	cytochrome P450, family 3, subfamily a, polypeptide 59 [Source:MGI Symbol;Acc:MGI:3769707]	-1.4315	4.379e-24	1.1515e-20	DOWN
ENSMUSG00000098188	2.2165	2.37127	2.69474	3.12116	2.82446	3.13784	2.83294	3.59207	2.88189	2.78108	2.96818	2.80879	1.79368	2.68898	2.30174	3.25491	2.94544	Sowahc	sosondowah ankyrin repeat domain family member C [Source:MGI Symbol;Acc:MGI:3606051]	-0.10801	0.46448	0.94381	FALSE
ENSMUSG00000103039	1.36234	0.841836	0.871914	1.05022	1.16065	0.767907	0.631957	1.05565	1.10304	0.813126	1.07601	0.607094	0.816577	0.593378	1.26922	1.2066	1.03008	Gm37123	predicted gene, 37123 [Source:MGI Symbol;Acc:MGI:5610351]	-0.080172	0.72873	1	FALSE
ENSMUSG00000090015	3.24141	2.82073	2.40588	2.68771	4.00359	4.17518	4.09984	3.3316	1.67204	3.5157	2.99997	5.23228	3.14064	3.17857	3.5929	2.85235	3.38203	Gm15446	predicted gene 15446 [Source:MGI Symbol;Acc:MGI:3709333]	-0.06561	0.85576	1	FALSE
ENSMUSG00000067719	86.0071	86.5358	84.4596	76.3653	75.9047	81.5991	75.8803	65.2471	76.4776	97.2994	92.1751	99.3122	93.1799	76.5331	59.5108	58.8721	61.157	Gm10221	predicted gene 10221 [Source:MGI Symbol;Acc:MGI:3708709]	-0.037509	0.83953	1	FALSE
ENSMUSG00000041660	72.9449	69.5504	60.3408	71.8007	70.7008	80.7932	79.0797	77.4524	73.6008	65.6637	74.3085	79.176	68.2583	81.86	55.0321	75.3138	54.0197	Bbox1	butyrobetaine (gamma), 2-oxoglutarate dioxygenase 1 (gamma-butyrobetaine hydroxylase) [Source:MGI Symbol;Acc:MGI:1891372]	-0.10455	0.55544	1	FALSE
ENSMUSG00000061898	1.47494	2.0393	1.96164	2.06086	2.0967	2.11503	2.21822	1.75246	2.19301	2.12348	2.13484	1.54459	2.37062	1.71018	2.75904	1.76355	1.88349	Rbak	RB-associated KRAB zinc finger [Source:MGI Symbol;Acc:MGI:1927369]	0.022384	0.86857	1	FALSE
ENSMUSG00000039686	7.01646	7.31769	6.45319	5.8094	5.38617	6.45287	6.6316	6.94258	8.63124	9.65783	8.49385	8.43857	9.57447	9.19403	10.2991	7.87733	8.91923	Zer1	zyg-11 related, cell cycle regulator [Source:MGI Symbol;Acc:MGI:2442511]	0.42969	0.0030602	0.049344	UP
ENSMUSG00000039069	6.78326	6.25219	5.12222	5.55027	5.52316	5.86362	6.24284	6.29549	6.11851	7.75008	7.37373	5.94691	5.87025	6.14734	7.01458	5.99027	5.20557	Mtg2	mitochondrial ribosome associated GTPase 2 [Source:MGI Symbol;Acc:MGI:106565]	0.056187	0.61737	1	FALSE
ENSMUSG00000092545	46.896	36.6641	29.0668	38.9984	40.6782	44.9904	40.5448	46.465	47.4508	44.7468	43.3294	51.9584	47.0848	49.9237	51.6919	47.1363	33.6161	Gm20319	predicted gene, 20319 [Source:MGI Symbol;Acc:MGI:5012504]	0.14849	0.20354	0.67732	FALSE
ENSMUSG00000026202	68.6577	65.39	80.3037	74.6545	91.8515	62.6831	80.3021	65.1506	85.4747	121.774	93.6376	109.593	82.8279	82.0935	56.8352	69.7983	43.2478	Tuba4a	tubulin, alpha 4A [Source:MGI Symbol;Acc:MGI:1095410]	0.12345	0.37153	0.87364	FALSE
ENSMUSG00000029922	10.9937	10.0367	9.56223	8.18082	9.24952	9.28147	9.78378	9.56913	12.1965	12.4025	12.074	11.8201	13.9867	13.5135	12.7461	13.0075	12.8659	Mkrn1	makorin, ring finger protein, 1 [Source:MGI Symbol;Acc:MGI:1859353]	0.36964	0.011067	0.12192	FALSE
ENSMUSG00000002343	1.98533	2.21228	3.42021	2.03542	2.50979	2.131	2.86695	2.93269	2.47708	2.84911	2.7093	2.76535	4.19642	3.48434	1.59577	2.31472	2.07534	Armc6	armadillo repeat containing 6 [Source:MGI Symbol;Acc:MGI:1924063]	0.077767	0.79409	1	FALSE
ENSMUSG00000028161	26.1196	29.4515	28.8052	24.6966	23.3124	28.8115	25.8413	28.6694	29.4222	27.3736	28.3941	27.1666	28.3082	30.7134	27.5818	29.2303	25.4791	Ppp3ca	protein phosphatase 3, catalytic subunit, alpha isoform [Source:MGI Symbol;Acc:MGI:107164]	0.024126	0.91268	1	FALSE
ENSMUSG00000009112	16.9142	17.9049	19.4295	16.6862	17.7121	19.2443	17.0606	20.0862	21.8418	21.3459	21.7344	22.8144	18.73	21.9589	18.3402	23.644	18.0944	Bcl2l13	BCL2-like 13 (apoptosis facilitator) [Source:MGI Symbol;Acc:MGI:2136959]	0.16829	0.24571	0.73516	FALSE
ENSMUSG00000032285	1.77195	1.83644	1.61827	2.00207	2.44004	2.26012	2.15451	2.32363	1.3401	2.92876	2.37631	1.59082	2.03514	2.58647	1.84683	2.31441	2.46528	Dnaja4	DnaJ heat shock protein family (Hsp40) member A4 [Source:MGI Symbol;Acc:MGI:1927638]	0.039363	0.71618	1	FALSE
ENSMUSG00000003208	1.99452	1.57721	1.1529	1.7583	1.96698	2.03745	1.90924	1.39468	2.30243	1.90158	1.62792	2.40389	2.41117	1.69653	1.73013	1.92393	1.29572	Yju2	YJU2 splicing factor [Source:MGI Symbol;Acc:MGI:1920136]	0.10956	0.37684	0.87891	FALSE
ENSMUSG00000059060	0.445876	0.598174	0.145064	0.348246	0.427278	0.419054	0.630235	0.304804	6.27021	0.280133	0.644846	2.01309	0.297992	0.325673	1.79193	1.94335	3.38316	Rad51b	RAD51 paralog B [Source:MGI Symbol;Acc:MGI:1099436]	2.1415	0.018008	0.17056	FALSE
ENSMUSG00000069495	7.08098	7.58839	8.54773	8.47918	7.41287	6.03441	5.60493	6.92596	7.27433	7.48882	6.55113	6.92682	10.0889	6.96641	9.06153	7.19693	7.67544	Epc2	enhancer of polycomb homolog 2 [Source:MGI Symbol;Acc:MGI:1278321]	0.048792	0.83284	1	FALSE
ENSMUSG00000015189	35.9456	29.9649	35.159	32.286	33.6827	28.7862	31.9609	32.4172	32.1725	36.0333	34.8568	33.8725	43.3436	34.3704	32.9841	27.1124	33.271	Casd1	CAS1 domain containing 1 [Source:MGI Symbol;Acc:MGI:2384865]	0.030591	0.82738	1	FALSE
ENSMUSG00000021770	24.0583	23.6279	25.9628	26.1184	23.8531	23.5449	23.1393	22.4317	30.9345	29.3385	27.3987	26.8559	30.4825	28.4158	25.2684	29.4669	29.8403	Samd8	sterile alpha motif domain containing 8 [Source:MGI Symbol;Acc:MGI:1914880]	0.20884	0.13645	0.55855	FALSE
ENSMUSG00000006301	12.5238	14.3492	13.5731	14.1801	14.1247	14.4278	14.7495	16.3062	14.6835	15.1765	15.2154	13.8527	11.5712	15.0031	14.9362	15.4894	14.7428	Tmbim1	transmembrane BAX inhibitor motif containing 1 [Source:MGI Symbol;Acc:MGI:1916910]	-0.015388	0.93458	1	FALSE
ENSMUSG00000031897	20.4653	28.4926	26.3364	21.8852	22.8424	30.0715	24.812	32.4164	21.3465	22.3174	23.068	17.9432	20.9655	18.8623	21.7747	16.888	28.3063	Psmb10	proteasome (prosome, macropain) subunit, beta type 10 [Source:MGI Symbol;Acc:MGI:1096380]	-0.32047	0.015601	0.15391	FALSE
ENSMUSG00000071042	6.521	5.92848	7.0916	6.10571	6.30904	8.1512	7.56554	6.74057	8.78215	6.15822	5.32295	5.71823	5.79638	5.83204	5.18902	6.96724	4.90139	Rasgrp3	RAS, guanyl releasing protein 3 [Source:MGI Symbol;Acc:MGI:3028579]	-0.20356	0.17189	0.62508	FALSE
ENSMUSG00000030894	52.1321	64.4516	64.4191	63.6728	58.3599	62.0498	69.4342	67.1016	64.3657	64.1668	64.7309	65.776	57.5971	61.9219	69.582	73.2631	72.3901	Tpp1	tripeptidyl peptidase I [Source:MGI Symbol;Acc:MGI:1336194]	0.035264	0.85045	1	FALSE
ENSMUSG00000049764	3.7475	3.92669	4.69313	3.88806	4.48171	4.58477	5.64739	3.70864	4.38517	5.33234	3.66015	4.18677	5.01867	4.99682	4.27876	3.4188	4.39326	Zfp280b	zinc finger protein 280B [Source:MGI Symbol;Acc:MGI:1927865]	-0.01485	0.99121	1	FALSE
ENSMUSG00000006711	1.45081	1.682	1.50869	1.82528	1.5103	1.72177	1.79157	0.97962	2.34936	2.2552	1.93962	3.5891	1.90718	1.586	0.850077	2.99865	1.49112	D130043K22Rik	RIKEN cDNA D130043K22 gene [Source:MGI Symbol;Acc:MGI:3036268]	0.39088	0.093867	0.45846	FALSE
ENSMUSG00000022219	15.8148	16.4005	14.3013	18.1177	14.4973	15.929	14.244	16.7065	24.7988	26.5179	23.5537	26.5744	25.2291	23.3897	18.4569	22.9433	17.0084	Cideb	cell death-inducing DNA fragmentation factor, alpha subunit-like effector B [Source:MGI Symbol;Acc:MGI:1270844]	0.51122	0.0002636	0.0078492	UP
ENSMUSG00000027829	30.8364	37.007	28.4351	27.1893	25.8957	31.036	25.0563	27.4058	24.1379	23.1645	21.3517	20.346	21.9704	15.7666	23.036	19.3561	24.2768	Ccnl1	cyclin L1 [Source:MGI Symbol;Acc:MGI:1922664]	-0.48063	0.00039223	0.010769	DOWN
ENSMUSG00000067150	6.84406	7.67919	7.8587	6.60922	7.86984	8.17472	8.46854	8.37646	7.7937	7.31784	6.36275	6.48337	7.22865	7.28379	7.13795	7.42464	6.09205	Xpo5	exportin 5 [Source:MGI Symbol;Acc:MGI:1913789]	-0.1806	0.19601	0.66466	FALSE
ENSMUSG00000040584	1.88166	2.5906	2.88397	3.3796	2.59378	2.95563	2.8823	2.95599	3.30096	1.91341	3.90044	3.23114	1.68482	2.82088	1.63847	4.34539	4.86251	Abcb1a	ATP-binding cassette, sub-family B (MDR/TAP), member 1A [Source:MGI Symbol;Acc:MGI:97570]	0.12166	0.66456	1	FALSE
ENSMUSG00000026117	8.2633	3.66313	6.95055	5.58541	5.90016	4.72257	5.14596	7.04828	9.04193	7.26703	9.48522	5.77257	6.87249	7.0832	7.17129	5.92125	6.4467	Zap70	zeta-chain (TCR) associated protein kinase [Source:MGI Symbol;Acc:MGI:99613]	0.24665	0.10341	0.48344	FALSE
ENSMUSG00000116908	2.05656	1.65064	1.57383	1.73488	1.37951	1.54606	1.57476	1.72148	1.13506	1.05901	1.24802	1.11624	1.60568	1.26502	1.95617	1.34499	1.22319	Gm49599	predicted gene, 49599 [Source:MGI Symbol;Acc:MGI:6215007]	-0.3608	0.017794	0.16948	FALSE
ENSMUSG00000000439	3.41965	3.50095	3.34988	3.37222	3.51245	3.68447	3.05626	3.86822	4.44822	3.73637	3.43204	3.6869	4.47653	4.2882	4.04411	3.53642	3.17319	Mkrn2	makorin, ring finger protein, 2 [Source:MGI Symbol;Acc:MGI:1914277]	0.11397	0.4251	0.91207	FALSE
ENSMUSG00000096544	7.9962	10.9822	9.32911	9.17245	6.80441	9.99736	8.00151	11.6486	11.1748	11.1579	6.90514	8.77	7.81061	7.23874	9.42065	6.61645	9.6166	Gm4617	predicted pseudogene 4617 [Source:MGI Symbol;Acc:MGI:3704225]	-0.12134	0.43249	0.91666	FALSE
ENSMUSG00000039063	35.0545	31.021	35.5939	31.3555	30.1914	33.709	25.6598	32.8228	52.2055	47.0823	46.0761	48.8774	58.6236	52.311	43.8407	43.5839	45.4644	Echdc3	enoyl Coenzyme A hydratase domain containing 3 [Source:MGI Symbol;Acc:MGI:1915106]	0.56567	6.8666e-05	0.002755	UP
ENSMUSG00000066366	1405.64	1493.21	1544.33	1460.49	1681.76	1653.03	1366.32	1407.7	1285.06	1371.5	1247.5	1257.9	1592.08	1310.62	1673.49	1066.23	1374.07	Serpina1a	serine (or cysteine) peptidase inhibitor, clade A, member 1A [Source:MGI Symbol;Acc:MGI:891971]	-0.19251	0.16707	0.61642	FALSE
ENSMUSG00000040471	9.99726	9.44565	10.1808	11.3034	12.392	10.9493	12.0855	10.0417	14.419	17.588	17.9047	16.0303	13.8276	13.8476	16.9712	12.9346	19.9806	Ggt6	gamma-glutamyltransferase 6 [Source:MGI Symbol;Acc:MGI:1918772]	0.52181	0.0001957	0.0062463	UP
ENSMUSG00000061046	2.32578	1.92199	1.50992	1.45215	1.50142	1.73838	1.12944	1.16386	1.65095	1.92696	1.4677	2.16042	1.43155	1.28433	1.94624	1.42783	1.56048	Haghl	hydroxyacylglutathione hydrolase-like [Source:MGI Symbol;Acc:MGI:1919877]	0.0022968	0.94285	1	FALSE
ENSMUSG00000020523	21.5014	21.5749	19.5751	20.2736	19.9978	22.7844	22.1749	23.0949	26.2056	25.6365	24.4835	23.635	22.9274	24.2608	24.6543	23.3355	21.1311	Fam114a2	family with sequence similarity 114, member A2 [Source:MGI Symbol;Acc:MGI:1917629]	0.12758	0.32812	0.83356	FALSE
ENSMUSG00000055681	43.8408	45.7538	42.6793	43.2727	45.8979	36.8358	42.8555	44.4465	43.6231	49.4282	45.9818	44.0631	41.1434	46.1691	42.5125	45.706	42.5733	Cope	coatomer protein complex, subunit epsilon [Source:MGI Symbol;Acc:MGI:1891702]	0.0030475	0.94631	1	FALSE
ENSMUSG00000028464	1.40858	1.50798	1.43186	1.64237	2.98708	2.34761	2.2092	2.76717	6.72884	3.22838	9.33493	4.90233	0.935601	4.20747	1.35862	10.7864	1.64017	Tpm2	tropomyosin 2, beta [Source:MGI Symbol;Acc:MGI:98810]	1.1982	0.028102	0.22564	FALSE
ENSMUSG00000014980	5.48021	6.24217	4.80052	5.51426	6.67758	5.2003	5.67377	6.02837	6.72004	5.30933	4.58956	5.12611	6.67187	5.72106	3.98992	4.02368	4.147	Tsen15	tRNA splicing endonuclease subunit 15 [Source:MGI Symbol;Acc:MGI:1913887]	-0.19286	0.28284	0.78458	FALSE
ENSMUSG00000022426	8.33694	9.24178	10.714	9.25035	9.27905	9.28496	9.19366	9.89929	11.5632	10.7446	11.9425	10.5999	11.2835	10.8935	9.94569	11.2028	11.3376	Josd1	Josephin domain containing 1 [Source:MGI Symbol;Acc:MGI:1921408]	0.19502	0.19866	0.66983	FALSE
ENSMUSG00000116535	1.46492	1.05798	1.35833	0.388196	0.156897	1.23529	1.33763	0.772978	0.23722	0.11658	0.177591	0.598407	0.286184	0.338831	0.235494	0.642242	1.35379	Gm5962	predicted gene 5962 [Source:MGI Symbol;Acc:MGI:3645008]	-1.1508	0.0061317	0.081213	FALSE
ENSMUSG00000030881	7.12886	7.5766	8.51403	7.24484	7.60898	9.96432	10.1319	8.11386	6.48608	6.16065	7.10785	6.46461	5.71908	5.29391	7.24622	5.56103	6.02207	Arfip2	ADP-ribosylation factor interacting protein 2 [Source:MGI Symbol;Acc:MGI:1924182]	-0.44934	0.002422	0.041668	DOWN
ENSMUSG00000027346	164.268	99.9429	83.7664	110.703	47.2531	80.0909	43.7135	114.383	71.5882	53.8468	93.363	55.376	45.3124	83.5764	70.9362	104.409	57.4981	Gpcpd1	glycerophosphocholine phosphodiesterase 1 [Source:MGI Symbol;Acc:MGI:104898]	-0.44421	0.1135	0.5067	FALSE
ENSMUSG00000042650	35.0242	44.672	48.0574	40.6451	40.5555	41.3239	46.954	45.395	49.5734	49.6788	54.3347	51.7834	46.6964	50.7637	50.2126	51.4673	49.5159	Alkbh5	alkB homolog 5, RNA demethylase [Source:MGI Symbol;Acc:MGI:2144489]	0.19821	0.17599	0.63273	FALSE
ENSMUSG00000048217	17.3864	16.4633	21.1847	18.608	23.0644	18.5365	22.5358	17.1941	23.5531	25.8207	23.4012	21.6992	22.4516	22.8346	19.9388	20.1425	22.7531	Nags	N-acetylglutamate synthase [Source:MGI Symbol;Acc:MGI:2387600]	0.17633	0.18028	0.64067	FALSE
ENSMUSG00000106037	21.272	17.7179	15.978	19.5489	17.3959	14.4499	19.1366	14.5462	21.4655	21.5986	18.6317	17.2933	22.5184	13.1573	15.0766	13.578	17.1405	Gm4332	predicted gene 4332 [Source:MGI Symbol;Acc:MGI:3782515]	-0.020625	0.97902	1	FALSE
ENSMUSG00000015290	16.4775	17.3614	19.2119	17.4328	20.4836	18.9114	20.11	18.8126	21.8657	21.9129	21.3728	21.1725	20.6893	23.1986	16.7494	23.3061	17.4728	Ubl4a	ubiquitin-like 4A [Source:MGI Symbol;Acc:MGI:95049]	0.12553	0.35608	0.85757	FALSE
ENSMUSG00000031754	22.7	24.9037	26.262	22.0897	23.9309	23.5211	25.1082	20.4036	23.6835	23.546	21.641	21.2781	26.5034	21.7761	20.9501	18.5293	20.4476	Nudt21	nudix (nucleoside diphosphate linked moiety X)-type motif 21 [Source:MGI Symbol;Acc:MGI:1915469]	-0.14118	0.30479	0.80884	FALSE
ENSMUSG00000024170	2.52116	2.36315	2.41881	2.56634	2.87169	2.83859	2.60087	2.33902	2.38153	3.08919	2.94319	3.15501	2.95127	2.64462	2.15512	2.49524	2.10801	Telo2	telomere maintenance 2 [Source:MGI Symbol;Acc:MGI:1918968]	0.0083082	0.87144	1	FALSE
ENSMUSG00000063931	26.3795	29.1684	29.5358	29.5364	30.5754	30.5117	30.4514	30.9646	31.2415	32.1448	38.7456	38.1171	26.9438	38.0232	28.0774	35.8318	32.356	Pepd	peptidase D [Source:MGI Symbol;Acc:MGI:97542]	0.1375	0.30179	0.80535	FALSE
ENSMUSG00000116284	10.217	7.7591	8.94262	8.43383	7.94072	7.98309	8.83869	5.79845	28.7703	26.767	28.4257	23.7855	17.5751	26.5893	10.3924	19.1151	4.84629	Gm3787	predicted gene 3787 [Source:MGI Symbol;Acc:MGI:3781960]	1.2808	1.4038e-05	0.00073481	UP
ENSMUSG00000026563	3.92917	4.16732	3.42459	4.79675	4.46946	3.65602	3.90067	4.04754	4.62938	4.63643	3.92015	4.38339	4.73791	4.63804	5.77185	4.75201	4.15698	Tada1	transcriptional adaptor 1 [Source:MGI Symbol;Acc:MGI:1196415]	0.14678	0.28609	0.78838	FALSE
ENSMUSG00000049115	51.1001	59.379	47.5658	54.2683	46.8591	42.4866	54.0051	43.181	69.3905	69.1713	63.915	62.8604	110.619	55.9929	117.469	57.6078	84.8225	Agtr1a	angiotensin II receptor, type 1a [Source:MGI Symbol;Acc:MGI:87964]	0.58077	0.0022515	0.039586	UP
ENSMUSG00000027167	8.9289	8.91482	8.61064	8.69965	7.50238	7.15796	8.65523	8.17573	11.2215	13.6612	9.9862	12.4281	15.7401	10.9669	12.783	9.3141	8.77942	Elp4	elongator acetyltransferase complex subunit 4 [Source:MGI Symbol;Acc:MGI:1925016]	0.43892	0.002839	0.046816	UP
ENSMUSG00000024413	36.9803	45.8848	35.8631	36.2421	29.3495	31.8577	30.5398	38.5636	53.3435	44.5578	56.8083	38.7031	38.4479	50.6851	49.4342	39.3478	43.6214	Npc1	NPC intracellular cholesterol transporter 1 [Source:MGI Symbol;Acc:MGI:1097712]	0.32835	0.017193	0.16551	FALSE
ENSMUSG00000060743	31.8267	33.6455	33.1502	30.1108	33.5879	33.6557	34.4818	32.5873	30.237	32.5648	32.0664	28.7957	35.2634	32.2294	22.3019	25.0254	27.4011	H3f3a	H3 histone, family 3A [Source:MGI Symbol;Acc:MGI:1097686]	-0.19511	0.1757	0.63226	FALSE
ENSMUSG00000028879	12.9258	13.2956	14.9721	14.8767	13.8223	15.3437	15.4018	14.9128	14.1229	14.2182	14.0972	14.827	14.2409	13.6192	14.0201	16.7383	14.4051	Stx12	syntaxin 12 [Source:MGI Symbol;Acc:MGI:1931027]	-0.036145	0.76548	1	FALSE
ENSMUSG00000020671	22.9533	24.2466	25.1721	23.1048	24.0089	23.3137	25.4557	26.14	26.941	28.9194	27.6343	27.6565	26.0599	29.628	25.1522	27.0379	25.9046	Rab10	RAB10, member RAS oncogene family [Source:MGI Symbol;Acc:MGI:105066]	0.12349	0.36769	0.87031	FALSE
ENSMUSG00000018654	2.20853	2.13239	1.85018	1.79122	1.55902	2.83833	3.16333	3.4363	2.58744	1.51791	2.44752	1.55829	2.59853	0.674468	1.21034	1.36925	1.94822	Ikzf1	IKAROS family zinc finger 1 [Source:MGI Symbol;Acc:MGI:1342540]	-0.45932	0.029796	0.23461	FALSE
ENSMUSG00000027332	153.016	131.839	168.316	149.238	161.654	132.902	129.352	146.747	178.209	169.916	175.126	140.017	173.575	166.052	139.318	144.952	134.309	Ivd	isovaleryl coenzyme A dehydrogenase [Source:MGI Symbol;Acc:MGI:1929242]	0.063739	0.6388	1	FALSE
ENSMUSG00000030378	1105.54	765.43	562.551	877.351	884.515	998.964	794.12	974.807	868.69	979.458	855.592	916.598	1180.21	912.119	768.259	659.349	509.409	Sult2a8	sulfotransferase family 2A, dehydroepiandrosterone (DHEA)-preferring, member 8 [Source:MGI Symbol;Acc:MGI:1924221]	-0.082146	0.78684	1	FALSE
ENSMUSG00000068101	1.86949	0.866417	0.622568	0.540442	0.424726	0.730616	0.182571	0.551862	2.3393	0.856593	1.14463	0.601679	3.0435	1.6847	2.8687	1.04866	1.41355	Cenpm	centromere protein M [Source:MGI Symbol;Acc:MGI:1913820]	1.146	0.0090514	0.10614	FALSE
ENSMUSG00000030539	2.25829	2.84654	3.06809	2.81462	2.12633	2.81891	2.43928	2.84052	3.01396	3.75236	3.71046	2.96008	2.41192	4.02617	5.31584	3.16725	4.96516	Sema4b	sema domain, immunoglobulin domain (Ig), transmembrane domain (TM) and short cytoplasmic domain, (semaphorin) 4B [Source:MGI Symbol;Acc:MGI:107559]	0.44413	0.0087885	0.10395	FALSE
ENSMUSG00000044894	269.624	261.213	258.761	246.323	267.559	241.878	248.859	224.125	262.068	271.908	271.247	275.126	267.509	297.503	203.623	251.042	206.964	Uqcrq	ubiquinol-cytochrome c reductase, complex III subunit VII [Source:MGI Symbol;Acc:MGI:107807]	-0.020154	0.96916	1	FALSE
ENSMUSG00000026353	67.3097	86.6597	77.3015	82.1221	82.3561	80.2214	92.0932	82.1874	81.6598	92.6283	80.5918	83.6036	59.8135	77.6708	71.0856	84.8891	56.5446	Ubxn4	UBX domain protein 4 [Source:MGI Symbol;Acc:MGI:1915062]	-0.12906	0.40666	0.90184	FALSE
ENSMUSG00000083478	1.75091	2.03196	1.55459	1.7654	2.37841	2.54196	2.01853	0.624013	0.795274	0.441811	0.793827	0.488452	0.792567	0.310439	0.343256	0.624086	0.631449	Gm15375	predicted gene 15375 [Source:MGI Symbol;Acc:MGI:3705815]	-1.7021	3.1834e-10	6.8875e-08	DOWN
ENSMUSG00000041629	4.38846	4.02277	5.41032	4.09407	4.70018	4.47721	4.41684	4.6301	5.30179	5.43141	4.83341	5.84732	4.65171	5.15067	3.78328	4.82846	4.84875	Fam104a	family with sequence similarity 104, member A [Source:MGI Symbol;Acc:MGI:106351]	0.095925	0.5533	1	FALSE
ENSMUSG00000028582	4.85489	4.58578	5.46299	4.46177	4.64657	4.86757	5.29855	5.91168	4.68357	6.26807	5.28031	5.29551	4.16205	5.73407	5.93641	6.03817	5.2264	Cc2d1b	coiled-coil and C2 domain containing 1B [Source:MGI Symbol;Acc:MGI:2443076]	0.06984	0.68275	1	FALSE
ENSMUSG00000032194	11.4766	10.7305	12.6324	9.98151	11.622	12.7235	14.0936	10.8593	16.6486	18.3738	16.6183	14.2346	15.7135	16.7892	15.1674	12.6027	14.4472	Kank2	KN motif and ankyrin repeat domains 2 [Source:MGI Symbol;Acc:MGI:2384568]	0.36948	0.0066855	0.085944	FALSE
ENSMUSG00000020745	21.383	22.0177	20.4855	22.9623	20.6918	21.2003	21.7958	22.8856	24.7444	28.5118	25.9041	27.9885	26.7999	27.7973	26.8351	25.9312	24.068	Pafah1b1	platelet-activating factor acetylhydrolase, isoform 1b, subunit 1 [Source:MGI Symbol;Acc:MGI:109520]	0.24796	0.061819	0.36389	FALSE
ENSMUSG00000039461	9.42028	10.2045	7.40411	7.99511	10.6441	8.73527	9.87623	7.8049	10.8774	9.99574	9.0524	12.7212	10.7827	10.7393	9.93964	11.827	8.04749	Tcta	T cell leukemia translocation altered gene [Source:MGI Symbol;Acc:MGI:1918829]	0.16933	0.19443	0.66124	FALSE
ENSMUSG00000096401	4.17147	3.11372	3.61491	3.84314	4.46777	3.90629	3.68545	4.24083	3.97726	5.15023	4.6632	3.47172	5.29325	5.4619	5.76581	5.96318	4.43147	Gm21811	predicted gene, 21811 [Source:MGI Symbol;Acc:MGI:5433975]	0.29715	0.0633	0.36857	FALSE
ENSMUSG00000098332	2.5204	3.12382	2.60462	2.42647	2.74895	2.63802	2.80688	2.59037	2.67724	2.83384	3.233	3.13591	3.6138	2.64357	2.23029	2.68079	2.94889	2310009A05Rik	RIKEN cDNA 2310009A05 gene [Source:MGI Symbol;Acc:MGI:1913614]	0.066825	0.72713	1	FALSE
ENSMUSG00000039100	80.8966	86.7625	76.5406	80.45	77.0625	80.0312	75.4986	89.1642	103.258	91.031	99.7332	86.0641	99.9774	92.9085	112.247	94.5602	92.7846	44261	membrane-associated ring finger (C3HC4) 6 [Source:MGI Symbol;Acc:MGI:2442773]	0.22103	0.10898	0.49555	FALSE
ENSMUSG00000062901	83.6908	70.2375	62.4529	71.8318	60.8918	52.8414	42.4106	66.9875	79.8483	62.8485	69.5448	60.475	68.5553	63.8068	71.7786	56.9597	69.1244	Klhl24	kelch-like 24 [Source:MGI Symbol;Acc:MGI:1923035]	0.020521	0.85943	1	FALSE
ENSMUSG00000093651	1.08838	0.664669	1.28485	1.11761	0.83784	1.51838	1.24226	0.911141	2.09292	1.5699	1.09953	1.25042	1.96013	1.39356	0.820143	1.29232	2.04306	Gm5873	predicted gene 5873 [Source:MGI Symbol;Acc:MGI:3648385]	0.43452	0.047499	0.31199	FALSE
Novel00015	0.417579	0.300809	0.841729	0.269424	0.70975	0.441279	0.66312	0.508476	2.81506	7.92501	5.75193	9.90832	7.75872	6.44298	9.79926	9.33051	2.76003	--	PREDICTED: LOW QUALITY PROTEIN: uncharacterized protein LOC105246904 [Mus musculus]	3.705	5.3377e-19	5.0684e-16	UP
ENSMUSG00000022313	3.43515	3.11493	2.41889	2.47846	3.92649	3.49378	3.56615	3.79625	3.43577	2.98645	1.84308	3.08946	2.17116	2.59442	3.06274	2.36239	2.69437	Utp23	UTP23 small subunit processome component [Source:MGI Symbol;Acc:MGI:1925831]	-0.32603	0.075063	0.40466	FALSE
ENSMUSG00000024983	4.78348	5.34588	5.20944	4.59837	4.04629	4.83099	4.45964	5.27082	5.38503	6.00165	5.18948	6.58378	5.78093	5.80019	6.96231	5.556	5.49588	Vti1a	vesicle transport through interaction with t-SNAREs 1A [Source:MGI Symbol;Acc:MGI:1855699]	0.24153	0.11536	0.51132	FALSE
ENSMUSG00000043153	0.980285	0.950221	0.777617	0.936638	0.695014	0.890316	1.11239	1.24411	1.25204	0.780126	1.08239	1.31975	1.02496	0.985416	1.26513	1.50655	0.982476	Crppa	CDP-L-ribitol pyrophosphorylase A [Source:MGI Symbol;Acc:MGI:1923097]	0.21799	0.2415	0.72973	FALSE
ENSMUSG00000033417	34.9618	36.3885	40.8018	35.788	41.1606	41.694	44.8389	47.4582	42.2348	39.4639	35.698	41.0751	40.9899	40.314	38.7794	38.5784	47.0831	Cacul1	CDK2 associated, cullin domain 1 [Source:MGI Symbol;Acc:MGI:1926082]	-0.034317	0.75681	1	FALSE
ENSMUSG00000039671	11.314	11.6703	11.7558	11.7344	12.4928	9.78906	12.3176	11.7681	12.7978	12.4334	10.3131	10.4874	12.0331	10.2945	15.3607	9.85076	11.0609	Zmynd8	zinc finger, MYND-type containing 8 [Source:MGI Symbol;Acc:MGI:1918025]	-0.04086	0.80365	1	FALSE
ENSMUSG00000039630	152.575	145.856	157.056	141.352	155.206	151.721	151.178	166.826	152.691	174.544	157.054	144.564	161.792	148.284	153.307	136.366	130.072	Hnrnpu	heterogeneous nuclear ribonucleoprotein U [Source:MGI Symbol;Acc:MGI:1858195]	-0.058683	0.67473	1	FALSE
ENSMUSG00000004035	29.0886	26.9159	37.0999	33.7255	23.4775	25.7379	22.9518	22.8628	48.4523	65.3992	54.7554	50.7791	75.167	54.2772	57.6157	47.0376	53.3365	Gstm7	glutathione S-transferase, mu 7 [Source:MGI Symbol;Acc:MGI:1915562]	0.97722	1.7712e-11	4.963e-09	UP
ENSMUSG00000032059	11.8665	11.7874	9.07713	10.5246	12.6723	11.9438	10.0716	11.9359	13.9497	14.0414	12.722	13.4821	11.3207	13.2376	14.9605	14.2237	13.1403	Alg9	asparagine-linked glycosylation 9 (alpha 1,2 mannosyltransferase) [Source:MGI Symbol;Acc:MGI:1924753]	0.21682	0.10883	0.49529	FALSE
ENSMUSG00000027673	61.7374	61.6731	59.6823	55.737	58.9429	58.5297	57.3774	57.929	58.3326	59.3709	56.6245	63.9239	59.706	55.9469	51.8248	55.4077	48.7273	Ndufb5	NADH:ubiquinone oxidoreductase subunit B5 [Source:MGI Symbol;Acc:MGI:1913296]	-0.10003	0.48301	0.96051	FALSE
ENSMUSG00000026473	638.348	678.756	491.566	734.346	671.87	724.63	760.508	722.414	762.946	555.129	667.252	892.817	533.701	803.231	756.094	963.276	712.878	Glul	glutamate-ammonia ligase (glutamine synthetase) [Source:MGI Symbol;Acc:MGI:95739]	0.083847	0.4251	0.91207	FALSE
ENSMUSG00000029998	145.086	150.182	160.908	174.391	160.714	158.432	177.337	155.088	171.493	163.083	165.501	174.436	142.752	185.366	136.801	200.91	183.32	Pcyox1	prenylcysteine oxidase 1 [Source:MGI Symbol;Acc:MGI:1914131]	0.039961	0.73515	1	FALSE
ENSMUSG00000058672	7.67922	8.78256	18.9941	12.8184	24.3364	11.997	20.0791	10.4385	19.4916	37.0617	19.9112	56.6849	48.3935	23.6923	16.4899	48.4873	8.32454	Tubb2a	tubulin, beta 2A class IIA [Source:MGI Symbol;Acc:MGI:107861]	1.0634	0.010319	0.11634	FALSE
ENSMUSG00000061461	13.6488	12.3402	11.7543	12.4642	10.6076	11.735	10.9026	11.8185	14.2246	12.1152	13.5765	15.3252	13.0243	14.7785	13.6992	14.2862	12.3223	Smim20	small integral membrane protein 20 [Source:MGI Symbol;Acc:MGI:1913528]	0.15967	0.25338	0.74464	FALSE
ENSMUSG00000015312	0.527223	0.792547	0.919227	0.902752	1.30309	2.13238	4.05169	1.25105	1.41198	0.451847	1.01608	0.861464	2.41648	0.830835	0.912737	0.711207	1.34925	Gadd45b	growth arrest and DNA-damage-inducible 45 beta [Source:MGI Symbol;Acc:MGI:107776]	-0.44552	0.36959	0.87185	FALSE
ENSMUSG00000027765	5.045	3.92457	3.04931	4.56328	4.37071	4.25975	3.36012	3.71321	4.79281	4.22902	5.21901	3.32482	2.06972	3.31916	2.04555	5.05711	2.60052	P2ry1	purinergic receptor P2Y, G-protein coupled 1 [Source:MGI Symbol;Acc:MGI:105049]	-0.20034	0.39721	0.89533	FALSE
ENSMUSG00000003037	24.8273	28.8774	28.0345	25.6564	26.4832	25.1084	30.1015	28.3727	28.7705	32.4184	28.0688	28.2426	28.4695	30.2523	31.7741	28.1999	29.1625	Rab8a	RAB8A, member RAS oncogene family [Source:MGI Symbol;Acc:MGI:96960]	0.077246	0.58245	1	FALSE
ENSMUSG00000044211	7.69696	8.94921	7.46617	7.08512	7.37592	9.91318	11.2421	9.3724	8.52799	10.3701	8.78531	10.9218	9.56277	9.01297	9.82267	7.76191	7.42504	Gm7887	predicted gene 7887 [Source:MGI Symbol;Acc:MGI:3648251]	0.041469	0.74462	1	FALSE
ENSMUSG00000117499	0.904363	1.28067	0.978791	0.639071	1.73174	1.52249	1.76637	1.44605	1.68636	1.54846	1.66114	1.29858	0.883373	1.53939	1.32165	0.800982	1.2663	Gm50010	predicted gene, 50010 [Source:MGI Symbol;Acc:MGI:6275297]	0.020246	0.77313	1	FALSE
ENSMUSG00000011257	15.1902	22.0865	24.9027	17.5374	18.1373	18.8328	18.0826	17.1152	17.1392	16.4147	15.8762	13.7937	13.2662	17.3351	15.2722	14.3537	16.6671	Pabpc4	poly(A) binding protein, cytoplasmic 4 [Source:MGI Symbol;Acc:MGI:2385206]	-0.32463	0.013887	0.14268	FALSE
ENSMUSG00000042978	14.2796	13.3082	22.2975	11.6832	12.1634	16.4239	16.1067	11.1753	21.9312	12.1097	20.3044	19.1398	16.4109	27.4252	15.5486	28.6499	18.9903	Sbk1	SH3-binding kinase 1 [Source:MGI Symbol;Acc:MGI:2135937]	0.41691	0.04194	0.28887	FALSE
ENSMUSG00000029716	155.65	166.987	175.184	167.242	161.471	160.793	166.576	173.58	182.292	186.572	191.195	170.734	193.818	196.032	246.444	168.341	221.515	Tfr2	transferrin receptor 2 [Source:MGI Symbol;Acc:MGI:1354956]	0.19448	0.16374	0.61071	FALSE
ENSMUSG00000054580	2.71615	2.2155	2.53718	2.91197	2.2109	3.29508	2.9178	3.22549	3.20453	3.28556	3.34922	2.44729	3.24438	3.07708	3.94221	3.53838	2.81131	Pla2r1	phospholipase A2 receptor 1 [Source:MGI Symbol;Acc:MGI:102468]	0.18133	0.22948	0.7111	FALSE
ENSMUSG00000038641	152.246	139.507	140.971	138.077	113.329	143.113	116.395	122.494	165.314	131.333	149.129	161.366	155.49	157.442	127.238	128.452	150.81	Akr1d1	aldo-keto reductase family 1, member D1 [Source:MGI Symbol;Acc:MGI:2384785]	0.10285	0.44647	0.92767	FALSE
ENSMUSG00000021932	3.59266	4.02606	4.09487	3.51996	4.15983	3.93017	4.36006	3.35787	2.72018	2.68909	2.47981	2.68129	3.16783	2.73354	2.55991	3.17853	3.1586	Rnaseh2b	ribonuclease H2, subunit B [Source:MGI Symbol;Acc:MGI:1914403]	-0.49975	0.0010796	0.023197	DOWN
ENSMUSG00000038845	83.0601	82.0892	77.7918	75.1119	87.6897	84.2073	80.7181	84.5501	82.1693	56.8647	76.0292	55.6088	56.5982	52.203	37.1429	66.9739	43.7225	Phb	prohibitin [Source:MGI Symbol;Acc:MGI:97572]	-0.52532	0.00016506	0.005521	DOWN
ENSMUSG00000025950	577.713	411.754	514.618	527.886	548.743	547.154	519.373	545.044	580.494	517.275	485.993	638.757	469.041	521.475	340.966	546.636	423.869	Idh1	isocitrate dehydrogenase 1 (NADP+), soluble [Source:MGI Symbol;Acc:MGI:96413]	-0.10265	0.51784	0.98333	FALSE
ENSMUSG00000029152	58.0932	58.5863	56.1119	54.4341	55.632	56.2304	56.8737	58.5069	63.0486	57.2624	57.7965	58.2084	57.3773	57.5084	52.6787	62.9913	53.659	Ociad1	OCIA domain containing 1 [Source:MGI Symbol;Acc:MGI:1915345]	-0.015425	0.91091	1	FALSE
ENSMUSG00000018286	100.138	95.55	91.4702	102.484	107.75	98.6942	106.319	106.708	106.127	108.248	104.2	116.617	96.674	105.431	103.292	107.925	90.6006	Psmb6	proteasome (prosome, macropain) subunit, beta type 6 [Source:MGI Symbol;Acc:MGI:104880]	0.0027388	0.89087	1	FALSE
ENSMUSG00000109399	2.23237	1.56973	0.79308	1.87669	1.15424	0.534568	0.496159	0.812366	0.249308	0.673865	0.684349	0.691788	0.300766	0.915677	0.928102	0.974953	1.70733	Gm44982	predicted gene 44982 [Source:MGI Symbol;Acc:MGI:5753558]	-0.62992	0.15645	0.59595	FALSE
ENSMUSG00000022562	69.5583	87.8391	77.2154	72.9407	79.0738	73.5389	87.9009	92.3902	72.4248	61.9959	76.3874	66.4649	48.7808	70.699	74.3131	80.6629	74.517	Oplah	5-oxoprolinase (ATP-hydrolysing) [Source:MGI Symbol;Acc:MGI:1922725]	-0.23968	0.075725	0.40629	FALSE
ENSMUSG00000027078	54.4657	49.5291	33.2589	37.065	42.6721	49.557	53.9221	83.6868	54.015	52.161	47.2748	54.3712	49.9355	42.9953	43.6812	47.9219	57.2957	Ube2l6	ubiquitin-conjugating enzyme E2L 6 [Source:MGI Symbol;Acc:MGI:1914500]	-0.053704	0.68017	1	FALSE
ENSMUSG00000025935	192.028	199.034	184.777	194.99	186.874	162.194	181.692	175.325	178.234	194.026	153.342	163.346	181.032	167.597	180.605	177.458	196.921	Tram1	translocating chain-associating membrane protein 1 [Source:MGI Symbol;Acc:MGI:1919515]	-0.10394	0.44892	0.93006	FALSE
ENSMUSG00000034709	15.8859	15.243	15.379	15.2782	16.0975	15.6578	16.5871	17.7874	17.1867	22.4781	22.4404	19.8873	19.7978	19.9103	26.1428	20.2467	22.6223	Ppp1r21	protein phosphatase 1, regulatory subunit 21 [Source:MGI Symbol;Acc:MGI:1921075]	0.36609	0.010367	0.11676	FALSE
ENSMUSG00000047459	55.5468	48.7569	42.3828	44.7316	55.8464	57.3034	55.7237	66.2783	53.4183	53.2352	47.4693	69.9253	49.613	58.5615	53.2468	71.2256	44.9913	Dynlrb1	dynein light chain roadblock-type 1 [Source:MGI Symbol;Acc:MGI:1914318]	0.023729	0.80567	1	FALSE
ENSMUSG00000021120	0.899857	0.748645	0.347659	0.894216	0.602359	0.855514	0.805554	0.593523	0.971449	1.23829	1.03029	0.765799	1.31846	1.17695	1.3863	0.931483	0.952867	Pigh	phosphatidylinositol glycan anchor biosynthesis, class H [Source:MGI Symbol;Acc:MGI:99463]	0.54836	0.0022244	0.039296	UP
ENSMUSG00000022698	28.202	33.9626	33.9517	33.8977	33.3372	35.5145	37.92	35.5996	36.0883	35.9511	38.8654	34.4078	33.4635	37.1438	30.0876	36.7427	33.2466	Naa50	N(alpha)-acetyltransferase 50, NatE catalytic subunit [Source:MGI Symbol;Acc:MGI:1919367]	0.0056279	0.95253	1	FALSE
ENSMUSG00000079017	11.0415	14.9705	8.65947	9.87762	11.7419	19.2662	19.264	53.4619	14.2025	6.10726	8.29079	9.34057	18.8167	7.03799	6.60897	8.16327	15.0525	Ifi27l2a	interferon, alpha-inducible protein 27 like 2A [Source:MGI Symbol;Acc:MGI:1924183]	-0.85964	0.069647	0.38801	FALSE
ENSMUSG00000039834	3.00378	2.7696	4.40134	2.84197	3.76524	3.94012	3.76459	3.81116	3.66612	4.55957	3.75835	4.09006	3.09707	3.32311	3.3533	3.34915	3.16659	Zfp335	zinc finger protein 335 [Source:MGI Symbol;Acc:MGI:2682313]	-0.014916	0.86236	1	FALSE
ENSMUSG00000027799	0.962798	0.91386	1.69195	1.11249	0.808227	1.28214	1.39767	1.15477	0.744434	1.47029	0.974416	1.33224	1.3895	0.968726	1.08761	1.41969	1.515	Nbea	neurobeachin [Source:MGI Symbol;Acc:MGI:1347075]	0.021489	0.84101	1	FALSE
ENSMUSG00000027454	5.31115	3.49963	2.23343	3.15953	3.36661	3.49472	3.3767	4.09153	4.65132	5.73623	4.20485	4.20629	5.7702	4.08291	4.96597	4.11841	4.60774	Gins1	GINS complex subunit 1 (Psf1 homolog) [Source:MGI Symbol;Acc:MGI:1916520]	0.35274	0.034738	0.2577	FALSE
ENSMUSG00000018433	8.25416	6.53646	7.65855	5.60258	7.92926	9.4097	7.85582	7.89083	9.05741	8.51349	7.65115	7.57165	8.11562	8.30174	7.43473	7.77712	6.42357	Nol11	nucleolar protein 11 [Source:MGI Symbol;Acc:MGI:1916229]	0.0023008	0.94735	1	FALSE
ENSMUSG00000021287	2.63275	1.66173	2.5316	2.79066	2.86004	3.20883	3.83829	2.74786	3.65427	3.20264	2.70532	3.50291	2.82881	2.31151	3.20445	3.51767	2.46778	Xrcc3	X-ray repair complementing defective repair in Chinese hamster cells 3 [Source:MGI Symbol;Acc:MGI:1921585]	0.088181	0.54863	1	FALSE
ENSMUSG00000049751	0.807594	1.40848	0.875828	1.30658	0.819434	1.18069	1.05019	0.966136	0.82596	1.04861	0.618343	0.729242	0.456703	0.589876	0.751621	0.414107	0.510646	Rpl36al	ribosomal protein L36A-like [Source:MGI Symbol;Acc:MGI:1913733]	-0.71854	0.0086961	0.1034	FALSE
ENSMUSG00000022370	16.9211	13.5169	12.0234	13.3333	14.2231	13.4255	14.0775	14.1631	13.0856	15.0002	12.6527	13.347	12.5912	12.1474	12.9748	13.1466	12.2904	Mrpl13	mitochondrial ribosomal protein L13 [Source:MGI Symbol;Acc:MGI:2137218]	-0.14404	0.36884	0.87125	FALSE
ENSMUSG00000083836	1.02905	1.07835	0.777473	0.799897	1.13888	1.19102	1.47393	1.19735	1.36087	0.846229	1.21979	1.54131	1.17269	1.45076	1.76453	1.53725	1.52157	Ldha-ps2	lactate dehydrogenase A, pseudogene 2 [Source:MGI Symbol;Acc:MGI:96761]	0.31004	0.13085	0.5471	FALSE
ENSMUSG00000032840	1.12961	1.09067	1.44594	1.12934	1.32671	1.08244	1.33758	1.03163	1.4031	1.49146	1.59247	1.70942	1.35417	1.55663	1.23297	1.47571	1.34642	2410131K14Rik	RIKEN cDNA 2410131K14 gene [Source:MGI Symbol;Acc:MGI:1924042]	0.24946	0.10298	0.48228	FALSE
ENSMUSG00000025144	20.126	18.7551	17.2192	17.9982	21.0207	20.3129	19.7425	18.4461	23.6546	25.9127	18.1628	22.685	25.0248	22.9371	16.6585	20.0457	19.9838	Cenpx	centromere protein X [Source:MGI Symbol;Acc:MGI:894324]	0.13147	0.30563	0.80894	FALSE
ENSMUSG00000073755	1.66698	1.99579	1.50058	1.57956	1.51487	1.31547	1.93996	1.89656	2.03478	1.89946	2.04128	2.15633	2.17105	1.84438	2.08087	2.22693	1.75059	5730409E04Rik	RIKEN cDNA 5730409E04Rik gene [Source:MGI Symbol;Acc:MGI:3609248]	0.2303	0.15907	0.60102	FALSE
ENSMUSG00000026727	12.3739	12.8001	11.3374	12.5049	12.7124	13.8965	13.2409	14.0434	13.4816	13.117	12.0201	17.0189	13.1663	16.7991	13.9242	16.8072	14.6548	Rsu1	Ras suppressor protein 1 [Source:MGI Symbol;Acc:MGI:103040]	0.1386	0.29887	0.80176	FALSE
ENSMUSG00000111424	3.57109	7.44643	4.27363	4.42994	3.59092	2.64544	3.08238	3.12682	5.64392	7.03657	2.7097	2.96848	1.62986	2.40117	2.77009	4.54265	4.66926	Gm48478	predicted gene, 48478 [Source:MGI Symbol;Acc:MGI:6097993]	-0.12201	0.63097	1	FALSE
ENSMUSG00000021025	29.9595	26.104	37.1793	38.3303	29.8734	24.1369	29.4506	29.2519	29.4847	24.7281	38.9673	33.4407	32.4018	39.072	29.4492	29.0642	36.7393	Nfkbia	nuclear factor of kappa light polypeptide gene enhancer in B cells inhibitor, alpha [Source:MGI Symbol;Acc:MGI:104741]	0.053788	0.70274	1	FALSE
ENSMUSG00000077733	3.39907	2.16604	1.36187	2.10172	4.24726	1.96704	0.608571	2.52937	1.60541	1.35252	1.60248	1.85132	0.276682	0.561567	1.8214	1.65578	1.83237	Gm23608	predicted gene, 23608 [Source:MGI Symbol;Acc:MGI:5453385]	-0.77152	0.08092	0.42342	FALSE
ENSMUSG00000097140	1.38184	0.838637	1.0395	0.557988	1.33904	1.10974	1.13099	0.694418	1.01228	1.98991	1.32952	0.860142	0.899843	1.17409	1.37514	0.833399	0.729719	Gm26779	predicted gene, 26779 [Source:MGI Symbol;Acc:MGI:5477273]	0.11845	0.57656	1	FALSE
ENSMUSG00000033186	16.8808	17.0126	16.6935	14.5628	14.5167	13.6907	17.5384	16.5793	17.9827	16.4003	18.7965	18.573	21.1228	16.8963	16.6139	17.6166	16.0272	Mzt1	mitotic spindle organizing protein 1 [Source:MGI Symbol;Acc:MGI:1924039]	0.11759	0.45614	0.93666	FALSE
ENSMUSG00000088494	3.91965	2.49778	2.35566	1.03869	2.09903	1.45819	4.73698	1.19321	1.58681	2.7294	0.791961	2.40171	1.91434	2.26651	2.75671	0.477342	0.905575	Gm24399	predicted gene, 24399 [Source:MGI Symbol;Acc:MGI:5454176]	-0.50165	0.42139	0.90948	FALSE
ENSMUSG00000107997	1.41464	1.95876	2.91491	2.16593	1.51512	2.07912	1.91366	4.08314	2.41805	0.833921	2.03255	2.35428	2.86597	1.73123	4.84303	2.04181	2.66307	Gm44243	predicted gene, 44243 [Source:MGI Symbol;Acc:MGI:5690635]	0.067679	0.98682	1	FALSE
ENSMUSG00000031708	135.475	136.838	156.718	151.82	143.008	129.049	135.272	136.074	196.178	172.959	162.949	163.546	172.612	186.252	138.984	176.066	159.226	Tecr	trans-2,3-enoyl-CoA reductase [Source:MGI Symbol;Acc:MGI:1915408]	0.23144	0.093185	0.4566	FALSE
ENSMUSG00000095504	2.09173	3.25832	1.91559	3.69533	1.86693	2.42097	2.24703	1.98104	0.564538	1.3872	1.12702	1.42409	0.340531	0.719364	1.40108	0.679294	1.2887	Gm22446	predicted gene, 22446 [Source:MGI Symbol;Acc:MGI:5452223]	-1.4639	0.0032668	0.051724	FALSE
ENSMUSG00000040040	3.49604	3.02052	2.71151	2.58153	2.75569	2.74734	3.29142	3.60334	3.53035	3.25112	3.49218	2.56738	3.12713	3.62129	3.88355	3.06161	3.39419	Ift88	intraflagellar transport 88 [Source:MGI Symbol;Acc:MGI:98715]	0.096047	0.51211	0.97763	FALSE
ENSMUSG00000031065	13.3789	15.4598	18.893	17.5849	15.6475	17.4667	17.4765	16.9645	16.227	15.9707	16.7814	14.9527	14.2706	14.942	16.0229	15.8238	14.3174	Cdk16	cyclin-dependent kinase 16 [Source:MGI Symbol;Acc:MGI:97516]	-0.14121	0.29945	0.80253	FALSE
ENSMUSG00000071632	7.43832	5.97469	6.56069	6.20418	7.57486	6.16953	6.7243	5.70835	10.8275	11.1598	10.3479	7.37207	12.7447	9.24026	10.7814	7.36562	7.24967	2510002D24Rik	RIKEN cDNA 2510002D24 gene [Source:MGI Symbol;Acc:MGI:1919557]	0.51853	0.00050753	0.013133	UP
ENSMUSG00000056204	64.0383	57.2468	57.8516	52.479	54.6382	55.5763	58.9852	52.7025	72.6746	67.9936	91.6367	70.6576	70.6387	94.565	62.9402	65.5139	84.0378	Pgpep1	pyroglutamyl-peptidase I [Source:MGI Symbol;Acc:MGI:1913772]	0.37661	0.0050662	0.071269	FALSE
ENSMUSG00000030748	8.51986	10.6708	9.25453	10.6865	10.122	10.8313	11.1524	11.002	11.4077	12.3174	11.693	9.84793	16.1203	10.2284	14.1654	9.22279	11.1104	Il4ra	interleukin 4 receptor, alpha [Source:MGI Symbol;Acc:MGI:105367]	0.15629	0.26755	0.765	FALSE
ENSMUSG00000030752	1.38236	1.07151	1.66573	1.10539	1.40263	1.63604	1.43289	1.83093	1.92434	1.10011	1.37203	1.80302	1.39766	1.34626	1.48149	1.08687	0.784427	Kdm8	lysine (K)-specific demethylase 8 [Source:MGI Symbol;Acc:MGI:1924285]	-0.11735	0.52186	0.98657	FALSE
ENSMUSG00000114672	1.04788	0.712276	0.935651	1.16627	1.57124	2.18308	2.19508	1.40358	1.48477	1.41767	1.39738	0.984517	1.22827	1.62736	0.968606	1.07195	2.22729	Gm48192	predicted gene, 48192 [Source:MGI Symbol;Acc:MGI:6097574]	-0.054239	0.97847	1	FALSE
ENSMUSG00000001123	173.007	145.471	126.435	152.976	146.559	149.865	153.611	235.007	240.953	278.716	225.089	272.967	292.212	247.874	251.155	273.92	226.841	Lgals9	lectin, galactose binding, soluble 9 [Source:MGI Symbol;Acc:MGI:109496]	0.6365	4.3956e-06	0.00027571	UP
ENSMUSG00000022378	5.24479	5.82193	6.2983	5.84631	4.69319	5.68988	6.03402	5.87829	5.6438	5.64148	5.11393	6.17855	5.89979	5.02013	4.882	4.59879	6.48861	Fam49b	family with sequence similarity 49, member B [Source:MGI Symbol;Acc:MGI:1923520]	-0.088795	0.47907	0.95688	FALSE
ENSMUSG00000036291	9.63643	9.00407	10.2095	8.37224	8.73191	9.19544	8.92507	9.18766	9.3811	13.6397	10.1406	13.2406	11.6763	12.6991	13.3901	12.0865	9.17962	Ap5m1	adaptor-related protein complex 5, mu 1 subunit [Source:MGI Symbol;Acc:MGI:1921635]	0.31295	0.02724	0.22104	FALSE
ENSMUSG00000009569	13.2065	13.7582	13.4186	15.0071	12.2176	9.29824	9.64353	10.4762	10.6472	9.76782	9.66855	11.5129	14.1422	13.6951	13.9844	16.8219	13.789	Mrtfb	myocardin related transcription factor B [Source:MGI Symbol;Acc:MGI:3050795]	0.019222	0.96023	1	FALSE
ENSMUSG00000028793	15.6643	16.5619	16.9544	14.9248	14.6563	15.8018	16.7327	18.699	21.5717	22.6207	22.0836	15.7093	14.1833	18.3773	16.4456	13.6963	22.2833	Rnf19b	ring finger protein 19B [Source:MGI Symbol;Acc:MGI:1922484]	0.15222	0.28634	0.78856	FALSE
ENSMUSG00000029310	21.2594	20.4356	20.4646	20.167	19.8219	20.6949	21.4238	23.6044	27.0308	22.41	22.8876	28.7087	19.2855	25.12	20.6786	30.155	21.3791	Nudt9	nudix (nucleoside diphosphate linked moiety X)-type motif 9 [Source:MGI Symbol;Acc:MGI:1921417]	0.16441	0.2484	0.74016	FALSE
ENSMUSG00000033228	29.0303	28.5251	28.6292	27.0257	27.8048	27.9008	30.7719	32.5589	37.8482	34.4063	31.408	32.2492	30.8348	33.676	34.7506	32.09	31.4442	Scaf11	SR-related CTD-associated factor 11 [Source:MGI Symbol;Acc:MGI:1919443]	0.15233	0.2605	0.75484	FALSE
ENSMUSG00000029111	4.47376	3.82852	4.49862	3.87214	4.70535	4.18279	5.01335	5.01648	4.29981	3.57309	4.01886	3.91793	4.54283	3.40314	4.39788	4.1234	2.97437	Nelfa	negative elongation factor complex member A, Whsc2 [Source:MGI Symbol;Acc:MGI:1346098]	-0.2247	0.12573	0.53689	FALSE
ENSMUSG00000068606	1.37926	1.6385	1.56135	1.09649	1.05321	1.12759	0.91918	1.22334	0.920283	1.04682	1.93011	1.179	1.11023	0.75957	1.72452	0.908278	2.27781	Gm4841	predicted gene 4841 [Source:MGI Symbol;Acc:MGI:3643814]	0.038835	0.95965	1	FALSE
ENSMUSG00000037499	5.52158	6.35217	7.11506	6.05994	6.69879	5.914	4.88169	6.66399	4.35196	6.37736	5.88421	6.02802	6.9685	6.07078	3.61334	5.95069	6.90897	Nenf	neuron derived neurotrophic factor [Source:MGI Symbol;Acc:MGI:1913458]	-0.1253	0.3556	0.85689	FALSE
ENSMUSG00000020319	1.5608	1.17397	1.51138	1.43745	1.39762	1.31995	1.73166	1.89017	2.50676	2.34169	2.52287	2.42488	2.02444	2.38419	2.30342	2.44297	1.91532	Wdpcp	WD repeat containing planar cell polarity effector [Source:MGI Symbol;Acc:MGI:2144467]	0.58548	0.001019	0.022287	UP
ENSMUSG00000032849	1.40905	1.36697	1.88504	1.70534	1.38525	1.40829	2.5303	1.82674	2.0774	0.903769	1.18128	2.07039	0.903869	1.4037	0.946621	2.38699	1.273	Abcc4	ATP-binding cassette, sub-family C (CFTR/MRP), member 4 [Source:MGI Symbol;Acc:MGI:2443111]	-0.24479	0.23848	0.72474	FALSE
ENSMUSG00000104669	0.61648	1.17855	0.979171	0.77598	0.949136	1.41429	1.24172	1.12601	0.499145	0.521267	0.342538	0.157392	0.376357	0.636563	0.309696	0.975989	0.534106	Gm38411	predicted gene, 38411 [Source:MGI Symbol;Acc:MGI:5621296]	-1.1277	1.3683e-05	0.00072072	DOWN
ENSMUSG00000074063	47.7326	60.6093	47.2928	41.0581	54.5671	63.7721	72.1926	91.6267	33.751	48.9033	45.2771	26.3674	62.9636	28.4637	39.7418	23.568	62.0234	Osgin1	oxidative stress induced growth inhibitor 1 [Source:MGI Symbol;Acc:MGI:1919089]	-0.57108	0.0045161	0.065974	FALSE
ENSMUSG00000040525	9.82417	12.0641	10.5162	11.0815	9.2514	8.49569	10.4739	12.6097	10.2956	12.8632	13.0034	11.8121	12.7104	13.6216	13.2303	10.4019	15.1087	Cblc	Casitas B-lineage lymphoma c [Source:MGI Symbol;Acc:MGI:1931457]	0.21372	0.16523	0.61362	FALSE
Novel00713	0.860913	1.14948	1.43604	0.703968	1.0011	1.19571	1.05695	1.01836	1.23478	1.31153	0.894583	1.04498	1.94616	1.10536	1.75962	0.838748	1.11384	--	--	0.20876	0.4065	0.90181	FALSE
ENSMUSG00000025323	4.52587	4.23635	2.56201	2.78087	3.50234	3.42912	3.1255	3.04824	4.2685	5.23443	4.74308	3.92104	4.46941	3.98515	3.98759	2.37427	3.84931	Sp4	trans-acting transcription factor 4 [Source:MGI Symbol;Acc:MGI:107595]	0.22034	0.089639	0.44726	FALSE
ENSMUSG00000002635	7.91144	6.63957	7.80085	5.86504	7.7976	7.31895	7.76885	6.81639	9.31375	13.5191	9.37525	8.80306	11.0465	9.87918	11.2356	7.47132	8.83632	Pdcd2l	programmed cell death 2-like [Source:MGI Symbol;Acc:MGI:1915329]	0.41484	0.0065901	0.085494	FALSE
ENSMUSG00000103313	4.51738	2.65051	8.06508	3.01025	8.22659	7.88277	7.38188	9.00658	5.99272	4.41471	5.06611	3.54636	0.158104	3.86047	0.532227	3.85632	3.92991	Gm38357	predicted gene, 38357 [Source:MGI Symbol;Acc:MGI:5611585]	-0.89398	0.0052652	0.073106	FALSE
ENSMUSG00000012076	4.20594	3.54053	4.7612	3.96285	4.62982	5.44747	5.22939	5.40599	4.91894	5.82652	3.96576	5.50425	5.02128	4.68395	5.03966	4.74265	3.99484	Brms1l	breast cancer metastasis-suppressor 1-like [Source:MGI Symbol;Acc:MGI:1196337]	0.023159	0.88449	1	FALSE
ENSMUSG00000026097	10.1222	8.03203	7.0223	7.53829	8.05302	10.0562	8.87395	8.45317	10.4212	10.9257	10.7313	10.2658	11.8619	9.23617	8.4984	8.16134	8.54793	Ormdl1	ORM1-like 1 (S. cerevisiae) [Source:MGI Symbol;Acc:MGI:2181669]	0.16633	0.19381	0.66005	FALSE
ENSMUSG00000019960	21.3011	10.4381	22.0412	15.9886	28.5806	44.1714	31.6041	31.3752	29.0619	31.3701	28.6464	20.6842	20.4519	17.4654	21.3116	36.0726	27.3855	Dusp6	dual specificity phosphatase 6 [Source:MGI Symbol;Acc:MGI:1914853]	-0.025202	0.90349	1	FALSE
ENSMUSG00000114940	1.07664	1.18675	1.41901	1.01785	0.997292	0.692817	1.12532	0.803138	0.612565	0.671554	0.752554	1.06978	0.99481	0.65381	0.771829	1.04893	1.2101	Gm21378	predicted gene, 21378 [Source:MGI Symbol;Acc:MGI:5434733]	-0.30315	0.10876	0.49511	FALSE
ENSMUSG00000028864	12.9121	11.4083	10.5809	11.6472	12.5522	12.0568	12.4006	11.2407	11.4638	13.7044	13.2497	11.0692	16.9797	11.6578	13.7544	11.5896	17.6546	Hgf	hepatocyte growth factor [Source:MGI Symbol;Acc:MGI:96079]	0.14286	0.304	0.80847	FALSE
ENSMUSG00000003053	572.518	407.144	390.201	607.111	528.764	599.547	526.071	410.031	665.72	696.746	754.904	791	556.275	541.121	540.653	792.468	582.323	Cyp2c29	cytochrome P450, family 2, subfamily c, polypeptide 29 [Source:MGI Symbol;Acc:MGI:103238]	0.3361	0.0066779	0.085944	FALSE
ENSMUSG00000062949	97.5023	86.5107	80.0256	91.7235	89.1659	97.5643	94.3246	94.5827	99.1338	117.416	100.149	102.985	125.937	100.516	126.773	84.0291	96.2898	Atp11c	ATPase, class VI, type 11C [Source:MGI Symbol;Acc:MGI:1859661]	0.16869	0.17739	0.63531	FALSE
ENSMUSG00000036879	23.8574	19.1912	21.8323	19.702	21.7722	20.7503	18.5265	24.4476	27.3176	18.4057	18.0075	23.3932	21.5111	21.0682	16.5663	23.2432	16.8945	Phkb	phosphorylase kinase beta [Source:MGI Symbol;Acc:MGI:97578]	-0.080618	0.54895	1	FALSE
ENSMUSG00000071074	31.4225	37.2766	37.229	36.3607	35.4631	33.7679	37.3835	37.3351	41.4201	46.9564	43.994	44.7698	39.6521	45.9073	42.8486	38.1621	38.6469	Yipf3	Yip1 domain family, member 3 [Source:MGI Symbol;Acc:MGI:106280]	0.20681	0.12809	0.54123	FALSE
ENSMUSG00000004393	16.9098	16.2153	18.3358	15.619	17.0267	17.5938	19.575	18.6275	18.3665	16.4111	15.9088	15.0709	16.7371	16.7498	17.4794	17.8626	13.2362	Ddx56	DEAD (Asp-Glu-Ala-Asp) box polypeptide 56 [Source:MGI Symbol;Acc:MGI:1277172]	-0.1306	0.36158	0.86375	FALSE
ENSMUSG00000094158	2.03309	0.656579	0.930942	0.718344	2.1775	1.68078	1.45602	0.825214	1.37177	0.808981	1.09542	0.553666	1.65492	0.447854	1.08944	0.990372	2.81828	Gm23264	predicted gene, 23264 [Source:MGI Symbol;Acc:MGI:5453041]	-0.065634	0.9817	1	FALSE
ENSMUSG00000025979	26.5472	28.6731	25.7485	23.1944	26.3277	29.0616	28.3655	29.0481	27.8029	29.4568	26.2977	25.2679	26.6482	29.0934	23.8507	26.256	25.3868	Mob4	MOB family member 4, phocein [Source:MGI Symbol;Acc:MGI:104899]	-0.063827	0.66866	1	FALSE
ENSMUSG00000036752	42.1354	35.5219	50.3793	43.6821	55.4835	43.9618	58.8235	52.034	70.5752	82.7851	66.4674	100.663	54.7406	66.2801	41.7588	76.81	38.0565	Tubb4b	tubulin, beta 4B class IVB [Source:MGI Symbol;Acc:MGI:1915472]	0.43556	0.014163	0.14438	FALSE
ENSMUSG00000006906	3.72305	4.18533	3.78655	4.84187	4.53961	4.36114	5.23005	4.41722	4.8231	4.31893	4.61759	4.34022	5.39901	5.19516	6.27275	4.88276	4.43309	Stambp	STAM binding protein [Source:MGI Symbol;Acc:MGI:1917777]	0.12511	0.3265	0.8321	FALSE
ENSMUSG00000024293	14.4674	14.556	14.2267	13.1658	14.0022	14.0024	14.537	13.6923	14.1709	14.1811	12.9045	13.1025	13.8904	11.6012	12.5646	11.551	13.0927	Esco1	establishment of sister chromatid cohesion N-acetyltransferase 1 [Source:MGI Symbol;Acc:MGI:1925055]	-0.15641	0.26622	0.76288	FALSE
ENSMUSG00000024725	16.9025	20.5557	17.7791	16.0763	16.3369	19.9324	18.0874	18.8996	18.376	18.3551	16.9222	18.7725	14.7299	16.9915	14.8241	19.1097	17.7256	Ostf1	osteoclast stimulating factor 1 [Source:MGI Symbol;Acc:MGI:700012]	-0.10118	0.44448	0.92631	FALSE
ENSMUSG00000020427	7.4796	8.41383	11.155	8.43072	5.05851	12.2451	8.09148	8.13851	7.34966	8.52336	11.2102	10.9878	13.36	11.2433	14.4654	10.4687	9.02154	Igfbp3	insulin-like growth factor binding protein 3 [Source:MGI Symbol;Acc:MGI:96438]	0.27849	0.11833	0.51894	FALSE
ENSMUSG00000098516	1.69953	1.14101	1.16731	4.20344	0.606751	0.562012	3.65142	1.83954	0.917374	0.933421	1.3671	0.46283	0.477379	1.12313	0.577727	0.483234	1.57061	Mir7651	microRNA 7651 [Source:MGI Symbol;Acc:MGI:5531046]	-1.9501	0.031522	0.24275	FALSE
ENSMUSG00000054452	362.274	374.301	383.818	358.323	363.675	371.372	380.48	383.067	417.771	495.249	484.898	584.272	404.225	531.086	387.105	534.382	382.514	Aes	amino-terminal enhancer of split [Source:MGI Symbol;Acc:MGI:95806]	0.29321	0.029516	0.23335	FALSE
ENSMUSG00000013160	46.1728	52.4338	52.5438	50.8927	50.4744	45.7723	51.065	50.5942	52.6973	51.7956	50.7838	46.1856	41.3067	52.3342	49.5475	56.7696	45.4728	Atp6v0d1	ATPase, H+ transporting, lysosomal V0 subunit D1 [Source:MGI Symbol;Acc:MGI:1201778]	-0.050729	0.72282	1	FALSE
ENSMUSG00000058934	2.48591	3.32768	2.51282	2.75931	1.73313	3.65271	1.38562	1.88475	1.23424	2.37026	1.7627	1.28371	0.595599	2.10775	1.97927	1.73646	2.62242	Igf1os	insulin-like growth factor 1, opposite strand [Source:MGI Symbol;Acc:MGI:3841250]	-0.5418	0.028518	0.22799	FALSE
ENSMUSG00000118155	2.53852	2.20377	2.25527	3.53897	1.89136	0.739084	1.39314	3.76308	5.25012	1.03206	1.36032	0.518482	0.377331	0.237049	5.47806	1.72046	2.09095	AC121973.1	Novel transcript	-0.2441	0.62469	1	FALSE
ENSMUSG00000038871	9.93589	11.0115	8.43513	8.34044	11.1043	11.9998	11.7011	10.9464	10.3683	11.3941	8.35435	9.68044	8.34895	9.19664	12.7482	10.6721	14.4861	Bpgm	2,3-bisphosphoglycerate mutase [Source:MGI Symbol;Acc:MGI:1098242]	-0.017428	0.9354	1	FALSE
ENSMUSG00000015341	25.1822	24.5549	21.8687	22.9995	25.4549	25.013	24.4619	25.5058	26.1446	24.7936	26.1976	25.5674	25.4789	25.8618	26.0419	27.3676	23.6168	Golga7	golgi autoantigen, golgin subfamily a, 7 [Source:MGI Symbol;Acc:MGI:1931029]	0.033078	0.76024	1	FALSE
ENSMUSG00000050556	1.404	1.63349	1.45745	1.63196	1.87966	1.55904	1.87673	1.68371	1.27242	1.12367	1.61825	1.40774	1.02077	1.40756	1.07721	1.95075	1.17954	Kcnb1	potassium voltage gated channel, Shab-related subfamily, member 1 [Source:MGI Symbol;Acc:MGI:96666]	-0.33062	0.037085	0.26756	FALSE
ENSMUSG00000094530	9.2312	11.2491	9.38544	8.43303	8.39085	8.85663	9.45986	10.0081	8.21181	9.13458	7.65695	12.1065	8.3644	7.58539	8.93309	9.52604	8.08191	Gm21399	predicted gene, 21399 [Source:MGI Symbol;Acc:MGI:5434754]	-0.12564	0.38441	0.88669	FALSE
ENSMUSG00000048271	18.4956	18.3506	28.7456	21.8277	19.9335	17.6201	17.0036	18.5052	22.0639	22.6707	19.3997	21.4895	21.5021	21.3739	20.6374	22.0394	24.576	Rbm33	RNA binding motif protein 33 [Source:MGI Symbol;Acc:MGI:1919670]	0.076	0.74057	1	FALSE
ENSMUSG00000021277	2.14786	2.73742	2.37856	2.21894	2.70049	2.74842	3.23526	2.96916	3.61673	3.96359	3.42146	4.08808	3.48907	3.35824	3.00244	3.47243	3.22189	Traf3	TNF receptor-associated factor 3 [Source:MGI Symbol;Acc:MGI:108041]	0.37346	0.0098058	0.11222	FALSE
ENSMUSG00000029385	7.86996	11.492	9.69207	12.125	8.13493	4.43028	4.71865	7.57731	5.57186	6.77282	7.0409	6.66887	13.3366	7.5231	9.32674	8.41625	7.54356	Ccng2	cyclin G2 [Source:MGI Symbol;Acc:MGI:1095734]	-0.089626	0.59157	1	FALSE
ENSMUSG00000063275	4.78452	6.75777	5.12138	6.35584	7.4869	6.7191	6.34123	6.38085	4.88009	6.37896	5.47383	7.13242	4.82521	5.39977	4.71972	5.78127	4.79481	Hacd1	3-hydroxyacyl-CoA dehydratase 1 [Source:MGI Symbol;Acc:MGI:1353592]	-0.2281	0.17813	0.63647	FALSE
ENSMUSG00000115098	2.10795	2.14925	1.64088	1.63855	0.301024	1.25472	1.20771	1.36896	0.682697	0.223672	2.04437	1.26292	1.50995	0.557214	2.82388	2.87515	1.55843	Gm49134	predicted gene, 49134 [Source:MGI Symbol;Acc:MGI:6118545]	0.0046889	0.87256	1	FALSE
ENSMUSG00000034744	6.28878	6.2975	7.77934	6.12182	6.28873	6.65263	6.23866	7.37118	8.52103	7.5326	7.13116	9.54167	8.36802	8.62992	7.06639	8.09622	7.7094	Nagk	N-acetylglucosamine kinase [Source:MGI Symbol;Acc:MGI:1860418]	0.24337	0.13423	0.55397	FALSE
ENSMUSG00000075256	1.31232	1.0891	0.922322	0.97049	1.20942	0.787195	1.11469	0.743248	2.07568	1.48154	1.13461	2.5931	4.56105	2.13786	2.62478	2.34894	3.69471	Cerkl	ceramide kinase-like [Source:MGI Symbol;Acc:MGI:3037816]	1.2627	9.5508e-05	0.0035948	UP
ENSMUSG00000030314	23.1421	23.8599	21.4591	21.0483	21.929	22.4682	22.4458	22.696	27.7762	29.7775	26.7875	35.0692	28.3225	31.1744	28.6064	35.8527	20.0855	Atg7	autophagy related 7 [Source:MGI Symbol;Acc:MGI:1921494]	0.34465	0.012294	0.13108	FALSE
ENSMUSG00000042520	25.3597	26.1907	27.2144	25.4502	23.235	26.2162	26.8666	27.6878	29.4099	25.7243	27.0133	26.1363	25.0315	27.4177	29.4638	27.158	25.4069	Ubap2l	ubiquitin-associated protein 2-like [Source:MGI Symbol;Acc:MGI:1921633]	0.011179	0.94964	1	FALSE
ENSMUSG00000041341	12.0567	12.708	14.5812	12.4708	12.3982	12.727	13.4682	13.7024	13.3413	13.32	13.5973	12.8244	11.1457	12.9045	15.5751	13.5581	13.487	Atg2b	autophagy related 2B [Source:MGI Symbol;Acc:MGI:1923809]	-0.0074488	0.91222	1	FALSE
ENSMUSG00000021824	83.8495	76.5815	100.837	86.8147	88.7129	83.0685	77.1001	88.7684	118.963	145.929	142.859	186.42	73.276	146.35	79.0981	162.704	144.994	Ap3m1	adaptor-related protein complex 3, mu 1 subunit [Source:MGI Symbol;Acc:MGI:1929212]	0.59882	0.00090437	0.020422	UP
ENSMUSG00000036959	2.68667	3.47311	4.71988	3.59971	4.45396	4.01119	4.36254	4.49875	4.77421	5.39816	5.19549	3.70174	2.71959	3.67402	3.77732	2.85938	4.35934	Bcorl1	BCL6 co-repressor-like 1 [Source:MGI Symbol;Acc:MGI:2443910]	-0.010693	0.9257	1	FALSE
ENSMUSG00000044751	6.72967	6.11686	5.6255	5.41911	5.53147	4.70958	3.81079	4.87015	4.43508	5.27254	5.18592	5.79636	5.91103	5.30917	3.94156	4.62506	3.32652	Gm12231	predicted gene 12231 [Source:MGI Symbol;Acc:MGI:3651344]	-0.18446	0.29292	0.79597	FALSE
ENSMUSG00000053483	6.28089	6.42488	7.13923	6.21378	6.25217	6.59753	7.22347	7.5981	6.08259	6.88019	7.42518	6.56011	6.83283	5.89239	6.90944	5.59125	7.14739	Usp21	ubiquitin specific peptidase 21 [Source:MGI Symbol;Acc:MGI:1353665]	-0.065822	0.60521	1	FALSE
ENSMUSG00000069020	6.98349	6.80061	6.98677	6.55734	7.00138	7.05456	8.22132	7.99884	7.59073	8.8312	8.42739	8.70137	8.25421	8.55571	7.76618	6.24449	6.89575	Urm1	ubiquitin related modifier 1 [Source:MGI Symbol;Acc:MGI:1915455]	0.09668	0.47455	0.95331	FALSE
ENSMUSG00000030772	0.658428	0.522756	0.49672	0.491977	0.531788	0.599658	0.672526	0.762322	1.31966	1.55478	1.84068	1.89596	1.40227	1.80468	1.45755	1.55637	1.13716	Dkk3	dickkopf WNT signaling pathway inhibitor 3 [Source:MGI Symbol;Acc:MGI:1354952]	1.351	4.2124e-15	2.1818e-12	UP
ENSMUSG00000045503	7.65136	8.02259	8.73751	7.3954	7.77139	7.4983	7.6448	7.344	10.187	10.4754	10.7512	7.69503	10.2225	10.8505	9.72036	8.8818	8.83327	Sys1	SYS1 Golgi-localized integral membrane protein homolog (S. cerevisiae) [Source:MGI Symbol;Acc:MGI:1913710]	0.28628	0.049753	0.32077	FALSE
ENSMUSG00000024737	2.16052	1.57346	1.87051	1.61654	1.43894	2.30546	2.37943	3.53722	3.17521	2.16728	2.56783	2.41775	3.52911	1.2958	1.54687	1.50349	2.3993	Slc15a3	solute carrier family 15, member 3 [Source:MGI Symbol;Acc:MGI:1929691]	0.080301	0.86054	1	FALSE
ENSMUSG00000072872	14.25	17.0135	15.3823	12.0755	12.951	14.5997	14.0549	16.4128	13.8988	13.8467	13.0408	10.4825	15.7612	14.0935	13.2508	11.2315	13.5462	Rybp	RING1 and YY1 binding protein [Source:MGI Symbol;Acc:MGI:1929059]	-0.17983	0.16562	0.61425	FALSE
ENSMUSG00000032440	6.80127	9.32594	8.56784	6.71753	6.88155	6.60422	6.41735	8.4573	7.00402	3.39719	4.17957	3.18028	3.47172	2.76719	2.91726	4.46427	3.88126	Tgfbr2	transforming growth factor, beta receptor II [Source:MGI Symbol;Acc:MGI:98729]	-0.97218	1.7344e-11	4.963e-09	DOWN
ENSMUSG00000032252	12.09	12.6927	13.0915	12.2168	11.4584	10.8479	11.4223	9.95296	12.2015	14.7611	14.7892	12.2903	18.5282	13.7064	13.094	15.7689	14.5817	Glce	glucuronyl C5-epimerase [Source:MGI Symbol;Acc:MGI:2136405]	0.25654	0.084348	0.43268	FALSE
ENSMUSG00000032591	55.0917	50.1061	62.1597	52.1316	48.8497	48.4597	48.5269	48.9988	63.622	55.9692	50.0283	46.0796	63.3007	58.0072	50.8495	46.9892	53.9995	Mst1	macrophage stimulating 1 (hepatocyte growth factor-like) [Source:MGI Symbol;Acc:MGI:96080]	0.02646	0.89674	1	FALSE
ENSMUSG00000010047	21.1197	23.6851	21.9094	21.1837	22.5093	21.5659	20.7485	22.9014	31.423	29.3667	32.262	26.1871	21.2592	28.4932	22.5304	28.9922	23.4973	Hyal2	hyaluronoglucosaminidase 2 [Source:MGI Symbol;Acc:MGI:1196334]	0.26302	0.055139	0.34159	FALSE
ENSMUSG00000062929	38.8971	39.8421	34.5078	38.5351	34.9567	38.7337	40.9708	41.2216	39.9661	40.6247	35.4279	39.7079	43.6302	41.4093	40.6972	39.0867	36.8275	Cfl2	cofilin 2, muscle [Source:MGI Symbol;Acc:MGI:101763]	0.0045479	0.93017	1	FALSE
ENSMUSG00000098024	1.24017	1.30166	1.70361	2.08782	0.703196	1.30269	2.27265	1.18441	2.30359	1.45139	1.06126	1.4304	0.498806	1.54271	1.1141	1.77683	0.943838	Gm27003	predicted gene, 27003 [Source:MGI Symbol;Acc:MGI:5504118]	-0.17155	0.59348	1	FALSE
ENSMUSG00000098577	2.01426	2.56716	1.72935	2.66885	2.69667	1.99826	1.19757	1.22636	1.22317	0.801491	1.22094	0.822809	0.78204	0.332781	2.02378	2.94361	4.18828	Gm27445	predicted gene, 27445 [Source:MGI Symbol;Acc:MGI:5530827]	-0.34762	0.51654	0.982	FALSE
ENSMUSG00000048799	6.45257	6.79708	5.49458	6.02596	5.42082	5.24718	5.23093	5.39387	6.53542	6.36632	7.02758	7.05498	7.14631	6.75293	7.41333	7.58346	6.89411	Cep120	centrosomal protein 120 [Source:MGI Symbol;Acc:MGI:2147298]	0.23336	0.10321	0.48286	FALSE
ENSMUSG00000040048	111.01	125.024	131.498	117.476	114.227	117.214	108.913	106.675	124.04	138.777	117.944	119.375	131.019	143.961	95.6494	118.354	92.6317	Ndufb10	NADH:ubiquinone oxidoreductase subunit B10 [Source:MGI Symbol;Acc:MGI:1915592]	0.0023905	0.96684	1	FALSE
ENSMUSG00000089139	0.436828	2.22694	1.50016	4.16726	2.33928	1.30008	2.3463	1.41844	1.41475	2.08581	0.706086	2.49817	2.56014	0.866032	0.702226	2.12791	2.82583	Mir1964	microRNA 1964 [Source:MGI Symbol;Acc:MGI:3837209]	-0.21043	0.71947	1	FALSE
ENSMUSG00000067931	2.65226	2.63686	2.85461	3.10118	3.13351	3.64842	3.33383	3.07422	3.05515	2.83967	2.72916	2.31206	2.35033	2.38518	2.05491	1.86473	2.76692	Zfp948	zinc finger protein 948 [Source:MGI Symbol;Acc:MGI:3040683]	-0.3381	0.035559	0.26097	FALSE
ENSMUSG00000086499	0.765158	1.00019	1.13194	0.93583	0.945586	0.817472	1.13811	2.00677	0.619526	0.468404	0.951382	0.865552	0.977369	0.855722	2.03429	1.54826	1.14226	Gm16217	predicted gene 16217 [Source:MGI Symbol;Acc:MGI:3801959]	-0.08736	0.6188	1	FALSE
Novel00164	4.86182	2.19729	2.167	2.57671	1.99423	2.82209	2.22245	2.77112	6.03033	5.5567	5.76855	5.57773	10.0537	4.64849	5.52916	2.92261	4.87538	--	--	1.0176	6.2298e-05	0.0025232	UP
ENSMUSG00000063410	17.0835	19.6643	21.6194	18.8281	19.6398	18.2954	18.4079	23.0499	22.4823	22.9915	25.1014	20.658	22.9893	22.0613	24.2083	20.9191	22.595	Stk24	serine/threonine kinase 24 [Source:MGI Symbol;Acc:MGI:2385007]	0.17203	0.2639	0.75974	FALSE
ENSMUSG00000054715	2.14618	2.08218	2.09091	1.54887	2.77139	3.00495	3.4501	2.9655	2.662	2.02291	2.12819	2.66118	1.75441	2.03189	2.54476	2.09092	1.7583	Zscan22	zinc finger and SCAN domain containing 22 [Source:MGI Symbol;Acc:MGI:2443312]	-0.23591	0.16752	0.61728	FALSE
ENSMUSG00000114104	4.57914	2.6782	3.66216	4.00604	2.41861	2.48919	2.71225	2.62246	1.18084	1.54752	1.15335	1.96022	1.02631	1.97941	1.80249	1.02364	2.55065	Gm47585	predicted gene, 47585 [Source:MGI Symbol;Acc:MGI:6096625]	-1.0369	6.0433e-06	0.00036053	DOWN
ENSMUSG00000033752	4.26794	4.36564	3.72829	3.60157	3.15094	3.57632	3.65003	4.13739	4.32791	4.08898	3.88468	5.14561	4.24983	5.3397	4.32973	5.08655	4.13563	Mnd1	meiotic nuclear divisions 1 [Source:MGI Symbol;Acc:MGI:1924165]	0.20226	0.23431	0.71964	FALSE
ENSMUSG00000092051	1.20354	0.894778	1.25719	1.00995	0.886209	0.970112	0.942737	0.915953	0.832362	1.11743	0.729525	0.83988	1.22459	0.9942	1.37046	1.24584	1.13541	Gm17229	predicted gene 17229 [Source:MGI Symbol;Acc:MGI:4938056]	0.01998	1	1	FALSE
ENSMUSG00000002980	2.65045	3.66669	4.62112	3.02553	4.0033	3.87667	2.84722	2.59294	1.89837	3.89403	3.62506	2.63731	3.18638	2.80696	2.59468	3.70779	4.1451	Bcam	basal cell adhesion molecule [Source:MGI Symbol;Acc:MGI:1929940]	-0.14412	0.28478	0.787	FALSE
Novel00127	1.84722	1.26985	0.738845	1.55146	0.996299	0.940331	0.497276	1.4065	0.621102	1.10166	0.530895	0.594295	0.396182	0.268037	2.38129	0.0901981	0.578537	--	pORF2 [Mus musculus domesticus]	-0.72735	0.13151	0.54818	FALSE
ENSMUSG00000039745	13.0361	12.9553	15.5092	13.9723	17.7643	16.8297	17.8488	16.9368	20.3796	16.1868	14.5102	25.4846	16.1728	12.2301	15.5067	21.0919	14.9783	Htatip2	HIV-1 Tat interactive protein 2 [Source:MGI Symbol;Acc:MGI:1859271]	0.11649	0.44312	0.92557	FALSE
ENSMUSG00000037295	10.2669	9.18012	10.1254	8.41845	9.19707	9.58545	8.82044	10.6581	12.1537	13.6568	11.5994	10.6715	12.2208	11.7314	11.7304	10.7227	12.096	Ldlrap1	low density lipoprotein receptor adaptor protein 1 [Source:MGI Symbol;Acc:MGI:2140175]	0.27197	0.060688	0.3601	FALSE
ENSMUSG00000034902	8.56062	12.2246	11.5373	10.8088	10.5555	10.0984	12.2294	11.2416	12.1152	14.1406	12.442	12.827	15.1253	13.335	14.8025	12.0548	13.9277	Pip5k1c	phosphatidylinositol-4-phosphate 5-kinase, type 1 gamma [Source:MGI Symbol;Acc:MGI:1298224]	0.25987	0.077699	0.41232	FALSE
ENSMUSG00000026792	8.01021	8.01836	8.90973	7.59691	7.6761	8.01093	8.88361	9.29313	9.71531	10.4524	8.17746	8.5843	9.05971	10.1584	11.4953	9.95245	8.90104	Lrsam1	leucine rich repeat and sterile alpha motif containing 1 [Source:MGI Symbol;Acc:MGI:2684789]	0.17151	0.26333	0.75887	FALSE
ENSMUSG00000042042	4.22137	4.89965	5.04514	5.61398	5.13283	4.70993	5.28054	4.82666	5.213	4.86538	5.57455	6.3121	5.45775	5.06879	5.82308	5.59631	6.12591	Csgalnact2	chondroitin sulfate N-acetylgalactosaminyltransferase 2 [Source:MGI Symbol;Acc:MGI:1926002]	0.12258	0.39787	0.89591	FALSE
ENSMUSG00000079083	1.7549	1.76826	1.49123	1.43089	1.48196	1.49544	1.70392	1.6529	1.38446	1.79944	1.47286	1.47968	1.99987	1.53887	1.85361	1.12885	1.12277	Jrkl	Jrk-like [Source:MGI Symbol;Acc:MGI:1924782]	-0.10527	0.55397	1	FALSE
ENSMUSG00000004610	8.19546	5.73782	6.30448	6.67164	6.03898	6.24413	6.47968	6.70617	8.01583	9.6005	10.2268	11.6235	10.8231	9.27213	6.85083	6.5792	6.24077	Etfb	electron transferring flavoprotein, beta polypeptide [Source:MGI Symbol;Acc:MGI:106098]	0.38199	0.015072	0.15056	FALSE
Novel00326	1.06341	0.962169	1.0646	0.945266	1.09157	0.881183	1.08724	1.19506	1.90826	1.43628	1.57588	1.90381	1.22193	1.52945	1.84033	1.91174	1.13971	--	LRRG00130 [Rattus norvegicus]	0.59135	2.9892e-05	0.0013552	UP
ENSMUSG00000021374	34.6139	36.1688	38.5022	34.8266	37.4739	41.2297	38.9485	43.7044	40.0436	33.395	35.6616	35.7667	39.7225	35.1213	35.1423	36.0533	34.6782	Nup153	nucleoporin 153 [Source:MGI Symbol;Acc:MGI:2385621]	-0.11713	0.36766	0.87031	FALSE
ENSMUSG00000040374	31.3416	32.2038	25.2417	27.4012	29.2727	33.9286	32.0999	27.1121	31.2542	31.3577	30.466	32.2926	29.2482	30.1711	25.9356	25.4256	25.5241	Pex2	peroxisomal biogenesis factor 2 [Source:MGI Symbol;Acc:MGI:107486]	-0.079119	0.6907	1	FALSE
ENSMUSG00000047881	6.03101	7.76654	7.24913	5.9932	6.33323	7.45551	6.42815	5.94772	6.67615	15.9923	8.092	7.12139	11.7591	6.47657	9.84668	6.77087	9.73184	Rell1	RELT-like 1 [Source:MGI Symbol;Acc:MGI:2140767]	0.41906	0.04391	0.29713	FALSE
ENSMUSG00000001376	7.22534	7.26868	6.99737	6.86221	6.59325	7.69838	7.57548	7.93004	7.26587	7.71655	7.48623	9.06697	6.90237	7.08588	8.10737	6.7859	6.89088	Vps50	VPS50 EARP/GARPII complex subunit [Source:MGI Symbol;Acc:MGI:1920538]	1.9494e-05	0.97653	1	FALSE
ENSMUSG00000079012	183.251	203.813	204.941	269.807	195.541	249.852	201.645	174.059	238.281	188.045	210.788	238.451	272.605	257.107	443.794	269.343	350.897	Serpina3m	serine (or cysteine) peptidase inhibitor, clade A, member 3M [Source:MGI Symbol;Acc:MGI:98378]	0.3421	0.054918	0.34127	FALSE
ENSMUSG00000017376	9.48164	8.85528	9.33357	9.01277	9.31229	8.91127	8.08249	10.2679	9.26213	9.18002	8.70235	9.94166	8.13669	9.74137	9.68842	8.24646	8.54951	Nlk	nemo like kinase [Source:MGI Symbol;Acc:MGI:1201387]	-0.059388	0.71038	1	FALSE
ENSMUSG00000032867	6.11421	7.26413	7.00635	6.70251	7.35447	6.78108	7.30916	7.76329	7.68384	9.82306	8.54834	8.76936	8.106	9.75952	8.04797	8.76718	7.331	Fbxw8	F-box and WD-40 domain protein 8 [Source:MGI Symbol;Acc:MGI:1923041]	0.23852	0.084078	0.43194	FALSE
ENSMUSG00000020476	8.02854	9.59376	9.48015	9.59814	9.83562	10.5833	11.4601	11.8891	9.91395	11.4073	10.207	10.5726	9.68637	10.4538	10.9321	9.51836	11.4003	Dbnl	drebrin-like [Source:MGI Symbol;Acc:MGI:700006]	0.017837	0.89337	1	FALSE
ENSMUSG00000089093	1.72651	1.83369	0.592921	0.437206	1.38686	1.7128	0.927346	1.05117	0.698952	1.03049	2.09304	2.46843	1.26483	0.43698	0.346933	0.420515	0.797768	Snord11	small nucleolar RNA, C/D box 11 [Source:MGI Symbol;Acc:MGI:3819516]	-0.23048	0.77431	1	FALSE
ENSMUSG00000001844	11.1712	11.9913	11.5776	11.5041	10.7299	9.62322	11.8298	10.65	11.2016	12.8766	11.4704	12.9592	12.8536	13.4251	12.1107	14.1371	8.4133	Zdhhc4	zinc finger, DHHC domain containing 4 [Source:MGI Symbol;Acc:MGI:1920131]	0.084218	0.54792	1	FALSE
ENSMUSG00000031755	1.68078	1.58677	1.79578	1.92298	1.14296	1.90563	1.69092	2.01415	1.98731	2.54779	2.00525	1.7655	1.95448	1.88649	1.90852	1.92342	1.65189	Bbs2	Bardet-Biedl syndrome 2 (human) [Source:MGI Symbol;Acc:MGI:2135267]	0.14779	0.43512	0.91912	FALSE
ENSMUSG00000050545	3.20249	1.81402	2.35672	1.85893	2.24581	2.72319	1.80203	2.50688	2.80904	1.8811	1.84874	1.7131	1.82476	1.56207	2.20636	1.33716	1.37407	Fam228b	family with sequence similarity 228, member B [Source:MGI Symbol;Acc:MGI:2442121]	-0.37755	0.056043	0.34442	FALSE
ENSMUSG00000078572	21.7811	23.5642	21.1859	21.2233	20.1405	21.2726	19.4016	18.67	19.5524	23.6858	20.1729	23.8737	24.8435	23.8261	19.4645	17.2662	15.0653	Ndufaf8	NADH:ubiquinone oxidoreductase complex assembly factor 8 [Source:MGI Symbol;Acc:MGI:1913676]	-0.047802	0.82175	1	FALSE
ENSMUSG00000061718	4.01838	4.62994	3.97272	5.32425	5.64059	3.41265	5.75562	3.45976	3.05637	6.49268	3.51828	3.63114	5.35243	3.96319	2.83839	4.864	4.38873	Ppp1r1b	protein phosphatase 1, regulatory inhibitor subunit 1B [Source:MGI Symbol;Acc:MGI:94860]	-0.1403	0.49114	0.96572	FALSE
ENSMUSG00000048126	2.39866	2.23402	2.9201	2.25732	2.14087	2.83723	2.05644	2.05329	3.48587	3.02853	2.85197	3.11537	4.85871	3.52087	3.61499	3.16082	2.55773	Col6a3	collagen, type VI, alpha 3 [Source:MGI Symbol;Acc:MGI:88461]	0.46382	0.0022176	0.039197	UP
ENSMUSG00000095315	3.06312	3.27829	2.0432	2.09172	2.71288	3.91537	2.6261	2.79742	2.88552	3.23461	1.57106	2.74314	2.67556	1.59605	1.8939	2.00864	2.09584	Gm10130	predicted gene 10130 [Source:MGI Symbol;Acc:MGI:3642547]	-0.33652	0.058336	0.35214	FALSE
ENSMUSG00000018042	132.211	136.333	146.181	143.376	126.585	119.285	105.381	120.144	147.413	156.821	125.734	149.819	128.073	180.772	96.3699	190.246	130.28	Cyb5r3	cytochrome b5 reductase 3 [Source:MGI Symbol;Acc:MGI:94893]	0.12999	0.34826	0.85093	FALSE
ENSMUSG00000048647	0.86151	1.75989	0.478414	1.39892	1.15829	1.0456	1.24052	1.53264	1.12051	1.16698	1.08885	0.673888	0.402853	0.672291	0.427265	1.384	0.686048	Exd1	exonuclease 3'-5' domain containing 1 [Source:MGI Symbol;Acc:MGI:3045306]	-0.52685	0.05717	0.34843	FALSE
ENSMUSG00000090389	0.876825	1.26651	0.993699	0.697063	0.845196	1.04383	1.50708	1.24564	1.1359	1.04669	1.38186	0.895439	0.68518	1.01404	0.669535	1.32409	1.09392	Cdv3-ps	Cdv3 retrotransposed pseudogene [Source:MGI Symbol;Acc:MGI:3646628]	-0.075943	0.72083	1	FALSE
ENSMUSG00000025792	75.7126	77.4396	86.9306	84.8812	79.8413	87.5086	92.5027	101.121	119.528	88.8152	113.009	136.834	63.6368	126.143	64.499	176.681	73.6029	Slc25a10	solute carrier family 25 (mitochondrial carrier, dicarboxylate transporter), member 10 [Source:MGI Symbol;Acc:MGI:1353497]	0.28152	0.17556	0.63207	FALSE
ENSMUSG00000033467	3.25696	3.8899	5.25489	4.59223	4.04775	3.7188	4.555	4.61444	4.4034	4.91491	5.0162	4.64399	7.92341	5.15754	4.42075	2.63428	6.90002	Crlf2	cytokine receptor-like factor 2 [Source:MGI Symbol;Acc:MGI:1889506]	0.23236	0.2603	0.7547	FALSE
ENSMUSG00000063902	16.3655	11.2001	16.1018	18.1559	12.681	13.9647	21.6224	13.6911	17.3409	18.0074	16.2249	16.6592	21.8454	13.3363	15.0576	20.0456	16.2911	Gm7964	predicted gene 7964 [Source:MGI Symbol;Acc:MGI:3646150]	0.11182	0.43867	0.92201	FALSE
ENSMUSG00000021629	16.0851	21.0667	18.0251	18.2327	18.9659	21.5353	23.3037	21.6922	19.0779	18.4631	20.7531	17.3323	19.4487	18.1856	26.0441	18.8758	25.3105	Slc30a5	solute carrier family 30 (zinc transporter), member 5 [Source:MGI Symbol;Acc:MGI:1916298]	0.0010123	0.98027	1	FALSE
ENSMUSG00000030101	24.4331	25.4968	25.0569	25.502	26.97	29.6585	30.1459	32.2878	30.0225	29.2408	33.3547	36.3768	26.6071	30.3397	34.1949	35.2868	29.8755	Sumf1	sulfatase modifying factor 1 [Source:MGI Symbol;Acc:MGI:1889844]	0.16949	0.22296	0.70131	FALSE
ENSMUSG00000020454	13.3671	14.8083	17.1028	13.9808	14.5066	13.6521	14.0842	15.0604	15.2926	16.0978	15.5197	15.4629	16.6773	14.9963	16.7343	15.0014	17.236	Eif4enif1	eukaryotic translation initiation factor 4E nuclear import factor 1 [Source:MGI Symbol;Acc:MGI:1921453]	0.085386	0.63606	1	FALSE
ENSMUSG00000026398	35.5422	38.1615	41.7594	34.7679	31.3575	27.9409	31.1838	28.0433	47.5858	54.6924	51.3265	43.4678	50.8343	45.4058	53.8106	37.8811	48.9541	Nr5a2	nuclear receptor subfamily 5, group A, member 2 [Source:MGI Symbol;Acc:MGI:1346834]	0.4779	0.00074891	0.017672	UP
ENSMUSG00000066026	71.8883	75.18	58.2559	62.7673	66.5866	61.9587	62.1772	69.1067	100.56	123.533	101.434	113.099	159.702	107.802	135.069	80.031	105.981	Dhrs3	dehydrogenase/reductase (SDR family) member 3 [Source:MGI Symbol;Acc:MGI:1315215]	0.74586	6.7551e-08	7.8277e-06	UP
ENSMUSG00000019998	12.4359	13.3726	12.5802	14.614	11.3897	13.7272	13.3323	14.178	12.4393	10.8326	11.264	12.9401	13.9315	11.5584	11.8661	12.7252	11.3075	Stx7	syntaxin 7 [Source:MGI Symbol;Acc:MGI:1858210]	-0.16776	0.23235	0.71667	FALSE
ENSMUSG00000069729	8.57887	9.04057	9.39751	8.6126	8.05935	7.98791	8.48483	9.03828	9.91136	9.45508	9.80167	9.31417	10.6539	10.1263	11.1583	9.12491	9.68507	Arid1b	AT rich interactive domain 1B (SWI-like) [Source:MGI Symbol;Acc:MGI:1926129]	0.15573	0.28564	0.7879	FALSE
ENSMUSG00000040591	1.24583	2.38848	2.08437	1.35441	2.12122	1.58453	1.20106	1.42625	1.60359	1.7541	1.75557	2.00954	1.74736	2.08992	1.7203	1.4316	2.03694	1110051M20Rik	RIKEN cDNA 1110051M20 gene [Source:MGI Symbol;Acc:MGI:1915079]	0.058867	0.84192	1	FALSE
ENSMUSG00000027678	14.0736	16.6348	14.9934	15.9298	16.7776	17.0606	17.0431	17.7208	15.7755	14.6332	15.08	13.8283	13.724	13.4913	12.5911	12.6893	12.9951	Ncoa3	nuclear receptor coactivator 3 [Source:MGI Symbol;Acc:MGI:1276535]	-0.27199	0.057253	0.34858	FALSE
ENSMUSG00000032577	1.95982	2.27868	2.07227	3.00673	2.18189	2.86522	3.21339	2.82604	2.7978	1.53914	1.1671	1.01125	1.76321	0.562366	1.05709	1.0803	1.3107	Mapkapk3	mitogen-activated protein kinase-activated protein kinase 3 [Source:MGI Symbol;Acc:MGI:2143163]	-0.94514	3.2183e-06	0.00021614	DOWN
ENSMUSG00000036315	9.6607	9.19728	8.634	7.89602	11.0325	10.5655	11.6283	9.73214	8.62302	10.6522	9.45396	10.1273	9.72072	8.53799	6.0343	9.18519	5.96981	Znrd1	zinc ribbon domain containing, 1 [Source:MGI Symbol;Acc:MGI:1913386]	-0.21203	0.2152	0.69473	FALSE
ENSMUSG00000100510	5.72977	5.21997	6.93078	6.57957	5.31853	6.66322	5.26609	5.86585	5.46398	4.20519	5.11959	6.89166	5.0993	6.56329	7.67579	5.61327	6.94247	Hand2os1	Hand2, opposite strand 1 [Source:MGI Symbol;Acc:MGI:5578769]	-0.038092	0.78605	1	FALSE
ENSMUSG00000041679	1.41015	1.16109	1.24813	1.57177	1.26119	1.35568	1.14003	1.20374	1.34185	0.983385	0.892941	1.12831	1.33482	1.33539	1.92803	1.47298	0.900128	Lrrc29	leucine rich repeat containing 29 [Source:MGI Symbol;Acc:MGI:2443262]	-0.087465	0.69471	1	FALSE
ENSMUSG00000038611	9.87902	10.1829	11.5598	10.2881	11.9091	11.9181	12.9519	12.9719	12.074	11.6838	10.024	10.8045	8.52276	11.008	11.0124	9.58253	9.03629	Phrf1	PHD and ring finger domains 1 [Source:MGI Symbol;Acc:MGI:2141847]	-0.17724	0.23877	0.72507	FALSE
ENSMUSG00000114243	3.91151	1.91738	3.40991	2.23253	4.18935	3.4327	4.52514	1.83191	3.28884	3.11284	3.40445	3.31855	3.08597	2.9826	4.11138	2.49168	3.19769	Gm48163	predicted gene, 48163 [Source:MGI Symbol;Acc:MGI:6097535]	-0.022368	0.98114	1	FALSE
ENSMUSG00000094162	0.783324	2.75732	0.922322	1.77923	0.239704	1.22116	0.721269	1.81683	0.453024	0.712436	0.264241	0.822809	0.655838	0.517659	0.989402	0.545112	1.65463	Ccl19-ps3	chemokine (C-C motif) ligand 19, pseudogene 3 [Source:MGI Symbol;Acc:MGI:1891391]	-0.89694	0.044962	0.30178	FALSE
ENSMUSG00000059908	2110.03	1955.36	1838.91	2080.84	1969.63	1821.85	1827.32	2059.76	1896.31	2527.91	1909.04	1869.77	3234.23	2282.9	2908.46	1834.59	1388.69	Mug1	murinoglobulin 1 [Source:MGI Symbol;Acc:MGI:99837]	0.12525	0.34303	0.84821	FALSE
ENSMUSG00000093779	1.54754	1.12705	0.986997	1.28886	1.1839	0.767626	0.712473	0.897336	0.716	1.14359	0.446686	0.632158	0.863786	0.365247	1.33273	0.430772	0.919379	Gm20648	predicted gene 20648 [Source:MGI Symbol;Acc:MGI:5313095]	-0.53811	0.16807	0.61782	FALSE
ENSMUSG00000031311	78.6253	80.7702	83.7205	76.1308	79.994	83.5503	87.8382	83.869	81.358	88.8143	83.5542	84.7164	86.9528	87.7857	86.7888	78.2831	87.2439	Nono	non-POU-domain-containing, octamer binding protein [Source:MGI Symbol;Acc:MGI:1855692]	0.016327	0.90124	1	FALSE
ENSMUSG00000073835	11.0289	7.0141	1.22472	2.10008	6.86104	5.37238	1.34795	11.3656	2.0854	0.210227	2.40185	7.28388	0.0645086	6.45922	1.85789	10.6806	0.0610314	Mup-ps12	major urinary protein, pseudogene 12 [Source:MGI Symbol;Acc:MGI:3783148]	-0.78726	0.21667	0.69606	FALSE
ENSMUSG00000078779	1.73227	1.24365	1.37426	1.30951	1.22249	1.59861	1.8176	1.75506	1.4678	2.26555	1.91009	1.32747	1.65271	1.56185	1.99679	1.42601	1.61326	Zfp59	zinc finger protein 59 [Source:MGI Symbol;Acc:MGI:99206]	0.12633	0.40644	0.90181	FALSE
ENSMUSG00000113625	1.80719	1.77542	2.1722	1.2571	1.45167	1.17655	1.45602	0.916904	1.28032	2.56177	2.09956	1.661	2.7582	1.71678	1.58876	1.04539	1.14819	Gm3379	predicted gene 3379 [Source:MGI Symbol;Acc:MGI:3781557]	0.18494	0.47498	0.95348	FALSE
ENSMUSG00000030852	7.67211	11.9969	8.46865	13.4133	7.88075	6.72857	6.94867	7.89345	7.22883	7.22175	7.47791	8.06372	8.64933	9.06117	22.2017	8.39234	19.7904	Tacc2	transforming, acidic coiled-coil containing protein 2 [Source:MGI Symbol;Acc:MGI:1928899]	0.25356	0.4577	0.93767	FALSE
ENSMUSG00000023070	756.315	597.562	507.12	666.535	678.679	675.953	667.675	564.202	854.977	842.089	898.569	1102.93	958.768	919.3	651.325	929.747	586.37	Rgn	regucalcin [Source:MGI Symbol;Acc:MGI:108024]	0.3835	0.0023373	0.040557	UP
ENSMUSG00000031168	144.259	115.888	150.622	141.355	136.049	129.575	124.824	123.463	187.511	159.263	172.504	149.331	175.146	173.234	143.448	147.21	169.357	Ebp	phenylalkylamine Ca2+ antagonist (emopamil) binding protein [Source:MGI Symbol;Acc:MGI:107822]	0.25823	0.058114	0.35169	FALSE
ENSMUSG00000005483	8.05705	12.3118	9.92703	8.68484	10.9261	12.2232	13.329	12.9504	8.0892	6.56976	7.27305	7.55465	5.73908	8.63387	4.9019	7.89792	6.62107	Dnajb1	DnaJ heat shock protein family (Hsp40) member B1 [Source:MGI Symbol;Acc:MGI:1931874]	-0.68733	1.3029e-06	9.9416e-05	DOWN
ENSMUSG00000090004	1.49733	0.636111	0.440756	0.906936	1.48913	1.48544	0.344677	0.868219	0.432979	0.766027	0.605068	1.13591	1.0447	0.77747	1.89125	1.25038	1.2849	Gm16125	predicted gene 16125 [Source:MGI Symbol;Acc:MGI:3802000]	0.041151	0.84408	1	FALSE
ENSMUSG00000036890	5.1158	5.0543	6.00607	5.45417	3.59969	4.57355	4.31341	4.00805	5.32213	6.50924	5.14418	9.01512	6.27538	6.03428	5.13996	9.79432	6.15702	Gtdc1	glycosyltransferase-like domain containing 1 [Source:MGI Symbol;Acc:MGI:2444269]	0.42769	0.01828	0.17234	FALSE
ENSMUSG00000039168	181.662	184.285	214.401	196.854	186.29	182.256	174.659	180.894	222.51	219.864	211.887	235.38	242.681	225.89	351.62	232.418	384.698	Dap	death-associated protein [Source:MGI Symbol;Acc:MGI:1918190]	0.42334	0.0090398	0.10605	FALSE
ENSMUSG00000052752	5.78815	5.66689	6.45775	5.51245	5.66432	7.14129	7.19632	6.74995	6.35174	6.40673	5.24787	6.43311	6.4287	5.74734	6.04575	5.38151	5.48482	Traf7	TNF receptor-associated factor 7 [Source:MGI Symbol;Acc:MGI:3042141]	-0.11595	0.44129	0.92433	FALSE
ENSMUSG00000069755	7.34113	6.0131	5.31427	6.52186	6.90096	5.78958	6.24084	8.87481	6.39289	12.0626	13.4455	20.8621	3.79173	18.2014	10.0608	15.8222	17.8879	Zfp125	zinc finger protein 125 [Source:MGI Symbol;Acc:MGI:1336211]	0.95446	0.0014501	0.02895	UP
ENSMUSG00000032244	5.55741	5.10784	5.50172	4.97315	5.56297	5.84194	5.92408	5.91255	5.68515	6.14071	5.95121	5.57934	5.87209	5.74551	4.88785	5.0499	4.98767	Fem1b	feminization 1 homolog b (C. elegans) [Source:MGI Symbol;Acc:MGI:1335087]	-0.041391	0.802	1	FALSE
ENSMUSG00000043311	6.06222	5.9185	6.586	5.99332	6.0558	7.31519	7.2324	7.71305	8.84927	8.34994	8.78606	7.90532	7.45884	7.51164	7.61357	6.30367	7.11065	D17H6S53E	DNA segment, Chr 17, human D6S53E [Source:MGI Symbol;Acc:MGI:90673]	0.19309	0.19297	0.65846	FALSE
ENSMUSG00000028102	7.72414	6.65633	6.17376	6.26441	6.03531	6.76289	7.50032	7.43068	8.10127	8.22515	6.75359	7.81513	6.98102	8.3561	8.24118	7.6324	7.41761	Pex11b	peroxisomal biogenesis factor 11 beta [Source:MGI Symbol;Acc:MGI:1338882]	0.13871	0.31116	0.8154	FALSE
ENSMUSG00000061104	11.3044	12.5332	11.6781	11.885	11.5659	10.7131	9.28051	10.2585	11.4596	11.8487	12.1444	9.72354	8.21418	14.3944	10.1204	9.98364	9.55502	Sap18b	Sin3-associated polypeptide 18B [Source:MGI Symbol;Acc:MGI:3704317]	-0.086083	0.67341	1	FALSE
ENSMUSG00000041650	96.6706	80.2746	80.6442	80.6613	87.4624	73.485	68.2052	87.545	88.5799	105.685	86.1359	110.631	78.5724	97.4011	81.9715	121.044	80.2981	Pcca	propionyl-Coenzyme A carboxylase, alpha polypeptide [Source:MGI Symbol;Acc:MGI:97499]	0.16241	0.22756	0.70859	FALSE
ENSMUSG00000002900	4.10533	4.03953	4.39915	4.48616	3.50546	4.70253	3.12194	4.21448	5.04877	5.19815	5.03959	4.40283	6.54562	4.48438	5.4883	4.93426	3.97642	Lamb1	laminin B1 [Source:MGI Symbol;Acc:MGI:96743]	0.25582	0.099238	0.47234	FALSE
ENSMUSG00000048949	6.71055	3.18006	4.46188	6.71108	6.26893	5.07063	4.09145	2.93122	5.72702	5.62902	4.15753	2.61323	5.02481	5.09931	2.43847	3.8552	4.63206	Gm6206	predicted pseudogene 6206 [Source:MGI Symbol;Acc:MGI:3644890]	-0.2295	0.43076	0.91606	FALSE
ENSMUSG00000010051	10.5408	13.1408	9.52419	9.57414	9.2068	10.6194	11.0696	12.2156	9.97662	10.1241	11.7651	7.78018	5.87591	7.91468	9.40737	8.83525	9.50604	Hyal1	hyaluronoglucosaminidase 1 [Source:MGI Symbol;Acc:MGI:96298]	-0.29088	0.041758	0.2882	FALSE
Novel00251	0.627822	1.86703	0.714201	1.31016	0.378234	0.48659	2.0233	0.68485	1.74738	1.1554	2.82243	2.85312	1.43731	0.583447	0.693867	0.344058	0.580195	--	LRRGT00127 [Rattus norvegicus]	0.38246	0.40921	0.90336	FALSE
ENSMUSG00000021357	7.21067	7.72898	8.19084	7.72156	7.66344	8.03382	8.56033	8.79527	7.94902	7.50401	8.84606	8.09634	7.85601	8.34514	8.97604	9.29465	7.94514	Exoc2	exocyst complex component 2 [Source:MGI Symbol;Acc:MGI:1913732]	0.018759	0.92997	1	FALSE
ENSMUSG00000053192	1.84804	1.60759	1.17865	0.886161	1.31954	1.39685	1.7489	1.57165	1.67443	1.64578	0.995718	1.36602	1.76217	1.27943	1.27321	1.37178	1.38254	Mllt11	myeloid/lymphoid or mixed-lineage leukemia; translocated to, 11 [Source:MGI Symbol;Acc:MGI:1929671]	-0.069369	0.76439	1	FALSE
ENSMUSG00000047631	302.159	275.956	257.935	274.213	257.378	309.68	294.653	426.867	296.5	373.928	344.48	372.901	418.564	421.38	433.36	358.989	424.981	Apof	apolipoprotein F [Source:MGI Symbol;Acc:MGI:104539]	0.31406	0.024752	0.20785	FALSE
ENSMUSG00000020102	30.1743	34.0781	38.6572	38.5635	30.7284	44.2727	40.1774	30.1774	44.6622	25.9962	35.5457	43.3536	33.4016	32.1116	24.8999	60.726	37.128	Slc16a7	solute carrier family 16 (monocarboxylic acid transporters), member 7 [Source:MGI Symbol;Acc:MGI:1330284]	0.029098	0.95403	1	FALSE
ENSMUSG00000041506	5.44515	5.90541	5.68597	5.06788	6.1164	9.17884	9.65391	8.37338	8.45911	2.60705	8.22905	9.25886	1.94589	1.96012	6.01351	6.38321	6.25941	Rrp9	RRP9, small subunit (SSU) processome component, homolog (yeast) [Source:MGI Symbol;Acc:MGI:2384313]	-0.31952	0.22068	0.6988	FALSE
ENSMUSG00000034297	26.6621	25.9287	32.0918	26.9745	25.4504	23.9363	24.653	29.8058	27.7336	27.2496	23.0153	26.347	28.4496	26.9903	31.5109	28.7892	27.1775	Med13	mediator complex subunit 13 [Source:MGI Symbol;Acc:MGI:3029632]	-0.012779	0.81472	1	FALSE
ENSMUSG00000001056	17.3908	18.4704	18.0238	17.6521	23.0747	20.7571	22.8937	19.1596	15.558	16.7129	20.3298	21.3437	15.1671	18.6756	12.5743	20.1199	12.3765	Nhp2	NHP2 ribonucleoprotein [Source:MGI Symbol;Acc:MGI:1098547]	-0.25186	0.10603	0.48933	FALSE
ENSMUSG00000055652	4.56909	4.46372	7.99173	4.29412	6.69655	8.88208	10.4326	5.43603	6.00599	6.43319	6.30902	8.1307	7.11919	8.32495	6.82467	7.82158	5.64136	Klhl25	kelch-like 25 [Source:MGI Symbol;Acc:MGI:2668031]	0.045489	0.78559	1	FALSE
ENSMUSG00000021911	13.9118	15.2362	16.3621	14.7462	15.6009	15.712	16.5516	17.2588	15.7453	16.9193	16.7594	17.0333	16.4382	15.854	15.3753	15.3572	14.9473	Parg	poly (ADP-ribose) glycohydrolase [Source:MGI Symbol;Acc:MGI:1347094]	-0.0055514	0.94525	1	FALSE
ENSMUSG00000002679	11.5743	12.0854	9.89723	11.086	11.9981	12.4968	12.9828	10.792	11.0273	12.0224	8.82834	8.77241	13.7121	9.64552	10.3119	9.05725	10.1378	Med6	mediator complex subunit 6 [Source:MGI Symbol;Acc:MGI:1917042]	-0.20324	0.2053	0.68005	FALSE
ENSMUSG00000068396	36.9737	48.6455	33.8367	38.6485	40.9163	37.3913	43.6796	31.8438	30.6828	43.525	34.6002	32.2151	44.5191	39.866	28.1545	21.5532	32.3705	Rpl34-ps1	ribosomal protein L34, pseudogene 1 [Source:MGI Symbol;Acc:MGI:3704270]	-0.23386	0.15497	0.5933	FALSE
ENSMUSG00000027843	0.844864	0.943458	1.12742	1.10023	1.03414	1.2692	1.27062	1.23452	1.25085	1.07577	0.936434	1.06494	1.22609	0.478566	0.737291	0.776078	1.29385	Ptpn22	protein tyrosine phosphatase, non-receptor type 22 (lymphoid) [Source:MGI Symbol;Acc:MGI:107170]	-0.20551	0.25439	0.74567	FALSE
ENSMUSG00000078963	1.16957	1.2814	0.803313	1.10923	0.890039	1.22135	1.35559	0.599646	0.473484	1.46963	0.472622	0.779503	1.7437	0.915288	1.80594	1.19943	1.27995	Hsbp1l1	heat shock factor binding protein 1-like 1 [Source:MGI Symbol;Acc:MGI:1913505]	0.052457	0.81657	1	FALSE
ENSMUSG00000024104	29.1271	29.7717	31.5166	31.7267	32.1505	27.8176	29.3515	31.7795	41.9396	40.2879	38.2269	44.9822	42.7191	47.1304	48.9376	44.3023	41.923	Washc2	WASH complex subunit 2` [Source:MGI Symbol;Acc:MGI:106463]	0.47116	0.00066434	0.016141	UP
ENSMUSG00000028641	5.19154	6.44692	7.31923	6.61689	6.03304	5.92181	8.87349	6.84202	5.56487	5.80419	5.53776	5.30605	5.87174	6.20882	7.60236	5.44695	6.39047	P3h1	prolyl 3-hydroxylase 1 [Source:MGI Symbol;Acc:MGI:1888921]	-0.19363	0.18178	0.64294	FALSE
ENSMUSG00000028007	8.50072	8.56475	7.44765	8.89773	9.38964	9.06702	11.4768	9.8541	9.0525	10.0981	9.48067	12.527	8.75413	9.35891	12.5385	11.9992	12.4972	Snx7	sorting nexin 7 [Source:MGI Symbol;Acc:MGI:1923811]	0.18747	0.16637	0.61537	FALSE
ENSMUSG00000079942	3.22897	3.29224	2.0277	2.9337	1.87738	2.10504	1.7839	1.72252	4.40713	2.86334	3.2807	2.48727	3.87495	2.37773	3.33692	1.70774	2.98402	Rpl28-ps3	ribosomal protein L28, pseudogene 3 [Source:MGI Symbol;Acc:MGI:3650282]	0.30493	0.16318	0.6097	FALSE
ENSMUSG00000005161	48.4484	54.2823	51.948	49.5998	48.5145	50.2426	46.6767	45.9707	54.949	59.202	52.5851	61.6348	57.8335	57.6602	47.4875	55.0783	52.6863	Prdx2	peroxiredoxin 2 [Source:MGI Symbol;Acc:MGI:109486]	0.12307	0.37652	0.87874	FALSE
ENSMUSG00000085037	1.03671	1.42539	1.25582	1.23876	1.50402	1.21548	1.51866	1.40775	1.38119	1.17005	1.03591	1.40906	1.12312	1.50725	1.32569	1.20285	1.02775	4933421O10Rik	RIKEN cDNA 4933421O10 gene [Source:MGI Symbol;Acc:MGI:1918323]	-0.13318	0.473	0.95208	FALSE
ENSMUSG00000090019	0.880334	1.41286	1.72438	1.38243	1.57144	0.840996	1.366	1.19107	1.61036	2.0758	1.15945	1.57162	1.65611	0.840331	1.12691	1.58828	0.873814	Gimap1	GTPase, IMAP family member 1 [Source:MGI Symbol;Acc:MGI:109368]	0.05469	0.91771	1	FALSE
ENSMUSG00000022956	22.6059	26.816	23.5901	24.3669	24.2115	25.2973	20.7647	21.7199	24.6254	29.8531	28.9054	33.413	31.5217	26.0531	21.9007	22.6622	22.1525	Atp5o	ATP synthase, H+ transporting, mitochondrial F1 complex, O subunit [Source:MGI Symbol;Acc:MGI:106341]	0.13446	0.33282	0.83896	FALSE
ENSMUSG00000092399	1.89349	1.90675	1.3487	1.44954	1.80265	1.56537	1.80806	1.36631	2.32804	1.47896	0.821832	1.14588	1.50703	0.880549	1.91652	1.46896	1.65263	4930556N13Rik	RIKEN cDNA 4930556N13 gene [Source:MGI Symbol;Acc:MGI:1922535]	-0.20882	0.3221	0.82778	FALSE
ENSMUSG00000038563	5.37588	5.9572	6.72755	6.27	5.70183	6.88653	5.90582	6.76499	6.49381	7.08881	6.28515	5.99814	5.38706	6.46144	7.4534	6.86465	6.7527	Efl1	elongation factor like GPTase 1 [Source:MGI Symbol;Acc:MGI:2141969]	0.0359	0.84531	1	FALSE
ENSMUSG00000035367	4.99629	5.42841	4.69862	4.71329	5.4166	5.56256	5.236	5.83099	6.12242	6.61068	5.64726	7.15578	6.47927	4.72262	5.74404	5.26041	5.0011	Rmi1	RecQ mediated genome instability 1 [Source:MGI Symbol;Acc:MGI:1921636]	0.12007	0.39992	0.89766	FALSE
ENSMUSG00000027774	35.6015	35.2863	31.6213	34.7768	35.3064	33.5389	34.2392	38.0193	42.3792	39.3572	36.4391	41.4874	32.0627	40.4251	33.5815	50.401	33.4774	Gfm1	G elongation factor, mitochondrial 1 [Source:MGI Symbol;Acc:MGI:107339]	0.11683	0.3694	0.87164	FALSE
ENSMUSG00000031824	3.84124	4.84743	4.57533	5.61783	4.84316	4.85586	7.97426	4.46029	3.24136	5.19805	4.55847	3.72085	2.75469	2.54919	2.31889	3.42653	4.13399	6430548M08Rik	RIKEN cDNA 6430548M08 gene [Source:MGI Symbol;Acc:MGI:2443793]	-0.57012	0.0016559	0.031836	DOWN
ENSMUSG00000026754	11.4717	12.3105	13.0236	10.821	11.7417	12.5464	13.7931	12.616	9.6433	9.19911	9.88093	11.0201	11.3082	10.166	11.0676	10.3219	8.59135	Golga1	golgi autoantigen, golgin subfamily a, 1 [Source:MGI Symbol;Acc:MGI:1924149]	-0.31777	0.02222	0.19342	FALSE
ENSMUSG00000023026	6.10298	6.84236	7.54026	6.80078	6.03367	6.98597	6.50435	7.19204	6.58853	6.59074	6.61545	6.37267	6.77263	5.87868	6.83085	6.81369	6.81917	Dip2b	disco interacting protein 2 homolog B [Source:MGI Symbol;Acc:MGI:2145977]	-0.075114	0.51108	0.977	FALSE
ENSMUSG00000037110	21.0438	21.5141	25.0258	20.469	17.4365	18.3359	16.1773	19.0027	20.5775	18.8463	20.0985	19.7102	14.5764	19.65	18.0399	20.2608	19.1555	Ralgapa2	Ral GTPase activating protein, alpha subunit 2 (catalytic) [Source:MGI Symbol;Acc:MGI:3036245]	-0.10741	0.37111	0.87324	FALSE
ENSMUSG00000071650	90.632	104.878	102.051	108.39	102.629	96.5694	112.054	114.11	113.173	113.655	109.33	101.957	92.0757	105.649	113.651	101.316	109.657	Ganab	alpha glucosidase 2 alpha neutral subunit [Source:MGI Symbol;Acc:MGI:1097667]	-0.0019331	0.98436	1	FALSE
ENSMUSG00000046314	6.90014	8.51332	4.96635	5.0366	6.43882	5.73861	6.5469	5.88653	6.57373	10.3084	11.6375	6.41369	12.2692	10.0619	10.9595	8.45344	10.1951	Stxbp6	syntaxin binding protein 6 (amisyn) [Source:MGI Symbol;Acc:MGI:2384963]	0.58534	0.00012593	0.004484	UP
ENSMUSG00000034377	20.1478	24.199	26.3535	24.0873	27.446	25.8713	26.2441	26.4554	26.6121	24.3372	28.4396	27.6299	20.4284	29.214	23.6945	28.426	24.7329	Tulp4	tubby like protein 4 [Source:MGI Symbol;Acc:MGI:1916092]	0.0095645	0.92297	1	FALSE
ENSMUSG00000051355	4.91032	3.473	3.99245	3.57305	4.4347	3.10711	4.10585	3.36127	4.04021	6.56917	5.66316	5.7681	6.27415	4.40265	4.22415	4.60289	4.07177	Commd1	COMM domain containing 1 [Source:MGI Symbol;Acc:MGI:109474]	0.34373	0.023984	0.20389	FALSE
ENSMUSG00000039382	9.33476	10.0004	11.0885	9.56005	7.14819	8.23166	7.65406	9.37158	7.88668	10.9098	12.9019	11.2369	10.1753	10.1026	9.06169	8.25967	9.2934	Wdr45	WD repeat domain 45 [Source:MGI Symbol;Acc:MGI:1859606]	0.099831	0.5898	1	FALSE
ENSMUSG00000022722	1.82165	1.94722	1.45299	1.7752	1.7937	1.36996	1.92533	1.6696	2.14104	2.87601	1.87593	2.80849	0.947085	2.05817	2.03099	1.86063	2.60665	Arl6	ADP-ribosylation factor-like 6 [Source:MGI Symbol;Acc:MGI:1927136]	0.26834	0.10594	0.48933	FALSE
ENSMUSG00000051844	1.80547	1.69057	1.79684	2.38244	2.32834	1.68147	1.50411	1.91432	2.327	1.6714	1.22094	1.50514	2.05149	1.50969	2.3693	1.65129	2.07712	B230319C09Rik	RIKEN cDNA B230319C09 gene [Source:MGI Symbol;Acc:MGI:2444713]	-0.099065	0.64886	1	FALSE
ENSMUSG00000022325	3.9821	5.24223	4.52469	4.97654	5.66026	5.46238	5.80927	6.9042	2.62711	2.77778	3.15872	3.15289	3.14535	2.51785	3.08218	3.99931	2.65778	Pop1	processing of precursor 1, ribonuclease P/MRP family, (S. cerevisiae) [Source:MGI Symbol;Acc:MGI:1914974]	-0.85798	2.562e-08	3.3945e-06	DOWN
ENSMUSG00000066724	4.27335	3.91457	5.27405	3.2557	3.43267	3.37828	3.01259	3.08961	3.94657	2.71001	3.88542	3.1094	3.97851	3.4418	3.97152	4.09828	4.01088	Gm10175	predicted gene 10175 [Source:MGI Symbol;Acc:MGI:3704287]	-0.04791	0.6497	1	FALSE
ENSMUSG00000056537	19.0212	19.7852	17.8538	17.5829	20.5544	21.349	21.3258	23.013	20.2415	20.2595	17.609	17.7631	18.6692	16.7674	17.3866	17.0021	14.3141	Rlim	ring finger protein, LIM domain interacting [Source:MGI Symbol;Acc:MGI:1342291]	-0.21579	0.13051	0.54631	FALSE
ENSMUSG00000055737	465.662	417.289	412.584	458.511	428.321	431.095	431.566	449.855	460.127	427.509	420.129	434.48	433.657	464.555	290.315	443.308	267.885	Ghr	growth hormone receptor [Source:MGI Symbol;Acc:MGI:95708]	-0.15429	0.31493	0.8201	FALSE
ENSMUSG00000013150	2.1754	2.92262	2.32425	2.50297	3.68407	3.04351	3.35557	2.79233	2.37859	2.82618	2.31415	2.99249	3.99557	2.23629	3.27292	2.59037	2.62895	Gfod2	glucose-fructose oxidoreductase domain containing 2 [Source:MGI Symbol;Acc:MGI:1917825]	-0.06433	0.71548	1	FALSE
ENSMUSG00000028597	2.10379	1.93963	1.26051	1.99274	2.15734	2.13148	1.8753	2.21653	1.66713	0.605571	1.08528	1.06051	0.87445	0.976157	0.683587	0.697744	1.11688	Gpx7	glutathione peroxidase 7 [Source:MGI Symbol;Acc:MGI:1914555]	-1.0508	4.7318e-06	0.00029571	DOWN
ENSMUSG00000095597	84.2073	92.5177	72.2461	71.7553	79.4893	75.8434	81.9371	62.2045	89.305	69.7726	54.5683	53.4812	101.195	56.1531	59.4184	53.2426	61.7449	Gm6472	predicted pseudogene 6472 [Source:MGI Symbol;Acc:MGI:3648396]	-0.26523	0.05818	0.35169	FALSE
ENSMUSG00000041577	14.9667	14.4381	14.1516	16.3321	15.0848	16.7444	14.1471	17.7736	19.2884	18.8414	18.4874	17.9809	19.6148	19.004	19.3451	18.0835	19.1766	Prelp	proline arginine-rich end leucine-rich repeat [Source:MGI Symbol;Acc:MGI:2151110]	0.24644	0.073025	0.39864	FALSE
ENSMUSG00000024422	23.0619	26.7985	25.3201	24.4759	26.3426	22.7927	28.5664	25.5803	25.748	26.3897	27.1745	22.931	22.4136	23.8646	30.4681	21.8762	23.3715	Dhx16	DEAH (Asp-Glu-Ala-His) box polypeptide 16 [Source:MGI Symbol;Acc:MGI:1916442]	-0.066986	0.677	1	FALSE
ENSMUSG00000030231	10.8649	12.2171	11.6422	11.9162	11.031	11.0992	10.7459	11.6397	12.6777	13.0393	12.1106	12.4182	12.1645	12.9721	14.4792	11.4509	12.2678	Plekha5	pleckstrin homology domain containing, family A member 5 [Source:MGI Symbol;Acc:MGI:1923802]	0.10512	0.44027	0.92364	FALSE
ENSMUSG00000042041	2.20585	2.63976	2.15525	2.14057	3.69354	2.83558	4.77261	4.4893	7.87354	5.14273	7.73367	7.13242	6.28188	8.0894	12.1614	13.4997	14.126	2010003K11Rik	RIKEN cDNA 2010003K11 gene [Source:MGI Symbol;Acc:MGI:1917111]	1.5205	5.5641e-07	4.8275e-05	UP
ENSMUSG00000094664	11.7589	9.62108	10.4696	34.8537	24.4887	39.8573	6.08205	19.3566	12.0774	10.2244	24.5508	5.87085	28.8214	6.33183	15.4026	23.1246	3.01858	Rpl35a-ps6	ribosomal protein L35A, pseudogene 6 [Source:MGI Symbol;Acc:MGI:3704258]	-0.49435	0.30664	0.80998	FALSE
ENSMUSG00000026227	21.4389	24.6664	20.0599	17.0394	21.9901	23.1318	22.6886	26.125	29.9874	33.2488	26.7042	23.8607	27.7974	22.5298	33.121	19.9876	24.5487	2810459M11Rik	RIKEN cDNA 2810459M11 gene [Source:MGI Symbol;Acc:MGI:1920042]	0.23719	0.087761	0.44242	FALSE
ENSMUSG00000032342	11.3502	12.2829	10.7267	10.954	10.7573	11.3752	12.5047	12.4659	12.5039	14.7387	12.5046	13.7078	13.6954	13.7929	12.6463	13.0377	10.9989	Mto1	mitochondrial tRNA translation optimization 1 [Source:MGI Symbol;Acc:MGI:1915541]	0.13662	0.32209	0.82778	FALSE
ENSMUSG00000071252	3.3337	2.73995	2.54415	2.35577	2.98708	3.17753	3.01945	2.75931	2.76977	2.47961	2.28926	3.31101	2.97965	3.06702	3.45015	2.84454	2.67808	2210408I21Rik	RIKEN cDNA 2210408I21 gene [Source:MGI Symbol;Acc:MGI:1919621]	-0.036736	0.90558	1	FALSE
ENSMUSG00000020918	4.24331	5.04753	4.97083	4.22296	4.62046	5.0983	5.49534	5.48274	4.45684	5.24356	5.40135	5.0171	4.11029	5.53827	4.47178	4.85753	4.12837	Kat2a	K(lysine) acetyltransferase 2A [Source:MGI Symbol;Acc:MGI:1343101]	-0.066175	0.66568	1	FALSE
ENSMUSG00000030423	9.39446	8.26273	6.88101	8.40201	8.45029	8.91938	9.22465	9.32431	10.2211	10.8931	9.37208	11.9024	11.5422	10.8403	11.887	10.6184	8.54613	Pop4	processing of precursor 4, ribonuclease P/MRP family, (S. cerevisiae) [Source:MGI Symbol;Acc:MGI:1913411]	0.26349	0.05778	0.35083	FALSE
ENSMUSG00000021537	33.5654	30.0293	26.7861	28.7428	31.5442	32.1905	30.6024	30.9578	30.2605	28.0454	32.2575	25.7629	24.8998	26.1415	24.6119	26.5667	26.3733	Cetn3	centrin 3 [Source:MGI Symbol;Acc:MGI:1097706]	-0.20893	0.17429	0.6294	FALSE
ENSMUSG00000016028	3.20232	7.22714	7.15234	5.75321	6.41111	3.13073	4.73113	3.4871	4.82779	6.58402	5.37673	8.28581	7.13455	8.62896	6.80571	7.45596	8.07561	Celsr1	cadherin, EGF LAG seven-pass G-type receptor 1 [Source:MGI Symbol;Acc:MGI:1100883]	0.4105	0.032523	0.24729	FALSE
ENSMUSG00000084593	1.35539	0.454837	0.698207	2.15503	2.1775	2.3531	0.72801	1.10029	0.823065	0.808981	2.19085	1.661	0.330984	2.01535	1.08944	0.990372	1.56571	Gm22345	predicted gene, 22345 [Source:MGI Symbol;Acc:MGI:5452122]	-0.095381	1	1	FALSE
ENSMUSG00000062545	2.25723	2.05487	1.3981	1.55947	2.43915	2.51921	2.70626	3.76293	2.83932	2.67847	2.80158	6.07571	2.44107	3.67594	2.89966	5.57633	2.55162	Tlr12	toll-like receptor 12 [Source:MGI Symbol;Acc:MGI:3045221]	0.54836	0.039889	0.28045	FALSE
ENSMUSG00000116993	12.9303	9.08168	9.99678	9.91779	9.08169	9.83017	6.38672	8.99331	11.9686	9.56618	13.3384	10.2718	12.5032	10.2625	7.18115	7.50145	6.39501	Gm32461	predicted gene, 32461 [Source:MGI Symbol;Acc:MGI:5591620]	0.0055971	0.91597	1	FALSE
ENSMUSG00000056820	10.2091	11.7684	10.955	11.462	10.4744	12.0369	11.3942	11.1147	14.2531	14.275	12.9548	13.5244	14.2748	14.3551	13.2419	15.0899	11.8007	Tsnax	translin-associated factor X [Source:MGI Symbol;Acc:MGI:1855672]	0.25783	0.064696	0.37301	FALSE
ENSMUSG00000045954	8.96034	8.50063	9.33342	10.2526	8.12232	9.39544	8.86063	6.93666	6.95703	6.60187	7.19376	7.29135	6.5266	6.86258	6.85872	8.27871	4.59546	Cavin2	caveolae associated 2 [Source:MGI Symbol;Acc:MGI:99513]	-0.41604	0.0044057	0.064748	FALSE
ENSMUSG00000101316	2.95201	2.4439	2.75541	2.68779	2.91848	2.40292	3.17117	2.61145	3.12558	3.19258	2.41639	2.72094	3.99253	2.77618	3.83292	2.54416	2.34334	Gm12663	predicted gene 12663 [Source:MGI Symbol;Acc:MGI:3652168]	0.081938	0.60994	1	FALSE
ENSMUSG00000031939	29.2431	30.2807	29.7199	25.2513	32.6444	32.0771	31.0311	23.1601	23.658	26.8481	22.1931	21.1136	23.2463	19.5295	22.2247	18.6692	18.8294	Taf1d	TATA-box binding protein associated factor, RNA polymerase I, D [Source:MGI Symbol;Acc:MGI:1922566]	-0.46279	0.0012584	0.025946	DOWN
ENSMUSG00000030980	10.436	11.096	11.5347	10.4912	11.4717	12.1714	12.8352	12.6937	12.1134	10.3381	11.5359	12.8873	10.6637	12.7712	10.5336	11.9865	9.90896	Knop1	lysine rich nucleolar protein 1 [Source:MGI Symbol;Acc:MGI:1913606]	-0.060767	0.68905	1	FALSE
ENSMUSG00000099338	2.36015	2.38565	2.48748	1.94098	2.39704	2.17993	1.87967	1.55256	1.61441	2.23446	1.71014	1.9282	2.5836	1.64037	2.28953	1.54614	1.57942	2810030D12Rik	RIKEN cDNA 2810030D12 gene [Source:MGI Symbol;Acc:MGI:1925585]	-0.22045	0.25301	0.74434	FALSE
ENSMUSG00000020346	32.3926	38.4497	39.355	40.4154	40.1577	42.0784	41.4781	44.3082	42.6041	47.665	48.0406	46.2938	48.0656	42.474	42.8279	40.8233	40.4251	Mgat1	mannoside acetylglucosaminyltransferase 1 [Source:MGI Symbol;Acc:MGI:96973]	0.11518	0.40869	0.90336	FALSE
ENSMUSG00000044876	8.56409	11.5788	12.0864	10.7012	9.94235	9.51932	11.886	10.7074	14.2731	14.8994	17.1016	14.6573	14.7156	17.8462	14.8475	11.541	12.6804	Zfp444	zinc finger protein 444 [Source:MGI Symbol;Acc:MGI:1923365]	0.43219	0.0028096	0.046421	UP
ENSMUSG00000024677	1.19216	1.7043	1.4297	1.90552	1.19577	2.36538	2.76461	5.59159	1.54747	0.67767	1.34584	1.31409	1.18297	0.862868	0.714871	1.27208	1.36403	Ms4a6b	membrane-spanning 4-domains, subfamily A, member 6B [Source:MGI Symbol;Acc:MGI:1917024]	-1.0168	0.011874	0.12782	FALSE
ENSMUSG00000055917	4.34882	4.00118	3.95132	3.10823	4.31172	4.90595	3.93756	3.84299	4.6378	4.87487	4.34819	5.44103	5.49798	5.00061	5.80251	4.44265	4.84566	Zfp277	zinc finger protein 277 [Source:MGI Symbol;Acc:MGI:1890393]	0.25927	0.070837	0.39157	FALSE
ENSMUSG00000049600	6.74074	7.66247	6.77444	6.3663	5.05564	5.2295	5.70219	6.08334	5.47265	2.99645	4.02279	3.49631	4.09051	5.00081	4.63562	4.18726	6.61978	Zbtb45	zinc finger and BTB domain containing 45 [Source:MGI Symbol;Acc:MGI:2685003]	-0.50059	0.00046046	0.012211	DOWN
ENSMUSG00000098183	1.59647	1.60634	2.71246	1.29144	1.75487	1.87554	1.44421	1.46652	1.53073	2.57443	1.39213	1.167	2.09291	1.63807	2.09366	1.76002	1.90244	Gm27010	predicted gene, 27010 [Source:MGI Symbol;Acc:MGI:5504125]	0.022985	0.91862	1	FALSE
ENSMUSG00000095990	2.2289	1.57243	1.4474	1.89007	1.73616	2.84105	1.87197	2.42348	2.32967	1.85979	1.88873	1.65543	2.74455	1.6158	2.38872	1.46084	1.98491	Zfp97	zinc finger protein 97 [Source:MGI Symbol;Acc:MGI:105921]	-0.049126	0.81475	1	FALSE
ENSMUSG00000050965	2.622	3.47124	3.48454	3.24463	2.02454	2.67376	3.19658	3.55409	5.63817	5.49316	6.40655	7.074	5.15802	6.29429	7.29295	6.55851	6.36765	Prkca	protein kinase C, alpha [Source:MGI Symbol;Acc:MGI:97595]	1.0055	3.1736e-11	8.4099e-09	UP
ENSMUSG00000020701	1.37647	1.14465	1.29743	1.02442	0.846903	1.2929	1.32136	1.83062	1.45831	0.932267	1.2308	0.992954	1.07276	1.07415	0.847436	1.38383	0.974334	Tmem132e	transmembrane protein 132E [Source:MGI Symbol;Acc:MGI:2685490]	-0.23082	0.1382	0.56203	FALSE
ENSMUSG00000036158	1.03968	1.22775	1.28901	1.21412	0.962544	1.52966	1.37243	1.15871	1.12716	1.29719	1.4313	1.22372	1.00695	1.25187	0.948987	1.3992	0.960811	Prickle1	prickle planar cell polarity protein 1 [Source:MGI Symbol;Acc:MGI:1916034]	-0.087492	0.59165	1	FALSE
ENSMUSG00000049643	2.35708	3.35287	2.56485	3.5933	3.06345	2.33836	3.9546	3.09591	3.62393	3.68838	3.4461	3.22392	3.15607	2.97534	3.51241	2.96726	3.20622	2310022A10Rik	RIKEN cDNA 2310022A10 gene [Source:MGI Symbol;Acc:MGI:1913617]	0.081439	0.54407	1	FALSE
ENSMUSG00000038517	2.6175	2.6028	3.27953	2.27143	2.94206	2.93914	3.27532	3.11722	4.06396	3.31914	4.19604	3.13718	3.44178	4.29592	2.90152	3.82517	3.42904	Tbkbp1	TBK1 binding protein 1 [Source:MGI Symbol;Acc:MGI:1920424]	0.29485	0.058128	0.35169	FALSE
ENSMUSG00000040724	1.1125	0.91005	1.47945	1.21059	1.12814	1.35022	1.50022	1.57083	1.97879	0.814703	1.19563	0.8122	1.03465	0.598321	1.13678	0.910899	2.07261	Kcna2	potassium voltage-gated channel, shaker-related subfamily, member 2 [Source:MGI Symbol;Acc:MGI:96659]	-0.16291	0.3873	0.88843	FALSE
ENSMUSG00000081201	0.755349	1.17662	1.46995	0.800655	1.88767	1.12402	0.946665	1.63515	1.12124	1.70317	2.0349	2.05702	1.35267	0.582366	1.31546	1.34915	1.16341	Smt3h2-ps4	SMT3 suppressor of mif two 3 homolog 2, pseudogene 4 (S. cerevisiae) [Source:MGI Symbol;Acc:MGI:2149598]	0.1628	0.75131	1	FALSE
ENSMUSG00000002455	28.4258	28.0947	23.4826	24.3669	30.6018	27.7316	31.2708	33.8469	26.9305	30.253	24.3947	24.4205	28.5771	23.702	24.9026	22.6183	20.853	Prpf6	pre-mRNA splicing factor 6 [Source:MGI Symbol;Acc:MGI:1922946]	-0.21959	0.1337	0.55275	FALSE
ENSMUSG00000037730	5.27557	4.82129	4.30436	4.25137	4.39332	4.86064	4.96955	4.76361	4.83423	5.18677	5.10171	4.53347	5.5538	4.53301	5.03718	4.5958	3.71707	Mynn	myoneurin [Source:MGI Symbol;Acc:MGI:1931415]	-0.017673	0.9506	1	FALSE
ENSMUSG00000024661	889.799	974.097	894.977	844.937	916.54	851.474	905.024	902.285	1077.24	889.788	1074.34	1154.34	852.049	980.108	828.796	1039.39	915.825	Fth1	ferritin heavy polypeptide 1 [Source:MGI Symbol;Acc:MGI:95588]	0.084959	0.52525	0.98906	FALSE
ENSMUSG00000114602	1.92757	2.80763	1.32394	1.26483	2.45772	1.91226	1.38045	1.41575	1.5607	1.46095	1.70623	0.974872	0.627612	0.667246	1.6969	1.07311	1.18756	Gm49223	predicted gene, 49223 [Source:MGI Symbol;Acc:MGI:6118679]	-0.61987	0.033526	0.25207	FALSE
ENSMUSG00000024974	15.5076	17.5529	18.2736	16.9742	18.332	16.0658	16.8725	16.1102	15.9073	18.6556	18.5953	17.4537	22.3331	17.1161	20.1353	17.2566	17.8054	Smc3	structural maintenance of chromosomes 3 [Source:MGI Symbol;Acc:MGI:1339795]	0.073025	0.63837	1	FALSE
ENSMUSG00000022414	1.42506	1.56009	1.50583	1.68482	1.52628	1.87592	1.94301	1.40155	2.19671	2.52988	2.08197	2.41805	2.43597	2.28193	3.0398	1.62866	1.64619	Tab1	TGF-beta activated kinase 1/MAP3K7 binding protein 1 [Source:MGI Symbol;Acc:MGI:1913763]	0.43569	0.010388	0.11685	FALSE
ENSMUSG00000040565	16.4862	14.4054	15.1977	13.5318	14.8742	17.6121	12.639	16.0363	11.826	12.1246	11.5632	11.9526	11.6264	12.1321	11.046	12.1859	11.38	Btaf1	B-TFIID TATA-box binding protein associated factor 1 [Source:MGI Symbol;Acc:MGI:2147538]	-0.40197	0.0035935	0.055811	FALSE
ENSMUSG00000042104	1.81284	1.76034	1.77876	1.62594	1.89893	1.95654	2.11863	2.40959	1.82265	1.53781	2.30235	1.72519	2.14048	1.92208	2.22571	1.53326	2.22761	Uggt2	UDP-glucose glycoprotein glucosyltransferase 2 [Source:MGI Symbol;Acc:MGI:1913685]	-0.02377	0.87192	1	FALSE
ENSMUSG00000065657	1.74311	1.48105	2.39449	2.2172	1.12016	1.03756	1.49802	0.849018	0.846807	0.567365	0.563511	0.284819	1.70266	0.921547	2.24172	1.01894	0.399798	Gm25337	predicted gene, 25337 [Source:MGI Symbol;Acc:MGI:5455114]	-0.92303	0.10274	0.48155	FALSE
ENSMUSG00000037992	7.73366	8.23847	10.9321	7.59814	8.06923	9.12419	10.023	7.34466	12.2406	12.1768	13.4684	9.36191	8.93504	14.2772	10.7078	8.94425	12.9414	Rara	retinoic acid receptor, alpha [Source:MGI Symbol;Acc:MGI:97856]	0.37107	0.0090228	0.10599	FALSE
ENSMUSG00000023156	11.7916	10.9608	9.69111	9.08039	11.3069	11.523	12.8836	11.1676	11.7506	11.1685	10.3445	12.8242	10.0659	11.722	9.80189	10.7025	8.98778	Rpp14	ribonuclease P 14 subunit [Source:MGI Symbol;Acc:MGI:1914303]	-0.071542	0.7245	1	FALSE
ENSMUSG00000034613	2.15223	2.50074	2.70379	2.32031	2.2657	2.57311	2.82579	3.73321	2.7107	1.3468	1.56102	1.87856	1.52729	1.51955	1.7447	1.63086	2.65194	Ppm1h	protein phosphatase 1H (PP2C domain containing) [Source:MGI Symbol;Acc:MGI:2442087]	-0.55145	0.00034967	0.0099195	DOWN
ENSMUSG00000074781	28.6285	29.5605	25.7246	27.5552	29.925	27.0953	27.926	29.7969	28.8231	33.4722	24.6606	30.2077	28.6945	29.2386	28.7817	30.9807	29.8294	Ube2n	ubiquitin-conjugating enzyme E2N [Source:MGI Symbol;Acc:MGI:1934835]	0.014367	0.88079	1	FALSE
ENSMUSG00000040350	4.76682	4.86329	4.12978	4.88048	4.83467	4.37071	3.35562	4.85169	2.83619	3.73603	2.61213	5.28106	4.25053	6.72986	3.27997	6.2625	3.1871	Trim7	tripartite motif-containing 7 [Source:MGI Symbol;Acc:MGI:2137353]	-0.13025	0.5558	1	FALSE
ENSMUSG00000021262	1.5532	1.81211	1.79924	1.32692	1.39041	2.2768	2.31599	3.44384	2.66531	1.14382	1.72368	1.34469	1.31335	0.643433	1.21116	0.903409	1.47822	Evl	Ena-vasodilator stimulated phosphoprotein [Source:MGI Symbol;Acc:MGI:1194884]	-0.5618	0.020512	0.18432	FALSE
ENSMUSG00000028862	1.08634	1.90374	3.2644	2.87876	1.35742	1.75129	2.30968	1.58003	0.67801	0.684419	0.914562	0.628663	0.110534	0.852517	1.69179	1.05838	2.69807	Map3k6	mitogen-activated protein kinase kinase kinase 6 [Source:MGI Symbol;Acc:MGI:1855691]	-0.98882	0.0037224	0.057189	FALSE
ENSMUSG00000020003	20.5685	20.2614	19.9682	20.0705	18.9113	22.4	21.7918	20.812	20.4695	20.586	22.8106	23.8714	24.5513	21.6694	16.6841	21.8755	15.1465	Pex7	peroxisomal biogenesis factor 7 [Source:MGI Symbol;Acc:MGI:1321392]	-0.023729	0.89187	1	FALSE
ENSMUSG00000037296	10.6398	9.93276	10.5662	8.29688	9.00033	10.2192	10.4105	8.52721	10.9468	10.8943	11.365	11.7931	9.33374	11.0844	8.82443	11.3893	9.86399	Lsm1	LSM1 homolog, mRNA degradation associated [Source:MGI Symbol;Acc:MGI:1914457]	0.089524	0.54259	1	FALSE
ENSMUSG00000025555	12.685	14.2488	14.9685	12.6793	12.8533	13.9609	14.2146	14.1689	11.2518	14.6835	11.8316	10.3794	12.6578	12.6582	14.9718	12.7011	14.6127	Farp1	FERM, RhoGEF (Arhgef) and pleckstrin domain protein 1 (chondrocyte-derived) [Source:MGI Symbol;Acc:MGI:2446173]	-0.13249	0.30728	0.81088	FALSE
ENSMUSG00000073968	0.734763	0.667354	0.626483	0.590839	0.624135	0.93001	0.626007	0.699308	0.451315	1.95584	0.798603	1.80086	2.67285	1.42321	2.1587	1.48106	2.27121	Trim68	tripartite motif-containing 68 [Source:MGI Symbol;Acc:MGI:2142077]	1.2394	0.00012308	0.0043994	UP
ENSMUSG00000074622	33.0224	22.4976	47.0286	41.9054	28.7286	21.701	20.9856	31.4631	27.2785	31.0501	54.4228	29.0838	7.17151	54.1474	16.482	19.9672	31.9221	Mafb	v-maf musculoaponeurotic fibrosarcoma oncogene family, protein B (avian) [Source:MGI Symbol;Acc:MGI:104555]	-0.075562	0.86148	1	FALSE
ENSMUSG00000029627	3.57156	3.40245	2.60177	3.14335	2.782	2.21181	2.83685	3.63735	3.29488	2.89398	3.77872	3.78443	3.80582	3.34728	3.82766	3.41634	3.28061	Zkscan14	zinc finger with KRAB and SCAN domains 14 [Source:MGI Symbol;Acc:MGI:1914485]	0.16448	0.29985	0.80268	FALSE
ENSMUSG00000032737	10.3316	11.931	15.8402	11.9685	13.5493	12.2011	14.3458	14.1126	13.5449	17.2715	14.5285	16.1368	13.8412	15.5049	12.9322	13.665	16.864	Inppl1	inositol polyphosphate phosphatase-like 1 [Source:MGI Symbol;Acc:MGI:1333787]	0.15779	0.31103	0.81528	FALSE
ENSMUSG00000029231	2.56241	2.73831	2.41316	2.6461	3.21125	3.61653	2.85197	2.39107	4.43815	4.10994	3.87498	4.10056	5.75417	4.49527	5.37197	4.59396	4.18676	Pdgfra	platelet derived growth factor receptor, alpha polypeptide [Source:MGI Symbol;Acc:MGI:97530]	0.656	7.8151e-06	0.00044824	UP
ENSMUSG00000099005	0.710916	0.577902	0.244144	0.753557	1.52283	1.0579	1.52739	1.44278	0.287804	0.848637	0.520428	1.16161	1.38883	0.939616	0.857129	2.07784	0.985478	Mir6398	microRNA 6398 [Source:MGI Symbol;Acc:MGI:5531039]	0.032618	1	1	FALSE
ENSMUSG00000003644	4.24826	5.8189	5.53393	3.9596	6.06015	5.37715	6.27504	6.05004	10.1263	8.96212	10.5519	10.2926	10.1237	10.2254	6.50552	11.7031	9.01961	Rps6ka1	ribosomal protein S6 kinase polypeptide 1 [Source:MGI Symbol;Acc:MGI:104558]	0.80877	6.1699e-08	7.2478e-06	UP
ENSMUSG00000055065	40.3316	39.6425	43.4255	34.7208	38.1477	42.5378	43.2264	40.2133	39.2838	43.24	37.8351	38.7382	52.7746	38.6546	48.0645	33.6631	41.7138	Ddx17	DEAD (Asp-Glu-Ala-Asp) box polypeptide 17 [Source:MGI Symbol;Acc:MGI:1914290]	0.0045893	0.97104	1	FALSE
ENSMUSG00000032806	1.5956	1.48639	1.88817	1.6098	1.83248	2.28857	1.98253	2.55936	2.07017	2.35603	1.476	2.10458	1.22057	2.22324	1.39068	2.02275	1.15478	Slc10a3	solute carrier family 10 (sodium/bile acid cotransporter family), member 3 [Source:MGI Symbol;Acc:MGI:95048]	-0.13764	0.46505	0.94452	FALSE
ENSMUSG00000005371	14.0743	13.2526	16.1731	14.027	13.7314	15.0329	14.8806	14.6326	17.7292	18.3477	17.2225	16.5152	18.0563	16.0434	18.7226	14.9486	16.3939	Fbxo11	F-box protein 11 [Source:MGI Symbol;Acc:MGI:2147134]	0.20014	0.16347	0.61017	FALSE
ENSMUSG00000042599	8.79751	8.73209	9.32768	9.02123	8.05879	8.05059	7.95974	9.17616	9.0919	8.72182	8.16226	7.84805	9.68569	8.39858	8.20062	8.15196	8.37391	Kdm7a	lysine (K)-specific demethylase 7A [Source:MGI Symbol;Acc:MGI:2443388]	-0.063299	0.60149	1	FALSE
ENSMUSG00000031725	692.342	535.31	567.366	679.817	688.733	814.017	791.866	821.024	761.359	711.75	668.517	822.016	663.023	646.345	335.157	737.035	412.312	Ces1f	carboxylesterase 1F [Source:MGI Symbol;Acc:MGI:2142687]	-0.1691	0.29825	0.80064	FALSE
ENSMUSG00000038582	9.50962	10.0955	10.9126	11.3875	7.35088	7.46778	6.2517	7.65129	8.33986	7.51756	9.69652	7.69167	5.98321	10.8897	9.05033	9.23397	11.2434	Pptc7	PTC7 protein phosphatase homolog [Source:MGI Symbol;Acc:MGI:2444593]	-0.038552	0.77287	1	FALSE
ENSMUSG00000020439	1.90077	1.59992	2.40364	1.43106	1.48403	2.04428	2.04189	1.96121	1.26572	1.66817	1.47877	1.65449	1.3361	1.667	1.3279	1.55762	1.64166	Smtn	smoothelin [Source:MGI Symbol;Acc:MGI:1354727]	-0.33434	0.035057	0.25922	FALSE
ENSMUSG00000015882	7.8608	8.50132	9.65846	8.90835	9.70801	10.7926	11.6449	9.6113	8.02261	8.54952	8.79234	8.55492	7.14751	7.38175	6.27934	7.77188	7.53353	Lcorl	ligand dependent nuclear receptor corepressor-like [Source:MGI Symbol;Acc:MGI:2651932]	-0.33873	0.017243	0.16589	FALSE
ENSMUSG00000032294	10.3496	12.6864	12.8362	11.7041	9.77862	12.7199	12.3219	15.2515	14.5446	13.0891	11.9075	13.1949	12.2022	9.91082	11.0741	12.2668	15.1692	Pkm	pyruvate kinase, muscle [Source:MGI Symbol;Acc:MGI:97591]	0.0075321	0.88542	1	FALSE
ENSMUSG00000021807	66.922	58.8928	54.2014	54.6837	62.2593	59.7619	58.9328	60.0072	57.1459	64.48	59.7136	66.3387	56.3346	57.5882	54.7515	58.4153	55.5079	Rtraf	RNA transcription, translation and transport factor [Source:MGI Symbol;Acc:MGI:1915295]	-0.055815	0.75521	1	FALSE
ENSMUSG00000013698	7.87248	9.12314	8.48279	9.00816	8.45745	8.86083	9.33627	9.08776	11.871	9.3305	7.99692	10.2474	9.73566	8.52767	8.01126	10.8128	9.47787	Pea15a	phosphoprotein enriched in astrocytes 15A [Source:MGI Symbol;Acc:MGI:104799]	0.081661	0.60036	1	FALSE
ENSMUSG00000084899	5.59783	3.43914	2.78011	2.28215	3.41279	9.39802	10.1766	8.52917	2.44052	2.4673	2.64489	3.44759	1.85068	2.84563	3.46109	3.18833	1.9101	Gm15344	predicted gene 15344 [Source:MGI Symbol;Acc:MGI:3708098]	-1.1106	0.0045698	0.066559	FALSE
ENSMUSG00000057657	1.66972	1.95915	1.74756	1.09563	1.70316	1.4987	1.53744	1.22636	0.772526	1.26551	0.9639	1.42909	0.854315	1.10343	0.894723	0.774633	1.61653	Rps18-ps3	ribosomal protein S18, pseudogene 3 [Source:MGI Symbol;Acc:MGI:3642474]	-0.57057	0.03949	0.2792	FALSE
ENSMUSG00000002608	16.2303	17.1802	18.0119	16.7932	16.097	16.9084	17.4353	19.8104	18.6925	22.8425	19.0968	20.0006	18.2373	20.7604	18.6188	19.8127	17.5407	Ccdc97	coiled-coil domain containing 97 [Source:MGI Symbol;Acc:MGI:1196455]	0.13223	0.36631	0.86883	FALSE
ENSMUSG00000075031	6.56618	11.7038	7.50022	8.70003	10.5489	10.4083	10.7338	17.9609	7.16563	4.94147	6.86419	5.36446	5.50749	7.54652	3.95832	3.61577	7.78295	Hist1h2bb	histone cluster 1, H2bb [Source:MGI Symbol;Acc:MGI:2448377]	-0.87627	0.00011564	0.0041816	DOWN
ENSMUSG00000059027	5.19007	3.34393	3.29446	3.80664	4.1888	3.92875	3.09157	4.09341	2.7683	1.91836	2.02772	2.3512	1.29744	2.3245	3.38083	1.98903	1.95491	9630013D21Rik	RIKEN cDNA 9630013D21 gene [Source:MGI Symbol;Acc:MGI:2442649]	-0.84533	7.4252e-07	6.1703e-05	DOWN
ENSMUSG00000114359	1.47786	1.08825	0.879715	1.5665	0.422088	1.6616	0.529192	0.87978	0.47863	0.784067	0.557386	0.965906	0.192474	0.91153	0.63353	0.575923	0.637347	Gm47816	predicted gene, 47816 [Source:MGI Symbol;Acc:MGI:6097003]	-0.78664	0.048542	0.31647	FALSE
ENSMUSG00000071177	1602.29	1400.01	1448.45	1413.88	1384.16	1332.03	1221.51	1309.43	1341.97	1449.35	1244.37	1352.8	1412.39	1430.89	1412.53	1254.15	1181.66	Serpina1d	serine (or cysteine) peptidase inhibitor, clade A, member 1D [Source:MGI Symbol;Acc:MGI:891968]	-0.094069	0.53208	0.99413	FALSE
ENSMUSG00000045103	14.8266	15.6056	16.9783	14.9175	13.6342	16.6019	14.4169	13.4016	15.542	13.4377	12.8655	16.9542	14.0042	18.302	13.9557	16.3652	13.7134	Dmd	dystrophin, muscular dystrophy [Source:MGI Symbol;Acc:MGI:94909]	-0.043553	0.76235	1	FALSE
ENSMUSG00000033902	1.83395	1.97302	1.78524	1.31461	1.70985	1.74085	1.38899	1.83151	1.95493	1.85848	1.62081	1.757	1.97181	1.42994	1.97252	1.64533	1.51193	Mapkbp1	mitogen-activated protein kinase binding protein 1 [Source:MGI Symbol;Acc:MGI:1347004]	-0.0015208	0.91143	1	FALSE
ENSMUSG00000038930	1.03828	0.935117	0.584771	0.748378	0.956345	0.906429	1.18229	0.944002	1.02561	1.71866	1.62792	2.918	0.831629	2.55246	2.30335	2.46818	1.30494	Rccd1	RCC1 domain containing 1 [Source:MGI Symbol;Acc:MGI:2444156]	0.98909	0.00020742	0.006553	UP
ENSMUSG00000032224	3.00967	2.38991	3.24566	2.02741	1.80754	2.39978	1.23886	2.0322	1.29813	1.47738	1.02298	0.574498	1.01657	1.15247	1.67303	1.34278	4.02907	Fam81a	family with sequence similarity 81, member A [Source:MGI Symbol;Acc:MGI:1924136]	-0.62171	0.036658	0.26549	FALSE
ENSMUSG00000061780	1.37428	0.0686866	4.08105	0.428444	0.519492	1.08267	0.173683	1.21405	6.15265	0.0643337	1.6007	1.98135	0.0394819	1.97665	0.292399	5.1587	0.585795	Cfd	complement factor D (adipsin) [Source:MGI Symbol;Acc:MGI:87931]	0.74755	0.55057	1	FALSE
ENSMUSG00000085156	4.70701	5.24241	1.92231	3.03406	3.81508	4.48032	3.75819	4.54398	1.75106	4.15088	3.29011	4.00145	2.17462	2.52213	2.14733	3.03656	1.7047	Snhg15	small nucleolar RNA host gene 15 [Source:MGI Symbol;Acc:MGI:3650059]	-0.56177	0.012821	0.13539	FALSE
ENSMUSG00000078970	6.49192	6.24445	5.86111	4.71737	5.57555	7.43274	6.66686	6.4301	5.65301	6.43359	5.85721	6.63807	5.28437	6.3813	5.43138	5.84744	4.54674	Wdr92	WD repeat domain 92 [Source:MGI Symbol;Acc:MGI:2144224]	-0.13434	0.40263	0.89941	FALSE
ENSMUSG00000038256	2.77608	2.48537	3.46795	3.08083	3.71159	4.50996	4.22309	3.13081	4.6161	4.35919	3.26755	3.04431	3.658	3.79226	4.20813	3.46698	2.92706	Bcl9	B cell CLL/lymphoma 9 [Source:MGI Symbol;Acc:MGI:1924828]	0.073946	0.5363	0.99743	FALSE
ENSMUSG00000022974	13.943	13.732	16.1054	13.0688	14.7443	15.1829	15.9803	15.4327	10.8605	12.3601	11.9411	11.3706	13.2007	11.097	11.8758	10.4398	10.8115	Paxbp1	PAX3 and PAX7 binding protein 1 [Source:MGI Symbol;Acc:MGI:1914617]	-0.3947	0.0049177	0.069811	FALSE
ENSMUSG00000030541	56.7868	70.5302	70.1626	68.7919	66.4222	72.7494	72.8899	56.6701	70.2354	76.5089	75.485	76.3638	80.5966	59.395	63.3182	89.3655	77.1071	Idh2	isocitrate dehydrogenase 2 (NADP+), mitochondrial [Source:MGI Symbol;Acc:MGI:96414]	0.11155	0.4748	0.95339	FALSE
ENSMUSG00000067430	1.92855	1.95073	1.51384	2.25838	1.65243	2.00434	1.95335	1.64012	2.48351	2.64565	2.15242	2.70101	3.71376	2.46399	3.07073	1.77153	2.15567	Zfp763	zinc finger protein 763 [Source:MGI Symbol;Acc:MGI:1920701]	0.41979	0.0067734	0.086688	FALSE
ENSMUSG00000034892	406.229	406.841	358.576	386.75	366.534	380.543	404.571	311.046	351.858	497.082	450.132	311.926	727.841	427.347	342.047	479.352	313.118	Rps29	ribosomal protein S29 [Source:MGI Symbol;Acc:MGI:107681]	0.155	0.36255	0.86509	FALSE
ENSMUSG00000106560	1.07643	0.624249	1.36132	0.869325	1.17118	1.27128	1.61521	1.27606	0.968388	1.16938	0.731874	1.1586	1.50206	0.982346	1.56561	0.932189	0.994766	Gm43119	predicted gene 43119 [Source:MGI Symbol;Acc:MGI:5663256]	-0.096358	0.56594	1	FALSE
ENSMUSG00000028461	39.0457	34.8386	30.3806	37.8091	37.5219	39.1239	36.3204	37.0589	48.2532	40.4574	49.3912	48.7289	34.0292	42.7468	27.8446	47.1931	26.588	Ccdc107	coiled-coil domain containing 107 [Source:MGI Symbol;Acc:MGI:1913423]	0.10873	0.33368	0.83977	FALSE
ENSMUSG00000034254	5.38951	5.94379	6.61829	5.3954	5.21842	7.29097	6.19901	5.94398	6.54559	4.48402	5.89571	5.18147	5.50372	5.10863	3.39119	5.99329	4.98066	Agpat1	1-acylglycerol-3-phosphate O-acyltransferase 1 (lysophosphatidic acid acyltransferase, alpha) [Source:MGI Symbol;Acc:MGI:1932075]	-0.23515	0.098687	0.47077	FALSE
ENSMUSG00000026895	49.3529	64.188	55.9371	52.4917	53.4899	50.0053	56.8169	48.3707	58.8142	60.1537	55.0657	60.0679	52.7732	65.0349	53.7493	60.0619	57.3226	Ndufa8	NADH:ubiquinone oxidoreductase subunit A8 [Source:MGI Symbol;Acc:MGI:1915625]	0.069925	0.59871	1	FALSE
ENSMUSG00000055371	9.20438	9.54573	8.56653	8.42417	9.27827	8.47904	8.66215	9.71669	8.93988	9.49478	9.76752	9.88951	10.1996	9.67354	10.9886	11.6991	9.57832	Stam2	signal transducing adaptor molecule (SH3 domain and ITAM motif) 2 [Source:MGI Symbol;Acc:MGI:1929100]	0.11706	0.43515	0.91912	FALSE
ENSMUSG00000046402	6.39825	3.9611	10.4982	4.57931	4.77347	3.77048	2.717	2.91885	2.37992	2.78527	2.36454	2.01048	6.16962	2.64719	3.08786	2.54402	4.85159	Rbp1	retinol binding protein 1, cellular [Source:MGI Symbol;Acc:MGI:97876]	-0.66834	0.027709	0.22352	FALSE
ENSMUSG00000049109	0.497861	0.148055	0.205172	0.263861	0.106645	0.493907	0.267412	0.879038	1.44109	0.118862	1.29764	2.95906	0.291784	1.75198	0.180077	4.93532	0.138028	Themis	thymocyte selection associated [Source:MGI Symbol;Acc:MGI:2443552]	1.9947	0.047385	0.31156	FALSE
ENSMUSG00000042328	4.74289	5.33731	4.51723	5.36252	4.31216	4.47518	4.75534	4.94537	5.25677	5.88816	6.25235	3.65098	6.91833	5.54428	8.33608	4.51809	4.38309	Hps4	HPS4, biogenesis of lysosomal organelles complex 3 subunit 2 [Source:MGI Symbol;Acc:MGI:2177742]	0.18609	0.19322	0.65898	FALSE
ENSMUSG00000035572	11.0182	13.8086	17.6897	13.6864	12.3417	13.1168	14.635	12.3917	13.5675	13.4541	13.7933	13.24	14.0024	13.827	13.1459	14.2232	12.2824	Dcaf10	DDB1 and CUL4 associated factor 10 [Source:MGI Symbol;Acc:MGI:2140179]	-0.047464	0.62545	1	FALSE
ENSMUSG00000075908	2.07181	3.22729	1.42301	1.09804	0.739658	3.4256	1.85469	0.840932	0.838742	0.549594	0.558144	0.564212	0.674576	1.82554	1.11019	0.336412	1.27643	Gm23940	predicted gene, 23940 [Source:MGI Symbol;Acc:MGI:5453717]	-1.1281	0.046656	0.30894	FALSE
ENSMUSG00000028790	14.4963	15.5467	15.2337	13.4194	13.8871	15.0842	16.6107	16.7888	15.4148	17.6378	17.8862	12.6064	16.976	15.7535	17.0245	14.2643	17.4155	Khdrbs1	KH domain containing, RNA binding, signal transduction associated 1 [Source:MGI Symbol;Acc:MGI:893579]	0.051525	0.75043	1	FALSE
ENSMUSG00000028248	32.8788	28.9795	30.4851	29.1436	27.3864	28.8603	25.5771	27.9535	24.3666	22.3693	22.3368	24.202	25.3566	22.0661	29.1588	21.6009	23.2519	Pnisr	PNN interacting serine/arginine-rich [Source:MGI Symbol;Acc:MGI:1913875]	-0.32075	0.020603	0.18467	FALSE
ENSMUSG00000019782	19.3216	27.4524	24.6505	20.4805	26.2977	27.4091	24.9961	26.8619	20.4377	25.5665	24.5919	26.734	22.1009	23.8996	24.5681	25.1734	24.0057	Rwdd1	RWD domain containing 1 [Source:MGI Symbol;Acc:MGI:1913771]	-0.071254	0.58151	1	FALSE
ENSMUSG00000027787	21.6734	21.9682	21.4035	21.1733	23.3265	30.2407	25.7909	29.5188	26.6748	22.8735	21.7882	21.5742	20.2165	21.1405	17.8472	21.0947	17.2828	Nmd3	NMD3 ribosome export adaptor [Source:MGI Symbol;Acc:MGI:2140103]	-0.244	0.091619	0.45304	FALSE
ENSMUSG00000064845	7.95104	7.29614	3.93201	6.74235	2.04379	4.73273	4.4415	5.4218	3.60512	2.78413	1.54224	3.37785	0.31066	3.36284	8.94723	3.71824	4.99655	Gm26203	predicted gene, 26203 [Source:MGI Symbol;Acc:MGI:5455980]	-0.59986	0.11387	0.50756	FALSE
ENSMUSG00000079435	129.92	136.261	128.054	113.913	134.897	122.776	123.592	104.12	107.255	121.025	112.135	108.708	138.941	98.5814	94.5223	75.0331	96.5769	Rpl36a	ribosomal protein L36A [Source:MGI Symbol;Acc:MGI:1201789]	-0.27409	0.051617	0.32837	FALSE
ENSMUSG00000042105	15.7021	15.5879	17.65	14.0465	16.334	18.1523	17.855	17.4711	17.1907	21.5537	17.3809	20.6255	21.8885	20.2847	19.6054	18.8318	18.1461	Inpp5f	inositol polyphosphate-5-phosphatase F [Source:MGI Symbol;Acc:MGI:2141867]	0.19306	0.17896	0.63832	FALSE
[truncated: 11,751 more rows]
