# Supplementary material for: Phosphoproteome profiling of mouse liver during normal aging
Source: Proteome Sci. 2022 Aug 5;20:12. doi: 10.1186/s12953-022-00194-2 (PMC9354360; doi:10.1186/s12953-022-00194-2)
Supplement: Supplementary file 9 — Additional file 9:Table S5. TF-target interactions based on TRRUST [file 12953_2022_194_MOESM9_ESM.xlsx]

## Sheet: result_TF_target_correlation
Table S5 TF-target interactions based on TRRUST
TF*	Phosphosite position in the TF*	Target**	TF-target relation in TRRUST	Alteration of phosphosites in the TF*	Alteration of targets**	Pearson correlation coefficiency between phosphosites* and targets**
Chd4	S1524	Ngfr	Repression	Up	Up	0.610294
Chd4	S1528	Ngfr	Repression	Up	Up	0.330882
Gtf2i	S210	Tgfbr2	Repression	Up	Down	-0.142157
Hnf4a	T432	Apoa4	Activation	Up	Up	0.32598
Hnf4a	T432	Apoa4	Unknown	Up	Up	0.32598
Hnf4a	T432	Cyp2b9	Repression	Up	Up	0.482843
Hnf4a	T432	Cyp3a11	Unknown	Up	Down	-0.0514706
Hnf4a	T432	Cyp4a12b	Activation	Up	Down	-0.308824
Hnf4a	T432	Foxa1	Repression	Up	Down	-0.205882
Hnf4a	T432	Foxa2	Repression	Up	Down	-0.210784
Hnf4a	T432	Gstp1	Activation	Up	Down	-0.281863
Hnf4a	T432	Onecut1	Repression	Up	Down	-0.281863
Hnf4a	S436	Apoa4	Activation	Up	Up	0.284314
Hnf4a	S436	Apoa4	Unknown	Up	Up	0.284314
Hnf4a	S436	Cyp2b9	Repression	Up	Up	0.497549
Hnf4a	S436	Cyp3a11	Unknown	Up	Down	-0.0906863
Hnf4a	S436	Cyp4a12b	Activation	Up	Down	-0.343137
Hnf4a	S436	Foxa1	Repression	Up	Down	-0.218137
Hnf4a	S436	Foxa2	Repression	Up	Down	-0.193627
Hnf4a	S436	Gstp1	Activation	Up	Down	-0.296569
Hnf4a	S436	Onecut1	Repression	Up	Down	-0.303922
Nfic	S337	Pdgfra	Repression	Up	Up	-0.0318627
Tgfb1i1	S194	Ar	Unknown	Up	Up	0.196078
Ctnnb1	S552	Axin2	Activation	Down	Up	-0.394608
Ctnnb1	S552	Axin2	Unknown	Down	Up	-0.394608
Ctnnb1	S552	Cdh1	Unknown	Down	Down	0.272059
Ctnnb1	S552	Cyp2b10	Activation	Down	Up	-0.568627
Ctnnb1	S552	Foxa2	Repression	Down	Down	0.389706
Ctnnb1	S552	Grem2	Activation	Down	Down	0.433824
Ctnnb1	S552	Pdgfra	Unknown	Down	Up	-0.284314
Ctnnb1	S552	Tbx3	Unknown	Down	Up	-0.394608
Ctnnb1	S552	Vegfa	Activation	Down	Down	0.495098
Hdgf	S133	Vegfa	Activation	Down	Down	0.303922
Hdgf	S132	Vegfa	Activation	Down	Down	0.281863
Hdgf	S128	Vegfa	Activation	Down	Down	0.426471
Mybbp1a	S1303	Per2	Repression	Down	Down	0.39951
Tbx3	S705	Onecut1	Repression	Down	Down	0.463235
Ybx1	S312	Egfr	Unknown	Down	Down	0.482843
* Data based on phosphoproteome ** Data based on transcriptome
